# Supplementary material for: Genomic Characterization and Virulence Potential of Two Fusarium oxysporum Isolates Cultured from the International Space Station
Source: mSystems. 2019 Mar 19;4(2):e00345-18. doi: 10.1128/mSystems.00345-18 (PMC6426649; doi:10.1128/mSystems.00345-18)
Supplement: TABLE S2 [file mSystems.00345-18-st001.txt]

Table S2: F. oxysporum k-mer database. 50bp k-mer sequences that are unique to each strain and not present in the other 64 strains examined

# lycopersici 4287
>Foxy1_4
ATGATAAGAAGTCGGGTGTATAAATCGCTCGGAAGCCCACTGGTAACATA
>Foxy1_8
GACTGCCGATCGTTCACAGATAATTTCCGATCCAAGAACATTTATGTGAA
>Foxy1_10
CTGATGCAACGTTTCCTTGCAGCATCTATGACTCTCGATGGCTTCATTGC
>Foxy1_14
TAGACGAGCTCGCTTCTTCACTTGTAAGTCTACTAACATCAGCAGCGAAA

#Fo5176
>Foxy2_1
AATAGCTTGCCAAGCACCTTGGCGCATAGGATGATCGTAGCCAAGATATG
>Foxy2_2
AAGCATGTCTGCCAAATTCCAACTGCTGCTAATAACATCACAAGTGACTT
>Foxy2_8
CAGCAGGAGGACAATTACGTACATGTGTGATCGTCGCCGTAACCATCCGA
>Foxy2_9
CATGTAATATTCAACTTGAACGATGAGAGGAACCATAAACGGCGCATCAA
>Foxy2_10
CGCTGCTCATCATTGCCCAGCACCACGAGCACGCCGACGGCAGCGGCTTC
>Foxy2_11
GACTGATGCTTGATCATCTGCTCATTTAGATTGAGAGCTAAGGTCGGGTA

#lycopersici MN25
>Foxy3_5
ATGAATCTAAAGATGCTCGAATCTTATGTTAGTTATAAGTGACTAATTTG
>Foxy3_10
GCATACTAACAGTTGTCTTGCCCAGGCTTCCGCTTCAACTCACTTTGCCC
>Foxy3_13
TTCCAAGCTCGGAAAGATCAATAATAGATCCAGGCTGGTATGAGCCCCAA
>Foxy3_14
GGATACATGTAGGAGGAGATTCGTCATATGTGCCGTCAGGATGCCAGTCA

# pisi HDV247
>Foxy4_2
ACATGGAGCTGACATGAATAACTACAGCACGCGAGGTTTGGACTCGGCAA
>Foxy4_4
AATCTGGTGCATCGCCTTCCTCTGCTTACGCCACTCTGACCCGTATGGCA
>Foxy4_6
CGCAGGAGATTAATGAAACAGCCCTTGGGAATAGAACCGGAGATAAGGAA
>Foxy4_9
GCCTATAGTTCAGTCCCAACATAACTATAAACAGGTCTGGATCTTCCATA
>Foxy4_11
TCAGCCAAAAGTATGACGAGCTCCTGGTCGCCAGTCCGCCTACGGTACCA
>Foxy4_13
GATCAACTATGTACTCTAACCGATCTAGGTCCTTCCTTCCACCGCTTTGC

# radicis-lycopersici 26381
>Foxy5_1
ACTGAGTACACCCAATCATCATGGCCCTTAAGAGTCTGTATGCAATCACC
>Foxy5_5
CGACATGTTTCAATATTCTACCAACGGTGACTCTTGATAGGTTGACATGA
>Foxy5_13
TTAAGCAGTAAGATACTATAAATATTATCTAGGCAGCTAAGGCTATAAAA

#vasinfectum 25433
>Foxy6_3
ACTACTACTTGCTTGCGTCACATAAAGGTTATGAGGTCCTATTCTCAAAG
>Foxy6_5
CCAGTCTGATTTCTGGATGGATGCAGCAGCTGGCTCTGGTAACATTTCCA
>Foxy6_6
CGACTATCCAGTAAGGACCCGCCACTAACCCCCTTCTCAACTCGCACTGA
>Foxy6_7
CGTCGTAAGCATGGCCTATAACTATGCAATATACGTCGCCGCCGACCGTC
>Foxy6_10
GCTATCTGACAAGGACTGGGAGGTGGTTGAAATATTTGCGCAAATCCTTA
>Foxy6_13
TAGTGAAGATTTCAAGATATTCCTGTTGTGAGGTGATAGTTCTACGAAGA

# cubense tropical race 4 54006
>Foxy7_1
AGAGGGATAAGAGGCATAAAAGGAATTCTATAACAGTTAGCATATACTTA
>Foxy7_4
GCATAGTATAATTATCATCGGTTTAATTCTTATATTATTACAAAGTATAC
>Foxy7_5
TAGAGTAGATAAGATATATAAGTAGGCATATAAAGCATAATAATCTTATA
>Foxy7_6
TGTAGAGTCAGCCTTCGGCTGAATTAAATAGGAAATAATATAAGAATTAA
>Foxy7_8
GTCGATCTTGACTACTTATCTTATGTAGTTGACTAATATTTTAGGTCTTA
>Foxy7_10
ACTATCATATGTACCCTATATTTTCTACTAATTATTACATATCCCGCTGA

# conglutinans race 2 54008
>Foxy8_1
ACGCCTCTCTGCTATTGAAATGTTATGTTGACCTCGCATGTGGTTTTCCG
>Foxy8_4
CAGGGTAGGCAAGTCTGCTCGTTCGGCATCCGCTCCAGCCGACCAACGCA
>Foxy8_9
GGTGATATTGTCTCGCTGTGGATTCAGTCTTCTGTTGTGTCTGGGTCCTA
>Foxy8_10
TAGAGCGCTACTATAACGGCTCTGGACTTGAAATTTAGCGTGGCTATTCA
>Foxy8_13
CGATGCCAAGACACGCGATAATGCACATGAGGTGGTTTCCGGCTTGCAGA

# raphani 54005
>Foxy9_6
GACTGTCGCTGACGTTGCCAATTAGAAGATCAGTTGGCGGGTTGGCAACA
>Foxy9_8
TCAGGTCCCAGATTGAATAGAGTTGACTTCCAAGATATCCGACCACTGCA
>Foxy9_10
GACTGTCGATTGAACAGACATAAGTGACCATACATGCATCTGCATACCAC

# melonis 26406
>Foxy10_5
CTATGATACCGTTACTGCTGGGCGTGAGAAACGGTTGGCTAGCTAGCGGA
>Foxy10_8
GCGAGGTATGCCACGCTCTGCATGGTATCCGGATGGTTTTCTCCAAGCAC
>Foxy10_9
GTGATGATGAGGCAGAGGTTTGTGTGGTATCTATCAAATCATAGGGCGGA

# Fo47
>Foxy11_1
AGACATGGTGTCGAGTTAAAGGACAGGAAAGAGGCGCCATGTTCACCTCA
>Foxy11_3
ATACTATTAACTAATGGCTAGCTTGCCTAATCCTTAATGCTATGCCTTTC
>Foxy11_7
CTAGCTTCCATTGGTGTAACAGCTACCATTATAGGTATAAAGTGTCCATA
>Foxy11_10
GCATATAAGATGGACCTACTGAAACCCTAGGCATGATGAGAGAATAAAGA

# FOSC 3
>Foxy12_1
ACAGGCTACGATAGTACAATGGCATCGCTCGTGGCAAATCGCTTATCGAA
>Foxy12_6
GAGGTCTGAATTCTTCGATTCTGATACCAGTCGTTGACACATGTGTTCCA
>Foxy12_11
TACTGAAGCTGCTTCAACAACAAAGGACACTACCACTACTGGTGCGTCTA

# cubense race 1
>Foxy13_2
ACGTTATAATTATAGAAGATATAAATATTAGTATATTATTACTAGAAATG
>Foxy13_4
ATTAGCCCTCGAGAGCCTTTACAGAAAGAAGCGTTCTTGTTATACCTGGG
>Foxy13_7
GGACCCATGTCCAGCGATAGATAATGACCGAGGTCTTTGTGATGTCAAAA
>Foxy13_10
TCTTGATAGTATCCTCCACCTTACAAGCGACGAAGAGCGATGCTAGTGCA

# cubense race 4
>Foxy14_1
ACCCTGCAAGAGACAAGTGAGACGCTCTTGACAGAGTCATTACGCTCTTC
>Foxy14_4
AGCTAATAAGGCCGTTGATGTCCGTTCGTTTCAATGGTCATGGCATGACA
>Foxy14_6
CTGACGAAGAGTGGCCTCCTGCTGATGTCTATTAAAGGACTGTGGTATCA
>Foxy14_11
GACGGACGTTAACCTCAGGACCTTATGAAAGCATGATCGTGCGCTCCAGA
>Foxy14_13
CAGCGAGTCATCAGATTCGGGAAGGCTCTGGCACGGAAACCGGAGATATC

# UASWS AC1
>Foxy15_2
ACAATCTCGGTGTAGCCGCTGGGACAAGTCTGACCACAGTTGGTGAAGTA
>Foxy15_3
AGGTCCGAGTTAGGAAGATGGACTGATAGGACATGTATACAAGCCACTAC
>Foxy15_9
GTGTAGTTATTAACCTTCTTAGAAACCACAATCAGGCCATCAAAGCGGCA
>Foxy15_11
TAGCTATCTGACTCGTCCTCACCTCTGAGAGAAAACAACTAGAGCCAGAA
>Foxy15_14
CACCAACACCGGAACCAGAAGAATAATCAATAAAAGCACCTAAACCAAGA

# conglutinans strain 1
>Foxy16_3
AGCAATGTTAGATGTCACAGATAACGGCCTACCATCCAGGACCACCTAAT
>Foxy16_9
CCGTAGGCACTTCGTAGGATATCTAGGATGTCTTCATAGTCCGGAAGGCG
>Foxy16_12
GCTATCCAGCACTGGCCCTTGACCTACTACCAATACCGTCTATGTCGGCA
>Foxy16_13
GGGACAGAAATCAGAGACAGCAGAAGATGAATAGTACACAATTGACCCCA
>Foxy16_15
TTCAACTACCTTACCGCAGTCCCTACGAAGGATAAACTGGTCAGTTAGAA

# F.oxysporum DNA
>Foxy17_9
CTCGGTACTAACGTGCACTAAAGTAGGCGCAGTTTGAAAGAAGTGTTAAG
>Foxy17_10
GTAGGCTCAGTTATCATCGCATGTCTAAATATCAAGGGACAGGAATAATA
>Foxy17_12
TAGATACATAATGTCTCATCAGCTTAATCCATGCTCCTGAAGAATCTTAA
>Foxy17_13
TCATGTTAGTAACTCTTCCATGTTCAAGATTGCGAGAAGAAATGTGAGGA

# medicaginis isolate Fom-5190a
>Foxy18_7
CCCAAAGTAGCGGAACGCCTCATAGGGCCCACGACATCAGGGCTGCCGTC
>Foxy18_10
GATGATGCTGCAGGTACGATCTACAAGTAAGCGCTGAGGCTGACCCAGGC
>Foxy18_14
TGAATTCGCCGACCACGATGTCAATCCATGGAAGGTTGTGTCCCTAACCA

# C1HIR_9889
>Foxy19_2
ATCCGTCCTTGTACCCACCAGCCAATAGAACGGGACTGCCAGGCCTTCTG

# Foc013
>Foxy20_3
AGACTTATGTAATAGTTAGGTCTAACTATATTAAACTAAAAACATACTAG
>Foxy20_4
AGACTTACATGGTTCCACTAGATTGGTGCATCTTACATGCAACGTGGGTC
>Foxy20_7
GACCTCATCTACTTCCATGCCCAGGCTAGATAGTCAACGTCGAGCATTAC
>Foxy20_8
GGACTAGGTTCCACCTGCAGTCATCGTTATTCAAGTGAGGACAACCCTTA
>Foxy20_9
TCTGATATCTGCTGATTCTGCTTATTATAGTAAGTATATTTATGCTAAGA

# niveum strain Fon005
>Foxy21_1
AATTGGAGATAGTGGCGGGATTGGTGTGGCTGCTTATCGATGGTGCCCGC
>Foxy21_3
ACAGTTAACGTTCCACTTCTTCCAAAGTCAGGTCGGGCATCGTTACTAGG
>Foxy21_8
CGTAATGTCTGACAGATATTAATAGCTAGTAGGTTTTATATAATATTAAA
>Foxy21_10
GACGCCGATGCGCCATGAGAAGCTAAGCCCGTTCAAAGTCGATCACCATA

# Foc001
>Foxy22_1
AGAATTCATGCCCTACGAGGTTGGAGATCCCATGAAACACTGATGACTTG
>Foxy22_2
AGCTAGGTTTATTAAATGCTATACTAATATTAAGACAAAGGTAAGGAAAC
>Foxy22_3
ATCAATCAATAACCTGTGCGCCATCTATTTTCAATGCTGGTCTCCTGCTA
>Foxy22_5
CATACCAGGAGTCTCTTTAGATTCCTTAGCGTTCCTAACATTGCCACAGA
>Foxy22_6
CCTTACGTTCTTCAATGCCCCTTCTAGTCTCCTGTTGTGAGGTTGTAAGA
>Foxy22_7
GAAAATAAGTCCACGGACGGTGAGCGAGAAAGAGCATGCTGGTGGTGATA
>Foxy22_12
TGATGTAGTCGTTATTTGACCCGCTGACCAAGACTTAGTCGAGATATTAA

# cucumerinum strain Foc018
>Foxy23_1
AATTACAAGCGGAATGGTTATTACAGGCGCAGAGAGGCGTGGAAGACCGA
>Foxy23_2
ACCTAGTAGTATTCTTCTATAAGCTAATCCTGATTTTATTAAGCTTTTTA
>Foxy23_6
CACGGAATTGAGACGTTTGAAGTTTATTCGCTAATATCTCCCATGCATCC
>Foxy23_7
CCAGCTTGTATAGAACGTCATTCCAGGTAATATCGCGATGCCGATTAATA
>Foxy23_9
CTACAGGCCAACCTAATTTACATATCTATCTAATTAACTTTAAATCTTTA
>Foxy23_10
CTCCACACAAGTGCACCTTTTCAAGCGCTTCTTCAACTCGCTCATTTCTC
>Foxy23_13
GCCATAACCATTGCATAACAGTAAGATATTAATAGCATCTGGCTCAGGGC
>Foxy23_14
GGACTTAGTAATAAGGGCCTGCAAGCTAGGCATTAACTATATGGAGTAGA

# cucumerinum strain Foc021
>Foxy24_1
ACTAGACTCCATTAAAGCCGGAGTAGCCGGCGTGCCGCAGGACGTGGCAT
>Foxy24_7
CTTAAAGCATCTAACGCAGTTATTTCCTGAGGCAGCGAAGATCATGCCTA
>Foxy24_8
GACGAAATAATAGCCAGTAACCCAACCAGATATAAGAAGATTATCCCCGA
>Foxy24_9
GACGAATATACGAACCTGCCGCTGCCCGTTGATGTTCGCCGCCGCTGTGC
>Foxy24_11
GATACAACCCAAGAATACTTATAAGTCACAGTGGTATATCTGTGAAGCAC
>Foxy24_15
TGCAGAGTTGGATTGATACAAGTCGAGATAAGCATACTACAGAATTGCAA

# cucumerinum strain Foc015
>Foxy25_1
AGCGGGATGATCTAGGGGACTTCAGAACGTAGTGTGCTGAAACTACACGA
>Foxy25_5
CCAGCTATGCGAACAAACACAACTCGATCAGTATCCAGTATCTGTCGTAA
>Foxy25_6
CGCAGGGTTGATTGCATGAGGAAGTAGGGGGCCTCAAAATACAAATATCA
>Foxy25_9
GCAGCTGCTATTATTTCAAATGCATGGCAAATGCTACCTGCAACACAGGA
>Foxy25_13
TGAAGAGGACAGCAAGGGGAAGCATAAAACAAAGAGTTCACCACCTTTAA

# cucumerinum strain Foc030
>Foxy26_3
ACAGCGTTGGGATTGCGTGTAGCCAGGCAAGTCTTTCCAAGGGAAGAGGT
>Foxy26_8
CCTAGGAGGTCGTCATGAGGGGACCGCGGTCTGCATTCCGTCTCTGTCCG
>Foxy26_10
GATAACGAGGCTCTGTATAATATTTGCAAGGGTACCTTGAAGCTGTCTAA

# cucumerinum strain Foc037
>Foxy27_3
ATACTCATATCATGGCCTAGCTTTGCAACTTCTATTCGGCAAACTTTACG
>Foxy27_8
GAATTGCTTGACACCGGTGTAACTTATAGATACCGATATATAAGCCTATA
>Foxy27_14
TCTCGAACTCAGAATATGCCAAAACAGGCTTACAACTCTCTCCTGTAAAA
>Foxy27_15
TGGCAAGATAATATTGGCCTAAACCAATAATAAACGGCGGGATCGATTAA
>Foxy27_16
TTGCTAATAGCTTCCTTGACTCCTAAAATCAGGCGCTCACTGATGCCAAA

# radicis-cucumerinum strain Forc031
>Foxy28_2
ACTAAAGACTCCTAAAATAATCACGCTTTAGATCGTGATTACCTACAGAG
>Foxy28_6
CATGGCTTATTCTATAATTAGTAAGTTATTAGATGAAATTATAGGGTATA

# cucumerinum strain Foc035
>Foxy29_3
AGACCAGGATACCTGCCTTGTGATAGGGGCATGCAAAGCGTGGCTTCAAA
>Foxy29_6
CGGCAACTGGCCACCTGTACAAAATATGCTACCAAGGATGGCGCTAAGAA
>Foxy29_7
CTATACTCCTGCTAATCTTAATCGAGGAGCTAGTACTACCCTCTTATAAA
>Foxy29_8
GCGAATAATAGTTGAATAAGTTCGTGCCACACCAAATCGCGTTTTTCTTA
>Foxy29_9
TAATATTAGTAAGTATAACTAGCGGCTAGGTTAGGAAATATACTTTATAA
>Foxy29_10
TCATGGTTACTCGACTGATTGATAAGTACGACTATGGCTGGGCCATGCGA
>Foxy29_11
ACCTGGAACCACATACAATCACATTCTACTTGTCTATACCAAATTCAACA
>Foxy29_13
TTACTCCCGGGCTGGCTGGGTTGAGTGACCGGTAATGTATTCATGCGCAA

# radicis-cucumerinum strain Forc016
>Foxy30_1
ATCCAAAGAATTCCGTAGACGTAGGAGTCAGCAGTGGACTGGTTGTTGAC
>Foxy30_2
ATCCATGCATGATAGTCAGGATGGTCTTGAAAGCTTCAGGATCCCAGTCG
>Foxy30_4
ATATTCATAGGCTCAAGACGGCTTTCCGTTATTATCTTGGGGCGGTAGAT
>Foxy30_5
CCAAATGGAGGAGGTGATGGGGCAGTCGTTCGCCGCGATAGGCAAGAAGC
>Foxy30_6
CGACTGGTAGCTTGGGAATAAAAGATTAGAACTTAACGACGGTTTATAGA
>Foxy30_7
CTAAGCTTGGATCTTCATGTAAGAGGTATCTAGAGTCCACCCTTCCAGAG
>Foxy30_8
CGCAGCGCTTTGGGTAGACGTGGCGCAGCACAAGCTCCCCAGCTGGGTAG
>Foxy30_10
GCGAGAGGTACATAGGTTCAGTAGCGCACCATGAACTCCGTGGATTATAC
>Foxy30_11
GGTGCCGCTGCTCGCTCTGCAGAGTGGGATCTGCAATCTAGACGGCTGAC
>Foxy30_13
TCCAGTCACATAAGGCGATCCACATTTATCCGGGGAAATGAGGCCATCCA

# niveum strain Fon019
>Foxy31_1
AATAAATAAGACCCTTAAATAGCTATATAAACCTAGACCTTAAGAATAAT
>Foxy31_3
ACAATGTCTCGATACTTCATCGCCGGCAGGTAGGTGGGACCATGAGCGAT
>Foxy31_6
AGCGGACAACGAGCTATCCTCACGCTCCAGCATCTCAATGAGATCAATGA
>Foxy31_17
TGTCAAGGCACAGCATTATGCTATCAAGACCATAAAATCGCCGACGCTAA
>Foxy31_18
TTACGCTCGTGCTTGGAGAGGAGCAGTACACGCAGATCTCTTGGATACAA

# radicis-cucumerinum strain Forc024
>Foxy32_1
ACACACTCTCAGTGATGATAATCTGGCTGGCCCGTCGGTCGAGGAGAAGT
>Foxy32_8
CCGGAGTTGTGTAAGTAGGCGTGCCAGAGCGCCTCTTATTGCATGGTCCA
>Foxy32_10
CAAGCAGATCTAGGATGGGCGGTACGGCCTGCAGTGAGCAGTTCGGCGCG
>Foxy32_11
GATACGAAAGAGGGTACTGGGCGAGGAACATCCTGACACGCTGACGAGCA
>Foxy32_12
GCTGGAGCCGATGTTAATGCTGCTGCTGCTGCTAAATATGGAGGAAGGAC

# niveum strain Fon002
>Foxy33_1
AGGTTGGACAAAGGCACTTCAGGAGGGTGATACAGGAAACACCATGTTGG
>Foxy33_3
CATCATTCACGGCGGTGCACTCAGATTCCTAAGCTGTCTCCAGTTTAGCG
>Foxy33_8
TAGGATAGTATTCTGGATCTATCGAGTCGCACATATCCAAGTGCTCGGCA
>Foxy33_10
CCAGTCGCTGGAGGTAATCATTCCTTGCACGTTGGGCAAGTTGGTTGAAA
>Foxy33_14
TGGCCTAATTGCAGCAGTGATAAATCTTCTGACTAACCACAAGCCGCGAA

# niveum strain Fon013
>Foxy34_3
ACTAAGGCAGTTATGCATAAGGTTGCCTTACTTGCAGCTGAGAACCGAAA
>Foxy34_7
CGTTAGCTGAGTATCATGTATATACTTATGTCTCTTCCTCTCACGCAAAC
>Foxy34_9
GAATAGAGTTCAATAAACGACATATTACTCAGCTGCAGCGCTGGATCGGC
>Foxy34_12
GTCGCCGCGTACTTGACATCTCTTACTAAATAAATTAAGTGGGCCTTCAA
>Foxy34_14
TCGAGGTTGAGGTTGAGGTGGCCCGAAGTCGTCCGGAGAGTTCATGAAGA

# niveum strain Fon010
>Foxy35_1
AGATAGACCCCTTAAAACGCGTCAGTTATCTCTTTGAGCGGCACAAGGCA
>Foxy35_5
CAGGCACGAAACACGTCTGGCACGCGAGGTACTTGTAGAGGTTGACACCC
>Foxy35_7
CAGGTAGTGGCCGAGTCGTCAAGAAGTAGTAATCAAGGAAGTTCGGGTCA
>Foxy35_8
CGAAGCGACTCTTATGCCCGGTGCACTGTATACAAAGCGACGACCACCAA
>Foxy35_17
TGAATGGAATCGCCAGGGATGCCATGGCTCCTCAGGGGACACAATTGACA

# niveum strain Fon015
>Foxy36_2
AATAATAGCTAGGAAACCTAGTTCTATAGAATAATAAGAAAAGCTTCTCA
>Foxy36_3
ACATGCGTGTGAACGACGCGTCCTTACTTCTGCGCCAACCAGAATTGCCA
>Foxy36_5
AGTTCGGTCGTAGTGATACTCCAGCGAGGCAACATGCATCAGAACGGGCC
>Foxy36_6
ATGGACGAAGCCTTTTCCAAGAAAGAGCGCAAAGAGAATCTAGATTCCCA
>Foxy36_7
CACAACACCAGACGCTCTCAGCCTTCATTAATGTGTGGCCGGGAATCGAG
>Foxy36_8
CATACTACTCATAGACGCAACGCCTGCACTACCGGAATCTCTAGCAGAGA
>Foxy36_11
GAAGGACGCCGTCTGGTCAGAGCCTCGGTTGGCTTTACGAACGCACATAC
>Foxy36_12
GATCACAAACCATAAAGCCTACTAGTCAGCGCTCATCATATGTCAACTCC

# niveum strain Fon020
>Foxy37_1
ACATACATACCTAAAATTGTTTGAATCCTGCTCAGCGAGGTTAAGATTTA
>Foxy37_5
ATGATAAGCAATTGCTCCAGACAAGAAAGTGCTCCACTACCCTATACACC
>Foxy37_7
CACTAGAAGCTGTTGAACAGGCACTGGGTGTTACGTGCAACCAGGGATAC
>Foxy37_9
CACTGCCAAACGGGAAAATGATCCCGGTTGTGTGAAGGAATGGCGTTAGG
>Foxy37_11
CAGCCATCGTACTGGATATGGATCTGTGCCGGACTCTTTCGCAGAGGACC

# niveum strain Fon037
>Foxy38_1
ACAAGGTGAATGCTGCGATCCGTTCTCTGGCTTTCTGCTCGGCATATTAT
>Foxy38_2
AAGGATATGACGGAGATGACGATGAGCGTGGCGACTCTGACTATGAAGGT
>Foxy38_4
AGAATAACCAGTTGGAGCTTCGTGCTTACACCTAATTCAGACACAAGTGA
>Foxy38_5
AGTAGTTGGCTGAGTTGTCCTAAAATCATAAGAGCGGAAGAGTCTATAAG
>Foxy38_7
CTACAACGAGGCTCTTGGGTTACATACAATACACTTCTAGTCTTTCCTTA
>Foxy38_9
GACAAAACATCTCCTTACGAAGTACAGTCATGTATCCCAACGTCCCCACC
>Foxy38_10
GACAAGGAGCACTGGCGTGGTATTCTCCAAATAAAATCCAGGAGGGAATC
>Foxy38_11
GGCAATGGAACTTTCCGTGCGAGTCTATATTCCAGTGTGTCCATCAATCA
>Foxy38_14
TCGAACTTGGCGCACATATATCTCGAACAAGGAAGACTTGTTCAAGCAGA

# niveum strain Fon021
>Foxy39_4
AGGAGCAAGCACATCGTCGGAGGGCAATGGGCATGGCAGCGCTCATCATA
>Foxy39_5
ATAATCGGTTAGAAAACCAGCAGAGTGGAGGTCGAAGGTCGCGTGTTCAA
>Foxy39_6
ATGATGCGATTGAGATGCTCAAGCATGTAGTTTCAATTGAAGCAGTAACG
>Foxy39_9
CAATAAGGAGAACGGGAAGTTGTACGGCTCGATGGTGGTCTATGTCACCA
>Foxy39_10
CCGCGTTAGGCTTAACGGCTGAGCTACGTGCTAGGATTACATCTAAATAA
>Foxy39_18
GCACGCTCGTCTGCGGCCGTGTACGTGTCGTCTGCGGCCATCTCGGTCGA

# lycopersici strain Fol004
>Foxy40_10
GAGAATTCTTCTCGGGTTTATATCTCTAAATGATTTCATCTATGACTTTA
>Foxy40_13
GGACCGAGTGCAGAACGGTGCTATAGGAGCTACCGTGACAAGGAATCCTA
>Foxy40_15
TCAGATATAGAGGTCGGAAAGCAAATAATTGCAATCTAGGGCCGAAGGAA

# lycopersici strain Fol007
>Foxy41_1
AAATTAATATTATAAATATAATTTCTTAGATAATTAAGTTATTATAATAA
>Foxy41_5
ACACAGAAGACAATCAATCACCTCACTACTGCTGCTCATTATGAATGGCC
>Foxy41_8
CCACTAATACGATATCGCCTGCGCTAAAATGATTTGTATGTATGTATGTA
>Foxy41_9
CTATTAATTAATATTATATTACTTAAGTAATACTTTATAATTGTCACAGC

# lycopersici strain Fol026
>Foxy42_3
ACGTGGGGTCAGTGCTGCACGTGGAAGTTATTAACACGCGAATAGGTAAG
>Foxy42_5
CATGATATAAAGACAGGCTAGGGGATGCAACGTCGGCCTCTGATTCCTTC
>Foxy42_6
CCATACGCGTATGGTTAGAAAGCCTGCCGTCGGTGGTGTTCTCGCGCGAC
>Foxy42_7
CGAATAATAGTCGGATCTTCGCATATGGCTCTCTGGTAGTCATATCTCCG
>Foxy42_9
CCGGAGGGGACAATTAGTCCTTCTCATAGCCAGTTGCTGATACATTCCAC
>Foxy42_11
GTACCGATTTATTTTGTGGTATTCAATAGGTTTATTGAAGTGTCAATGGA
>Foxy42_13
TACCCTGAACTCACGCACTTTTTGGCTAACCCTTTCTCCCATATCCATGA

# lycopersici strain Fol014
>Foxy43_5
CATGCAAGCAGGGATACTTTAAGATTACAACTGAAATGGTAAAACCTCTA
>Foxy43_6
CCCGACCATTGAGAATCTGCCCTAGGTTACCTGGAAGAACCGTCGCTTCG
>Foxy43_8
GAATGCTAGGAAGATGCCAAAATCTACAGTATGTTAATACATTGTGTCGA

# lycopersici strain Fol018
>Foxy44_3
ATATATACTATTCCTTAAAGAAGTTATTCAGCCGAAGGCTGACTCTACAT
>Foxy44_4
ATGTACTCGACCACCCCTGGTCTGCGTGCAGTCAAGTGACCCAATGACTC
>Foxy44_6
CGCAGAATAGAAAGTGCCCTCAGAACCTCCCGTACTGATCGGGCTAGACA
>Foxy44_7
CTCATTCGTTCCTCATTCGTTAGTAGGACTGACATGGCGCTGTTGTCACA
>Foxy44_8
GAGTTACGTAGATTCTTAATGGCTTGGTATTTAAACCAAGTAATAGTAGA
>Foxy44_9
GCACAGCCGCACCACCTTCGCCTCGTCCCTCGTCTCTCGGTCCTCCCAAA
>Foxy44_10
GGCTGGATTGTATAGCGACTACACTATTGTGGGAGCTCTGCAACCGGTAC
>Foxy44_13
TCGTGACAGATGCCGACTGGGATCATCCCCTGCTAATATCTCTGCCTCAA
>Foxy44_14
TGCCATTCCCATAGAATGATGTGCCTTGCACGATATGCGTGTACACTCCA

# lycopersici strain Fol016
>Foxy45_1
AAGGATCGCGAGACAGAAACCGAAAGAAGCATTCAAGACGTAGTAGTCTA
>Foxy45_2
AAGGCGCTGGTGCAGCACACTACACCCACCACACCCGACAGTTGCTTACA
>Foxy45_5
CAATCATCTAGAGATATAAACCAGAGAATAACTCTCAGCTCAATAAGAAA
>Foxy45_6
CATGCCATAGCTAAGTATCAGCCACGCCTCGAATGAAGTGCTCTGTCAAC
>Foxy45_7
CCACCTCTGCTCCTGAGCTGTATAGGATACTCAATCTCAAGGCGACTACA
>Foxy45_14
TGCCGTCCCGGCTTTAGGAAATGCGGACACAGATTGAGCAACGTGTAGCA

# lycopersici strain Fol038
>Foxy46_5
ATAATTCTCAACCTCCAAGCATGCCGAACTCTTCTTCTGAGGCTAGAATG
>Foxy46_7
CCACCGGGCATTAGAGGCGAACGATCGGGAATGATTGCCACAGATGACAG
>Foxy46_9
GACATCGGCCGCCAGATGACGCCGGCCGATACAGGACCACATTGCAGTCA
>Foxy46_11
GGTAGGTGGGTATGACCGGCAGGTGGGTACTGCATGGTATGCCAAGGCCA

# lycopersici strain Fol029
>Foxy47_5
CCACAAGCGCAGGATTTTCAAACATGCCACCAGTTCTAACCTTTCTCAGA
>Foxy47_6
CCTACCCTAAATATCCTAAGTTTATATCCTAAATATCCTAAACGCAACTC
>Foxy47_7
CTAGGTATATGCTTTAAGTATCTCTGCGGGATGGGATACCCCGCACAAGA

# lycopersici strain Fol069
>Foxy48_4
AGTTATACTATAATTTAACCTAGTATACTACTGATAAATCTATAAGATAA
>Foxy48_7
GATAAGAAGCCACCTAGGTATAATTAGTTTAGCCGCTGCTCCTCAGGTCA
>Foxy48_10
GTCCTAATAAAAATAAATAAGCAAGAAGATAATATAAGTCCTCTTATCTA
>Foxy48_12
TCATCACGAGTAGCTGTTCCTTGAGTTTCCCTCCTACCGTCTATTTGAAA
>Foxy48_13
TGTCCGACAGGAGCTTCCCTCCTCCATATTGTAATGGGGTCAAATGCCAA

# lycopersici strain Fol072
>Foxy49_4
ATGATCCAAATGGATTAGTACTGATTGTGGTGGATTAGCTCTGATTGTAG
>Foxy49_13
TGATGATACGGCAAGCAATATGCTTTAGACAGAGGCATGTCTTATGTGAA

# lycopersici strain Fol073
>Foxy50_1
AAGGAAGCCGGAGTAAGCGCACTTGTACATGTACTGCATCAGGGTTCAAA
>Foxy50_6
CGCAGGCCGTGCATGGACTCAATGATCCTAAGGAACAACAGCCCTTAGTA
>Foxy50_7
CTCAACAGAGCTGACACGCTGTTCGAGATCCGAGCAGGGTTCAAATCCAC
>Foxy50_8
GAGGTCTCAATTACTACTTGACATGTCCTGGCTTTATGCCCAGTCTTACC
>Foxy50_9
GGATTCCCGGATTTTCCAACACTAGCAGAAACTCAATGAATACTATACCA
>Foxy50_10
TAAGCGCCGGCCGATCAGGATGCGGATGAAGATAATGATTTATCTGATGA
>Foxy50_11
TATTCATTGCTTGGTCAGAAAACTTTGGTAACAGCGCGTGATTTCTTTAA

# lycopersici strain Fol074
>Foxy51_3
ACTCATGTCGAACAGTAATTGCGTGAAAACTATAGATCCCGAGAGATCTG
>Foxy51_4
ATCTTCTGTGTGGGGTAGCCCATCCCACAGGGTTTACTTTAAATCACCCA
>Foxy51_8
CTGTGGGCGCGGCAGCTCGGGACTGCGCTCGAGTGGTTACGGCAATATAA

# FoMN14
>Foxy52_1
AGATTATCTTATAGAATACCACTACCAGGCAGCAAAACTAAACTAAGGCA
>Foxy52_8
TCCATCGTCTATTCAACCTTATTCGTCTTCGCGCATTGATTCATCAGCAA
>Foxy52_10
CCACCATTGAGTGCAGAGATTGGGAGGGCGGATGGGATACCAGGTCCTTC

# lycopersici strain Fol075
>Foxy53_3
AGTAGAAGCATCATATCACATAGCGGATCACCCAAACAGTCGATCGAAGA
>Foxy53_5
CCTGCCGCCTATCGAACACGGAGCAGGATCATTGTCTATTATGACAGCTA
>Foxy53_6
CTAAGTTAACCTTTCTCAAATATCTGCCAACTCTATCTAGTAGTTCCCTC
>Foxy53_12
TAGGTTACCTATAGAAATACTTTCTAATAGAGGACTTATATTTATAATAA

# lycopersici 4287
>Foxy54_1
AATCTGGGTGATTTAAAGTAAAACCTGTGGGATAGAATCCCCCACACAGA
>Foxy54_8
GTCATTGTGAAGAAAGATCTCTCCCAGGCGGGCTTTGTACCCTTGGATTA

# melonis strain Fom005
>Foxy55_8
TAACATAACATAACATGCGATATCGAACGCGTAGACTTCGTGTCTGAACA

# melonis strain Fom004
>Foxy56_7
CCACGCTAGGCGACGTGCAATCAGTCGCTCGAGTCCCTTGCCGAGGCAAG
>Foxy56_8
CTACTGTAATGTAATCGCTTCGGAGACTAGTTCCGACCCCCTGTTTTCAG
>Foxy56_10
GGAAGCTGGTAATGAACATCCGCCCTCTCTCGATATGTCGACTTCCATGA

# melonis strain Fom006
>Foxy57_5
AGCTCTAGGTCGCGAATTATAAGAGATGAAATAATGCAGGTATCCTAAAT
>Foxy57_6
CCATGTGACGAGACATGACTTGGGAGCTGCCCGTACGTTCAATGCAGAAC
>Foxy57_9
GATATCTCGCTATGCTTGGCTTTTATATGACGCGGAATCTTGATCGTAAC

# melonis strain Fom009
>Foxy58_3
AGATGCTGCTCTGCTGCGTTTGTCAGGCGGCTATTCGACCTAGCACCGGC
>Foxy58_4
ATCTTGGCATTGTATTTCGATTGATATCGCACTCTGCACTGTTGGATGCA
>Foxy58_5
CGACTAACATACATGACTTTACGTATAATTGAACGCCTAGTTGATGGCCA
>Foxy58_6
CGTCGTAACAGGAGAGGCAAGCCGGTCGCGGCTTGCGCGCCTTGAGGAAC
>Foxy58_7
CTAGAAGTTACAAGACTAGAATCTCAGGTGATGAAAGGGAAATCGTCTCA
>Foxy58_8
GCACAGGTACCACATTGGCGCTTCCTGGCCGATCGGCAACAGCTGGGAGC
>Foxy58_10
GGTCTATATTCGCAGTGTAAATATTGAACTGCAAACAACTGTTACAGCGA

# melonis strain Fom011
>Foxy59_2
ACCTACATGCTCAAAATAGGAGGCCTCCAACCAGTGGTGGGCCAAGATCA
>Foxy59_4
ATGTGATACGCCTATTGCTCAAGCGACGCCCTAATTCTACTACTGGCATA
>Foxy59_5
CTAAAATGGGGTCAGTTGAGGTAAACCCCAAACGGCTCATGTGTAACCTA
>Foxy59_6
CTCCACGCATGACTGATATATCTGCTCCCAAAAGTGGATTTGAACTGGGA
>Foxy59_7
GCATTTGCATCCACACCCGAGAGGGCTACGATGGTTGCAACTGCTCCAGA
>Foxy59_8
GGAAGGTGCGTCCATGATCCGATACCGAACTTCCATTTCAACTGCTCCCA
>Foxy59_9
CTAATTATATATAGTTACCTCGTACTAAAGGATTCCACGAGTGACCGCTA
>Foxy59_11
TCACTACACGTCGGGCAATACTTGCATACAAGCTCCTTCGACGCCGACCA

# melonis strain Fom010
>Foxy60_2
ACTCATCGCTCCACTCTACAAGCTTCTCGTAAATCCAGGCAAGCAAACCA
>Foxy60_5
CTACAATTTAGCACTGCCTCGACCGACCACTACCGCTTTTACTACCCGAA
>Foxy60_7
CGGTGTCGCCAAGGATGCCTTCAATAACGCCATCTCGTTTGCCATTACCA
>Foxy60_12
GCATATAACTAAACGCTCGGATACTTGTTTCAGTTCCATGGTAATGCGCA
>Foxy60_16
TGCGAGAGATTGTCGAGTGTCAGTTCAACATCGTCGATGACCTCGGAGAA

# melonis strain Fom013
>Foxy61_4
CAGGCCGTTACGAAAGTCATCCACTGGCTGGGCTTGTTCGAAATCAAGAG
>Foxy61_5
CCTTCTGAACCCTCATGAGATATACCGTACTTTGGAAGGGTGGGTAAGAC

# melonis strain Fom012
>Foxy62_2
CAGGCGATCAATGCGGAAGGCCAATTGATTGCGCCATTTATTATTGGTGC
>Foxy62_6
GCTAACAATTGGCGGCCAATACATGGGCACCTAGGTGCCCAAATAAAATA
>Foxy62_9
CAACTGGTCGAATGTTTGTCCTACTGTACCGTCACTGAGGCCGTGACAGA

# lycopersici strain Fol002
>Foxy63_1
ACAAACAAATTCATAATAATGGCCTTCTCCAAGCGAACAGTGCTTTCATC
>Foxy63_2
ACAAATCTGGATCAATGGACCGAATACACGTAATGTCTGACAATTGAGAC
>Foxy63_10
GCGTTTATTTCGGAGATATGACTACCACAGAGCCAAATGCGAAGATCCGA

# Fom016
>Foxy64_2
AGTCCTCCCTCGAATGTCCAATTTCTGCAGACGTGTCAGTAGACAACACT
>Foxy64_5
CGTTCCAGTGTATCGACCTATCTTTTCTCCATCCATCAGGCTTTCTATCC

# Foc011
>Foxy65_2
AATCGACCTTTATAACCACGCCTAGTCTATCTATTATACTTCTACTTAAA
>Foxy65_6
GGATAAACTAAATAAATGAACCAAGTACTTGAGCAATACTTAAGGTATTA
>Foxy65_9
CGTAATACGATCTCTCCCCTCTAATAGTCTTGCCCTCAAGGCCTGTTATC
