# Supplementary material for: Genomic Characterization and Virulence Potential of Two Fusarium oxysporum Isolates Cultured from the International Space Station
Source: mSystems. 2019 Mar 19;4(2):e00345-18. doi: 10.1128/mSystems.00345-18 (PMC6426649; doi:10.1128/mSystems.00345-18)
Supplement: DATA SET S1 [file mSystems.00345-18-sd001.xlsx]

## Sheet: F3_blast2go_TOPHITS_ForPaper
Dataset S1: Summary of BLAST results, gene ontology (GO) and InterProScan (IPS) annotations for F3
Sequence name	Sequence desc.	Sequence length	Sequence Data	Hit desc.	Hit ACC	E-Value	Similarity	Bit-Score	Alignment length	Positives		Annotation GO Term	Annotation GO Category	InterPro Name	InterPro Type	InterPro GO Category	InterPro GO Term	InterPro Signatures
g1.t1	hypothetical protein FOCG_18353	87	APGRQGVVGSIDADLIRPQLVEISSVVWRPRWCRWGLPLNDFFGHIAEGMGMVLKDDAISDLKSPADLFHLFELLYDGSNRILHAIM	gi|591403888|gb|EXL39025.1|hypothetical protein FOCG_18353 [Fusarium oxysporum f. sp. radicis-lycopersici 26381]	EXL39025	2.62e-37	83.908	130.183	87	73
g2.t1	hypothetical protein FNYG_15880	65	CTTTQETKSAYMGDDTTSTVYAGELQGISLALQIAQEDTSRGNSRSKVLIYTDNQAAIRSTAKHK	gi|1333000154|gb|PNP51734.1|hypothetical protein FNYG_15880 [Fusarium nygamai]	PNP51734	1.53e-35	96.9231	125.561	65	63		nucleic acid binding;RNA-DNA hybrid ribonuclease activity;RNA phosphodiester bond hydrolysis, endonucleolytic	Molecular Function;Molecular Function;Biological Process	Ribonuclease H superfamily;Ribonuclease H-like superfamily	HOMOLOGOUS_SUPERFAMILY;HOMOLOGOUS_SUPERFAMILY	Molecular Function;	nucleic acid binding;	G3DSA:3.30.420.10 (GENE3D);SSF53098 (SUPERFAMILY)
g3.t1	related to transposase	190	MSQSNKEANIILALQAYQNNPELGLHRDASPVGKRWASNFVKRHKELKTCFHRRYDYQRAKCEDLTVIRNWFRLVQNVIAKYGIQLDDIWNFDETGFMMGVISSGIVVTGSERRGRPKSIQPGNREWVTAIQAINAEGRAIDPFIVVAGQYYLANWYQESNLPATWAIATTQNGWTDNKTGLEWLKHFDR	gi|1252233292|emb|SCO88910.1|related to transposase [Fusarium oxysporum]	SCO88910	8.6e-106	92.6829	313.538	164	152		DNA binding	Molecular Function	DDE superfamily endonuclease domain	DOMAIN	Molecular Function	nucleic acid binding	PF03184 (PFAM)
g4.t1	hypothetical protein FOC4_g10000254	145	SAGTIRATVENEVRSELDNPTWRCRAVTRDPKNPHRVRITCRDESEHEIVKRIAETKLAPGARILRDDLYPIRVDNVSRIAVLNERNEVRTEITEMLGRENDTEVAKVAWLSKRDVPKAYGSMVVYLKKRSEARRFINEGFFVAG	gi|475672649|gb|EMT69790.1|hypothetical protein FOC4_g10000254 [Fusarium oxysporum f. sp. cubense race 4]	EMT69790	1.49e-96	98.6207	286.574	145	143
g5.t1	hypothetical protein FOMG_19032	344	MAAVPVFFELSWSILCTICIGNVLLGCLVCGITNWTLLAAVPMSSSAAGAIANGLCYYVYYEKHPPMYTAIASVFADIFWLLQEAGLLFYSYIILKRILRGLRWRVFASLFWTGIAGIIMVRIVIIIFRVRSILAGNNDLLTIINHIHIAYFGLIASLECLSAYFLMVLFTSAKASSAEIARNGGLFQYLARSTEMRVALLALQGVLRAVTHSFKTAGQTAENIATQLDRFFYAVFCLYSMVLYIDLLSSKLKFSGARDYPSTRDRYPHQGSQTGRFTSTQKDNFGQSRSEHVVGVNGGKSKTRNDSTDHIIECGSSQGDGSIKMDDMDLKGNVIKKTVEFRVV	gi|590022374|gb|EXK24232.1|hypothetical protein FOMG_19032 [Fusarium oxysporum f. sp. melonis 26406]	EXK24232	0	99.4186	660.603	344	342		integral component of membrane	Cellular Component	null	null			mobidb-lite (MOBIDB_LITE)
g6.t1	hypothetical protein AU210_012287	226	NEIARTIEQGDDSNCKVPGVFFYAQGMPVVVNKNIYTGLKIVNGAEFTAADVIPDPKSPGYHLADDITIHFGPPLGILLQSRETKDLAVPALPTGTVLIRPLSHTLDPASSHFRFLSGKCTRRGLPVVPAFALTDYKAQSKTFAEVLLELRGHHIVNGEPSKCDFTSLYVQLSRCTTLRGIRLLSPVRRQDFIGNKLDQTIVDGMQRLRNLAVETRRIYEGQGRPT	gi|1246318252|gb|PCD25853.1|hypothetical protein AU210_012287 [Fusarium oxysporum f. sp. radicis-cucumerinum]gi|1246328338|gb|PCD35926.1|hypothetical protein AU210_008482 [Fusarium oxysporum f. sp. radicis-cucumerinum]	PCD25853, PCD35926	2.71e-151	100	469.929	226	226		telomere maintenance;DNA helicase activity;ATP binding;DNA repair;DNA recombination;DNA duplex unwinding	Biological Process;Molecular Function;Molecular Function;Biological Process;Biological Process;Biological Process
g7.t1	hypothetical protein FOXB_00712	223	MAPIDYSKWDNIDTDSEPQTPTEQVPPVEANPPAPAASQSTAPASTAAHSVSGSIQAVIVRCDVERLKFVPWSATTIQADHPIFSQPVPPVPGLIEVPLVLHRVGTRSANRADLDNQIATYLNIDDESGFAPPEWRSYVGTVVVARKDMKPLLPHHLEGVWMYCDHILDLFGEGEGAPRWLYNRQAFEKWWVRYCEEQKEFRPGKGGEKDPDDWRAVKSPYEM	gi|342889825|gb|EGU88770.1|hypothetical protein FOXB_00712 [Fusarium oxysporum Fo5176]gi|591404266|gb|EXL39403.1|hypothetical protein FOCG_17991 [Fusarium oxysporum f. sp. radicis-lycopersici 26381]gi|1246318253|gb|PCD25854.1|hypothetical protein AU210_012288 [Fusarium oxysporum f. sp. radicis-cucumerinum]gi|1246328337|gb|PCD35925.1|hypothetical protein AU210_008481 [Fusarium oxysporum f. sp. rad…	EGU88770, EXL39403, PCD25854, PCD35925	5.75e-143	99.5516	404.445	223	222				null;null	null;null	;	;	mobidb-lite (MOBIDB_LITE);mobidb-lite (MOBIDB_LITE)
g8.t1	Acyl-CoA desaturase	48	GCEVEIWKRAQFENKEITYMNDSAGQRIVRAGTQVTKVTQPLASADAA	gi|799249230|gb|KJZ77930.1|Acyl-CoA desaturase [Hirsutella minnesotensis 3608]	KJZ77930	2.43e-24	97.9167	99.3673	48	47		stearoyl-CoA 9-desaturase activity;unsaturated fatty acid biosynthetic process;integral component of membrane;heme binding;metal ion binding;oxidation-reduction process	Molecular Function;Biological Process;Cellular Component;Molecular Function;Molecular Function;Biological Process
g9.t1	hypothetical protein FPOA_28671	203	ALKDIDSEHDGSHLAVAILKVVDEWGFASKLGYFVMDNAGNNDTMMRSLSLGLLRRYDIQYDPKVHRLRCQGHIINLAAKAFLFVTDNEKLELDDPGVHNVTLKHIEAWRKKGPLGKIHNFVVFIQRSVQRSQKFLTISHNRKLARDNDTRWSSWYNMLRVALNLRDAIDGYFNKWMELDCAGDELSSEDWIILEKIKSFLEK	gi|1040022334|gb|OBS15223.1|hypothetical protein FPOA_28671 [Fusarium poae]	OBS15223	3.52e-138	100	401.364	203	203		protein dimerization activity	Molecular Function	Ribonuclease H-like superfamily	HOMOLOGOUS_SUPERFAMILY			SSF53098 (SUPERFAMILY)
g10.t1	Prt1	87	MCFFQDEKNKPRKIVLGVPEVSTRHSGTNIAAEVLEIIDSYGIKNKIGYFTLDNAENNDSAMAVIGGELGFDGRKRRGRCFGHILNL	gi|1040023815|gb|OBS16616.1|hypothetical protein FPOA_12775 [Fusarium poae]gi|1040024033|gb|OBS16819.1|hypothetical protein FPOA_12591 [Fusarium poae]	OBS16616, OBS16819	5.67e-57	100	190.66	87	87				Ribonuclease H-like superfamily	HOMOLOGOUS_SUPERFAMILY			SSF53098 (SUPERFAMILY)
g11.t1	hypothetical protein FOC4_g10000120	132	VNWYFDIRESEYGWIKPENTVNVDEGGIMAGFGLDSLVIGSSDPRRKAFLKGSQSRTWTAFIEAVTADGRLLKPGIIFKGKELQQQWFMDEFRKIADWYYITSDNGWTDNHIAVEWLKEVYLPQTQPADESD	gi|475672024|gb|EMT69253.1|hypothetical protein FOC4_g10000120 [Fusarium oxysporum f. sp. cubense race 4]	EMT69253	2.68e-91	99.2424	272.322	132	131		DNA binding	Molecular Function	DDE superfamily endonuclease domain;DDE superfamily endonuclease domain	DOMAIN;DOMAIN	Molecular Function;	nucleic acid binding;	PF03184 (PFAM);G3DSA:3.10.450.50 (GENE3D)
g12.t1	hypothetical protein FOQG_17505	156	MKSNPAVLFALLHYRTAYSPQHWAAFDSRQLTLGWAAGFFDVDFSAKCVVMYGDQYGSLVDWEEKAAHRADTLGFPRAMLVLEAQAYLMEVLCSIVERILDGVDPSQPPRVDKWRDLVSHEAFRETGVVEFWSPYTNQAFSQPPEFDSNYLLTLAK	gi|590050277|gb|EXK77801.1|hypothetical protein FOQG_17505 [Fusarium oxysporum f. sp. raphani 54005]	EXK77801	8.7e-108	99.359	322.013	156	155		mRNA binding	Molecular Function
g13.t1	hypothetical protein FOXG_14436	155	MPQNVATYTILTEVYDTGHGVTQDDAQKLFKPFTQLDTPHQKRRQGTGLGLSIAKSIAELLGGNIGYKPNPERQGSIFWFSVKLKKLNSLQQIQIVDALPVPSSDLSRQEVSQGEDLAEQLTQLMKISPMARILAAEDNIINQKILVEMLHGFGF	gi|1070362600|ref|XP_018254661.1|hypothetical protein FOXG_14436 [Fusarium oxysporum f. sp. lycopersici 4287]gi|902745049|gb|KNB16616.1|hypothetical protein FOXG_14436 [Fusarium oxysporum f. sp. lycopersici 4287]	XP_018254661, KNB16616	5.24e-106	100	313.923	153	153		phosphorelay sensor kinase activity;phosphorelay signal transduction system;intracellular;signal transduction by protein phosphorylation	Molecular Function;Biological Process;Cellular Component;Biological Process	Histidine kinase/HSP90-like ATPase;Histidine kinase/HSP90-like ATPase;Histidine kinase/HSP90-like ATPase superfamily;Histidine kinase domain;Histidine kinase/HSP90-like ATPase superfamily	DOMAIN;DOMAIN;HOMOLOGOUS_SUPERFAMILY;DOMAIN;HOMOLOGOUS_SUPERFAMILY	;;;;	;;;;	SM00387 (SMART);PF02518 (PFAM);G3DSA:3.30.565.10 (GENE3D);PS50109 (PROSITE_PROFILES);SSF55874 (SUPERFAMILY)
g14.t1	uncharacterized protein FRV6_13079	98	MPRAYGVIKQPVITQSDRTAATAVWPVTIRQIYEHAERLGKGNNRGKMVWVPSQDDSLTMSREAKRQAQKATRAECTPRSLPYQARSTRTRLVVAQLH	gi|1252233333|emb|SCO88951.1|uncharacterized protein FRV6_13079 [Fusarium oxysporum]	SCO88951	1.43e-35	92.9577	127.487	71	66		nucleic acid binding;RNA-DNA hybrid ribonuclease activity;RNA phosphodiester bond hydrolysis, endonucleolytic	Molecular Function;Molecular Function;Biological Process
g15.t1	hypothetical protein FPOA_12724	156	MGETQVDAAERIATASANFRESNCRPSRVRRLPARFEEDEIYALPQRSQPPRFVESALPLHSRAGYSTAEKRSASETWQMSTLPAHHRAYIRASINNGWKNLNEYYDKLGESPLFAAAIILHPRFGISWLEATWVSEEQLAWVRDAKAGIKDYFTR	gi|1040023896|gb|OBS16692.1|hypothetical protein FPOA_12724 [Fusarium poae]	OBS16692	1.01e-100	95.5128	298.13	156	149		protein dimerization activity	Molecular Function
g16.t1	hypothetical protein FOXB_17609	147	MIMDILLRHYEQKKELYEAEETHNPLMLHSIGMGWFVLDKYYALSGESPIYATTLLLDPSKRARYLEINWKGEWAEAAIRDALSIWEEEYKMAPTLGPAQALSEASRSQQGHSNEPDRLLNEIMVAEDITRDVDDFENFIHNQPIKI	gi|342865667|gb|EGU71882.1|hypothetical protein FOXB_17609 [Fusarium oxysporum Fo5176]	EGU71882	1.66e-99	97.2789	292.738	147	143		protein dimerization activity	Molecular Function
g17.t1	related to monocarboxylate transporter	131	GVLILFALVGGLSAGVFWVNAAPVLVEVMGIENLPSSLSILWLAMVIPSTFSEPIALEIYTGTGSYLGAQLFTGFMFIAASLCMLVLRGRQIGQGRRNDEGTCTSSEESSNEKLGSGQGTLWALRFVEFGQ	gi|302924647|ref|XP_003053936.1|hypothetical protein NECHADRAFT_30896 [Nectria haematococca mpVI 77-13-4]gi|256734877|gb|EEU48223.1|hypothetical protein NECHADRAFT_30896 [Nectria haematococca mpVI 77-13-4]	XP_003053936, EEU48223	4.93e-58	88.3333	192.2	120	106		integral component of membrane;transmembrane transport	Cellular Component;Biological Process	null;null;MFS transporter superfamily	null;null;HOMOLOGOUS_SUPERFAMILY	;;	;;	G3DSA:1.20.1250.20 (GENE3D);mobidb-lite (MOBIDB_LITE);SSF103473 (SUPERFAMILY)
g18.t1	hypothetical protein FOXG_14138	75	MPLAEATVEDHLATSSDHFTLSLTLPDAGLAPMQPGRVRVTTDDELKRFAEIVELGAAGLPTADSTPSELDELAS	gi|1070360938|ref|XP_018253760.1|hypothetical protein FOXG_14138 [Fusarium oxysporum f. sp. lycopersici 4287]gi|902744148|gb|KNB15715.1|hypothetical protein FOXG_14138 [Fusarium oxysporum f. sp. lycopersici 4287]	XP_018253760, KNB15715	1.74e-41	100	149.828	75	75		nucleic acid binding;RNA-DNA hybrid ribonuclease activity;zinc ion binding;RNA phosphodiester bond hydrolysis, endonucleolytic	Molecular Function;Molecular Function;Molecular Function;Biological Process
g19.t1	related to transposase	127	MANRLLDARDAPRVGTRWAMNFVKRQPLLKIRFARRYDYQRARREDPTVIRNWFKLVQNTIAKYGIQSDDIWNFDETGFMMGVISSGMVVTSAERHGRPKSVQPGNREWVTVIQAINAAGWAIEPFI	gi|342882846|gb|EGU83431.1|hypothetical protein FOXB_06053 [Fusarium oxysporum Fo5176]	EGU83431	1.07e-70	90.5512	227.254	127	115		DNA binding;zinc ion binding	Molecular Function;Molecular Function
g20.t1	ATP-dependent DNA helicase PIF1	48	KKARVNEYNYEHLVRLKHPAIQVMAKNIGNGADKATSEQAGNLAGQFP	gi|1032858855|gb|OAQ65645.1|ATP-dependent DNA helicase PIF1 [Purpureocillium lilacinum]	OAQ65645	3.53e-26	100	102.834	48	48		telomere maintenance;DNA helicase activity;ATP binding;DNA repair;DNA recombination;transferase activity, transferring acyl groups other than amino-acyl groups;DNA duplex unwinding	Biological Process;Molecular Function;Molecular Function;Biological Process;Biological Process;Molecular Function;Biological Process
g21.t1	related to reverse transcriptase	96	GRFGYADDTAILCVGDTVEETAAAASRSAEEMVRWGAANGVSFDPKKTEVMYFSRSKLKTTPAIRHGDVEKHPEAAMRWLGIWLDSSLSFRVHAEK	gi|477515451|gb|ENH67792.1|hypothetical protein FOC1_g10000623 [Fusarium oxysporum f. sp. cubense race 1]	ENH67792	2.31e-44	97.9167	158.303	96	94		nucleic acid binding;RNA-directed DNA polymerase activity;RNA-DNA hybrid ribonuclease activity;RNA-dependent DNA biosynthetic process;RNA phosphodiester bond hydrolysis, endonucleolytic	Molecular Function;Molecular Function;Molecular Function;Biological Process;Biological Process	Reverse transcriptase domain;Reverse transcriptase domain	DOMAIN;DOMAIN	;	;	PF00078 (PFAM);PS50878 (PROSITE_PROFILES)
g22.t1	hypothetical protein FOXB_16962	105	MWGGDDISVERQGEADPIIDLMNDFMLRSLLRRGTKTWQSGDYETTIDLVLASEELADTNIKCAIHGTEHGSDHRTIETVFDISVPAPKQEERLLFKNAPWKEIN	gi|342867686|gb|EGU72529.1|hypothetical protein FOXB_16962 [Fusarium oxysporum Fo5176]	EGU72529	6.39e-75	99.0476	218.394	105	104				Endonuclease/exonuclease/phosphatase superfamily;Endonuclease/exonuclease/phosphatase;Endonuclease/exonuclease/phosphatase superfamily	HOMOLOGOUS_SUPERFAMILY;DOMAIN;HOMOLOGOUS_SUPERFAMILY	;;	;;	G3DSA:3.60.10.10 (GENE3D);PF14529 (PFAM);SSF56219 (SUPERFAMILY)
g23.t1	hypothetical protein FOXB_16972	118	MLNTIFGWNKEVEDLIRDEMSRHPQGSPSRILLAKWLGDIDPNIMNANFENMTSSDWMLLALSGIGGHTSQQKLGHTYVQRLLEAGDVHAAVTIMLGMGDHNDAIEVYISHKRYMEAL	gi|342867653|gb|EGU72519.1|hypothetical protein FOXB_16972 [Fusarium oxysporum Fo5176]	EGU72519	6.35e-86	100	252.292	118	118		transcription coregulator activity;transcription factor binding;regulation of nucleic acid-templated transcription	Molecular Function;Molecular Function;Biological Process
g24.t1	related to benzoate-para-hydroxylase (cytochrome P450)	508	MFIRYTVKDISASQALAAVAALVLSWIIATIVYRLHFHPLSKYPDPFWARILAFPAYYHTKKQNRHIWFWQLQQKYGPTFRITPDSVLINTPTGLKTIFNNKANVKKAGYYKAYPHNVHAMTTWNTIDKAIHARKRRVMNNAFSDKALRSCEPFIQENIDRWFELINEEIGKKQWSDSLNMARWSDHLVFDILGDLCFGKSFGMKEHDSDLRHIPRLMTDFMALLHPIAYSPFTALWVWLKPRGLDQLLAVAAPPALSRWQNFVEKCFAERAKVEDDARKLNKPETDSRKDFFHYLLQAVDPVTGNGYTKDELFGESESLIIAGSDTTATSTAAAFFYLSRSPQVQEKLAKEITSAFSSADDIKSGTTLYSCQYLRAFIDETLRMSPPVPADLTREVDD…	gi|1246313578|gb|PCD21205.1|hypothetical protein AU210_016631 [Fusarium oxysporum f. sp. radicis-cucumerinum]	PCD21205	0	96.4286	894.804	476	459		monooxygenase activity;iron ion binding;integral component of membrane;oxidoreductase activity, acting on paired donors, with incorporation or reduction of molecular oxygen;heme binding;oxidation-reduction process	Molecular Function;Molecular Function;Cellular Component;Molecular Function;Molecular Function;Biological Process	Cytochrome P450 superfamily;Cytochrome P450;Cytochrome P450 superfamily	HOMOLOGOUS_SUPERFAMILY;FAMILY;HOMOLOGOUS_SUPERFAMILY	Molecular Function/Biological Process/Molecular Function/Molecular Function;Molecular Function/Molecular Function/Molecular Function/Biological Process;Molecular Function/Biological Process/Molecular Function/Molecular Function	iron ion binding/oxidation-reduction process/heme binding/oxidoreductase activity, acting on paired donors, with incorporation or reduction of molecular oxygen;iron ion binding/heme binding/oxidoreductase activity, acting on paired donors, with incorporation or reduction of molecular oxygen/oxidation-reduction process;iron ion binding/oxidation-reduction process/heme binding/oxidoreductase activi…	G3DSA:1.10.630.10 (GENE3D);PF00067 (PFAM);SSF48264 (SUPERFAMILY)
g25.t1	related to polycomb group protein MEDEA	1055	MAPRSIRTAAPAPAPARPPTQVDVINLSLDDSSDLGNNAPLPRRSPSPQPARLETTNARFCLIGEVGGPSHTSICPPQKRPGQSSFHSFEPSRSSQPTFWPAQKATTSHGKSDDAQDIARSSGVRHPNLGHQQVMPSSEHHSPKATQHVKAISSEYHTPRKPEWDVSRIVQALTTFRQDIKNGHARMMSYIIESTKPMERRVLTGKDLLAGLSSKPALADEADTMRIKFKEHSKPKSNKLEDYYVVRPIQTDEERVPRYRFHHVEIKKSILSPNTMLTFVPHLRDLESSEESKYNVWLQELEDIDRKSGFKPMSREEKVRVTVRSEFASTVLLYLENWLDRLRLSGCDKSTLIRYMANRAPDDAITPRQKSDILNAHRPVESSTPPEANSAVEMFTEAF…	gi|587732936|gb|EXA30652.1|hypothetical protein FOVG_17986 [Fusarium oxysporum f. sp. pisi HDV247]	EXA30652	0	93.457	1870.51	1024	957				SET domain;SET domain;SET domain;SET domain;SET domain;SET domain;SET domain;CXC domain;CXC domain	DOMAIN;DOMAIN;DOMAIN;DOMAIN;DOMAIN;DOMAIN;DOMAIN;DOMAIN;DOMAIN	Molecular Function;Molecular Function;;;;;Molecular Function;;	protein binding;protein binding;;;;;protein binding;;	SM00317 (SMART);PF00856 (PFAM);G3DSA:2.170.270.10 (GENE3D);mobidb-lite (MOBIDB_LITE);mobidb-lite (MOBIDB_LITE);mobidb-lite (MOBIDB_LITE);PS50280 (PROSITE_PROFILES);PS51633 (PROSITE_PROFILES);SSF82199 (SUPERFAMILY)
g26.t1	related to transposase	107	APSHSQIRACVMGLLRQQGEHPDLGRNWMIKFINRRADLNTKMGRRQEAKRFDYFTPKVVHWYFDMRDGQYGWIKPENTVNVDEGGIMTDFGKYSPLLLVGACILTD	gi|1040022073|gb|OBS14973.1|hypothetical protein FPOA_28798 [Fusarium poae]	OBS14973	3.73e-69	95.3271	211.46	107	102		DNA binding;nucleus	Molecular Function;Cellular Component	HTH CenpB-type DNA-binding domain	DOMAIN			PS51253 (PROSITE_PROFILES)
g27.t1	related to transposase	108	MPQLSYTEEDVIQAMLDVTDNSLSQNQAAQKNGVPQTTLSDRLRGLPSRSEITQPAQLLSKSQESRLVTWILRQEALGYAPSHSQVRATVAALLRQQGRERHIGVHWL	gi|342866732|gb|EGU72217.1|hypothetical protein FOXB_17274 [Fusarium oxysporum Fo5176]	EGU72217	6.4e-71	98.1481	213.772	108	106		DNA binding	Molecular Function	DNA binding HTH domain, Psq-type;Winged helix-like DNA-binding domain superfamily;HTH CenpB-type DNA-binding domain;HTH CenpB-type DNA-binding domain;HTH CenpB-type DNA-binding domain;Homeobox-like domain superfamily	DOMAIN;HOMOLOGOUS_SUPERFAMILY;DOMAIN;DOMAIN;DOMAIN;HOMOLOGOUS_SUPERFAMILY	Molecular Function;;;;;Molecular Function	DNA binding;;;;;DNA binding	PF05225 (PFAM);G3DSA:1.10.10.10 (GENE3D);PF03221 (PFAM);mobidb-lite (MOBIDB_LITE);PS51253 (PROSITE_PROFILES);SSF46689 (SUPERFAMILY)
g28.t1	hypothetical protein FOQG_16513	204	MRPPQQPGSQGSATAAQNSVQLRAQSAESLPTPQSARQPDQRSSSQPSMAATSSQSSSALRAQASSQPSLSRRTSTTSQTSVTSQSSQQQPNHRPSASTNATPQASLYSHLGGSEPSTPRPIAPAGTNKRPAPSSPVKTFTSTNNFINQTAASISESLTAPSTKRRKTADIRRPSSHVTGSLDWNALLPTGDEFRASLKAASAA	gi|590051323|gb|EXK78847.1|hypothetical protein FOQG_16513 [Fusarium oxysporum f. sp. raphani 54005]	EXK78847	3.24e-84	99.5098	270.396	204	203				null	null			mobidb-lite (MOBIDB_LITE)
g29.t1	hypothetical protein FPOA_12725	62	MRGLIKQDLDRWRMKGPIRKLRNIVKFIRSSRQQSEQFKRVAREQDHEEYRLCEESTAELEV	gi|1040023897|gb|OBS16693.1|hypothetical protein FPOA_12725 [Fusarium poae]	OBS16693	1.22e-30	93.5484	114.775	62	58		protein dimerization activity	Molecular Function
g30.t1	hypothetical protein FNYG_12216	179	MAVFAHFIDQLGHQQSRLLALRRQFGAHSGENLAGSLIDIVHEWEIEGRVGCAISDNMTANDTCLYYMYQRLDPSMRPVDIKARRMRCYGHTLNLVARAFLFGKDAASFELESDINGMRGLVEQDLDHWRTKGPIGKLRNIVKFIRSSPQRSEQFKRVAREQDHEEYRLCEESTAELEV	gi|1333023942|gb|PNP74443.1|hypothetical protein FNYG_12216 [Fusarium nygamai]	PNP74443	1.56e-127	97.7654	367.466	179	175		protein dimerization activity	Molecular Function	Ribonuclease H-like superfamily	HOMOLOGOUS_SUPERFAMILY			SSF53098 (SUPERFAMILY)
g31.t1	hypothetical protein FOMG_18534	134	QEALKEQMEMTRELREAVAKQEETVHEMGKQMVEIKEQMTEELQRVREQFETITTNALDGPQRSYADVTRLTAVLPHNDSRTLAAPLNPTDVLYCTIDVSRLGEDEARLSAGTIRATVENEVRSELDNPTWRCR	gi|590022894|gb|EXK24752.1|hypothetical protein FOMG_18534 [Fusarium oxysporum f. sp. melonis 26406]	EXK24752	8.34e-84	94.7761	254.218	134	127
g32.t1	hypothetical protein FOVG_19722	517	KTKFFNFDIKGKRFRFIDTPGILDTSGIDQDRLNLKDVFEALKEIQKLNAVILLLQPNETRLDVSFKFCITELLRSLHTDVANNILFGFTNASSTNFSLGSTSAPLDHMLKELGNPISRRPDNQFFFDAGGYMFLAHLKKNFKMWPRKEQFDSMWEESVKQSDKLILAVMRLQPHDLEKTLRLNQARSFFDGMAKPLTQFLAAMEKSKADLDKAKRDLDDLDTEGQNLRNELAKLKVKITVPVRQNLQQKRTVCSNKACSSQVRDADGKMCTKYNLPCHNNCDIDAPDEIIGHHSLKSCNPFWSWTFNQGNDCSKCGHKWEEHMRVSYVLRDEEREINDPKTIRKIKSNEKAKQAIATKSQECTNTKMDIEREQRQIYETRAQIGVYLEKNSIGGVYID…	gi|587730968|gb|EXA28684.1|hypothetical protein FOVG_19722 [Fusarium oxysporum f. sp. pisi HDV247]	EXA28684	0	99.8066	1043.88	517	516		GTP binding	Molecular Function	null;null;P-loop containing nucleoside triphosphate hydrolase	null;null;HOMOLOGOUS_SUPERFAMILY	;;	;;	G3DSA:1.10.287.510 (GENE3D);G3DSA:3.40.50.300 (GENE3D);SSF52540 (SUPERFAMILY)
g33.t1	hypothetical protein FOMG_15037	271	MGASAPHPSQRRFSCDVCRKSKSRCQRIRPTDEKCARCSMLGVKCEIGQQKVPGRPRRKQAAKGSPPAVQHLPISTPDRAVSPNTLPQNATLIDDWSPFDWTGILSPKPSPPKMPTTMMQDVNAASWIMGYTDVFDQSQTSWNTGGDLEYTNTPLYSGLDTITNLYPIGISPNPSVAHETFFPLTNCLTTHHPQRPDPGEFMSDLSTINLGLHVRLEAIKKNKASLDLDIIIYQHGPLFIDNITLAEYIIKVGEPTNLAHEKAIASSKPSE	gi|590026711|gb|EXK28569.1|hypothetical protein FOMG_15037 [Fusarium oxysporum f. sp. melonis 26406]	EXK28569	1.87e-155	92.9134	446.817	254	236		RNA polymerase II transcription factor activity, sequence-specific DNA binding;nucleus;regulation of transcription by RNA polymerase II;zinc ion binding	Molecular Function;Cellular Component;Biological Process;Molecular Function	Zn(2)-C6 fungal-type DNA-binding domain;Zn(2)-C6 fungal-type DNA-binding domain superfamily;Zn(2)-C6 fungal-type DNA-binding domain;Zn(2)-C6 fungal-type DNA-binding domain;Zn(2)-C6 fungal-type DNA-binding domain;Zn(2)-C6 fungal-type DNA-binding domain superfamily	DOMAIN;HOMOLOGOUS_SUPERFAMILY;DOMAIN;DOMAIN;DOMAIN;HOMOLOGOUS_SUPERFAMILY	Molecular Function/Molecular Function/Cellular Component/Biological Process;Molecular Function/Molecular Function/Biological Process/Cellular Component;Molecular Function/Molecular Function/Cellular Component/Biological Process;;Molecular Function/Molecular Function/Cellular Component/Biological Process;Molecular Function/Molecular Function/Biological Process/Cellular Component	zinc ion binding/RNA polymerase II transcription factor activity, sequence-specific DNA binding/nucleus/regulation of transcription, DNA-templated;zinc ion binding/RNA polymerase II transcription factor activity, sequence-specific DNA binding/regulation of transcription, DNA-templated/nucleus;zinc ion binding/RNA polymerase II transcription factor activity, sequence-specific DNA binding/nucleus/r…	SM00066 (SMART);G3DSA:4.10.240.10 (GENE3D);PF00172 (PFAM);mobidb-lite (MOBIDB_LITE);PS50048 (PROSITE_PROFILES);SSF57701 (SUPERFAMILY)
g34.t1	related to xylosidase/arabinosidase	536	MEPSNAEILYSNPIVPGFAPDPSVVFVDGTFFLCTSSFHVFPGLPIYASKDLRQWTHIGNALHKRSQMSLREANTIHVPLDTGFAMVATTGIVAPSIHYHEGVFYIVTTNQTFNGQDYERHNFIIKCHDIWSNNWGDPVYFDYHGIDTSLFFHDDGRVFVQGAWHIRDDKQPTNTIKQVQIDIKSGELLSETTEIWSGWAKYDTEGPHIYKVGEYFYLLAAEGGTFEHHMLTIARSKDIWGPYESWDQNPIMTADGKDEYIQNIGHGSLFQDGDGRWWAAVLGVRKQPDSTLGLGRESFLSPVDWPDEGWPTVRQPRMSFKREAVPSLVPQKPLQAPPHIEDLYIRDHDERKYRYLDDEETLHLIPSRHRLGSAIESPTFLGRRQRFLTGTGSTRITAD…	gi|1111478104|emb|CZR49806.1|related to xylosidase/arabinosidase [Fusarium proliferatum ET1]	CZR49806	0	97.5746	1050.81	536	523		hydrolase activity, hydrolyzing O-glycosyl compounds;carbohydrate metabolic process	Molecular Function;Biological Process	Glycoside hydrolase, family 43;Glycosyl hydrolase, five-bladed beta-propellor domain superfamily;Glycosyl hydrolase, five-bladed beta-propellor domain superfamily;Glycosyl hydrolase, five-bladed beta-propellor domain superfamily;Concanavalin A-like lectin/glucanase domain superfamily	FAMILY;HOMOLOGOUS_SUPERFAMILY;HOMOLOGOUS_SUPERFAMILY;HOMOLOGOUS_SUPERFAMILY;HOMOLOGOUS_SUPERFAMILY	Biological Process/Molecular Function;;;;	carbohydrate metabolic process/hydrolase activity, hydrolyzing O-glycosyl compounds;;;;	PF04616 (PFAM);G3DSA:2.115.10.20 (GENE3D);G3DSA:2.60.120.200 (GENE3D);SSF75005 (SUPERFAMILY);SSF49899 (SUPERFAMILY)
g35.t1	uncharacterized protein FFFS_13901	83	MIPSAPKHRAHGMLEGDPRSLGRHVASAIDTDLRGKATGKACKSVTRKRWLAGFWPATTRLFSRGAKSVRPHINVQVAGVKNA	gi|1252181284|emb|SCV59332.1|uncharacterized protein FFFS_13901 [Fusarium fujikuroi]	SCV59332	7.08e-13	84.4444	68.9366	45	38				null	null			mobidb-lite (MOBIDB_LITE)
g36.t1	hypothetical protein FOMG_17509	222	HYDKNEKKRLAIKFHDKGGDNNSKTETVEVNYEIPINNSNNGALYCRSSDGANIWPSLYEKAFAKWITGSSSEQPDITQTHCGDPVKAMAQINGRDPHYYRTENHSANDMLGLVRSNCVNFKTINPMTAWTYATGNMYRGSNIVANHAYSILGYTILGGKQYLVLRNPWGVTEPIGLNSYPGLLERLDPNLWHPASLLDHGGLFAMETEAFKHCFAYVGVAK	gi|590023997|gb|EXK25855.1|hypothetical protein FOMG_17509 [Fusarium oxysporum f. sp. melonis 26406]	EXK25855	2.66e-163	98.1982	458.373	222	218		calcium-dependent cysteine-type endopeptidase activity;intracellular;proteolysis	Molecular Function;Cellular Component;Biological Process	Peptidase C2, calpain, catalytic domain;Peptidase C2, calpain, catalytic domain;Peptidase C2, calpain, catalytic domain;Peptidase C2, calpain, catalytic domain	DOMAIN;DOMAIN;DOMAIN;DOMAIN	Molecular Function/Cellular Component/Biological Process;;Molecular Function/Cellular Component/Biological Process;	calcium-dependent cysteine-type endopeptidase activity/intracellular/proteolysis;;calcium-dependent cysteine-type endopeptidase activity/intracellular/proteolysis;	PF00648 (PFAM);G3DSA:3.90.70.10 (GENE3D);PS50203 (PROSITE_PROFILES);SSF54001 (SUPERFAMILY)
g37.t1	---NA---	67	EAAALAEAESLAEALEVPLAEAAELLADDREGYVPPTALAPAAADLAEGSLLTRGTIDAYIAAVIEL	No Blast Hit
g38.t1	Ribonuclease H-like protein	84	MEALAAEFDFDKDERRIRCAPHFLNLAVRAMMYGSKRDNFDELLAHWGDKDFMTEEDEQRQLSDAINELGTDDDFGTPSMEEDL	gi|342888265|gb|EGU87628.1|hypothetical protein FOXB_01854 [Fusarium oxysporum Fo5176]	EGU87628	2.77e-54	100	174.866	84	84		protein dimerization activity	Molecular Function	null	null			mobidb-lite (MOBIDB_LITE)
g39.t1	hypothetical protein FNYG_15780	79	MEWLLQHLEDSKLQHEHDEEPYLRIGCNLGWMKLDKYYTLTEDSPVYLAALVLHPAFRWPSVESQWADHPDWLERGKIA	gi|1333001854|gb|PNP53226.1|hypothetical protein FNYG_15780 [Fusarium nygamai]	PNP53226	1.16e-56	100	169.088	79	79		protein dimerization activity	Molecular Function
g40.t1	related to chromatin-associated swi6 protein	141	MGKRSDGSGDNPDDETFIVKMIRGHKVDKTGDLKFLVEWLGYEKKKYWTWEPENNLRRSTRRRISSISGEQWTPPPGSWEEYIEIDDCQGDNDGNLIVYLVWKNGQRTKHGTQVIYEKCPQKMLRYYENHIKIIGKEKDGV	gi|587732930|gb|EXA30646.1|hypothetical protein FOVG_17980 [Fusarium oxysporum f. sp. pisi HDV247]gi|590050274|gb|EXK77798.1|hypothetical protein FOQG_17502 [Fusarium oxysporum f. sp. raphani 54005]	EXA30646, EXK77798	1.38e-83	80.5714	248.825	175	141		nucleus	Cellular Component	Chromo shadow domain;Chromo domain;Chromo domain;Chromo shadow domain;Chromo shadow domain;Chromo/chromo shadow domain;Chromo-like domain superfamily;Chromo-like domain superfamily	DOMAIN;DOMAIN;DOMAIN;DOMAIN;DOMAIN;DOMAIN;HOMOLOGOUS_SUPERFAMILY;HOMOLOGOUS_SUPERFAMILY	Cellular Component;;;Cellular Component;;;;	nucleus;;;nucleus;;;;	SM00300 (SMART);PF00385 (PFAM);G3DSA:2.40.50.40 (GENE3D);PF01393 (PFAM);G3DSA:2.40.50.40 (GENE3D);PS50013 (PROSITE_PROFILES);SSF54160 (SUPERFAMILY);SSF54160 (SUPERFAMILY)
g41.t1	hypothetical protein FOVG_17981	400	MSLHAFIRVYFQTRYVMLEEHSLQTLISISQHETFGPAVRALGFCTEHLLEMDDEQSRDFFAFLEAGWGRGYPCEDEFEEEFEDESDEDLEMEDDDKEDFCDRVYRERLDDQKTLLLGHDILYLAQAMTGLPNCKTLILTDARIPWGASRLKREVGSELSRGFHHDNFEDEQFVQRILQVMLSAVAKSELPVEKLDFYLGHVDEPKSVNPISLQLLDWPVYVSPIAWTLTSLTSLRLLISPFYKNNRAYGWEKRAMGCFDLFPQLSHFTLAFDDEFDNHTIFPIFSELLKIPQLRVMELARFEATAAELTKILLQHQSTLEEITLREVKMDGAGSWTSVLSTVRDMRQFHSFTMKQCLIGDWFFTDVSDEIDEVVSIKDRERIEELAAQIEIVSAEMAAK	gi|587732931|gb|EXA30647.1|hypothetical protein FOVG_17981 [Fusarium oxysporum f. sp. pisi HDV247]	EXA30647	0	100	736.102	400	400				Leucine-rich repeat domain superfamily	HOMOLOGOUS_SUPERFAMILY			G3DSA:3.80.10.10 (GENE3D)
g42.t1	restless transposase	232	AEKGIQNANAHLFKGHGIRAPPDKTKSAAENKAEKLKAKDQRSIAEVMKLDTRLPREQDIANSLVKGFDRKRFQRLLLECIIEENQAFSVREQGRLRQIFEYLNPLVKITDANITRTTIRRKALSAYEMHKDKVVAALKQSCGLIHVSFDGWKSGNRHSLYGIACFFRDENSQPHKLALGVSELRTRHFGHNIAAEILDVLDAYGIQDKIGYFTLDNAESNDKAMEVIGGEL	gi|1040022191|gb|OBS15091.1|hypothetical protein FPOA_14102 [Fusarium poae]	OBS15091	6.32e-147	95.2586	422.935	232	221		protein dimerization activity	Molecular Function	null;Ribonuclease H-like superfamily	null;HOMOLOGOUS_SUPERFAMILY	;	;	mobidb-lite (MOBIDB_LITE);SSF53098 (SUPERFAMILY)
g43.t1	---NA---	81	EDILLRRVAPPQKKPRARGKGKGKGKAVKLRRQLEQEQLEAAALAEVESLAEALEVPLAEAAELLADDREGYVPPTALAPA	No Blast Hit										null	null			mobidb-lite (MOBIDB_LITE)
g44.t1	hypothetical protein FOC4_g10000256	106	MEVIQPFTLAPWEARLQAILNSQGEEEESKTKELAKAGWAVRIATSSSARNDLVGMGGTIRIPISVARAGKISETFSVTLGTREEHNPYTAELAAIAHGLGCLPEI	gi|475672651|gb|EMT69792.1|hypothetical protein FOC4_g10000256 [Fusarium oxysporum f. sp. cubense race 4]	EMT69792	6.78e-65	92.4528	198.364	106	98		nucleic acid binding	Molecular Function
g45.t1	hypothetical protein FOXG_21972	216	MYEPVFLQAWTKSPSGGRYWIVEYGGSTTRPVGGKEVYDHLEDVFERERGRQKGLPGEDLANGIGTTRDSQPTTFTDLRPWLERTGWERTFEGIDRELLRNLTTAPSPAPSHRGLILKGSGNRSGHVRSDERTISSADDERKITALITAVDVVIDRCEQTARTTGRSLLCWLRSVRPHGCYAKPFTFVGKAVSQAGHGLNDPQEQQPLVIKLGDLK	gi|1070317402|ref|XP_018255615.1|hypothetical protein FOXG_21972 [Fusarium oxysporum f. sp. lycopersici 4287]gi|1070362536|ref|XP_018254629.1|hypothetical protein FOXG_21713 [Fusarium oxysporum f. sp. lycopersici 4287]gi|590021402|gb|EXK23260.1|hypothetical protein FOMG_19961 [Fusarium oxysporum f. sp. melonis 26406]gi|902745017|gb|KNB16584.1|hypothetical protein FOXG_21713 [Fusarium oxysporum f.…	XP_018255615, XP_018254629, EXK23260, KNB16584, KNB17570	2.45e-157	99.537	444.121	216	215		nucleic acid binding	Molecular Function	null;null	null;null	;	;	mobidb-lite (MOBIDB_LITE);mobidb-lite (MOBIDB_LITE)
g46.t1	hypothetical protein FOCG_08805	56	MKIRPYKPEDLTAKEGQPDAADIIFNHPGYSDFSSHHIKLIAIALLSARESSFDHS	gi|591415391|gb|EXL50528.1|hypothetical protein FOCG_08805 [Fusarium oxysporum f. sp. radicis-lycopersici 26381]	EXL50528	4.72e-34	100	117.857	56	56
g47.t1	hypothetical protein FOC1_g10001626	162	FGGDDVFTVASDASFADNALDRKSSQAYVMRLFGGTVGWRANKQATVTTSTTEAELLALAQAAKEAMFVSRLIKQLGIHLDEERIQIQCDNQQTIQLVHKDIARLQTKLKHVNIHDHWLRQEAQRNRLKVEYRPTTDMIADGLTKALTHTPELSMKKTSNTG	gi|477513898|gb|ENH66346.1|hypothetical protein FOC1_g10001626 [Fusarium oxysporum f. sp. cubense race 1]	ENH66346	2.25e-77	99.3333	256.914	150	149		nucleic acid binding;DNA integration	Molecular Function;Biological Process	Ribonuclease H superfamily	HOMOLOGOUS_SUPERFAMILY	Molecular Function	nucleic acid binding	G3DSA:3.30.420.10 (GENE3D)
g48.t1	---NA---	60	RSGHAEPHDGGGGGEGDGSQGVEGARSRRTASHGMEAAVAGGEGTGPASVSDITGYRAIA	No Blast Hit										null	null			mobidb-lite (MOBIDB_LITE)
g49.t1	uncharacterized protein FRV6_16622	298	ATIESMSRRVGIRIRDVRAVVQEQHPESMFTQRDIYNARALINRDKLSGYTPTGALIKLFDELHIPYLAKWVDNEPSRLVGLVWTFPYCLQMWKRFPEVISSDNTYNTNRFKLPLFQATGQTCLGSVFNAAFGLIDNERREGFQFHSKSIRQLAEQHSIRRPDVIITDFDEQMKAALNDQFPDVQQQLCIHHINSNVLLKSQQKWAMDRCNGSSSHDDSERDDSAPQTQAQLNPKGQQSIHGTTSEVIPHSYQGVLMMWKLVLFAETEEAHEKAWGNLCKEFDDQRAILRYLHGTYMP	gi|1252228516|emb|SCO92494.1|uncharacterized protein FRV6_16622 [Fusarium oxysporum]	SCO92494	0	97.9866	581.637	298	292		regulation of transcription, DNA-templated	Biological Process	MULE transposase domain;MULE transposase domain	DOMAIN;DOMAIN	;	;	PF10551 (PFAM);mobidb-lite (MOBIDB_LITE)
g50.t1	hypothetical protein FPOA_13032	74	MSPTEGQNGGVRGPEVMSSPAPLSSPGEELFCTIDISGAGDDDSNKAQIGEVRQAIEAAVRTRKKDERWRCAAV	gi|1040023395|gb|OBS16227.1|hypothetical protein FPOA_13032 [Fusarium poae]	OBS16227	1.87e-38	96	141.354	75	72		nucleic acid binding;zinc ion binding	Molecular Function;Molecular Function	null	null			mobidb-lite (MOBIDB_LITE)
g51.t1	hypothetical protein FOTG_17951	140	MRRHLKTIFATEIFKKASEPHRAVLLAQRIRTEILNHHWWRWIEMECRHVDEVRKRFRDNIYPGTPLPIRYDKALGALELLLVNQVIYRASRLRELLPFVPGLQKHWNLEPKANLPNTIGFLKREASANTQEALTEDPLD	gi|591483477|gb|EXM13607.1|hypothetical protein FOTG_17951 [Fusarium oxysporum f. sp. vasinfectum 25433]	EXM13607	2.78e-90	98.5714	285.034	140	138		mRNA binding	Molecular Function
g52.t1	hypothetical protein FOXG_15104	135	MPLNQSNPERTPPQPTDCFLHLDSFNGSRETVLSDPPEWHNDSSLNATTNNNPADDNLSFSREESDLLDTEKLHLHTWHHIDPPGPITAHSSSSNDYRSVIDDLTLEIQQLKKELKRYKQPGPALLHKDKLFEIK	gi|1070317486|ref|XP_018255657.1|hypothetical protein FOXG_15104 [Fusarium oxysporum f. sp. lycopersici 4287]gi|1070362456|ref|XP_018254589.1|hypothetical protein FOXG_14378 [Fusarium oxysporum f. sp. lycopersici 4287]gi|902744977|gb|KNB16544.1|hypothetical protein FOXG_14378 [Fusarium oxysporum f. sp. lycopersici 4287]gi|902746045|gb|KNB17612.1|hypothetical protein FOXG_15104 [Fusarium oxysporum…	XP_018255657, XP_018254589, KNB16544, KNB17612	1.29e-80	100	248.054	135	135		nucleus;cytoplasm;regulation of transcription, DNA-templated;circadian rhythm	Cellular Component;Cellular Component;Biological Process;Biological Process	Frequency clock protein;Frequency clock protein	FAMILY;FAMILY	Biological Process/Cellular Component/Cellular Component/Biological Process;	regulation of transcription, DNA-templated/cytoplasm/nucleus/circadian rhythm;	PF09421 (PFAM);mobidb-lite (MOBIDB_LITE)
g53.t1	hypothetical protein FOXB_06438	245	ERRPEPQTERILDRSNDRFHDVIAARAPEQTVEVAPVQIAERPREMLHRPIYGSPHGSPSRPTTAPRSDYAPERMIDPVDSPLPTPIYPQPRPLETPRSVLPSRAPRHSPHDILHPSTELDGSTKNHRGSVQVHTPREPERMNTPQEYHITPGFTPANIRSRPPSSERGRPTPPSLPIDPSSQPPESPPALPLEEITRENMVLKNDGVVYTYPECVAGVPLVKINEEHPYWEANWPNVKTLIEPQ	gi|342882337|gb|EGU83051.1|hypothetical protein FOXB_06438 [Fusarium oxysporum Fo5176]	EGU83051	3.92e-132	97.551	405.601	245	239				null	null			mobidb-lite (MOBIDB_LITE)
g54.t1	hypothetical protein FOCG_18325	96	MKVEKENRDGFMETVEFIRHKSRKWKAKESNEECIIKLREVVSFEMMVQGGSLGRINIHKSEDADTYKGTEPLMEYMVVLSKDEAEKVLDDPEKSL	gi|591403917|gb|EXL39054.1|hypothetical protein FOCG_18325 [Fusarium oxysporum f. sp. radicis-lycopersici 26381]	EXL39054	1.06e-59	97.9167	187.193	96	94
g55.t1	hypothetical protein FOXB_16307	222	MDVQGAFDTVMRNRLVLRLREQGWPDYLARWAGSFMSGRSARVRYQDTVTPPSPLQCGLPQGSPVSPILFLLYTEPIYRLGNPWGRFGYADDTAILSIGDTVDETTAMASSSIEEMVRWGAANGVSFDTKKTEVMHFSRRTLRTAPAVRHGDVEKHPESALRWLGIWLDSRLSFRLHVEKWAAKAKAVAYHLRGLTNTIHGPLPSAVRSAVRACVEPVLLHG	gi|342869519|gb|EGU73183.1|hypothetical protein FOXB_16307 [Fusarium oxysporum Fo5176]	EGU73183	1.78e-143	96.8468	419.853	222	215		nucleic acid binding;RNA-DNA hybrid ribonuclease activity;RNA phosphodiester bond hydrolysis, endonucleolytic	Molecular Function;Molecular Function;Biological Process	Reverse transcriptase domain;Reverse transcriptase domain;Reverse transcriptase domain;Reverse transcriptase domain	DOMAIN;DOMAIN;DOMAIN;DOMAIN	;;;	;;;	PF00078 (PFAM);G3DSA:3.30.70.270 (GENE3D);PS50878 (PROSITE_PROFILES);SSF56672 (SUPERFAMILY)
g56.t1	hypothetical protein AU210_012239	107	MVRWGAANGVSFDTKKTEVMHFSRSKLSTAPAVRHDDVEKHPESALRWLGIWLDSRLSFRVHVEKWAAKAKAVAYHLRGLTNTIHGPLPSAVRSAVRACVEPVLLHG	gi|1246318202|gb|PCD25803.1|hypothetical protein AU210_012239 [Fusarium oxysporum f. sp. radicis-cucumerinum]	PCD25803	5.7e-58	99.0654	198.749	107	106		nucleic acid binding;RNA-DNA hybrid ribonuclease activity;zinc ion binding;RNA phosphodiester bond hydrolysis, endonucleolytic	Molecular Function;Molecular Function;Molecular Function;Biological Process
g57.t1	hypothetical protein AU210_016242	120	SLIEAATKLARDRAEEYNAKLKVFQAFCAKFEEAAKQFTTGPEREFAQKFADSFLDSWNQALTDAKSAPAPTYSAIAALPPAANNALAHQPRYHQQQRQQQQPPHRQGQPTISAPLRVDL	gi|1246312581|gb|PCD20213.1|hypothetical protein AU210_016242 [Fusarium oxysporum f. sp. radicis-cucumerinum]	PCD20213	1.89e-44	100	160.614	120	120				null	null			mobidb-lite (MOBIDB_LITE)
g58.t1	nwd1 protein	239	PGLPIDQVSPPNPDPLASIRYSCVFWVDHLDDSEPLVKMRDKDLQDAVIVHDFLRKKYLYWLESLSLLRSMSEGVTAVRKLEALVVKAKEARQLMELLRDARRFILSHKRVMEIAPLQVYASALVFSPTRSLIRELFEKDEPNWITLKPSVESDWNACLQTLEGHHSSVTSVAFSANGQRVASGSRDETVKIWDTATGTCMQTLEGHDDSVTSVAFSADGQRVASGSSDETVKIWDAAT	gi|587681865|gb|EWZ28470.1|hypothetical protein FOZG_17863 [Fusarium oxysporum Fo47]	EWZ28470	2.32e-144	94.9791	419.853	239	227				WD40 repeat;WD40 repeat;WD40 repeat;WD40 repeat;WD40 repeat;WD40-repeat-containing domain;WD40 repeat;WD40-repeat-containing domain superfamily	REPEAT;REPEAT;REPEAT;REPEAT;REPEAT;DOMAIN;REPEAT;HOMOLOGOUS_SUPERFAMILY	Molecular Function;;Molecular Function;;Molecular Function;Molecular Function;Molecular Function;Molecular Function	protein binding;;protein binding;;protein binding;protein binding;protein binding;protein binding	SM00320 (SMART);G3DSA:2.40.50.140 (GENE3D);PF00400 (PFAM);G3DSA:2.80.10.50 (GENE3D);PS50082 (PROSITE_PROFILES);PS50294 (PROSITE_PROFILES);PS50082 (PROSITE_PROFILES);SSF50978 (SUPERFAMILY)
g59.t1	hAT family dimerization domain protein	188	NDHGIRAPPGMTQGTAEKKANSKGRKPPGQRTLAESMKLDLHDPREQAIANDFIKRFDKEHFRRLLIDWIVAKNHSFSIAEEAELHAIFDYLNPSVSARKANITHTTVREKIVAAFEQHKQKVIEVLGKAPGLIHISFDGWRSGNRYALYGICCFFRDENNMPCKITLGLPEVSARHTGPNIAAEILD	gi|587731896|gb|EXA29612.1|hypothetical protein FOVG_18904 [Fusarium oxysporum f. sp. pisi HDV247]	EXA29612	1.41e-135	98.9362	389.808	188	186		protein dimerization activity	Molecular Function	null	null			mobidb-lite (MOBIDB_LITE)
g60.t1	hypothetical protein FOQG_15066	220	MNVNQSQSPTQFPGDCLPPEGEYESREALFEAINAWAATRGYAFITGRSTKEKTGRRTITYMCDRRRNHPIVSRERQRKTTTRTTGCEFSVLAKENNDRSTWTLRHRSDSRFSLHNHEPSQDTTAHPVLRTLSKEHLSQLTGLANARIAPKEIRTYMRQNTDTIATQQDIYNRIADARREVCQGQSSINALADQLFREGFWSQFQTGPDGQVKAVLFAHP	gi|590052906|gb|EXK80430.1|hypothetical protein FOQG_15066 [Fusarium oxysporum f. sp. raphani 54005]	EXK80430	4.62e-150	98.6364	424.091	220	217		methylmalonate-semialdehyde dehydrogenase (acylating) activity;regulation of transcription, DNA-templated;oxidation-reduction process	Molecular Function;Biological Process;Biological Process	null	null			mobidb-lite (MOBIDB_LITE)
g61.t1	related to reverse transcriptase	104	LMQKRFGKGQDTPLQTAPKGESAEAFLQWVETVDPATWIVYSDGSLSSEGAASYGFAIHQQDLSICDGSGRLGPAEVFDAEATGALEGLKAALNLPGSAARDII	gi|829131711|gb|KLP05966.1|Uncharacterized protein LW94_10018 [Fusarium fujikuroi]	KLP05966	5.89e-64	98.0769	205.297	104	102		nucleic acid binding;RNA-directed DNA polymerase activity;RNA-DNA hybrid ribonuclease activity;RNA-dependent DNA biosynthetic process;RNA phosphodiester bond hydrolysis, endonucleolytic	Molecular Function;Molecular Function;Molecular Function;Biological Process;Biological Process	Ribonuclease H superfamily;Ribonuclease H superfamily;Ribonuclease H-like superfamily	HOMOLOGOUS_SUPERFAMILY;HOMOLOGOUS_SUPERFAMILY;HOMOLOGOUS_SUPERFAMILY	Molecular Function;;	nucleic acid binding;;	G3DSA:3.30.420.10 (GENE3D);mobidb-lite (MOBIDB_LITE);SSF53098 (SUPERFAMILY)
g62.t1	related to reverse transcriptase	103	LMQKRFGKGQDTPLQTAQKGESAEAFLQWIENVEPATWIVYSDGSLSSEGAASYGFAIHQKDLSICDGSGRLGPAEVFDAEATGALEGLKAALNLPGSAARDI	gi|829131711|gb|KLP05966.1|Uncharacterized protein LW94_10018 [Fusarium fujikuroi]	KLP05966	6.97e-63	97.0874	202.601	103	100		nucleic acid binding;RNA-directed DNA polymerase activity;RNA-DNA hybrid ribonuclease activity;RNA-dependent DNA biosynthetic process;RNA phosphodiester bond hydrolysis, endonucleolytic	Molecular Function;Molecular Function;Molecular Function;Biological Process;Biological Process	Ribonuclease H superfamily;Ribonuclease H-like superfamily	HOMOLOGOUS_SUPERFAMILY;HOMOLOGOUS_SUPERFAMILY	Molecular Function;	nucleic acid binding;	G3DSA:3.30.420.10 (GENE3D);SSF53098 (SUPERFAMILY)
g63.t1	---NA---	25	MDADKQIRLIAKGNKRPSPHPDKTS	No Blast Hit										null	null			mobidb-lite (MOBIDB_LITE)
g64.t1	hypothetical protein FOTG_16031	46	MKKGVGELAPDGMPRGDVMASFPRARTMRRFLFFCRERGMKMTKKE	gi|591485764|gb|EXM15633.1|hypothetical protein FOTG_16031 [Fusarium oxysporum f. sp. vasinfectum 25433]	EXM15633	3.89e-25	97.8261	93.2041	46	45
g65.t1	acyl-CoA desaturase	75	MQKKLDQKRATLNWGIRLDHLPVVDWDNFVAQARDGKCLIVVAGVIHNVADFINDHPGGRTLITSAIGKDATAIF	gi|302413934|ref|XP_003004799.1|acyl-CoA desaturase [Verticillium alfalfae VaMs.102]gi|261355868|gb|EEY18296.1|acyl-CoA desaturase [Verticillium alfalfae VaMs.102]	XP_003004799, EEY18296	1.49e-34	89.3333	124.405	75	67		stearoyl-CoA 9-desaturase activity;unsaturated fatty acid biosynthetic process;integral component of membrane;heme binding;metal ion binding;oxidation-reduction process	Molecular Function;Biological Process;Cellular Component;Molecular Function;Molecular Function;Biological Process	Cytochrome b5-like heme/steroid binding domain superfamily;Cytochrome b5-like heme/steroid binding domain;Cytochrome b5-like heme/steroid binding domain;Cytochrome b5-like heme/steroid binding domain superfamily	HOMOLOGOUS_SUPERFAMILY;DOMAIN;DOMAIN;HOMOLOGOUS_SUPERFAMILY	;;;	;;;	G3DSA:3.10.120.10 (GENE3D);PF00173 (PFAM);PS50255 (PROSITE_PROFILES);SSF55856 (SUPERFAMILY)
g66.t1	---NA---	32	MMKRLKKKKKKKKKKKKKKKKKKKKKKKKKKK	No Blast Hit										null	null			mobidb-lite (MOBIDB_LITE)
g67.t1	uncharacterized protein FPRO_14872	107	MWNSNDTRPRVMTYVRRDPRLLADQIRPFETRDILWITVNGMTIVNFYRQNDEKDALNTLLRWPIPERCLVAGDFNARHHSWQTGQATNRGQEIADWTSENDLNLLN	gi|1111478173|emb|CZR49649.1|uncharacterized protein FPRO_14872 [Fusarium proliferatum ET1]	CZR49649	5.31e-68	99.0654	227.639	107	106		nucleic acid binding;RNA-DNA hybrid ribonuclease activity;RNA phosphodiester bond hydrolysis, endonucleolytic	Molecular Function;Molecular Function;Biological Process	Endonuclease/exonuclease/phosphatase superfamily;Endonuclease/exonuclease/phosphatase;Endonuclease/exonuclease/phosphatase superfamily	HOMOLOGOUS_SUPERFAMILY;DOMAIN;HOMOLOGOUS_SUPERFAMILY	;;	;;	G3DSA:3.60.10.10 (GENE3D);PF14529 (PFAM);SSF56219 (SUPERFAMILY)
g68.t1	hypothetical protein FOC1_g10000499	98	MIDNLIRKKQQVKQFLLDYDKALGDNILNSSDWDYLEKTHAFLQPFTSTTLWAQGVTATLSQNLMIMDILLRHYEQKKELYEAEETHDPLMLHSIDMG	gi|477514231|gb|ENH66633.1|hypothetical protein FOC1_g10000499 [Fusarium oxysporum f. sp. cubense race 1]	ENH66633	3.58e-69	98.9796	200.675	98	97		protein dimerization activity	Molecular Function
g69.t1	hypothetical protein FNYG_12757	218	MSRRVGIRARDVRAVVQEQHPESIFTQRDIYNARALINRDKLSGYTPTAALIKLFDELHIPYLAKWVDNEPSRLVGLVWTFPYCLQMWKRFPEVISFDNTYNTNRFKLPLFQATGQTCLGSVFNAAFGLIDNERREGFQFLSESIRQLAEQHSIRRPDVIVTDFDEQMKAALNDQFPDVQQQLCIHHINSNVLLKSKQKWAMDRCDGSSSHDDSERDD	gi|1333023377|gb|PNP73906.1|hypothetical protein FNYG_12757 [Fusarium nygamai]	PNP73906	6.32e-156	98.6239	451.825	218	215		regulation of transcription, DNA-templated	Biological Process	MULE transposase domain	DOMAIN			PF10551 (PFAM)
g70.t1	hypothetical protein FOXB_17695	70	MARFGLDSLVIGSSDPRRKAFLKGSQSRTWTTFIEAITADGRLLKPGIIFKGKELQQQWFRDEFRKIADW	gi|342865448|gb|EGU71795.1|hypothetical protein FOXB_17695 [Fusarium oxysporum Fo5176]	EGU71795	1.36e-38	95.7143	134.806	70	67		DNA binding	Molecular Function	DDE superfamily endonuclease domain	DOMAIN	Molecular Function	nucleic acid binding	PF03184 (PFAM)
g71.t1	hat family dimerization protein	52	MLEGDGQIRKRKRGWTGTYGNIWDVIQGFEFLLEQLERFKDIAKDFPDTEHF	gi|587657348|gb|EWY79745.1|hypothetical protein FOYG_17139 [Fusarium oxysporum FOSC 3-a]	EWY79745	3.74e-33	98.0769	105.916	52	51		protein dimerization activity	Molecular Function
g72.t1	fatty acid desaturase	137	MTYNAFAQTLVPYQKYLYYPLLCFGRFNLYVLSLEFIFRDKGPKSNRWHRFYELSGQVFFWFWYGYLIMWCAIPTWTQRFVFLMISHMVTMPLHVQFTLSHFAMSTITPGRNEPWAMQQLRTTMDVDCPAWLDWMHG	gi|751347449|gb|KIL85171.1|fatty acid desaturase [Fusarium avenaceum]	KIL85171	2.66e-92	97.8102	283.493	137	134		lipid metabolic process;integral component of membrane;oxidoreductase activity;heme binding;metal ion binding;oxidation-reduction process	Biological Process;Cellular Component;Molecular Function;Molecular Function;Molecular Function;Biological Process
g73.t1	transposase-like protein	67	MAEEDIRNHRTRCFGHILNLAARAFLWGEDPDSFEGEAFTEAAFQVEERELRLWRKRGAVGKLHNIV	gi|743654987|gb|KID82487.1|transposase-like protein [Metarhizium guizhouense ARSEF 977]	KID82487	1.49e-39	95.5224	131.724	67	64		protein dimerization activity	Molecular Function
g74.t1	hypothetical protein FPOA_13032	98	MDNANQQSQCACHAEDGTNHSVEHVDCVKCEEMSTRLQVYQLNVRKNDKVHLSMMNDKELEDYVALAVAEPWACTIEGQVMTVPNHHSNWTKMIPTKT	gi|1040023395|gb|OBS16227.1|hypothetical protein FPOA_13032 [Fusarium poae]	OBS16227	3.75e-56	92.8571	192.971	98	91		nucleic acid binding;zinc ion binding	Molecular Function;Molecular Function
g75.t1	membrane primary amine oxidase	85	QLISKVRTQYGIQVYAIQMDGGSELYGASLKNLEYTHGVKIIKTTPYTPEFNGVAERSNRIIFDKVRATMESERIPIELWPLVLE	gi|1246317923|gb|PCD25527.1|hypothetical protein AU210_014630 [Fusarium oxysporum f. sp. radicis-cucumerinum]	PCD25527	4.82e-52	97.6471	170.629	85	83		nucleic acid binding;zinc ion binding;DNA integration	Molecular Function;Molecular Function;Biological Process	Ribonuclease H superfamily;Integrase, catalytic core;Ribonuclease H-like superfamily	HOMOLOGOUS_SUPERFAMILY;DOMAIN;HOMOLOGOUS_SUPERFAMILY	Molecular Function;Biological Process;	nucleic acid binding;DNA integration;	G3DSA:3.30.420.10 (GENE3D);PS50994 (PROSITE_PROFILES);SSF53098 (SUPERFAMILY)
g76.t1	hypothetical protein FOVG_17982	233	IGFLKREASANTQEALTEDPLDWCLVQLRAKPDDQRAFDHAMLFAMLQDHLSSNPSERKRLDEVIYQALSDLSTCHEMLLAVRFHRPQNAARTVQEVRATEDRETWKPRRSESYKEDLGLLQHIGASLIRDFYLAKPPTGPRNADWLTRSRVLRTALEKFWESIRGTVREEFRNSAYSPAEVDSLLEVVSANLSAEYLQQEQQAEAEILTAIHRVEEPQAVAGFFYEAEPRPV	gi|587732932|gb|EXA30648.1|hypothetical protein FOVG_17982 [Fusarium oxysporum f. sp. pisi HDV247]	EXA30648	1.27e-145	100	432.95	233	233		mRNA binding	Molecular Function
g77.t1	Aromatic amino acid aminotransferase C56E4.03	227	LNPERKGDSRNFQQYLRRLPASYLSLDVSGRVLRMDTTSKVLAPGLRCGWVTASSQVIKKFIAYSEVSVASPSGPSQAMVYKLLDQTWGHEGFIRWAMMLSALYRRRRNILSTACKAYLPSDICSWKIPNVGMFLWINLDLSDSGLASTQRVSENITWEAYRDMEDAIFSRAQENGVLVSKGSWFMTDVTEMQGVSFRLTFAAAQEDELGRAVERFGRAIGSYHDGI	gi|587736989|gb|EXA34705.1|hypothetical protein FOVG_14122 [Fusarium oxysporum f. sp. pisi HDV247]	EXA34705	1.98e-120	90.0474	357.836	211	190		transaminase activity;biosynthetic process;pyridoxal phosphate binding	Molecular Function;Biological Process;Molecular Function	Aminotransferase, class I/classII;Pyridoxal phosphate-dependent transferase, subdomain 2;Pyridoxal phosphate-dependent transferase, major region, subdomain 1;Pyridoxal phosphate-dependent transferase	DOMAIN;HOMOLOGOUS_SUPERFAMILY;HOMOLOGOUS_SUPERFAMILY;HOMOLOGOUS_SUPERFAMILY	Molecular Function/Biological Process;Molecular Function;Molecular Function;	pyridoxal phosphate binding/biosynthetic process;catalytic activity;catalytic activity;	PF00155 (PFAM);G3DSA:3.90.1150.10 (GENE3D);G3DSA:3.40.640.10 (GENE3D);SSF53383 (SUPERFAMILY)
g78.t1	---NA---	92	MAEAAPTPRRPDEPELATNYLHGLVVAFRVVQCEVPNLILDAIGVKDVQYFGRNVVSEMASSQFRYTKRQPAWLAILIPKETSNPVQAVPIA	No Blast Hit
g79.t1	hypothetical protein FOVG_19323	57	SLIEAATKLARDREEEYNAKLKVFQAFCAKFEEAAKQFTTGPEREFAQRFADSFLDS	gi|587731414|gb|EXA29130.1|hypothetical protein FOVG_19323 [Fusarium oxysporum f. sp. pisi HDV247]	EXA29130	4.96e-32	96.4912	113.62	57	55
g80.t1	hypothetical protein FOMG_19964	200	MRPPQQPGSKGSATAAQNSIQLRAQSAAFLPTPQSARQPDQRSSSQPSIPATSSPSSSASPAQASSKPALSRCTNTTSQTSQSFQQQPNNRLSASTNAIPQASLYSHLGGSQPSTPRPIAPAVANKRPAPSLPETAFTSTNSFNQTAASITESLIAPSTKRQKTADIQCPSPQVTGSLDWNALLPTGDEFRASLKAASAA	gi|590021399|gb|EXK23257.1|hypothetical protein FOMG_19964 [Fusarium oxysporum f. sp. melonis 26406]	EXK23257	1.3e-78	100	244.588	184	184		protein dimerization activity	Molecular Function	null	null			mobidb-lite (MOBIDB_LITE)
g81.t1	hypothetical protein FOXB_16627	151	MPVILAQILARCKKQTEPKFLLTCTATQATDRKTMNPFTLYQDDGSSDPKYRATVESVKASIARPPCECVDCQNGFYTVKEQYSPGLSYRRRLSDKEAGRNVLLAVEDIHRRQASLTERINVYGDVLLSRWKKRSQAKREALLKEAAPELE	gi|342868750|gb|EGU72864.1|hypothetical protein FOXB_16627 [Fusarium oxysporum Fo5176]	EGU72864	9.58e-84	95.5882	269.24	136	130		mRNA binding;protein dimerization activity	Molecular Function;Molecular Function
g82.t1	hypothetical protein M378DRAFT_53985, partial	165	VQLLLDKGADVNAQGGRFGNALQAASLNGNLDVVHLLLDKGEDVNAQGGHFGNALQAASLNGNLDVVHLLLDKGVDVNAQGGRFGNALQAASYKGNLGVVQLLLDKGADVNAQGGEYGNALQAASYKGNLEVVQLLLDKGADVNAQGGEYGNALQAASYDGNLGV	gi|751167151|gb|KIL53953.1|hypothetical protein M378DRAFT_53985, partial [Amanita muscaria Koide BX008]	KIL53953	2.4e-74	85.8025	236.113	162	139		catalytic activity;nucleoside metabolic process	Molecular Function;Biological Process	Ankyrin repeat;Ankyrin repeat;Ankyrin repeat-containing domain superfamily;Ankyrin repeat-containing domain;Ankyrin repeat-containing domain superfamily;Ankyrin repeat;Ankyrin repeat-containing domain;Ankyrin repeat;Ankyrin repeat;Ankyrin repeat;Ankyrin repeat-containing domain superfamily	REPEAT;REPEAT;HOMOLOGOUS_SUPERFAMILY;DOMAIN;HOMOLOGOUS_SUPERFAMILY;REPEAT;DOMAIN;REPEAT;REPEAT;REPEAT;HOMOLOGOUS_SUPERFAMILY	Molecular Function;;;;;Molecular Function;;Molecular Function;Molecular Function;Molecular Function;	protein binding;;;;;protein binding;;protein binding;protein binding;protein binding;	SM00248 (SMART);PF13637 (PFAM);G3DSA:1.25.40.20 (GENE3D);PF12796 (PFAM);G3DSA:1.25.40.20 (GENE3D);PS50088 (PROSITE_PROFILES);PS50297 (PROSITE_PROFILES);PS50088 (PROSITE_PROFILES);PS50088 (PROSITE_PROFILES);PS50088 (PROSITE_PROFILES);SSF48403 (SUPERFAMILY)
g83.t1	hypothetical protein FOVG_18756	77	MSIKDHNLTLLNSREDWTNWINSIEDLAVRNDVWSYCDPEGIENLVFTVTKPSDSASKDTIQKYHSLQAIYDSERKK	gi|587732086|gb|EXA29802.1|hypothetical protein FOVG_18756 [Fusarium oxysporum f. sp. pisi HDV247]	EXA29802	3.6e-55	98.7013	159.844	77	76
g84.t1	gag protein	224	QKEGLTATLSKPEDFLNWEHEFLLQAHRLGLQQHLKRKTFLGDEPAIPDIRKRRYTKTATAQRTIRSHTAESQDSTLDDIQETANGTWSTSDLTDQGQKTFQQDLTFYQLQGKVFEKQKKALGILQDWVIPPKTVSQAAFKWLDQWEEAMAKGQQREVPETLHNSAWAWDFFSVTTHILPSWTASYKISSKTLLQNRALSYRDVGNAFRNELQDAEATKGRVAR	gi|1246314486|gb|PCD22101.1|hypothetical protein AU210_015901 [Fusarium oxysporum f. sp. radicis-cucumerinum]	PCD22101	6.22e-144	77.7372	413.69	274	213
g85.t1	related to transposase	121	MDKVNFIRAYAKALRVGMTKKNILSGWRVTGNWPISRSKALRHPEIQQDRPNSGPRVIPEPRPYLGSDDTPQTSRQIRDLGLNKTLKTRRRYNLIAKGFEAQQQTVAAHTQRIASLEEELA	gi|1040022261|gb|OBS15156.1|hypothetical protein FPOA_28737 [Fusarium poae]	OBS15156	3.51e-78	95.0413	235.343	121	115		DNA binding	Molecular Function	null	null			mobidb-lite (MOBIDB_LITE)
g86.t1	related to delta 8-sphingolipid desaturase	71	MVFFLHKGWYVTSSVFLGAFWHQLVFIAHDAGHKGITNNYHIDTLIGMTIGNHLGGLSMGWWKRSHNIHHV	gi|1092157408|emb|CZT07859.1|related to delta 8-sphingolipid desaturase [Rhynchosporium agropyri]	CZT07859	3.63e-40	98.5915	144.436	71	70		lipid metabolic process;integral component of membrane;oxidoreductase activity;oxidation-reduction process	Biological Process;Cellular Component;Molecular Function;Biological Process	Fatty acid desaturase domain	DOMAIN	Biological Process	lipid metabolic process	PF00487 (PFAM)
g87.t1	hypothetical protein FOMG_18259	63	MQDMIKDQERDFSDACAADEVLTAREYMGSGSEYLGDLRATISSKGLGLINKQYRLARKAMPT	gi|590023196|gb|EXK25054.1|hypothetical protein FOMG_18259 [Fusarium oxysporum f. sp. melonis 26406]	EXK25054	1.8e-36	96.8254	129.413	63	61
g88.t1	uncharacterized protein FPRO_14872	201	WTSENDLNLLNTLDIPTNPYGNTIDLAFTNLPLAEATVEDHLATSSDHFTLSLTFPEIRSTPMQPAKIRVTTEDELKRFVEIVELGATEIPLTHSTPSELDELASSLVNLLTSAVKAAGRPARKGGRPAPWWTEECADAAAAFRAVRRSYPLGFNQDVQTAKRGFHRVVRRAKRKKLDEYYSKLGESPLFAAAVILHPRFG	gi|1111478173|emb|CZR49649.1|uncharacterized protein FPRO_14872 [Fusarium proliferatum ET1]	CZR49649	9.76e-96	90.2564	310.842	195	176		nucleic acid binding;RNA-DNA hybrid ribonuclease activity;zinc ion binding;RNA phosphodiester bond hydrolysis, endonucleolytic	Molecular Function;Molecular Function;Molecular Function;Biological Process
g89.t1	hypothetical protein FOXB_00353	174	KVAEQLYLVARDIDQSEPRTFKEATQGVHGKLWWGGLKDEHGSLVENGVWTLVTLPPGRKALRGKWVFKLKRGENGQVLRYKARFVVRGFEQREGIDFNETFASVVKPMSYKMIFAIAAALDLELEQMDVKTAFLYGLVTEEIYVQQPEGFDDGSGRVCKLLRALYGLKQAPRV	gi|342890281|gb|EGU89128.1|hypothetical protein FOXB_00353 [Fusarium oxysporum Fo5176]	EGU89128	8.48e-121	99.422	356.295	173	172		nucleic acid binding;DNA integration	Molecular Function;Biological Process	Reverse transcriptase, RNA-dependent DNA polymerase	DOMAIN			PF07727 (PFAM)
g90.t1	hypothetical protein FOMG_18534	171	LDLLAESRRETKRLQEALKEQMEMTRELKEAVAKQEETVHEMGKQMMEIKDQMTEELQRVREQLETIAANAADGPQRSYADVTRLTPFLPHNDSRTLAAPPTPIDIPYCTIDVSRLEDEARLSPGTIRAIVENEVRAELDNPTWRCRAVTKDPKNPHRVRITCRDESEHEI	gi|590022894|gb|EXK24752.1|hypothetical protein FOMG_18534 [Fusarium oxysporum f. sp. melonis 26406]	EXK24752	1.97e-108	94.186	318.546	172	162				null	null			G3DSA:1.20.140.50 (GENE3D)
g91.t1	retrotransposase	74	VPVNLKDTLFIPEFPVNVMSGLRLYKNGGWIDGNDMYDPTGDVFGLLRIGRDGLPSRNSSQNHAIITLLHQINA	gi|806776688|gb|AKC01504.1|retrotransposase [Fusarium oxysporum f. sp. lycopersici]gi|806776698|gb|AKC01514.1|retrotransposase [Fusarium oxysporum f. sp. lycopersici]	AKC01504, AKC01514	4.42e-31	98.1481	120.168	54	53		nucleic acid binding;zinc ion binding;DNA integration	Molecular Function;Molecular Function;Biological Process
g92.t1	hypothetical protein FPOA_14025	98	MSSSRTTSHMSSTPQSLPSRPPPIPADDGFAGTPASREATTDETDASPCEFEIDWENIWHGGKRLMGAKRRPRHRRVIGTKIKESWIYRHGANLEHHG	gi|1040022097|gb|OBS14997.1|hypothetical protein FPOA_14025 [Fusarium poae]	OBS14997	6.88e-51	98.6301	155.221	73	72		protein dimerization activity	Molecular Function	null	null			mobidb-lite (MOBIDB_LITE)
g93.t1	related to transposase	106	AHQRISKSQEETLLRWVLRQESLGYALSHSQLRACVEAILKQQGDNKPLGKHWTTRFIKRHLELSTKLGKRQEAARFDGFTPKAVNWYFDIRENEYGWIKPENTVN	gi|1333007935|gb|PNP58762.1|hypothetical protein FNYG_15040 [Fusarium nygamai]	PNP58762	1.6e-73	100	222.246	106	106		DNA binding;nucleus	Molecular Function;Cellular Component	HTH CenpB-type DNA-binding domain;HTH CenpB-type DNA-binding domain;HTH CenpB-type DNA-binding domain;HTH CenpB-type DNA-binding domain;Homeobox-like domain superfamily	DOMAIN;DOMAIN;DOMAIN;DOMAIN;HOMOLOGOUS_SUPERFAMILY	;;;;Molecular Function	;;;;DNA binding	SM00674 (SMART);G3DSA:1.10.10.60 (GENE3D);PF03221 (PFAM);PS51253 (PROSITE_PROFILES);SSF46689 (SUPERFAMILY)
g94.t1	hypothetical protein FOVG_19318	69	MALQLVCSFLDKYDANPDSAGQHLQYIGGPGGTGKSRIVDVLRYVFAARGQPHHLQITGTSGSAAAQIG	gi|587731425|gb|EXA29141.1|hypothetical protein FOVG_19318 [Fusarium oxysporum f. sp. pisi HDV247]	EXA29141	5.04e-40	97.1014	145.591	69	67		telomere maintenance;DNA helicase activity;ATP binding;DNA repair;DNA recombination;DNA duplex unwinding	Biological Process;Molecular Function;Molecular Function;Biological Process;Biological Process;Biological Process
g95.t1	acyl-CoA desaturase	61	NLLSTMRVGILRGGCEVEIWKRAQFENKEITYMNDSAGQRIVRAGNQVTKVTQPLASADAA	gi|1025644632|gb|OAA32382.1|acyl-CoA desaturase [Aschersonia aleyrodis RCEF 2490]	OAA32382	2.47e-33	100	124.405	61	61		stearoyl-CoA 9-desaturase activity;unsaturated fatty acid biosynthetic process;integral component of membrane;heme binding;metal ion binding;oxidation-reduction process	Molecular Function;Biological Process;Cellular Component;Molecular Function;Molecular Function;Biological Process
g96.t1	NWD1 protein	154	SVTFSADGQRVASGSYDETVKIWDATTGTCVQTLEGHSAWVTSVAFSADGQRVASGSSDETVKIWDAATGACVQTLEGHHSSVDSVAFSADSQQVASGSSDETVKIWDATTGACVQTLEGHHSSVDSVAFSADGQQVVSGSGDKTVKIWDTATG	gi|281410827|gb|ADA68826.1|NWD1, partial [Podospora anserina]	ADA68826	1.51e-68	84.4156	215.312	154	130		cytoplasm;microtubule;cell cycle;cell division	Cellular Component;Cellular Component;Biological Process;Biological Process	WD40 repeat;WD40 repeat;WD40 repeat;WD40 repeat;WD40 repeat;WD40 repeat;WD40 repeat;WD40-repeat-containing domain;WD40 repeat;WD40 repeat;WD40-repeat-containing domain superfamily	REPEAT;REPEAT;REPEAT;REPEAT;REPEAT;REPEAT;REPEAT;DOMAIN;REPEAT;REPEAT;HOMOLOGOUS_SUPERFAMILY	Molecular Function;;Molecular Function;;;Molecular Function;Molecular Function;Molecular Function;Molecular Function;Molecular Function;Molecular Function	protein binding;;protein binding;;;protein binding;protein binding;protein binding;protein binding;protein binding;protein binding	SM00320 (SMART);G3DSA:2.40.50.140 (GENE3D);PF00400 (PFAM);G3DSA:2.80.10.50 (GENE3D);G3DSA:1.10.10.670 (GENE3D);PS50082 (PROSITE_PROFILES);PS50082 (PROSITE_PROFILES);PS50294 (PROSITE_PROFILES);PS50082 (PROSITE_PROFILES);PS50082 (PROSITE_PROFILES);SSF50978 (SUPERFAMILY)
g97.t1	hypothetical protein FOVG_18975	550	MSDIDDASSVTALSEAVTETASQPSTLNTRSAAAGSAAFATFRGGRSVADQLRDIDTDEIRTEVSLMSKIKIQRQDYVPTEWLHRKKRGRKSPIDPYGRRLTKVVGNREKGDFWLCNQCDNKKEISLYALVNGGTSGALRHLRKDHHLLAGEVDSETTESEPPRRRQRQRTVLDLQKQAVDRLAIPKSKAELFKDLLLHWIVDADIAFSAVEHPDFRKLLGLLNEELVDELLPRSGVTIRSWLEAEYRSQKELLRSKLAASLYKKHLTFDLWTSPQEYALLGVTVHFTDALKRPQTSLLALRRLRGAHSGEDIGPALREVLSEYEISADELGYFTCDNADANDSAVNEIIAALLPDVQPQERRIRCTNHIYNLGATSYLEGKLKDVLKSLESQPAEQAA…	gi|587731844|gb|EXA29560.1|hypothetical protein FOVG_18975 [Fusarium oxysporum f. sp. pisi HDV247]	EXA29560	0	95.5801	954.51	543	519		protein dimerization activity	Molecular Function	null;null;Ribonuclease H-like superfamily	null;null;HOMOLOGOUS_SUPERFAMILY	;;	;;	mobidb-lite (MOBIDB_LITE);mobidb-lite (MOBIDB_LITE);SSF53098 (SUPERFAMILY)
g98.t1	---NA---	75	YGTKAGATRKVAKARKELSVIGRGSALTALGVKTIVNLPGVGQNLQDHPLLATVFACEYALMNVQAHITFWDMLH	No Blast Hit										null;Glucose-methanol-choline oxidoreductase, N-terminal	null;DOMAIN	;Biological Process/Molecular Function/Molecular Function	;oxidation-reduction process/oxidoreductase activity, acting on CH-OH group of donors/flavin adenine dinucleotide binding	G3DSA:3.30.410.10 (GENE3D);PF00732 (PFAM)
g99.t1	hypothetical protein FOXG_16232	113	YSWPDGELVTPDKLAAWLKEDILLRRVASPQKKPRARGGKGKAVQLRRQLEQEQLEAAALAEAESLAEALEVPLAEAAELLADDREGYVPPTALAPAAADLAEGSLLTRGTID	gi|1070338196|ref|XP_018256857.1|hypothetical protein FOXG_16232 [Fusarium oxysporum f. sp. lycopersici 4287]gi|902747245|gb|KNB18812.1|hypothetical protein FOXG_16232 [Fusarium oxysporum f. sp. lycopersici 4287]	XP_018256857, KNB18812	1.41e-15	99.115	77.7962	113	112		nucleic acid binding	Molecular Function
g100.t1	Circumsporozoite protein	102	SGSSPAETTSAPVGENTETVPYGENTKTFPAGEETKTVPAGEQTTSGSSGSETTSAPSGDNTETVPAGENTKTVPVGENTETVPAGEQTTSGSSPAETTSAP	gi|1246325782|gb|PCD33373.1|hypothetical protein AU210_009601 [Fusarium oxysporum f. sp. radicis-cucumerinum]	PCD33373	4.24e-38	100	141.739	102	102				null	null			mobidb-lite (MOBIDB_LITE)
g101.t1	hypothetical protein FOVG_18756	76	MSIKDHNLTLLNSREDWTNWINSIEDLAVRNDVWSYCDPEGIENLVFTATKPSDSASKDTIQKYHSLQAIYDSERK	gi|587732086|gb|EXA29802.1|hypothetical protein FOVG_18756 [Fusarium oxysporum f. sp. pisi HDV247]	EXA29802	7.38e-50	100	159.458	76	76
g102.t1	hypothetical protein AU210_015930	197	YAAALLLDPSKRKSYIEECWPEEWHEGAFAAARSLWKEEYDYDVEIHLSEQSLAVPALLKRKKDTMLSKMRLEVRNKTMARARGKDDFDSFISEAPIALAEDTTPLQWWCSEDVRTAYPRLSRMAIDILSVPAESAEPERTFSGARRTARWDRLRLLIESIEKIECIGNWLREGHIRPSAEGGIGLPCDPEAIEGDI	gi|1246314516|gb|PCD22131.1|hypothetical protein AU210_015930 [Fusarium oxysporum f. sp. radicis-cucumerinum]	PCD22131	1.18e-139	100	404.831	197	197		protein dimerization activity	Molecular Function	HAT, C-terminal dimerisation domain;Ribonuclease H-like superfamily	DOMAIN;HOMOLOGOUS_SUPERFAMILY	Molecular Function;	protein dimerization activity;	PF05699 (PFAM);SSF53098 (SUPERFAMILY)
g103.t1	---NA---	97	VLLIEAKLSSELFKARVVAFCVVCDKVPDATFEAIFVDDFTNSASKVFATVTALDLWQAEQKRAKFPFVVKKVYGKAEERGILAGRPHVEGDINAAK	No Blast Hit
g104.t1	---NA---	89	PDGELVTPDKLAAWLKEDILLRRVAPPQKKPRARGKGKGKGKAVQLRRQLEQDQLEAAALEEAESLAEALEVPLAEAAELLADDREGYV	No Blast Hit										null	null			mobidb-lite (MOBIDB_LITE)
g105.t1	hypothetical protein FOMG_17509	93	MYDYFFQSVNKRLIGDLTMFEIGEKRETMRYFDDPTQGCASNSWLIAALFSVFWSDPIIINRATRVHYDKNEKKRLAIKFHDKGGDNNSKTET	gi|590023997|gb|EXK25855.1|hypothetical protein FOMG_17509 [Fusarium oxysporum f. sp. melonis 26406]	EXK25855	4e-62	98.9247	196.052	93	92		calcium-dependent cysteine-type endopeptidase activity;intracellular;proteolysis	Molecular Function;Cellular Component;Biological Process
g106.t1	hypothetical protein FOXB_16638	51	MGRPRLLSDDEDEAIVSFVMWMQKSGLPASKSEIVDAVNTIRSRRDADAKP	gi|342868714|gb|EGU72852.1|hypothetical protein FOXB_16638 [Fusarium oxysporum Fo5176]	EGU72852	3.79e-28	100	105.145	51	51		DNA binding;zinc ion binding	Molecular Function;Molecular Function
g107.t1	hypothetical protein FOXB_16706	121	AEDTGAEQSEVEPDQPTGTDEGFGISRDAEVSEGLPEGGTEDQATAGTDDQAKNSDAFARPYPTPVSLPPMALLTIVNREVSGDSQEEYLKLWDTHEPIEVWKAAFVAGRLATPLGIFDEK	gi|342868558|gb|EGU72785.1|hypothetical protein FOXB_16706 [Fusarium oxysporum Fo5176]	EGU72785	2.18e-74	99.1736	244.973	121	120		nucleic acid binding;DNA integration	Molecular Function;Biological Process	null	null			mobidb-lite (MOBIDB_LITE)
g108.t1	membrane primary amine oxidase	198	PDWAVRLAKELMEHDLQRDNTKNLHIKESNHMTVERSFLILEDSVSDELPMDNTEICKVSLDNISSTAEWLFDTGSSVHICNDQSLFTELQTATRTVLVTGGGKVYPSGRGTVKICFINKWGDQVTINLKDTLFIPEFPVNVMSGLRLYKNGGWIDGNDMYDPTGDVFGLLRIGRDGLPSQNSSQNHAINTLLHQINA	gi|739107479|emb|CEG03737.1|unnamed protein product [Fusarium acuminatum CS5907]	CEG03737	4.89e-120	96.6292	349.362	178	172		nucleic acid binding;zinc ion binding;DNA integration	Molecular Function;Molecular Function;Biological Process
g109.t1	hypothetical protein FOZG_17579	256	MLTFGQASDSSPSVEFFFAGCIAVTLYNALEIIILIFVTFKRFSGWYFWSLLVASLGLIVATIGFSTYFFEITPHTYLQSAITIAGWWAFIVGQSLVLWSRLHLVLQSPCILRSVLIMIIINAVIILIPTTVLAFCYNIVPVPRAVELGYKVMEPLQITIFCAQELIISGLYIWGTAKILTYTSEERKQRLMAELIIMNVVLIIMDFVLLGVQYAGFRILQNVLKYFTYSIKLKFELAVLGRLTKFFQDQELILTS	gi|587682102|gb|EWZ28707.1|hypothetical protein FOZG_17579 [Fusarium oxysporum Fo47]	EWZ28707	1.9e-164	96.875	461.84	256	248		integral component of membrane	Cellular Component
g110.t1	hypothetical protein FOTG_18343	91	AVLRKQYVRQLKFSQGLSQHVNQNPNELNNKSLCPLGHLHHSPFYSVHLKDSLSDSPRDNRIDRLSDSPSDNTNINLSDGLNDQLSLNLHE	gi|591482958|gb|EXM13197.1|hypothetical protein FOTG_18343 [Fusarium oxysporum f. sp. vasinfectum 25433]	EXM13197	3.12e-44	84.6154	145.591	91	77				null	null			mobidb-lite (MOBIDB_LITE)
g111.t1	hypothetical protein FNYG_12220	359	EEAFARKKVATLVTMDIQGAFDTVLRNRLVLRLREQGWPNHLARWAGSFMSGRSARVRYQDTLTPSSPLQCGLPQGSPVSPILFLLYTEPIYRLGNPQGRFGYADDTAILSIGDTVDETTAMASGAIDEMVRWGATNGVSFDSKKTEVMHFSRSKLRTAPAVHHGDIEKHPESALRWLGIWLDSRLSFRIHVEKWAAKAQAVAYHLRGLTNTKHGPLPAAVRSAVRACVEPVLLYGAEAWYPGTNRPRWNQPTKDLSSSNQHLIQRMTKAMNQSMRAILPVWKTTPIAALHRESGIPPVAQLLEARRLRFSARLKSLDEAHPLASRTRPPSQPAYHDLIKRRYQAQTESSFRTRLRRTD	gi|1333023946|gb|PNP74447.1|hypothetical protein FNYG_12220 [Fusarium nygamai]	PNP74447	0	96.9359	683.33	359	348		nucleic acid binding;RNA-DNA hybrid ribonuclease activity;RNA phosphodiester bond hydrolysis, endonucleolytic	Molecular Function;Molecular Function;Biological Process	null;Reverse transcriptase domain;Reverse transcriptase domain;Reverse transcriptase domain	null;DOMAIN;DOMAIN;DOMAIN	;;;	;;;	G3DSA:3.30.70.270 (GENE3D);PF00078 (PFAM);PS50878 (PROSITE_PROFILES);SSF56672 (SUPERFAMILY)
g112.t1	MFS transporter, SP family, general alpha glucoside:H+ symporter	184	AMTRLRVEEAKRSVERLQSKGTTVNADETVAMMIHTDQVERKISEGTGYLHCFRGRVNLRRTEIACLTWICQTICGSSFMGNSTYFYEQAGLADSSAFDLTIAQFALGFIGTVLSWPLMARVGRRKIYVWGLFLLTVILFVTGCLGIPPKAASRSWGIGSLLLVYTFTYDITVGPVCYSLVAEL	gi|587681525|gb|EWZ28130.1|MFS transporter, SP family, general alpha glucoside:H+ symporter [Fusarium oxysporum Fo47]	EWZ28130	2.83e-131	100	375.941	183	183		integral component of membrane;transmembrane transporter activity;transmembrane transport	Cellular Component;Molecular Function;Biological Process	Major facilitator, sugar transporter-like;Major facilitator, sugar transporter-like;MFS transporter superfamily	FAMILY;FAMILY;HOMOLOGOUS_SUPERFAMILY	Cellular Component/Biological Process/Molecular Function;;	integral component of membrane/transmembrane transport/transmembrane transporter activity;;	PF00083 (PFAM);G3DSA:1.20.1250.20 (GENE3D);SSF103473 (SUPERFAMILY)
g113.t1	hypothetical protein FOQG_18102	141	ALTFFGFLHVPINVPALALNRGEDHVDLNKELRLHGYSNFLSGCFGSIQNYMVYANTVFFMRSGGNVRLAGYMLATATFGVMVVGPSLIAFIPVMMVGTLVYNLGFELLVEALWLSRKKLKLAEYLTVVVIVTVMGVHDFV	gi|590049658|gb|EXK77182.1|hypothetical protein FOQG_18102 [Fusarium oxysporum f. sp. raphani 54005]	EXK77182	1.49e-83	99.2908	273.863	141	140		secondary active sulfate transmembrane transporter activity;integral component of membrane;sulfate transmembrane transport	Molecular Function;Cellular Component;Biological Process	SLC26A/SulP transporter domain	DOMAIN	Molecular Function/Biological Process/Cellular Component	sulfate transmembrane transporter activity/sulfate transport/integral component of membrane	PF00916 (PFAM)
g114.t1	hypothetical protein FOXB_16968	124	MFLARKLEEWETRLSPTILNSSRESSCMPGEGDDIQPDNEQPHEVLEAEGAPNAIGEASPTGGEDNSVPPDNEGPREDSGTDRGAGTSRNPSCPAGVGTDGHIDNKRPREDSEAARETKRARIA	gi|342867662|gb|EGU72523.1|hypothetical protein FOXB_16968 [Fusarium oxysporum Fo5176]	EGU72523	7.05e-84	100	253.832	124	124				null	null			mobidb-lite (MOBIDB_LITE)
g115.t1	hypothetical protein FOPG_18914	168	MKNNIKKTGEYRSKEFGPTAHQDSLYKYINWEDPVRTLGSYLVALSILIGTHYLPLTQLTVKVGAVVFGIISLAEFVSRTFGPNTFLSRLRPKEYKTVPEPILNATLRDIHDFIQYAVVQVQKVIFGQDLGKTFAASLGFTAVFWLMKVASPFSLAVLGLSSLYIAPL	gi|591430582|gb|EXL64841.1|hypothetical protein FOPG_18914 [Fusarium oxysporum f. sp. conglutinans race 2 54008]	EXL64841	1.81e-119	100	349.362	168	168				Reticulon	DOMAIN			PF02453 (PFAM)
g116.t1	hypothetical protein FOC4_g10000120	151	NHLLQHRAAQKHGMPQTTLSDRLRGLPSKSEVTQPAQLLYKSQEARLVAWILRQEALGYAPSHSQVRVTVAALLRQQGQERPIGVHWLVRFIKRHPEIDKKVGKRQEAARFNSFTPVAVNWYFNIRESEYGWIKPENTVNVDEGGIMAGFG	gi|475672024|gb|EMT69253.1|hypothetical protein FOC4_g10000120 [Fusarium oxysporum f. sp. cubense race 4]	EMT69253	3.66e-101	96.6887	298.13	151	146		DNA binding	Molecular Function	HTH CenpB-type DNA-binding domain;HTH CenpB-type DNA-binding domain;HTH CenpB-type DNA-binding domain;HTH CenpB-type DNA-binding domain;HTH CenpB-type DNA-binding domain	DOMAIN;DOMAIN;DOMAIN;DOMAIN;DOMAIN	;;;;	;;;;	SM00674 (SMART);G3DSA:1.10.10.60 (GENE3D);PF03221 (PFAM);mobidb-lite (MOBIDB_LITE);PS51253 (PROSITE_PROFILES)
g117.t1	hypothetical protein FOWG_18087	176	GPVGVSPGLGRTAQTPSSPLNAATTAAATEGAERANPTSIFEQPISIIKSANDLARERVEEYNAKLMVFQAFCAKFEEAAQQFTAGPQRRFARQFADSFLGTWKQELSGDASASKPTYSSVAASPPTDRARPTPQHQQQQQHRQSDPLHRQGQQSTIAPPRQDLRVFIRLEAGAPA	gi|587706172|gb|EWZ77509.1|hypothetical protein FOWG_18087 [Fusarium oxysporum f. sp. lycopersici MN25]	EWZ77509	2.39e-93	96.0227	287.73	176	169				null;null	null;null	;	;	mobidb-lite (MOBIDB_LITE);mobidb-lite (MOBIDB_LITE)
g118.t1	related to transposase	109	MPQLSYTEDEIIQAMLDVTDNGLSQNQAAQKNGVPLTTLSDRLRGLPSRSEITQPAQLLSTSQESRLVTWILRQEALGYAPSHNQVRATVAALLRQQGRERHIGVHWLA	gi|342870521|gb|EGU73638.1|hypothetical protein FOXB_15852 [Fusarium oxysporum Fo5176]	EGU73638	6.9e-72	99.0826	217.624	109	108		DNA binding	Molecular Function	Winged helix-like DNA-binding domain superfamily;DNA binding HTH domain, Psq-type;HTH CenpB-type DNA-binding domain;Homeobox-like domain superfamily	HOMOLOGOUS_SUPERFAMILY;DOMAIN;DOMAIN;HOMOLOGOUS_SUPERFAMILY	;Molecular Function;;Molecular Function	;DNA binding;;DNA binding	G3DSA:1.10.10.10 (GENE3D);PF05225 (PFAM);PS51253 (PROSITE_PROFILES);SSF46689 (SUPERFAMILY)
g119.t1	GATA zinc finger domain-containing protein 15	340	MTSSVVPRKYADYHLSPNRQPLPSISEFIRDTKPATCTHTPLSSVQTDSGLSLPLASIHRTLPKTGKNPSLHQLLSASPFPPRQHSLPAVSDPLPPPFASLPSPLPVSNFCQSPSVKAEILSQHRQPQQQKTQEPHPPFRQVHSHSASPSLPPDPIYSQPRPLPPGQIPLAPYPTPPRNGFATQAGYDASVKRHPRSWSYRDSLSQISSSSRTILNCAEKYNRIACEQHGAHVILERLPTEWELSSMLSNMELIKRSLEHIEDFVQTSIQNERASEGAKMKEENHATISVYALQPSSGTTGTTKRLACASRTGRCQNCGRTQTPEWRRGPNGMRTLXTGE	gi|1246326157|gb|PCD33748.1|hypothetical protein AU210_009966 [Fusarium oxysporum f. sp. radicis-cucumerinum]	PCD33748	0	100	615.92	336	336		regulation of transcription, DNA-templated;zinc ion binding;sequence-specific DNA binding	Biological Process;Molecular Function;Molecular Function	Zinc finger, NHR/GATA-type;Zinc finger, GATA-type;Zinc finger, GATA-type	HOMOLOGOUS_SUPERFAMILY;DOMAIN;DOMAIN	Biological Process/Molecular Function;Molecular Function/Biological Process/Molecular Function/Molecular Function;Molecular Function/Biological Process/Molecular Function/Molecular Function	regulation of transcription, DNA-templated/zinc ion binding;sequence-specific DNA binding/regulation of transcription, DNA-templated/zinc ion binding/DNA-binding transcription factor activity;sequence-specific DNA binding/regulation of transcription, DNA-templated/zinc ion binding/DNA-binding transcription factor activity	G3DSA:3.30.50.10 (GENE3D);PF00320 (PFAM);PS50114 (PROSITE_PROFILES)
g120.t1	hypothetical protein FOCG_08583	257	MNMIQSLSTEPAKPKRNKTRRVSTLTPEQLARKRANDRDAQRAIRVRTREYIERLERELAELKSNQSRDQTIQDLLRRNTAIERELIRLKEITGAPAALLSCHKSDPTTRQLLFPDELSTTAPQPTTTTTTTVCNGNVSTGSAAISSTHRAPFSEDYNSHHDYNQQYIPLSNNCESLGSTISCAIPSNISTSSTPGDYSVRNIQTSMTTSVLPFSNTSSSNICTIYDKDVIKVEYIEVGYLGAIPQALHQTDMRYGK	gi|591415140|gb|EXL50277.1|hypothetical protein FOCG_08583 [Fusarium oxysporum f. sp. radicis-lycopersici 26381]	EXL50277	1.1e-178	100	497.664	257	257				null;null	null;null	;	;	G3DSA:1.20.5.170 (GENE3D);mobidb-lite (MOBIDB_LITE)
g121.t1	hypothetical protein FOCG_08585	293	MLKLRNLIASLTIGYFTFRGRHWIIGKSLVYRLLLIDGNEAFAKGYGFAALPDKPVTPETLWYTASTTKAQTSPTLAHLIDSGEYPVLANGKWLRDVLKELIWVPLDMDSTLFDLQDASHAPNQLASGYYWDIKEGKYGEAPFINVTELSGAGAIFSNVLDFAKWVKCLLHEVAPFFKEVHRDIKSSRMIEPTQLDEPSDMVTYGLGWHHSLFKGHAIYTHSGGVHTYGAQVYWLPSIRYGVVAFANTALTSNAVEEILAWNLIQDRLKIPENERSDVKSKSDTPSTVLRNIY	gi|591415142|gb|EXL50279.1|hypothetical protein FOCG_08585 [Fusarium oxysporum f. sp. radicis-lycopersici 26381]	EXL50279	0	100	606.29	293	293				null;null;Beta-lactamase-related;Beta-lactamase-related;Beta-lactamase/transpeptidase-like	null;null;DOMAIN;DOMAIN;HOMOLOGOUS_SUPERFAMILY	;;;;	;;;;	G3DSA:3.40.710.10 (GENE3D);G3DSA:3.40.710.10 (GENE3D);PF00144 (PFAM);mobidb-lite (MOBIDB_LITE);SSF56601 (SUPERFAMILY)
g122.t1	Cohesin subunit rad21	520	MFYSETLLRKSGPLASVWLSATFEHKLSKKHILQSNIADSIAVIITPSQAPMALRLSSQLLLGVVRIHQRKTRYLLDDCDHTWAFRPSVEHDLPASRQLPERETLTLPDKVIPYDGFEPPPTLDVNWLLSQIEEVEISPIERKRRVSLRDIYLPEEFSPSPDLGPHGEVLEPMEGLDLELDFGIELGREAPAPRPIQEEMASELEAMPPEKEGAEREPSLELGLAGIPIGGEEFEFHPADISRARITESPLSEIDEALAQEVEAEYDAIRQAELHEPEEEHVVMRRPEQRTKRQKVLVPDEEITLSSAQIREQQANHDNITKPTAFLPRDPFLATLLDMQKSGGFISSIMMEGRSSTWAPELRGMLSLDAIQASRELKRKRPIEVPEVGPEYGVSKSPR…	gi|591415143|gb|EXL50280.1|hypothetical protein FOCG_08586 [Fusarium oxysporum f. sp. radicis-lycopersici 26381]	EXL50280	0	100	1041.18	520	520		nuclear chromosome	Cellular Component	Rad21/Rec8-like protein, C-terminal, eukaryotic;Rad21/Rec8-like protein, C-terminal, eukaryotic;Rad21/Rec8-like protein, N-terminal;Winged helix DNA-binding domain superfamily	DOMAIN;DOMAIN;DOMAIN;HOMOLOGOUS_SUPERFAMILY	Cellular Component;;Molecular Function;	nuclear chromosome;;protein binding;	PF04824 (PFAM);G3DSA:1.10.10.580 (GENE3D);PF04825 (PFAM);SSF46785 (SUPERFAMILY)
g123.t1	Adenine deaminase	391	MVSLKDPISNALTTAQKVAIKNVRVFHGEQLTAPTSVVIDGGVIVSDATGAQEIDGANGVLIPGLIDSHVHLEGERHLQRMADWGVTTALGMGEWWPEKLHALRNREGLTDIRSACIPATTPGSLHSKLLPIPPETLVSGSGDASSFVRDRLAEGADYIKVIADLPGPDQPTLDALVSAAHEQGKLVIIHAATYIPFTMALEARPDVITHVPRDKAFGDESVARMMTDKSVSVPTLTMMETICKPLGWSAIVRLLLQPSLLWTVIKGRRWFIGTESYRHCKESVMRLYSAGVPVLVGTDSNEEEDSPFQIRHGEALHHELELLVEAGMSTVDALRAATSLPAKSFGLSDRGVIEPGKRADLVLLRDDPINDIRATRSIQRVWCGGIEHIRN	gi|591415144|gb|EXL50281.1|hypothetical protein FOCG_08587 [Fusarium oxysporum f. sp. radicis-lycopersici 26381]	EXL50281	0	100	764.222	391	391		hydrolase activity, acting on carbon-nitrogen (but not peptide) bonds	Molecular Function	Metal-dependent hydrolase, composite domain superfamily;Metal-dependent hydrolase, composite domain superfamily;Amidohydrolase-related;Metal-dependent hydrolase, composite domain superfamily;Metal-dependent hydrolase	HOMOLOGOUS_SUPERFAMILY;HOMOLOGOUS_SUPERFAMILY;DOMAIN;HOMOLOGOUS_SUPERFAMILY;HOMOLOGOUS_SUPERFAMILY	Molecular Function;;Molecular Function;Molecular Function;	hydrolase activity, acting on carbon-nitrogen (but not peptide) bonds;;hydrolase activity;hydrolase activity, acting on carbon-nitrogen (but not peptide) bonds;	G3DSA:2.30.40.10 (GENE3D);G3DSA:3.20.20.140 (GENE3D);PF01979 (PFAM);SSF51338 (SUPERFAMILY);SSF51556 (SUPERFAMILY)
g124.t1	related to integral membrane protein	396	MESKQTDLWVVLFVTFTAATIVTILRLLSRRLKRNSLSWDDYFALCGYAISIGWIVIIPYWINRGLGLHIMDVLDVKGITLDKALYESKLVLFVAELFYAFGLFFAKVSILSLYWRMFCITNIRLPIQILFGCSITWIIFRIFMGIFHCVPVQAFWDSTAGGYCAIEDKKFFFGTTLVHNIIDIAILVLPMLEIGKLQLPILQKAGIMIMFTFGFFICAAGIRLIVAARVFDDTSPDLTWNIVTIVVWATVEVNLINVSASLPVIRPACTFIFTCTNPRTVTGASSNSYGNSYSRSQRKQSIRLDTISMSAPNDESSSTHQLAVSDDGSGRGLVSEFESHAADQYHPSGIKYTSTLMGQSGAGAGGFESDLSQISITNEIIVDGSKQHRPGSLETV	gi|591415145|gb|EXL50282.1|hypothetical protein FOCG_08588 [Fusarium oxysporum f. sp. radicis-lycopersici 26381]	EXL50282	0	100	719.924	396	396		integral component of membrane	Cellular Component	null	null			mobidb-lite (MOBIDB_LITE)
g125.t1	hypothetical protein FOXG_15847	379	MLYFAHGVADAFGAPDISECSAATAGDSGAMEILLDAIDDCVFDPSNLEGNLQWHTVLSTVCQNFLGCPPLDKLTDATYNDSPTDIPHPFMQYLGTTIIAVQHGDIAVVAPWIDLTKRFSLRRCFRLEVVQGRLGIPIQTTENVRFQAISRDTSVIETQHTEDVSDYEKLFKMPVRDGGSEIQLTADKCNVRHDFMLMSVASTRYKLLMRVSSESHSRMIDPSRSILKLARGIHYLSCNHSPNRAGTIPRGFSVELYRFDEALGRWGVPVLKLAEGVVPSESTRTTRSKAKKVSSKVEKPIRVTYVLDSSLKFNIALAFSGDNPTFLCSGSICLNCALKQTVELSADEWEKSHGRFLINCFESKPENGFKTRLLGHSKR	gi|1070348334|ref|XP_018256276.1|hypothetical protein FOXG_15847 [Fusarium oxysporum f. sp. lycopersici 4287]gi|590023959|gb|EXK25817.1|hypothetical protein FOMG_17550 [Fusarium oxysporum f. sp. melonis 26406]gi|902746664|gb|KNB18231.1|hypothetical protein FOXG_15847 [Fusarium oxysporum f. sp. lycopersici 4287]	XP_018256276, EXK25817, KNB18231	0	100	744.191	379	379
g126.t1	hypothetical protein FOXG_15847	390	MNKEKLAVSLMQSAIENLGHQSYHYGHSLQGALERLIAGDPFQRWLTSTIFCLFRYHDERFIKMTVSSLIILASRPGQKLLTEYELAYHPEMLQLEEIVSKVIDSNWLHIANSGIIGSDTECPPLPTELKWACKRGHNIASYKLAVVLSKLCNPPREIILDSELLLTNLTLWLTWHFSGQLRVVISGSVVYDRTLGQADSTVELRVKRFCSMDEAGQGCCPIEHSQTNSFEMMENVAGDLRSLFTGEYDNIQTLRSEPRVRTKLYESPFRYPQGFRKRMEIQSLRTGQELLRWFCSLPIKKESMGSRLSFKVLLAPDDPGDRPIERVADLLGRTPQLLVNTCGELGRNFVVFSPSRESASPEREAFSDIMDMDGVSELSRGQIEHTGFEE	gi|1070348334|ref|XP_018256276.1|hypothetical protein FOXG_15847 [Fusarium oxysporum f. sp. lycopersici 4287]gi|590023959|gb|EXK25817.1|hypothetical protein FOMG_17550 [Fusarium oxysporum f. sp. melonis 26406]gi|902746664|gb|KNB18231.1|hypothetical protein FOXG_15847 [Fusarium oxysporum f. sp. lycopersici 4287]	XP_018256276, EXK25817, KNB18231	0	100	742.651	390	390
g127.t1	hypothetical protein FOCG_08591	724	MKLLTLPPEVIVLITSYMLWENSAQNERDLARLANTCHQLHRVVNPILYRHNRTFSGSSALLWAVERDIPEVVTNACNAGTDLERCYGMPLLRCAAGKGHVRVIRELLQRCRLRFFDTKTAVTVALENDLAEVIQVLVDNGLDPSKPIDSMLKTYLHQASELGAVKSVAVMLKAGANVSARHHIDGTPLYFAAIKGKVEVIKLLIEHGADAGCLGVEDYSPLAEAVRRNQPLAVEAILQSSKNTGMTKSKAIPASLFHAAAASGSPTLIKLLLQHGANPNIAPDGRFPLTVAAEYGNVEMVKVLLECGVDIDAQYEGDDTPLHMAMKGNHPETIMVLIEAGANVSSADRSGLQPLHMVPQCDKSAEIIDALLAKGADLSAVSNDGLTILQSSAEVSNFD…	gi|591415148|gb|EXL50285.1|hypothetical protein FOCG_08591 [Fusarium oxysporum f. sp. radicis-lycopersici 26381]	EXL50285	0	100	1460.28	724	724				Ankyrin repeat;F-box domain;Ankyrin repeat-containing domain superfamily;Ankyrin repeat-containing domain superfamily;Ankyrin repeat-containing domain superfamily;Ankyrin repeat-containing domain superfamily;Ankyrin repeat-containing domain;Ankyrin repeat-containing domain superfamily;Ankyrin repeat-containing domain superfamily;Ankyrin repeat-containing domain superfamily;Ankyrin repeat-containi…	REPEAT;DOMAIN;HOMOLOGOUS_SUPERFAMILY;HOMOLOGOUS_SUPERFAMILY;HOMOLOGOUS_SUPERFAMILY;HOMOLOGOUS_SUPERFAMILY;DOMAIN;HOMOLOGOUS_SUPERFAMILY;HOMOLOGOUS_SUPERFAMILY;HOMOLOGOUS_SUPERFAMILY;DOMAIN;REPEAT;HOMOLOGOUS_SUPERFAMILY;HOMOLOGOUS_SUPERFAMILY	Molecular Function;Molecular Function;;;;;;;;;;Molecular Function;;	protein binding;protein binding;;;;;;;;;;protein binding;;	SM00248 (SMART);PF12937 (PFAM);G3DSA:1.25.40.20 (GENE3D);G3DSA:1.25.40.20 (GENE3D);G3DSA:1.25.40.20 (GENE3D);G3DSA:1.25.40.20 (GENE3D);PF12796 (PFAM);G3DSA:1.25.40.20 (GENE3D);G3DSA:1.25.40.20 (GENE3D);mobidb-lite (MOBIDB_LITE);PS50297 (PROSITE_PROFILES);PS50088 (PROSITE_PROFILES);SSF48403 (SUPERFAMILY);SSF48403 (SUPERFAMILY)
g128.t1	putative RNA-directed DNA polymerase from transposon X-element	87	GSIAFVDDYSAWVTGPTAEDNREGIQAIIDRALDWERRSGATFECDKTTIVHFTRVIDRTSRIPFTIKGDVIKPKRKAKILGVIMDA	gi|477514151|gb|ENH66580.1|hypothetical protein FOC1_g10000937 [Fusarium oxysporum f. sp. cubense race 1]	ENH66580	9.46e-48	96.5517	168.703	87	84		nucleic acid binding;RNA-directed DNA polymerase activity;RNA-DNA hybrid ribonuclease activity;exonuclease activity;RNA-dependent DNA biosynthetic process;RNA phosphodiester bond hydrolysis, endonucleolytic	Molecular Function;Molecular Function;Molecular Function;Molecular Function;Biological Process;Biological Process
g129.t1	hypothetical protein FOMG_13279	61	MSQLSLPSTQLAVILKQIGQPLESIQLPVLEPGEDEVLVRVHAAGLIPIDWEFRDHGILGI	gi|590028615|gb|EXK30473.1|hypothetical protein FOMG_13279 [Fusarium oxysporum f. sp. melonis 26406]	EXK30473	1.13e-26	90.1639	105.145	61	55		oxidoreductase activity;oxidation-reduction process	Molecular Function;Biological Process	null;GroES-like superfamily	null;HOMOLOGOUS_SUPERFAMILY	;	;	G3DSA:3.90.180.10 (GENE3D);SSF50129 (SUPERFAMILY)
g130.t1	hypothetical protein FOXB_17489	71	MPGLTLEEVERQLWATKSWKAPGEDGLPAIVWKQIWPSVKHDVLAIFQASLEEGVIPDQWRHARIIPLKKP	gi|342866048|gb|EGU72002.1|hypothetical protein FOXB_17489 [Fusarium oxysporum Fo5176]	EGU72002	3.22e-42	98.5915	144.436	71	70		catalytic activity;nucleoside metabolic process	Molecular Function;Biological Process
g131.t1	related to transposase	66	MTESNIKGGFRGAGLVPLNPESVISKLDVQLRTSTPVEEEASASTSWVSKTPKTVREVESQSEYLE	gi|477510436|gb|ENH63565.1|hypothetical protein FOC1_g10000037, partial [Fusarium oxysporum f. sp. cubense race 1]	ENH63565	4.06e-32	83.3333	105.145	66	55		DNA binding;zinc ion binding	Molecular Function;Molecular Function	null	null			mobidb-lite (MOBIDB_LITE)
g132.t1	bloom syndrome protein	78	MSSTSFLSIYQQYKRDTDIVASWLATTAKKHGYTTSLAAPPTAGAAANKSAAPSSGRLKGKARKEAKQQQKQHVAPSG	gi|591483807|gb|EXM13877.1|hypothetical protein FOTG_17680 [Fusarium oxysporum f. sp. vasinfectum 25433]	EXM13877	5.44e-17	100	80.4925	78	78		DNA replication;DNA repair;DNA duplex unwinding;ATP-dependent 3'-5' DNA helicase activity	Biological Process;Biological Process;Biological Process;Molecular Function	null	null			mobidb-lite (MOBIDB_LITE)
g133.t1	hypothetical protein AU210_007163	54	MLLEKGADTTTADDDGWTPLNLASSGGHAEVVKMLLEKGADFTTANKNGWTPLN	gi|1246331113|gb|PCD38698.1|hypothetical protein AU210_007163 [Fusarium oxysporum f. sp. radicis-cucumerinum]	PCD38698	1.35e-13	83.3333	69.3218	54	45		zinc ion binding;integral component of membrane	Molecular Function;Cellular Component	Ankyrin repeat;Ankyrin repeat-containing domain superfamily;Ankyrin repeat-containing domain superfamily;Ankyrin repeat-containing domain superfamily;Ankyrin repeat;Ankyrin repeat-containing domain;Ankyrin repeat-containing domain superfamily	REPEAT;HOMOLOGOUS_SUPERFAMILY;HOMOLOGOUS_SUPERFAMILY;HOMOLOGOUS_SUPERFAMILY;REPEAT;DOMAIN;HOMOLOGOUS_SUPERFAMILY	Molecular Function;;;;Molecular Function;;	protein binding;;;;protein binding;;	SM00248 (SMART);G3DSA:1.25.40.20 (GENE3D);PF13857 (PFAM);mobidb-lite (MOBIDB_LITE);PS50088 (PROSITE_PROFILES);PS50297 (PROSITE_PROFILES);SSF48403 (SUPERFAMILY)
g134.t1	hypothetical protein FOXB_17097	72	MGELGLEFGFDWEKRWVRCVGHVVNIVVKQMLYGKNPDAFEREVFEGLHTAAKEHEVWRRQGSVGKWHNFAV	gi|342867265|gb|EGU72394.1|hypothetical protein FOXB_17097 [Fusarium oxysporum Fo5176]	EGU72394	5.96e-46	100	147.902	72	72		protein dimerization activity	Molecular Function
g135.t1	---NA---	105	SWPDGELVTPDKLAAWLKEDILLRRVAPPQKKPQARGKGKGKGKAAQLRRQLEQEQLEAAALAEAESLAEALEVPLAEAAELLADDREGYVPPTALAPAAADLAE	No Blast Hit										null	null			mobidb-lite (MOBIDB_LITE)
g136.t1	ankyrin repeat protein	181	GHAEVVKMLLEKGADFTTANKNGWTPLNTASSNGHAEVVKMLLEKGADITTANKNGWTPLNAASSGGHAEVVKMLLEKGADFTMANNYGWTPLLSTSKKGHAEVVKMLLEKGADITTANKNGWTPLNLASSGGHAEVVKILLEKGADFTTADDDGWTPLNSASDSGHAEIVKILLEKGADI	gi|596553493|gb|EYB32731.1|hypothetical protein FG05_30095 [Fusarium graminearum]	EYB32731	3.9e-86	85.6354	281.182	181	155		aspartic-type endopeptidase activity;proteolysis;zinc ion binding;nucleoside metabolic process;integral component of membrane	Molecular Function;Biological Process;Molecular Function;Biological Process;Cellular Component	Ankyrin repeat;Ankyrin repeat-containing domain superfamily;Ankyrin repeat-containing domain;Ankyrin repeat-containing domain superfamily;Ankyrin repeat-containing domain;Ankyrin repeat;Ankyrin repeat;Ankyrin repeat;Ankyrin repeat;Ankyrin repeat;Ankyrin repeat;Ankyrin repeat-containing domain superfamily	REPEAT;HOMOLOGOUS_SUPERFAMILY;DOMAIN;HOMOLOGOUS_SUPERFAMILY;DOMAIN;REPEAT;REPEAT;REPEAT;REPEAT;REPEAT;REPEAT;HOMOLOGOUS_SUPERFAMILY	Molecular Function;;;;;Molecular Function;Molecular Function;Molecular Function;Molecular Function;Molecular Function;Molecular Function;	protein binding;;;;;protein binding;protein binding;protein binding;protein binding;protein binding;protein binding;	SM00248 (SMART);G3DSA:1.25.40.20 (GENE3D);PF12796 (PFAM);G3DSA:1.25.40.20 (GENE3D);PS50297 (PROSITE_PROFILES);PS50088 (PROSITE_PROFILES);PS50088 (PROSITE_PROFILES);PS50088 (PROSITE_PROFILES);PS50088 (PROSITE_PROFILES);PS50088 (PROSITE_PROFILES);PS50088 (PROSITE_PROFILES);SSF48403 (SUPERFAMILY)
g137.t1	hypothetical protein FOXB_16307	38	MDVQGAFDTVMRNRLVLRLREQGWPDYLARWAGSFMSG	gi|342869519|gb|EGU73183.1|hypothetical protein FOXB_16307 [Fusarium oxysporum Fo5176]	EGU73183	5.39e-19	100	83.9593	38	38		nucleic acid binding;RNA-DNA hybrid ribonuclease activity;RNA phosphodiester bond hydrolysis, endonucleolytic	Molecular Function;Molecular Function;Biological Process
g138.t1	hypothetical protein FOMG_19047	136	VRLLKNREPPLLDPANALLRQNESPYDPNLPLFDGFSCKFCDLLTISSQVVSRHVGAEHERRRLELQVKPKAMYEPVYLQAWTKNPIGGRYWIVEYRGTTTRPIGEKDVYSHLRGAFKRERRLQQGLIANEIFGPG	gi|590022355|gb|EXK24213.1|hypothetical protein FOMG_19047 [Fusarium oxysporum f. sp. melonis 26406]	EXK24213	1.17e-90	98.4848	268.855	132	130
g139.t1	hypothetical protein FOQG_18829	125	MTPSGVPFGRKGKEESMSQYKSVGHRYLSFCWKAYRIGRKEAFKCWAVRFTDEQWSLLHDVAEELESDRVPSSHDSGFFSGRERQAKDEDEDEDEDGDGDGDGDGDGDEYQDDDDSDEGEQGDEG	gi|590048903|gb|EXK76427.1|hypothetical protein FOQG_18829 [Fusarium oxysporum f. sp. raphani 54005]	EXK76427	7.74e-55	98.8506	182.185	87	86				null;null	null;null	;	;	mobidb-lite (MOBIDB_LITE);mobidb-lite (MOBIDB_LITE)
g140.t1	hypothetical protein FOZG_18481	264	MWPPKLRDHQADGHDVEQNETTPWLQHTGWPRLFHNRPLEIIAATASKPKPAWKEDYLLGQWHDTALRSPAVVEAQLRVILRGVDIMVDRACFTLAKTSYRSRCWLNTYWKDTFWPHEFKAVNCLKRYVDVWKRFICYVFRVQHFETHQQQDIYNLRLGRDETAMMRHILYLVAHLQQEAESSNWDEGREDEEDEPGDCDDGDEYEDQYEDEDDDGGGADEEYINEYDRVETENHSDENDKNCYIPIVRPIFSKRGNPCRCLRL	gi|587681210|gb|EWZ27815.1|hypothetical protein FOZG_18481 [Fusarium oxysporum Fo47]	EWZ27815	6.51e-138	92.1811	410.994	243	224				null;null	null;null	;	;	mobidb-lite (MOBIDB_LITE);mobidb-lite (MOBIDB_LITE)
g141.t1	hypothetical protein FOCG_17398	110	DSLPKVEQKAIWDETERNFWVNLRSKKDAENKKIEKDFQLSINEVRLEFSDLTGQRSQLKESQSRLASELAKVEAELARTTDECEEKANRLERIEQDYRASRQKREETLH	gi|591404865|gb|EXL40002.1|hypothetical protein FOCG_17398 [Fusarium oxysporum f. sp. radicis-lycopersici 26381]	EXL40002	1.3e-65	100	220.32	110	110				null	null			G3DSA:1.20.5.50 (GENE3D)
g142.t1	hypothetical protein FOXB_17696	182	MSYPTKPCFVGSFKGWDDEALKHPVMQYLRNLNTDFCETKVAHSGPHTKWFTQDFEFQAQSGQTLRGEEAWKRLAHTTRFYDKFSMEPLSAFILDTEHGYDGMVYGNIYTNFVEPGEKKYSDNKGINWELRIPRAYRLTFVKDSSGPHGLKISNLVIVGDILGTMAAAVRKGMVSQENAFGF	gi|342865449|gb|EGU71796.1|hypothetical protein FOXB_17696 [Fusarium oxysporum Fo5176]gi|587732586|gb|EXA30302.1|hypothetical protein FOVG_18299 [Fusarium oxysporum f. sp. pisi HDV247]gi|590021775|gb|EXK23633.1|hypothetical protein FOMG_19606 [Fusarium oxysporum f. sp. melonis 26406]gi|591428811|gb|EXL63948.1|hypothetical protein FOPG_19782 [Fusarium oxysporum f. sp. conglutinans race 2 54008]	EGU71796, EXA30302, EXK23633, EXL63948	2.47e-137	100	386.726	182	182
g143.t1	---NA---	83	AKAKADAEAKAKAEADAKAQADAKAQADTKAQADAKAKADAKAQADAKAQADAKAQADAKAQADAEAKARAEADAKANGAKAT	No Blast Hit										null	null			mobidb-lite (MOBIDB_LITE)
g144.t1	hypothetical protein FOXB_07425	218	NKYKLSGGKPLQWFLGIEIIRDREKKLLWLSQSDYLDKIANLVDRTDYRHETPMKREELLAYNERASLPSIRRYQRKVGSVLYAAVITRPDVAFAAARLARFNANPGPHHHAAADQALLYLRSTKALALQFGGDDTFNVASDASFADNTMDRKSSQAYVMKLFGGTIGWRANKQGTVTTSTTEAELLSLAQAAKEAMFISRLIKELGIKLDDERIRIQ	gi|342881095|gb|EGU82063.1|hypothetical protein FOXB_07425 [Fusarium oxysporum Fo5176]	EGU82063	4.66e-127	99.5413	373.629	218	217
g145.t1	hypothetical protein FOWG_17316	183	MLLLVFNVAVFFAKLAFAKKQPDNPTTSPTTPTNMLVGFPKHIAVADKMQGFPFSIDKEVTGVPSWMALNYPNLLYAVDESSNALTLFEINLVSDEITAKSSKEGSSGVVHLEFNADNTRLIGCAYGNGTIDIWNTTNGGLGLIKTVPSPGQPGLDKERQASPHPHQANLDPTGRFFVINDLG	gi|587707115|gb|EWZ78452.1|hypothetical protein FOWG_17316 [Fusarium oxysporum f. sp. lycopersici MN25]	EWZ78452	2.57e-107	100	318.546	163	163				Lactonase, 7-bladed beta propeller;Lactonase, 7-bladed beta propeller;Lactonase, 7-bladed beta propeller;Nitrous oxide reductase, N-terminal	FAMILY;FAMILY;FAMILY;HOMOLOGOUS_SUPERFAMILY	;;;	;;;	PF10282 (PFAM);G3DSA:2.140.10.20 (GENE3D);mobidb-lite (MOBIDB_LITE);SSF50974 (SUPERFAMILY)
g146.t1	hypothetical protein FOXB_17489	172	RQRKNNHWKEFLADNDNIWKAAKYMKSGDDAAFGKVPQLVKADGTATTSHQEQAEELLSKFFPPLPDNIEDEGPRQQRAPVTMPNLTLEEVERQLWATKSWKAPGEDGLPAIVWKQVWPSVKHDVLDIFQASLEEGVIPDQWRHARIIPLKKPGKDDYTIAKAWRPISLLAT	gi|342866048|gb|EGU72002.1|hypothetical protein FOXB_17489 [Fusarium oxysporum Fo5176]	EGU72002	7.89e-119	98.2558	343.969	172	169		nucleic acid binding	Molecular Function
g147.t1	bloom syndrome protein	111	VPVMALTATATQNVIVDIRHNLGMDNCQMFSQSFNRPNLHYEVRGKTTNAKCMDEIASLIKSKCANQSGIVYTVTRKNTEKVAESLSIQGITARHYHAGLDPQEKVEVQTA	gi|587681722|gb|EWZ28327.1|bloom syndrome protein [Fusarium oxysporum Fo47]	EWZ28327	1.32e-69	98.1982	227.639	111	109		nucleic acid binding;ATP binding;nucleus;DNA replication;DNA repair;DNA recombination;DNA duplex unwinding;ATP-dependent 3'-5' DNA helicase activity	Molecular Function;Molecular Function;Cellular Component;Biological Process;Biological Process;Biological Process;Biological Process;Molecular Function	null;P-loop containing nucleoside triphosphate hydrolase	null;HOMOLOGOUS_SUPERFAMILY	;	;	G3DSA:3.40.50.300 (GENE3D);SSF52540 (SUPERFAMILY)
g148.t1	hypothetical protein FOXB_16972	134	MGANSARLTNDDLRRQMLNTIFGWNKEVGDLVRDEMNRHPQGSPSRILLAKWLDDIDPNIMNANFENMTSSDWMLLALSGIGSHTSQQKLGHMYVQRLLEAGDVHAAVTIMLGMGDHNDAIEVYISHKRYMEAL	gi|342867653|gb|EGU72519.1|hypothetical protein FOXB_16972 [Fusarium oxysporum Fo5176]	EGU72519	3.64e-89	97.0149	270.396	134	130		transcription coregulator activity;transcription factor binding;regulation of nucleic acid-templated transcription	Molecular Function;Molecular Function;Biological Process
g149.t1	hypothetical protein FOMG_18321	129	MDSTSPTITAPPHGNAERDLDSLLSSLELLASKASGKGSSLLDHGETLIKDKASAISTAFDGSETLISDKIEEVNSRVLSAMKEVVTHLNEGSDSGDGSGNSAASVDVQRSVAAAAAVLGAIFIGFVAA	gi|590023124|gb|EXK24982.1|hypothetical protein FOMG_18321 [Fusarium oxysporum f. sp. melonis 26406]gi|1246314551|gb|PCD22166.1|hypothetical protein AU210_015964 [Fusarium oxysporum f. sp. radicis-cucumerinum]	EXK24982, PCD22166	1.98e-44	100	148.673	129	129		integral component of membrane	Cellular Component
g150.t1	3-oxosteroid 1-dehydrogenase	600	MPPHNTKPSCPIIKQDSGHRGNSSQYRGSIFECDILIIGAGAAGLAAAAAVQDQGRRVILVEKEDYVGGTTFRSGGCMWMPNNFRMQELGIEDSKEQAERYIAAVRKATSPGLDEDIVLRDLQNRRLKAFLTQGPEMAKYFRNQGFRWMATPSKFPDYHPHMEGAVAYGRTLDPEVFDAASLEGWVRYLQVQESVHVISRFEDLCVLTRRPFSTGCATKTVAPPQDMERPMSMGQSLIAQLLKICKEHSNVTIWTRCELQELLVSDLDGRVIGAKVLCGRSEKPVHIHASLGVVLTAGGFSQNQKMRDTYLGIGSTDGRASKISTMADWSLAAPGDIGIALQVSQRLHADSAQLDQVWGIPTMINPGTGKVTEAMFAISKPFSFVVDGYGRRFFSESQP…	gi|1070365266|ref|XP_018258790.1|hypothetical protein FOXG_17671 [Fusarium oxysporum f. sp. lycopersici 4287]gi|587706220|gb|EWZ77557.1|hypothetical protein FOWG_18044 [Fusarium oxysporum f. sp. lycopersici MN25]gi|902749178|gb|KNB20745.1|hypothetical protein FOXG_17671 [Fusarium oxysporum f. sp. lycopersici 4287]	XP_018258790, EWZ77557, KNB20745	0	98.9831	1170.22	590	584				FAD/NAD(P)-binding domain superfamily;FAD-dependent oxidoreductase 2, FAD binding domain;FAD-dependent oxidoreductase 2, FAD binding domain;FAD/NAD(P)-binding domain superfamily;Succinate dehydrogenase/fumarate reductase flavoprotein, catalytic domain superfamily	HOMOLOGOUS_SUPERFAMILY;DOMAIN;DOMAIN;HOMOLOGOUS_SUPERFAMILY;HOMOLOGOUS_SUPERFAMILY	;;;;	;;;;	G3DSA:3.50.50.60 (GENE3D);PF00890 (PFAM);mobidb-lite (MOBIDB_LITE);SSF51905 (SUPERFAMILY);SSF56425 (SUPERFAMILY)
g151.t1	hypothetical protein AU210_015967	341	MPPNHHPPPNFPRAPFQPHVFQPGLPPNAVPHPFVLQQWPSFEKFIHDAVFRAFEQYVSGSDRSVSNCKGGLPYLNAKDEIRASHMADKPVGISREEAETLFSTFCGNVKALLQEQSSGLLGALDEHKKSSEERTTSSDIAAQDMGRVIHSTEALRQEFQSLSATLNSEIKAPMQEPTSEMLTALSEYKKLTEATMTTWSVTAEKLERMVQSIEMSIEDFKSLFTQDRAKQCSEIDTLLAKQLSEFQPRPAPDTMEKASQLMEEVKDLLCMLRGERESLQGDPEPTSSQRISGHTNVGKPSRITRAHARRLAGQQDPPGQRLTAEGRGKKNPRIIGRTRKK	gi|1246314554|gb|PCD22169.1|hypothetical protein AU210_015967 [Fusarium oxysporum f. sp. radicis-cucumerinum]	PCD22169	0	99.3789	656.751	322	320				null	null			mobidb-lite (MOBIDB_LITE)
g152.t1	hypothetical protein FOMG_18324	519	MTLLTLLPELYYHVASYLTCRDLFNVGLSHRRAHQITDHVLYLFDSKRKRPVALVWAAVSGCQRTAEKALEAYRQGCPDHGPACECAFQAKLVEALGIASICEHASIIRALVNNGVDVDVRHRSLPSALEIASKSGNSDIIELLLEANADVNATKAGFPSALQLACFHGHREIVQLLLSHGAKMDAQTQQFPPAFQGAASKGHKEIVELLLDNGAEIDAHDQRCSTALQCAVATCNKRLVELLLDKGADIDIQGGILPKPVNIASANGNWRILKLFLTRYVDAQAQGDILARALVVAALHGQRRIVQLLVLNGANLNQQVESSGAVLFSTGERLTTALQAAAAGGHKSVVKLLVKSGADVGAPHHRSVTPLQAAATRGHRGIVRLLLDNGAGIDEHTRY…	gi|590023127|gb|EXK24985.1|hypothetical protein FOMG_18324 [Fusarium oxysporum f. sp. melonis 26406]gi|1246314555|gb|PCD22170.1|hypothetical protein AU210_015968 [Fusarium oxysporum f. sp. radicis-cucumerinum]	EXK24985, PCD22170	0	99.0366	1013.06	519	514				Ankyrin repeat;Ankyrin repeat-containing domain;Ankyrin repeat-containing domain superfamily;Ankyrin repeat-containing domain superfamily;Ankyrin repeat-containing domain superfamily;Ankyrin repeat-containing domain superfamily;Ankyrin repeat-containing domain superfamily;Ankyrin repeat-containing domain;Ankyrin repeat;Ankyrin repeat;Ankyrin repeat;Ankyrin repeat;Ankyrin repeat;Ankyrin repeat;Ank…	REPEAT;DOMAIN;HOMOLOGOUS_SUPERFAMILY;HOMOLOGOUS_SUPERFAMILY;HOMOLOGOUS_SUPERFAMILY;HOMOLOGOUS_SUPERFAMILY;HOMOLOGOUS_SUPERFAMILY;DOMAIN;REPEAT;REPEAT;REPEAT;REPEAT;REPEAT;REPEAT;REPEAT;HOMOLOGOUS_SUPERFAMILY	Molecular Function;;;;;;;;Molecular Function;Molecular Function;Molecular Function;Molecular Function;Molecular Function;Molecular Function;Molecular Function;	protein binding;;;;;;;;protein binding;protein binding;protein binding;protein binding;protein binding;protein binding;protein binding;	SM00248 (SMART);PF12796 (PFAM);G3DSA:1.25.40.20 (GENE3D);G3DSA:1.25.40.20 (GENE3D);G3DSA:1.25.40.20 (GENE3D);PF13637 (PFAM);G3DSA:1.25.40.20 (GENE3D);PS50297 (PROSITE_PROFILES);PS50088 (PROSITE_PROFILES);PS50088 (PROSITE_PROFILES);PS50088 (PROSITE_PROFILES);PS50088 (PROSITE_PROFILES);PS50088 (PROSITE_PROFILES);PS50088 (PROSITE_PROFILES);PS50088 (PROSITE_PROFILES);SSF48403 (SUPERFAMILY)
g153.t1	hypothetical protein FOMG_18325	588	MRKSHFRDIDAWDALRKRDLEYAINLLVSGEWTINGVIKDGWDSLDARVGGERCHETALLALILRRIVVAYLRDSKLLETFKALVTEYRAEHAQDKRWTKVFKVQDIYVDDSDRYKHIIKSIINFIGPDWTTFIGSARTLASFSVLSTMECGLSVYYRRLGDFLVATSKEQRDAGMGEYYDAEYPLRTTFTHISFKLIEKLSAEVLTKGVSESPFGTQPRAWETLPEQAREMFHFSKASKKNPRHNGCSIIVGSFSASMQILIRLCWQYKIPITLCMPRLRYENAPDGATSMATYKLTSAPVRTYISTDESGGSFKMVDTVQEGIEDEPCWKLGGYSMYHESQPGTLLSSANDGEYIEALEQSDVGHLLSLFGFVHREYPPETENGGVDLAALRRSICG…	gi|590023128|gb|EXK24986.1|hypothetical protein FOMG_18325 [Fusarium oxysporum f. sp. melonis 26406]gi|1246314556|gb|PCD22171.1|hypothetical protein AU210_015969 [Fusarium oxysporum f. sp. radicis-cucumerinum]	EXK24986, PCD22171	0	99.6599	1225.69	588	586				null	null			mobidb-lite (MOBIDB_LITE)
g154.t1	Methylenomycin A resistance protein	390	MNLPSLESSSSLSRKPTSDVQLASSSDEDSQAADMKTSSSTFFIRRVVTIAYLCGVNVTSNASNGLTVIGLPRLTEDLDLHPSLAFWPLSVYGLATASTLLLTGAIADVAGPRSVNLLGCIFNCIFMTTCGLVRNGEQLIILRALQGLAAALHFSTSVALVTLGQPQGRERNLSFACLGLSQLLGFSASLILGGILVDTISWRSGWYLCGGMTLLLFAVGWWSLPKATQPIPPRAKWQNIKTRVDWVGGLLASSSMSLLTYFLAIISADIDQVRSPGSLLAVSLSLVTAVLFVFWMHFRVKNGQVALIPNELWKNTSFTSICITVALSFAVLNSLDLVTSLYFQDIEHLSALEAAIRMLPSTVVGLALNISTGLVVHKIRANWLVAMIRH	gi|477515892|gb|ENH68202.1|Methylenomycin A resistance protein [Fusarium oxysporum f. sp. cubense race 1]	ENH68202	0	99.4832	633.254	387	385		integral component of membrane;transmembrane transport	Cellular Component;Biological Process	null;null;Major facilitator superfamily;Major facilitator superfamily;Major facilitator superfamily domain;MFS transporter superfamily	null;null;FAMILY;FAMILY;DOMAIN;HOMOLOGOUS_SUPERFAMILY	;;Biological Process/Cellular Component;;;	;;transmembrane transport/integral component of membrane;;;	G3DSA:1.20.1250.20 (GENE3D);G3DSA:1.20.1250.20 (GENE3D);PF07690 (PFAM);mobidb-lite (MOBIDB_LITE);PS50850 (PROSITE_PROFILES);SSF103473 (SUPERFAMILY)
g155.t1	transposase	198	TPPDSSQDVFLEFQALAASHGATEVRWVPGHADIPGNEQADKLAKAASSAPGPEGAQPTLTYLRRIARRKPKEAFETWWSTSAPEQYKRLNLKATTGCPPELSLPRAVLHRLLAARSLHGDYAAYHERFDHGDAHLVCSCNRHKAPDHIFYCRKVPPRHRMRLGPSPNAAVNLAIGKDFVKFVKLVKTSAFFDRICPH	gi|806776690|gb|AKC01506.1|transposase [Fusarium oxysporum f. sp. lycopersici]	AKC01506	2.29e-132	99.4924	412.92	197	196		nucleic acid binding;RNA-DNA hybrid ribonuclease activity;RNA phosphodiester bond hydrolysis, endonucleolytic	Molecular Function;Molecular Function;Biological Process	Ribonuclease H superfamily;Ribonuclease H domain;Ribonuclease H domain;Ribonuclease H domain;Ribonuclease H-like superfamily	HOMOLOGOUS_SUPERFAMILY;DOMAIN;DOMAIN;DOMAIN;HOMOLOGOUS_SUPERFAMILY	Molecular Function;Molecular Function/Molecular Function;;Molecular Function/Molecular Function;	nucleic acid binding;nucleic acid binding/RNA-DNA hybrid ribonuclease activity;;nucleic acid binding/RNA-DNA hybrid ribonuclease activity;	G3DSA:3.30.420.10 (GENE3D);PF00075 (PFAM);mobidb-lite (MOBIDB_LITE);PS50879 (PROSITE_PROFILES);SSF53098 (SUPERFAMILY)
g156.t1	Putative AC transposase	270	QDDDPDKNYPGTLDVVLDNCTRWLSQYYMIERAIKLRRYLEELVDITIQTNRKLARSRSKVEKSRSSLPSCLEEDNVLTDADWEALNWFSNILAMFNSCLLRLEGDCQVRLRKGGAEAQYGMVWQVAIAYEFLLSTLERAKTESADRPESSYLSACINSAWAKLNKYYTKLDETPIYYAATVLHPGIQWAFLTRAYSGREGWIDKARYLIQTLWEEEYRDLPAQWEIADSNLPVAVRAREYNPFDSFQDELMSYPNSEEESVADEFERWQ	gi|54111990|gb|AAV28708.1|transposase [Fusarium oxysporum f. sp. lycopersici]	AAV28708	0	99.2593	530.791	270	268		protein dimerization activity	Molecular Function	Ribonuclease H-like superfamily	HOMOLOGOUS_SUPERFAMILY			SSF53098 (SUPERFAMILY)
g157.t1	hypothetical protein AU210_015984	75	EAQQGMAERQNEDVTSQERPNARAPSPAISGAPSCIMVATTPHAGYEAEEEPEQPRPGSPRKRRIVLINRSHGQE	gi|1246314575|gb|PCD22190.1|hypothetical protein AU210_015984 [Fusarium oxysporum f. sp. radicis-cucumerinum]	PCD22190	2.7e-44	100	153.68	75	75		nucleic acid binding;zinc ion binding	Molecular Function;Molecular Function	null	null			mobidb-lite (MOBIDB_LITE)
g158.t1	hypothetical protein FOXB_16325	142	MDSAKETAKETFHKVIHPSMDPSKNTQQPASTGLERDLEPKPQKVHLPSEGEDIVYTPSGKLAGKKAFITGGVSGIGRAVAILFAMEGATVAIVYLPPEEEDAQHTKTQVEKNGGQVILIPSDLSLSINCKDVAKRAVEALG	gi|342869461|gb|EGU73165.1|hypothetical protein FOXB_16325 [Fusarium oxysporum Fo5176]	EGU73165	3.44e-97	99.2958	285.034	142	141		integral component of membrane;oxidoreductase activity;transmembrane transporter activity;transmembrane transport;oxidation-reduction process	Cellular Component;Molecular Function;Molecular Function;Biological Process;Biological Process	null;Short-chain dehydrogenase/reductase SDR;Short-chain dehydrogenase/reductase SDR;NAD(P)-binding domain superfamily	null;FAMILY;FAMILY;HOMOLOGOUS_SUPERFAMILY	;;;	;;;	G3DSA:3.40.50.720 (GENE3D);PF00106 (PFAM);mobidb-lite (MOBIDB_LITE);SSF51735 (SUPERFAMILY)
g159.t1	hat family dimerization protein	79	MLRNIQQEAFNKSSDPKLNARKPLDVILDNDTRWLSQLYMIRRALLLRDYIERLIAHHRIDFEQQNKAKRGGPKKSLTL	gi|1333001906|gb|PNP53255.1|hypothetical protein FNYG_15772 [Fusarium nygamai]	PNP53255	2.32e-49	100	161.384	79	79		protein dimerization activity	Molecular Function	null	null			mobidb-lite (MOBIDB_LITE)
g160.t1	hypothetical protein FOCG_17068	106	LQAASFKGNREVVQLLLDKGADVNAQGGEYGNALQAASFKGNREVVQLLLDKGADVNAQGGRYGNALQAASFRGNLEVMQLLLDKGADVNTQGGEYGNALQAASFK	gi|591405310|gb|EXL40447.1|hypothetical protein FOCG_17068 [Fusarium oxysporum f. sp. radicis-lycopersici 26381]	EXL40447	1.67e-52	96.1905	182.956	105	101		catalytic activity;nucleoside metabolic process	Molecular Function;Biological Process	Ankyrin repeat;Ankyrin repeat-containing domain superfamily;Ankyrin repeat-containing domain;Ankyrin repeat-containing domain superfamily;Ankyrin repeat;Ankyrin repeat-containing domain;Ankyrin repeat;Ankyrin repeat;Ankyrin repeat-containing domain superfamily	REPEAT;HOMOLOGOUS_SUPERFAMILY;DOMAIN;HOMOLOGOUS_SUPERFAMILY;REPEAT;DOMAIN;REPEAT;REPEAT;HOMOLOGOUS_SUPERFAMILY	Molecular Function;;;;Molecular Function;;Molecular Function;Molecular Function;	protein binding;;;;protein binding;;protein binding;protein binding;	SM00248 (SMART);G3DSA:1.25.40.20 (GENE3D);PF12796 (PFAM);G3DSA:1.25.40.20 (GENE3D);PS50088 (PROSITE_PROFILES);PS50297 (PROSITE_PROFILES);PS50088 (PROSITE_PROFILES);PS50088 (PROSITE_PROFILES);SSF48403 (SUPERFAMILY)
g161.t1	unnamed protein product	75	MVPTTKREGRWVIQSMLWVNKDVEAEQVPIDSPDVTAAAVRMPDRLVFTASVYVPGGDGQALQDICAKLRRAIQE	gi|739108889|emb|CEG03529.1|unnamed protein product [Fusarium acuminatum CS5907]	CEG03529	3.08e-43	96	140.584	75	72		catalytic activity;nucleoside metabolic process	Molecular Function;Biological Process	Endonuclease/exonuclease/phosphatase superfamily	HOMOLOGOUS_SUPERFAMILY			SSF56219 (SUPERFAMILY)
g162.t1	hypothetical protein FOXG_06805	87	MDPVSAAILFHREVSLFFEKYVKTGQESVYGKISHYYATVETNDRGSLHLHGLLWLEGNMDLPSLIDDMTKNEEGEYRAQVVRYLDS	gi|1070325406|ref|XP_018242821.1|hypothetical protein FOXG_06805 [Fusarium oxysporum f. sp. lycopersici 4287]gi|902733207|gb|KNB04776.1|hypothetical protein FOXG_06805 [Fusarium oxysporum f. sp. lycopersici 4287]	XP_018242821, KNB04776	6.12e-54	98.8506	186.422	87	86		telomere maintenance;DNA binding;DNA helicase activity;DNA-directed DNA polymerase activity;ATP binding;DNA replication;DNA repair;DNA recombination;DNA duplex unwinding;DNA biosynthetic process	Biological Process;Molecular Function;Molecular Function;Molecular Function;Molecular Function;Biological Process;Biological Process;Biological Process;Biological Process;Biological Process	Helitron helicase-like domain	DOMAIN			PF14214 (PFAM)
g163.t1	mule transposase protein	175	RQQRVRIPIPGPETDPLPSSSPPQSAREQSSPTKAEFQSALKLVREVIGTDRKLTLELARSYERVRQWREKWGYSPLSVDALESPPPYSPPREPSTQAVSPQKIRSSPLRISSSPAPDPIPNPPIPGDPAPSAEALFDLINTFAKESGFDTENHGLAEVQVFGNGSPGSADASGW	gi|342871274|gb|EGU73975.1|hypothetical protein FOXB_15513 [Fusarium oxysporum Fo5176]	EGU73975	1e-73	97.1429	241.891	175	170		regulation of transcription, DNA-templated	Biological Process	null;null	null;null	;	;	mobidb-lite (MOBIDB_LITE);mobidb-lite (MOBIDB_LITE)
g164.t1	hypothetical protein FOPG_18914	168	MKNNIKKTGEYHSNKFDPIAHQDSLYKYISWEDPVRTLRSYLVALSILIGTHCLPLTQLMVKVGAVFFGIISLAEFVSRTFGPNTFLSRLRPKEYKTVPEPILNATLRDIHDFIQYAAVQVQKLIFGQDLSKTFVASLGFTAVFWLMKVASPFSLAVLGLSSLYIAPL	gi|591430582|gb|EXL64841.1|hypothetical protein FOPG_18914 [Fusarium oxysporum f. sp. conglutinans race 2 54008]	EXL64841	1.87e-108	93.4524	321.627	168	157				Reticulon	DOMAIN			PF02453 (PFAM)
g165.t1	hypothetical protein AU210_012358	41	MWKFVLFAETEEAHEKAWGNLCKEFDDQRAILRYLHGTYMP	gi|1246318323|gb|PCD25924.1|hypothetical protein AU210_012358 [Fusarium oxysporum f. sp. radicis-cucumerinum]	PCD25924	2.56e-24	100	98.5969	41	41		regulation of transcription, DNA-templated	Biological Process
g166.t1	hypothetical protein FOXG_06658	174	MEEVQRSSEITTDAKAAAKEATEIGKATMKMIRDMKLVSQQNQANAMPTYANVLARGGLAASMHNPQNQKASPVQTLREIIINIRDPVTIANIRMMSPRSLKSHVDLAIEQSSNEHIENIKVVSSNQLKSGDLSIKTATTADMVALRQFAEDWEQRIGNGATVRIPTYGVLVHG	gi|1070325050|ref|XP_018242643.1|hypothetical protein FOXG_06658 [Fusarium oxysporum f. sp. lycopersici 4287]gi|902733029|gb|KNB04598.1|hypothetical protein FOXG_06658 [Fusarium oxysporum f. sp. lycopersici 4287]	XP_018242643, KNB04598	5.39e-104	100	308.531	174	174
g167.t1	hypothetical protein AU210_016151	235	MFSHDSKKVVSASYDKTIRIWDAETGVCKRVLEGHRNLLNSVVFSHNSAKVASASDDETIWIWDAETGACERVLEGHSRGVNSVVFSHDSKKVASASYDKTIRIWNAKTGECKRVLEGHSTSVRSVMFSHDSTKVVSASYDKTIRIWDAETGECKRVLEGHRNFVRSVVFSHDSTKVASASYDKTIRIWDAETGECKRVLEGHSTSVRSVMFSHDSKKVASASWDETIRIWDAET	gi|1246312654|gb|PCD20283.1|hypothetical protein AU210_016151 [Fusarium oxysporum f. sp. radicis-cucumerinum]	PCD20283	4.07e-119	86.8085	373.629	235	204		membrane	Cellular Component	WD40 repeat;Six-bladed beta-propeller, TolB-like;Six-bladed beta-propeller, TolB-like;Six-bladed beta-propeller, TolB-like;Six-bladed beta-propeller, TolB-like;WD40 repeat;WD40 repeat;WD40-repeat-containing domain;WD40 repeat;WD40 repeat;WD40 repeat;WD40 repeat;WD40 repeat;WD40 repeat;WD40-repeat-containing domain superfamily	REPEAT;HOMOLOGOUS_SUPERFAMILY;HOMOLOGOUS_SUPERFAMILY;HOMOLOGOUS_SUPERFAMILY;HOMOLOGOUS_SUPERFAMILY;REPEAT;REPEAT;DOMAIN;REPEAT;REPEAT;REPEAT;REPEAT;REPEAT;REPEAT;HOMOLOGOUS_SUPERFAMILY	Molecular Function;;;;;Molecular Function;;Molecular Function;Molecular Function;Molecular Function;Molecular Function;Molecular Function;Molecular Function;Molecular Function;Molecular Function	protein binding;;;;;protein binding;;protein binding;protein binding;protein binding;protein binding;protein binding;protein binding;protein binding;protein binding	SM00320 (SMART);G3DSA:2.120.10.30 (GENE3D);G3DSA:2.140.10.10 (GENE3D);G3DSA:2.40.50.140 (GENE3D);G3DSA:1.10.10.670 (GENE3D);PF00400 (PFAM);G3DSA:2.80.10.50 (GENE3D);PS50294 (PROSITE_PROFILES);PS50082 (PROSITE_PROFILES);PS50082 (PROSITE_PROFILES);PS50082 (PROSITE_PROFILES);PS50082 (PROSITE_PROFILES);PS50082 (PROSITE_PROFILES);PS50082 (PROSITE_PROFILES);SSF50978 (SUPERFAMILY)
g168.t1	hypothetical protein FOQG_18102	284	RVSAIRGNYSGDIVTSTVRRNPSQHHYLRDVGRQIYIVKLTGYLFFGTIVSVEEKVRGLLDDSTFSKHPIKFLILDIWHVTGLDFSAGEAFNTISRLLDNKGVTLVLSGLDAENQLGQNLRSAGLGSDSIRVMMLPSLNSALESCENELLKTLYAKQEELNSLKRMSPQNLDVPPAKTSSLSPFDPPFNSPRRNHLAEAAHDALTSVEVQRPSKWQSFKEPLRLLLQIFQGLSDQSEAFWFPATLYFTRQEYPAGTYIFRCGEQANGFYLVERGIIRAEYHLPQ	gi|590049658|gb|EXK77182.1|hypothetical protein FOQG_18102 [Fusarium oxysporum f. sp. raphani 54005]	EXK77182	0	99.6479	582.793	284	283		secondary active sulfate transmembrane transporter activity;integral component of membrane;sulfate transmembrane transport	Molecular Function;Cellular Component;Biological Process	STAS domain;STAS domain superfamily;RmlC-like jelly roll fold;Cyclic nucleotide-binding domain;STAS domain;Cyclic nucleotide-binding-like;STAS domain superfamily	DOMAIN;HOMOLOGOUS_SUPERFAMILY;HOMOLOGOUS_SUPERFAMILY;DOMAIN;DOMAIN;HOMOLOGOUS_SUPERFAMILY;HOMOLOGOUS_SUPERFAMILY	;;;;;;	;;;;;;	PF01740 (PFAM);G3DSA:3.30.750.24 (GENE3D);G3DSA:2.60.120.10 (GENE3D);PS50042 (PROSITE_PROFILES);PS50801 (PROSITE_PROFILES);SSF51206 (SUPERFAMILY);SSF52091 (SUPERFAMILY)
g169.t1	hypothetical protein FOXG_15879	284	RVSAIRGNYSGDIVTSTVRRNPSQHHYLHDAGQQIYIVKLTGYLFFGTIVSVEEKVRGLLDDSTFAKHPIKFLILDMWHVTGHDFSAGEAFNTISRLLDNKGVILVLSGLDAENQLGQNLRAAGLGSDGIGVMMLPSLNSALESCENELLKTLYARQEELKSLKRMSPQHLDVPPAKTSSLSSFDSQFNSPRRNHLAEVAHDALTSVEVQRPSEWQSFKEPLRLMLQIFQGLSDQNEVFWFPATLYFTRREYPAGTNIFRCGEQANGFYLVERGIIRAEYHLPQ	gi|1070322630|ref|XP_018256500.1|hypothetical protein FOXG_15879 [Fusarium oxysporum f. sp. lycopersici 4287]gi|902746888|gb|KNB18455.1|hypothetical protein FOXG_15879 [Fusarium oxysporum f. sp. lycopersici 4287]	XP_018256500, KNB18455	0	99.6479	563.148	284	283		secondary active sulfate transmembrane transporter activity;integral component of membrane;sulfate transmembrane transport	Molecular Function;Cellular Component;Biological Process	STAS domain;STAS domain superfamily;RmlC-like jelly roll fold;Cyclic nucleotide-binding domain;STAS domain;STAS domain superfamily;Cyclic nucleotide-binding-like	DOMAIN;HOMOLOGOUS_SUPERFAMILY;HOMOLOGOUS_SUPERFAMILY;DOMAIN;DOMAIN;HOMOLOGOUS_SUPERFAMILY;HOMOLOGOUS_SUPERFAMILY	;;;;;;	;;;;;;	PF01740 (PFAM);G3DSA:3.30.750.24 (GENE3D);G3DSA:2.60.120.10 (GENE3D);PS50042 (PROSITE_PROFILES);PS50801 (PROSITE_PROFILES);SSF52091 (SUPERFAMILY);SSF51206 (SUPERFAMILY)
g170.t1	hypothetical protein FOC1_g10001151	134	VASYGFTIHRNNVPIFDGSGRLGPAEVFDAEATGALEGLKAALNLRDAATQNIFICLDNLAAATCLRGTPSDSSQDVFLEFQALATSHGAVQVLWVPGHTDIPGNEQADKLAKAASSLPEPEDAQPTLAYLRRI	gi|477513532|gb|ENH66020.1|hypothetical protein FOC1_g10001151 [Fusarium oxysporum f. sp. cubense race 1]	ENH66020	5.16e-90	100	269.626	134	134		nucleic acid binding;RNA-DNA hybrid ribonuclease activity;zinc ion binding;RNA phosphodiester bond hydrolysis, endonucleolytic	Molecular Function;Molecular Function;Molecular Function;Biological Process	Ribonuclease H superfamily;Ribonuclease H domain;Ribonuclease H domain;Ribonuclease H-like superfamily	HOMOLOGOUS_SUPERFAMILY;DOMAIN;DOMAIN;HOMOLOGOUS_SUPERFAMILY	Molecular Function;Molecular Function/Molecular Function;Molecular Function/Molecular Function;	nucleic acid binding;RNA-DNA hybrid ribonuclease activity/nucleic acid binding;RNA-DNA hybrid ribonuclease activity/nucleic acid binding;	G3DSA:3.30.420.10 (GENE3D);PF00075 (PFAM);PS50879 (PROSITE_PROFILES);SSF53098 (SUPERFAMILY)
g171.t1	hypothetical protein FOXB_04417	219	SRLLYVEDIANSLRANRGAPPVGKRWAHNFIKRQPELKTHKFRRYDYQRAKCEDPTIIRGWFRLVENTIAKYGIRSDDIWNFDETGFMMGVIEPGIVITGSHRQGRPKQVQPGNREWITVIEGINAEGQSIPPFIIGAGKDHLANWYQECDLPGDWVIALSENGWTNNNLGLEWLKHFDRATAKRTNSRYRLLILDGHESHHSVEFEEYCKENKIITLY	gi|342884923|gb|EGU85068.1|hypothetical protein FOXB_04417 [Fusarium oxysporum Fo5176]	EGU85068	5.98e-155	97.2477	441.039	218	212		DNA binding;zinc ion binding	Molecular Function;Molecular Function	DDE superfamily endonuclease domain	DOMAIN	Molecular Function	nucleic acid binding	PF03184 (PFAM)
g172.t1	transposon I factor, putative	284	MLWVNKDVEAEQIPIETADMTAAILRLPERLVLVVSVYVPGGDTQALQGTCNALRQVISDVRGQAGRPVDVVVVGDFNRHDQLWGGDDICLTRQGEADQIINLMNEFDLISLLPRGTKTWSGGDFETTVDLVLASADLASSTVKCMIHGTEHGSDHRAIETEFDISVPVPQAQERLLLKNAPWKEINVRIAAALESTLEEGTVQQKTDRLMAVVLEAVRALTPRAKPSPYAKRWWTSDLTQLRHIYTHWRNRARALRRAGWACQELEETARGAAKQYHDAIRQQ	gi|342869946|gb|EGU73337.1|hypothetical protein FOXB_16153 [Fusarium oxysporum Fo5176]	EGU73337	0	91.9014	516.924	284	261		nucleic acid binding;RNA-directed DNA polymerase activity;RNA-dependent DNA biosynthetic process;zinc ion binding	Molecular Function;Molecular Function;Biological Process;Molecular Function	Endonuclease/exonuclease/phosphatase superfamily;Endonuclease/exonuclease/phosphatase;Endonuclease/exonuclease/phosphatase superfamily	HOMOLOGOUS_SUPERFAMILY;DOMAIN;HOMOLOGOUS_SUPERFAMILY	;;	;;	G3DSA:3.60.10.10 (GENE3D);PF14529 (PFAM);SSF56219 (SUPERFAMILY)
g173.t1	hypothetical protein AU210_016557	92	MHFTTAALSALLTSAALAVHFNATPYDNPDSNIFPDFDRYSDWAICKGRITKGHFPNLQAPNREGGCVRYYRGIDMTGVVTEQHFFFKDGFK	gi|1246313504|gb|PCD21131.1|hypothetical protein AU210_016557 [Fusarium oxysporum f. sp. radicis-cucumerinum]	PCD21131	3.43e-49	97.8261	160.229	92	90
g174.t1	related to transposase	172	MPPLSTSLLEASSKHFSSSSFLGLPSKPEVTQPAQLLSKSEESRLVTWILRQEALGYAPSHSQVRATVAALLRQQGRERPIGVHWLARFIKCHDDIKTKVGKRQEAARFNSFTLMAVNWYFDIRESEYGWIKPVNTVNVDEGGIMAGFGLDSLVIGSSDPRRKAFLKGSQSR	gi|342869193|gb|EGU73053.1|hypothetical protein FOXB_16437 [Fusarium oxysporum Fo5176]	EGU73053	5.77e-102	95.9459	289.271	148	142		DNA binding	Molecular Function	HTH CenpB-type DNA-binding domain;HTH CenpB-type DNA-binding domain;HTH CenpB-type DNA-binding domain;HTH CenpB-type DNA-binding domain	DOMAIN;DOMAIN;DOMAIN;DOMAIN	;;;	;;;	SM00674 (SMART);PF03221 (PFAM);G3DSA:1.10.10.60 (GENE3D);PS51253 (PROSITE_PROFILES)
g175.t1	acyl-CoA desaturase	56	HLPVVDWDDFVAQARDGKCLIVVAGVIHDVADFINDHPGGRTLITSAIGKDATAIF	gi|913853997|emb|CRK25375.1|hypothetical protein BN1723_003281 [Verticillium longisporum]	CRK25375	4.68e-25	87.5	102.064	56	49		ATP-dependent peptidase activity;serine-type endopeptidase activity;orotidine-5'-phosphate decarboxylase activity;protein kinase activity;stearoyl-CoA 9-desaturase activity;ATP binding;'de novo' pyrimidine nucleobase biosynthetic process;protein phosphorylation;proteolysis;unsaturated fatty acid biosynthetic process;integral component of membrane;heme binding;'de novo' UMP biosynthetic process;me…	Molecular Function;Molecular Function;Molecular Function;Molecular Function;Molecular Function;Molecular Function;Biological Process;Biological Process;Biological Process;Biological Process;Cellular Component;Molecular Function;Biological Process;Molecular Function;Biological Process	Cytochrome b5-like heme/steroid binding domain superfamily;Cytochrome b5-like heme/steroid binding domain;Cytochrome b5-like heme/steroid binding domain;Cytochrome b5-like heme/steroid binding domain superfamily	HOMOLOGOUS_SUPERFAMILY;DOMAIN;DOMAIN;HOMOLOGOUS_SUPERFAMILY	;;;	;;;	G3DSA:3.10.120.10 (GENE3D);PF00173 (PFAM);PS50255 (PROSITE_PROFILES);SSF55856 (SUPERFAMILY)
g176.t1	vegetative incompatibility protein het-e-1	131	LLLDKGADVNTQGGEYGNALQAASFKGNQDIVQLLLDKGADVNARGGKYGNALYAALYKGNREVMQLLLDKGADVDARSSWYGNAVQAALFYGNREVVQLLLDKGADVNAQGGKYGNALYAASHEGNLGIV	gi|751173583|gb|KIL59609.1|hypothetical protein M378DRAFT_84895, partial [Amanita muscaria Koide BX008]	KIL59609	8.51e-56	88.5496	178.333	131	116		catalytic activity;nucleoside metabolic process	Molecular Function;Biological Process	Ankyrin repeat;Ankyrin repeat-containing domain superfamily;Ankyrin repeat-containing domain superfamily;Ankyrin repeat-containing domain;Ankyrin repeat-containing domain;Ankyrin repeat;Ankyrin repeat;Ankyrin repeat;Ankyrin repeat-containing domain superfamily	REPEAT;HOMOLOGOUS_SUPERFAMILY;HOMOLOGOUS_SUPERFAMILY;DOMAIN;DOMAIN;REPEAT;REPEAT;REPEAT;HOMOLOGOUS_SUPERFAMILY	Molecular Function;;;;;Molecular Function;Molecular Function;Molecular Function;	protein binding;;;;;protein binding;protein binding;protein binding;	SM00248 (SMART);G3DSA:1.25.40.20 (GENE3D);G3DSA:1.25.40.20 (GENE3D);PF12796 (PFAM);PS50297 (PROSITE_PROFILES);PS50088 (PROSITE_PROFILES);PS50088 (PROSITE_PROFILES);PS50088 (PROSITE_PROFILES);SSF48403 (SUPERFAMILY)
g177.t1	---NA---	97	TPDKLAAWLKEDILLRRVAPPQKKPRARGKGKGKGKAVQLRRHLEQDQLEAAALAEAESLAEALEVPLVEAAELLADDREGYVPPTALAPAAADLAE	No Blast Hit										null	null			mobidb-lite (MOBIDB_LITE)
g178.t1	hypothetical protein FOXB_06592	95	DIREREYGWIKPENTVNVDEGGIMAGFGLDSLVVGSSDPRKKAFLKGSQSRTWTSFIEAVTATGRLLKPGIIFKGKELQQQWFIDELKEVADWYY	gi|342882149|gb|EGU82894.1|hypothetical protein FOXB_06592 [Fusarium oxysporum Fo5176]	EGU82894	4.23e-62	98.9474	192.586	95	94		DNA binding;nucleus	Molecular Function;Cellular Component	DDE superfamily endonuclease domain	DOMAIN	Molecular Function	nucleic acid binding	PF03184 (PFAM)
g179.t1	hypothetical protein FOWG_17285	128	MRYHVKNHPIRSWIYEEMPLSNVRSTNNLLARIVIAKIEDEDRLVELIRNTPVVQNDPNWRCRTWVAQALSRIAQDGMATGTAELDWKKIEAVAREYVASKTAAGRYLNAADMALPKPTYDMLQGKEV	gi|587707126|gb|EWZ78463.1|hypothetical protein FOWG_17285 [Fusarium oxysporum f. sp. lycopersici MN25]	EWZ78463	5.81e-90	100	264.233	128	128
g180.t1	hypothetical protein FPOA_12725	123	MRGLVEQDLDHWRTKGPIGKLRNIVKFIRSSPQWSEQFKRVAREQDHEEYRLCEESTAKLEVVMNNETRWNSTYMMIERALRKQTDIRAFIFATQEEEDGARRIPAEDILSSEDWRVLGEVNE	gi|1040023897|gb|OBS16693.1|hypothetical protein FPOA_12725 [Fusarium poae]	OBS16693	2.54e-81	98.374	247.284	123	121		protein dimerization activity	Molecular Function	Ribonuclease H-like superfamily	HOMOLOGOUS_SUPERFAMILY			SSF53098 (SUPERFAMILY)
g181.t1	hypothetical protein FOXB_17778	62	MHFTTAALSALLASAALAVPLNSTPYDNPDSNIFPDFDRYSDWAICKGKITKDRFPNLQAPN	gi|342865181|gb|EGU71714.1|hypothetical protein FOXB_17778 [Fusarium oxysporum Fo5176]gi|590048745|gb|EXK76269.1|hypothetical protein FOQG_18983 [Fusarium oxysporum f. sp. raphani 54005]gi|591430559|gb|EXL64829.1|hypothetical protein FOPG_18926 [Fusarium oxysporum f. sp. conglutinans race 2 54008]	EGU71714, EXK76269, EXL64829	2.69e-27	98.3871	103.219	62	61
g182.t1	High-osmolarity-induced transcription protein 1	212	EQELSYPTQLQETWRIFGAAGLVASKKTHLPRRVGAQDAETHGTSLAQISQAGRWNQSVLCQAYLTHLPRQFMRIVAGFSASPGDYFLARAANEPPSGSLALKRARRQCWAEGGLDDDDLAADGFLKLMRRLRIVLLQDLAVLQPRYPSLPFFAYAPFNGSEWDEFAVAVRSDAAGATEPLSLLVQRALPELSGVLESTREALLQNNQRLAI	gi|1070324690|ref|XP_018242463.1|hypothetical protein FOXG_06533 [Fusarium oxysporum f. sp. lycopersici 4287]gi|1070363734|ref|XP_018256957.1|hypothetical protein FOXG_16317 [Fusarium oxysporum f. sp. lycopersici 4287]gi|902732849|gb|KNB04418.1|hypothetical protein FOXG_06533 [Fusarium oxysporum f. sp. lycopersici 4287]gi|902747345|gb|KNB18912.1|hypothetical protein FOXG_16317 [Fusarium oxysporum…	XP_018242463, XP_018256957, KNB04418, KNB18912	6.48e-123	89.9123	361.303	228	205				Ndc10, domain 2	DOMAIN			PF16787 (PFAM)
g183.t1	Zinc finger protein MSN4	352	MDNMSSLCSQPMPCPSTKTGFSSASSAHEPFTLTPEFGITDFDITYNSVSHQAELNAPLSAMGEPMFHPVKNDPEQISFPHSLPNDSMTQEQLSFEYEQMIAMGMTHQGSMGSLTPSNSFGMDGYSPDASVSTACFIITSTPGVSDSGETSSSWSCASASPISLFSHRDLLEGVDSSDQDWHFQPSLFVHHYKADDPNPMPAQRSLMVHDIQQNSAELQQAHIRSPKKRSAKSKPVQIDAAQRVKCKCDYFGCHKAFRRSEHLTRHKKSSHGEGPNRFSCEFCGKDQFNRQDNLNSHRKLHTRRNNRERGVIFIPDAVSIIEQEERSRRRRAPSNLNMEGKHKIQPDQLRSR	gi|477515893|gb|ENH68203.1|Zinc finger protein MSN4 [Fusarium oxysporum f. sp. cubense race 1]	ENH68203	0	98.0114	619.002	352	345		nucleic acid binding	Molecular Function	Zinc finger C2H2-type;Zinc finger C2H2-type;Zinc finger C2H2-type;Zinc finger C2H2-type;Zinc finger C2H2-type;Zinc finger C2H2-type;Zinc finger C2H2-type;Zinc finger C2H2-type;Zinc finger C2H2 superfamily	DOMAIN;DOMAIN;DOMAIN;DOMAIN;DOMAIN;DOMAIN;DOMAIN;DOMAIN;HOMOLOGOUS_SUPERFAMILY	Molecular Function;;;;;;Molecular Function;Molecular Function;	nucleic acid binding;;;;;;nucleic acid binding;nucleic acid binding;	SM00355 (SMART);G3DSA:2.20.28.30 (GENE3D);G3DSA:3.30.160.60 (GENE3D);G3DSA:3.30.160.60 (GENE3D);mobidb-lite (MOBIDB_LITE);mobidb-lite (MOBIDB_LITE);PS50157 (PROSITE_PROFILES);PS50157 (PROSITE_PROFILES);SSF57667 (SUPERFAMILY)
g184.t1	hypothetical protein FOXB_16642	316	MSLLALPLELYSIVAAFLGPKEQAALACTSRLANHITQDILYYHDGRSENPAALLWASGKGEIGKARKALGALKRQCTAHKTKCECISQSLLSKSLHRASAGGYTEIVQLLLDKGADVDARSGRFGTALQAASTTGHERVVQLLLDAGAGVNAQGGRLPTALQEASANGYAEIVELLLGKGADVNAQDGNFATALQVASAEGHERIVQLLLDNGASVNAQGGRLATALQLASANGHNKILQLLLHKGANIEARSGWFLTALQLASLHGYDKIVQILLNWGADVNTRGGDYATALQLASLKGHEKIVDLLTDKNACS	gi|342868701|gb|EGU72841.1|hypothetical protein FOXB_16642 [Fusarium oxysporum Fo5176]	EGU72841	0	93.3544	569.311	316	295				Ankyrin repeat;Ankyrin repeat-containing domain superfamily;Ankyrin repeat-containing domain superfamily;Ankyrin repeat-containing domain superfamily;Ankyrin repeat-containing domain;Ankyrin repeat;Ankyrin repeat;Ankyrin repeat;Ankyrin repeat;Ankyrin repeat;Ankyrin repeat-containing domain;Ankyrin repeat;Ankyrin repeat;Ankyrin repeat-containing domain superfamily	REPEAT;HOMOLOGOUS_SUPERFAMILY;HOMOLOGOUS_SUPERFAMILY;HOMOLOGOUS_SUPERFAMILY;DOMAIN;REPEAT;REPEAT;REPEAT;REPEAT;REPEAT;DOMAIN;REPEAT;REPEAT;HOMOLOGOUS_SUPERFAMILY	Molecular Function;;;;;Molecular Function;Molecular Function;Molecular Function;Molecular Function;Molecular Function;;Molecular Function;Molecular Function;	protein binding;;;;;protein binding;protein binding;protein binding;protein binding;protein binding;;protein binding;protein binding;	SM00248 (SMART);G3DSA:1.25.40.20 (GENE3D);G3DSA:1.20.120.660 (GENE3D);G3DSA:1.25.40.20 (GENE3D);PF12796 (PFAM);PF00023 (PFAM);PS50088 (PROSITE_PROFILES);PS50088 (PROSITE_PROFILES);PS50088 (PROSITE_PROFILES);PS50088 (PROSITE_PROFILES);PS50297 (PROSITE_PROFILES);PS50088 (PROSITE_PROFILES);PS50088 (PROSITE_PROFILES);SSF48403 (SUPERFAMILY)
g185.t1	dimethylaniline monooxygenase	534	MRVAVIGGGPSGLVTLKYLARAHLSLDCDAIEARLFELEDSIGGAFTHRAYEDAELTTFSDFRCCADRDFLSASDYVQYLHDYCSKFRLWPSIELGAEVRNIQGRSPQGYVVEYAKKGGEVLTWRCDAVAVCSGLHREPNLPTIPGLNHVPEVMHSSKFKTKSQFGVNKTVMIVGSGETGADVAYLAVNSPTKQVLMCHKDGFHFAPKVAHSAYVKPNPSEPGIPIDVSRANLFDTTYVHQALRNSMILWEYYNYYIKVLLWVCSGTTSGMDQWPGPSLWLYALRSALVQTPIPDTHGKQVDLAPLPKRIDDGGVVEFVDNGRPEYERIKLQTIQPDVIVLCTGYQQTFPFLDDKLKVNTNHLSSHVRGIWRREQPTMGFIGFVRPSLGAIPPLAEMQA…	gi|587731207|gb|EXA28923.1|hypothetical protein FOVG_19509 [Fusarium oxysporum f. sp. pisi HDV247]	EXA28923	0	89.6552	1043.11	580	520		N,N-dimethylaniline monooxygenase activity;flavin adenine dinucleotide binding;NADP binding;oxidation-reduction process	Molecular Function;Molecular Function;Molecular Function;Biological Process	Flavin monooxygenase-like;Flavin monooxygenase-like;FAD/NAD(P)-binding domain superfamily;FAD/NAD(P)-binding domain superfamily;FAD/NAD(P)-binding domain superfamily;FAD/NAD(P)-binding domain superfamily	FAMILY;FAMILY;HOMOLOGOUS_SUPERFAMILY;HOMOLOGOUS_SUPERFAMILY;HOMOLOGOUS_SUPERFAMILY;HOMOLOGOUS_SUPERFAMILY	Molecular Function/Biological Process/Molecular Function/Molecular Function;;;;;	NADP binding/oxidation-reduction process/N,N-dimethylaniline monooxygenase activity/flavin adenine dinucleotide binding;;;;;	PF00743 (PFAM);G3DSA:3.40.50.20 (GENE3D);G3DSA:3.50.50.60 (GENE3D);G3DSA:3.50.50.60 (GENE3D);SSF51905 (SUPERFAMILY);SSF51905 (SUPERFAMILY)
g186.t1	hypothetical protein FOVG_19508	240	MEFPTQPPTPPNSISGSPVVKTEEFTSLVRPYNLVSPPRSASVRLPSLESFDQEVEALIRENRPPKTPASVSPLDHCAVGGPANSHPTSQRGTGTGPSQDRFSLNYSLHSWQISYGKRDKHLGNDASTPSLQDQPSMICYPRPAREVKKRHVNQKYTIEEGDYIIYASQDKKMKWHRIKEEFAKLFGNIPERTVQGLQAWYYRMDQRIPMCDPDGRLCFNNEDDLEPRYINLKICDRGYL	gi|587731206|gb|EXA28922.1|hypothetical protein FOVG_19508 [Fusarium oxysporum f. sp. pisi HDV247]	EXA28922	8.88e-176	98.3264	491.886	239	235				null	null			mobidb-lite (MOBIDB_LITE)
g187.t1	hypothetical protein FOVG_16915	293	LVLQTSRVSAIRGNYSGDIVTSTVRRNPSQHHYLHDVGRQIYIVKLTGYLFFGTIVSVEEKVRGLLDDSTFAKHPIKFLILDMWHVTGLDFSAGEAFNTISRLLDNKGVILILSGLDAENQLGQHLRAAGLGSDDIGVMMLPSLNSALESCENELLKTLYARQEELNSLERMSPQHLDVPSAKTSSLSSFDPPFSSPRRNHLAEAAHDALTSVENQRPSKWQSFKEPLRLLLQIFQGLSDQNEAFWFPATLYFTRQEYPSGTYIFRCGEQANGFYLVERGIIRAEYHLPQGQL	gi|587734143|gb|EXA31859.1|hypothetical protein FOVG_16915 [Fusarium oxysporum f. sp. pisi HDV247]	EXA31859	0	97.6109	548.895	293	286		secondary active sulfate transmembrane transporter activity;integral component of membrane;sulfate transmembrane transport	Molecular Function;Cellular Component;Biological Process	STAS domain superfamily;STAS domain;RmlC-like jelly roll fold;STAS domain;Cyclic nucleotide-binding domain;Cyclic nucleotide-binding-like;STAS domain superfamily	HOMOLOGOUS_SUPERFAMILY;DOMAIN;HOMOLOGOUS_SUPERFAMILY;DOMAIN;DOMAIN;HOMOLOGOUS_SUPERFAMILY;HOMOLOGOUS_SUPERFAMILY	;;;;;;	;;;;;;	G3DSA:3.30.750.24 (GENE3D);PF01740 (PFAM);G3DSA:2.60.120.10 (GENE3D);PS50801 (PROSITE_PROFILES);PS50042 (PROSITE_PROFILES);SSF51206 (SUPERFAMILY);SSF52091 (SUPERFAMILY)
g188.t1	hypothetical protein FOVG_19037	56	MMAPLPSASQNAQGAQRSGVQPLKQTASSVPGNPQTPVSLPATTPQGTMRPPQQPG	gi|587731772|gb|EXA29488.1|hypothetical protein FOVG_19037 [Fusarium oxysporum f. sp. pisi HDV247]	EXA29488	1.43e-28	100	112.079	56	56				null	null			mobidb-lite (MOBIDB_LITE)
g189.t1	hypothetical protein FOCG_17303	323	MRWNLLQVVATAALALTSSANAVLPRQQKFVGYLITTFSDPLPKVQQYLSNGNNPLSYRKLNNGNPILASTCSLRILYYCYWTNSPPDLDINAPGFSWDKATRHGSRGLVIWQSKDLVNWSGSKLRTVEASTAGMTWAPSAVWDDSTSQYYVFWASRHYASNDPGHVGFAGLDKIRYATTKDFATFSAPKDYYAPGIPVIDQEFQYLGTPGHFVRYIKDERTNQVFQERTTGGLFGTWTRNPGFVRNESPREGPLSFRDNNNPDLYHLWMDDYVQYLPFQTTNILKPGIFAQSNAAGFPRGLKHGVVTPLTQAEYNRLQTKYP	gi|591404981|gb|EXL40118.1|hypothetical protein FOCG_17303 [Fusarium oxysporum f. sp. radicis-lycopersici 26381]	EXL40118	0	92.9204	592.808	339	315				Glycosyl hydrolase, five-bladed beta-propellor domain superfamily;Glycosyl hydrolase, five-bladed beta-propellor domain superfamily	HOMOLOGOUS_SUPERFAMILY;HOMOLOGOUS_SUPERFAMILY	;	;	G3DSA:2.115.10.20 (GENE3D);SSF75005 (SUPERFAMILY)
g190.t1	hypothetical protein FOCG_17302	331	MKISNFISASLVALLSSVSYVQAATYSNPLEPRNGGDPSIVWHAGWYYMTSTTWGDVRLRRAKTLNGLKTGESKIIYQSNEPSRCCNVWAPELHNVGGTWHVYFSAGTRANTDNQRSQVLKGGANPWDEFTFAGTLNTPNWAIDGTRLTIDNKNYFVYSCWRSDTGTNLQSLCISLMSSPTTLTGGEFLLSSPTADWERFGDFPVNEGPFALYHGGKTFISFSASFCGSPQYSLGYLTYRGSGDPRQKSNWKKSGRQFTAANGNFGTGHNSFFTSPDGTETWMAYHSTPNAAGSCGDRFANAKKIDWNPDGSPKLGSAPAANQNLAGPRGE	gi|591404980|gb|EXL40117.1|hypothetical protein FOCG_17302 [Fusarium oxysporum f. sp. radicis-lycopersici 26381]	EXL40117	0	100	648.277	331	331		hydrolase activity, hydrolyzing O-glycosyl compounds;carbohydrate metabolic process	Molecular Function;Biological Process	Glycoside hydrolase, family 43;Glycosyl hydrolase, five-bladed beta-propellor domain superfamily;Glycosyl hydrolase, five-bladed beta-propellor domain superfamily;Glycosyl hydrolase, five-bladed beta-propellor domain superfamily	FAMILY;HOMOLOGOUS_SUPERFAMILY;HOMOLOGOUS_SUPERFAMILY;HOMOLOGOUS_SUPERFAMILY	Molecular Function/Biological Process;;;	hydrolase activity, hydrolyzing O-glycosyl compounds/carbohydrate metabolic process;;;	PF04616 (PFAM);G3DSA:2.115.10.20 (GENE3D);mobidb-lite (MOBIDB_LITE);SSF75005 (SUPERFAMILY)
g191.t1	hypothetical protein FOZG_17380	320	MVSLRIFAVGSMLAFGAMANSMFARADVNPDPVRGDTFIHDPTVVKKPDGTYLAAFTSNGVGLKVSSDRTTWRDVGAAFPNGAPWTIPYTKGDRNLWAPDLSYHNGQYYMYYSASSFSTSRSAIFLATSKTGASGSWTNQGLVIESFDNSNFNAIDPNLFVDSDGKWWLTFGSFWSGIKLTQLNPKTGKPINKNNLTSIAARPQNGGAIEAPYITKHGNFYYLWAAFDSCCKGTASTYRTMVGRSSKVTGPYADSTGKPMMQGGGNQLLASHGNIHGPGHPAVYTDKDNDVLVYHYYNAAGIAQLGINQIRYVNDWPTVY	gi|587682337|gb|EWZ28942.1|hypothetical protein FOZG_17380 [Fusarium oxysporum Fo47]	EWZ28942	0	99.6875	624.394	320	319		arabinan catabolic process;arabinan endo-1,5-alpha-L-arabinosidase activity	Biological Process;Molecular Function	Glycoside hydrolase, family 43;Glycosyl hydrolase, five-bladed beta-propellor domain superfamily;Glycosyl hydrolase, five-bladed beta-propellor domain superfamily	FAMILY;HOMOLOGOUS_SUPERFAMILY;HOMOLOGOUS_SUPERFAMILY	Biological Process/Molecular Function;;	carbohydrate metabolic process/hydrolase activity, hydrolyzing O-glycosyl compounds;;	PF04616 (PFAM);G3DSA:2.115.10.20 (GENE3D);SSF75005 (SUPERFAMILY)
g192.t1	hypothetical protein FOCG_17300	130	MANNIKTVPTADYDAVIATANKYVDGLRVGSLDVAAEAFHKDAIMYGFISPPKPDMLAGPIGNLWTFIKKEGSAPNIKTRNDVLAITQTTAVVRIDMEGDASGADYTDFLTLIKIEGKWQVIAKVFHKYD	gi|591404978|gb|EXL40115.1|hypothetical protein FOCG_17300 [Fusarium oxysporum f. sp. radicis-lycopersici 26381]	EXL40115	3.65e-91	100	265.774	130	130				null;null;NTF2-like domain superfamily	null;null;HOMOLOGOUS_SUPERFAMILY	;;	;;	G3DSA:3.10.450.50 (GENE3D);PF12893 (PFAM);SSF54427 (SUPERFAMILY)
g193.t1	hypothetical protein FOZG_17378	360	MAQQSIPKTMKALRLVKFNENYQLRHDVPVPEPGSGELLIRVAAASFCHTDYQVYQGTYKTHLPFTGSHEPAGTITSLGSDVPGDWKVGDRVGVLNFRKPCDDCNGCRWRRSRYGTLDARYCENKTMNGIVKSDGGFAEYMITSHYSLVHLPDDVSFEQAAPLMCAGATVWNAIKETGLEKGQSLALVGIGGLGVLGVQFAKALGYRVVASDNHEASLKLASGVPEHLRPDLIVNSGDKDATQKISDFTDGEGLHGVVVCTDSVAATDWALHRLQPRGTCIALGLPDEGFRFDAFNLVFREINVKGSLHCSTDEVKKMIDAVSEHGIVSHLTILPLEEGEDIPQRVAAHEFSGRLVVKMQ	gi|587682335|gb|EWZ28940.1|hypothetical protein FOZG_17378 [Fusarium oxysporum Fo47]gi|591404977|gb|EXL40114.1|hypothetical protein FOCG_17299 [Fusarium oxysporum f. sp. radicis-lycopersici 26381]	EWZ28940, EXL40114	0	100	721.85	360	360		oxidoreductase activity;oxidation-reduction process	Molecular Function;Biological Process	Polyketide synthase, enoylreductase domain;Polyketide synthase, enoylreductase domain;Alcohol dehydrogenase, N-terminal;Alcohol dehydrogenase, N-terminal;Alcohol dehydrogenase, C-terminal;NAD(P)-binding domain superfamily;GroES-like superfamily	DOMAIN;DOMAIN;DOMAIN;DOMAIN;DOMAIN;HOMOLOGOUS_SUPERFAMILY;HOMOLOGOUS_SUPERFAMILY	Molecular Function;;Biological Process;;Biological Process;;	oxidoreductase activity;;oxidation-reduction process;;oxidation-reduction process;;	SM00829 (SMART);G3DSA:3.90.180.10 (GENE3D);PF08240 (PFAM);G3DSA:3.40.50.720 (GENE3D);PF00107 (PFAM);SSF51735 (SUPERFAMILY);SSF50129 (SUPERFAMILY)
g194.t1	hypothetical protein FOZG_17377	419	MHLNLSLVAILGHVTAHLPLASAADPDPIPYFAFSDIGTFNLSSLNASDARNSAILTRQEAELLPNRTRQLRHGSYLRKLAKGKDIYFTTKANGTEHDITSFLHHFGISGVMIVKDGKIRLERYQYGNEPSFRNQIQSCTKSFITTSMGIAIAQNKISLNDPVSKWIPELTKSPWGPVHIRNLIDMTSGVQEPNGTHNPDLFNDVYPRTDPDAVIKWFKTFDKVAEPGKVFNYYNPNYYVTSLSLTRAIGEPLQNWVSKNIWEPAGMQYDGYMRVTGAGQVDGHGGLALTLPDMARYGMFILDAFNGNGGPRVPKQWFHDISSASSSKGIRGPGSIDIVPGFGYQTGWWTTPRGAKKYQLGNDGGFAALGTYDQAVYVIPGINTTIVLQSDNPVHYPNL…	gi|587682334|gb|EWZ28939.1|hypothetical protein FOZG_17377 [Fusarium oxysporum Fo47]gi|591404976|gb|EXL40113.1|hypothetical protein FOCG_17298 [Fusarium oxysporum f. sp. radicis-lycopersici 26381]	EWZ28939, EXL40113	0	100	867.84	419	419				null;Beta-lactamase-related;Beta-lactamase/transpeptidase-like	null;DOMAIN;HOMOLOGOUS_SUPERFAMILY	;;	;;	G3DSA:3.40.710.10 (GENE3D);PF00144 (PFAM);SSF56601 (SUPERFAMILY)
g195.t1	hypothetical protein AU210_012498	529	MDHTEAQSERGDASAAEATVSSTQEMPRIFSLRSTLAIAFSITNTWIGYSATFVPPLLAGGGPAVVFCLVLACFACTVLALGLAELSSAFPSSGGQYQYAPLLPMVCACARFYAFMVSTEKYRAPVAFTVGWISILERIGWLFTTASTTVFCSQTSLVIASLYHPTYVWKPWQVWLVYVLITILSGVLIVMLPRWVPTAEKIFFFSSLLGLCVAFVTILATSSPKQPAKVIFAEWVNVTGWPDGLAFLLATGQAMYGFLGLDGATHIAEEMPNPERTVPKVIALIMAIGTVTSVPWSIALLFSTNNLDKVSAAAIPVFEVFMQAIRSQAAATFFTVWICFIYYGALVSCYVTSGRLIWAFSRDGGLPYSHIFSKIHPTLRVPVNATALAGVFMIVFGLL…	gi|1246318465|gb|PCD26066.1|hypothetical protein AU210_012498 [Fusarium oxysporum f. sp. radicis-cucumerinum]	PCD26066	0	99.4329	1060.06	529	526		amino acid transport;integral component of membrane;transmembrane transporter activity;transmembrane transport	Biological Process;Cellular Component;Molecular Function;Biological Process	Amino acid/polyamine transporter I;Amino acid/polyamine transporter I	FAMILY;FAMILY	Biological Process/Molecular Function/Cellular Component;	amino acid transmembrane transport/amino acid transmembrane transporter activity/membrane;	PF13520 (PFAM);mobidb-lite (MOBIDB_LITE)
g196.t1	vegetative incompatibility protein het-e-1	124	VVQLLLDKGADVNAQGGRFGNALQAASLYGNLDVVQLLLDRGADVNAQGGEYGNALQAALRRGHQEVVQLLLDKAADVNAQGGHFGNALQAASLYGNLDVVQLLLDKGADVNAQGGRFGNALQA	gi|751172651|gb|KIL58695.1|hypothetical protein M378DRAFT_1024797, partial [Amanita muscaria Koide BX008]	KIL58695	4.99e-56	88.7097	179.104	124	110				Ankyrin repeat;Ankyrin repeat;Ankyrin repeat-containing domain superfamily;Ankyrin repeat-containing domain;Ankyrin repeat;Ankyrin repeat;Ankyrin repeat;Ankyrin repeat-containing domain;Ankyrin repeat;Ankyrin repeat-containing domain superfamily	REPEAT;REPEAT;HOMOLOGOUS_SUPERFAMILY;DOMAIN;REPEAT;REPEAT;REPEAT;DOMAIN;REPEAT;HOMOLOGOUS_SUPERFAMILY	Molecular Function;;;;Molecular Function;Molecular Function;Molecular Function;;Molecular Function;	protein binding;;;;protein binding;protein binding;protein binding;;protein binding;	SM00248 (SMART);G3DSA:1.20.120.660 (GENE3D);G3DSA:1.25.40.20 (GENE3D);PF12796 (PFAM);PS50088 (PROSITE_PROFILES);PS50088 (PROSITE_PROFILES);PS50088 (PROSITE_PROFILES);PS50297 (PROSITE_PROFILES);PS50088 (PROSITE_PROFILES);SSF48403 (SUPERFAMILY)
g197.t1	related to reverse transcriptase	85	MQKCFGKGQDTPLQTAPKEESAEAFLQWVETVDLTTWIVYSDGSLSSEGAASYGFAIHQKDLSICDGSGRLGSAEVFDAEAKPIN	gi|1333007320|gb|PNP58183.1|hypothetical protein FNYG_15178 [Fusarium nygamai]	PNP58183	1.69e-50	96.2963	160.999	81	78		nucleic acid binding;RNA-directed DNA polymerase activity;RNA-DNA hybrid ribonuclease activity;RNA-dependent DNA biosynthetic process;RNA phosphodiester bond hydrolysis, endonucleolytic	Molecular Function;Molecular Function;Molecular Function;Biological Process;Biological Process	Ribonuclease H superfamily	HOMOLOGOUS_SUPERFAMILY	Molecular Function	nucleic acid binding	G3DSA:3.30.420.10 (GENE3D)
g198.t1	Pfs, NACHT and Ankyrin domain protein	112	INAQGGEYGNALQAASYIGELEVVQLLLQKGADINAQGGEYGNALQATSLDGNLEVVQLLLDKGADINAQGGYFGNALQAASLDGNLEVVQLLLQKGADINAQGGYFGNALQ	gi|1333023586|gb|PNP74098.1|hypothetical protein FNYG_12562 [Fusarium nygamai]	PNP74098	6.81e-51	89.2857	178.718	112	100		catalytic activity;nucleoside metabolic process	Molecular Function;Biological Process	Ankyrin repeat;Ankyrin repeat;Ankyrin repeat-containing domain;Ankyrin repeat;Ankyrin repeat;Ankyrin repeat-containing domain;Ankyrin repeat;Ankyrin repeat-containing domain superfamily	REPEAT;REPEAT;DOMAIN;REPEAT;REPEAT;DOMAIN;REPEAT;HOMOLOGOUS_SUPERFAMILY	Molecular Function;;;Molecular Function;Molecular Function;;Molecular Function;	protein binding;;;protein binding;protein binding;;protein binding;	SM00248 (SMART);G3DSA:1.20.120.660 (GENE3D);PF12796 (PFAM);PS50088 (PROSITE_PROFILES);PS50088 (PROSITE_PROFILES);PS50297 (PROSITE_PROFILES);PS50088 (PROSITE_PROFILES);SSF48403 (SUPERFAMILY)
g199.t1	---NA---	39	KKKKKKKKKKKKKKKKKKKKKKKKKKKKMIYQLKILLKL	No Blast Hit										null	null			mobidb-lite (MOBIDB_LITE)
g200.t1	Putative AC transposase	78	MLFVHDTQALEDLDPDDFDEWTKRGPVGKLHNLVVWINRSNKATVILRRQQDDDPDKNYPGTLDVVLDNCTRWLSQYY	gi|1246318264|gb|PCD25865.1|hypothetical protein AU210_012299 [Fusarium oxysporum f. sp. radicis-cucumerinum]	PCD25865	7.89e-51	97.4359	161.77	78	76		protein dimerization activity	Molecular Function
g201.t1	hypothetical protein FOXB_02818	91	EQQNGDMEWQEEGETSEGALGQNRARKQAAPKSAGGMVEAVQSLKQLLEQDLNKKIEAMKAEFQLEFTKLSDRMAEEVARATAQMAQELSQ	gi|342886988|gb|EGU86662.1|hypothetical protein FOXB_02818 [Fusarium oxysporum Fo5176]	EGU86662	2.43e-57	100	178.333	91	91		nucleic acid binding;zinc ion binding	Molecular Function;Molecular Function	null	null			mobidb-lite (MOBIDB_LITE)
g202.t1	transposase-like protein	745	MSSILDFSETASAIGSVSHLDDSELTVATRALTPSSSSTPSISRPKTSPVWEYCRIEEGKTTPAAWVDSNGTKWWHCQPCFDKKREKKYNYSGGSSTIVNHLRKQHKILISGRQEIRREVTQNRLGDITAFLANEKQHSSKKRKATAEADALDQATLRELYCRYTVACSLPFAHVEQPAFRDFIRYICPAADDFLPRSGDTIKNDLEWGYDNKKEFVKRALQNALSSIHIVPDNWTSPNCLGVIGFTVQFVTEDHGLQSLVVRIKELQGQHSGENMAEAIMEFIREYGIASKVGYFMMDNATNTNTMIDKVSDDLEHEFDVFYDPLPHRLRCFGHIVNLAVMEFLIGKRPPTTDSYRGPSDGEVEQWRKRGAIGKLHNIVVYVMWTPQRLQTFTALSDG…	gi|1333001663|gb|PNP53049.1|hypothetical protein FNYG_15789 [Fusarium nygamai]	PNP53049	0	97.047	1453.34	745	723		protein dimerization activity	Molecular Function	HAT, C-terminal dimerisation domain;HAT, C-terminal dimerisation domain;Ribonuclease H-like superfamily	DOMAIN;DOMAIN;HOMOLOGOUS_SUPERFAMILY	Molecular Function;;	protein dimerization activity;;	PF05699 (PFAM);mobidb-lite (MOBIDB_LITE);SSF53098 (SUPERFAMILY)
g203.t1	hypothetical protein FPOA_28523	215	MSSASPAPLLSEPSDELLGSASPGSPVPAKHTLDHSLSDRAGKRAKGRTNKSTWNEARGPYEERGEKARDTSYHEIWYCKHCDSTKKPNSITTNLSRARKHLRDFHGIRVIEHVERSDLKKQQHGTITDLFGRQEERQASRDLTEEKYLANAINIPAFEEALARLLAVRNIAHTFIEYPEFHAVILSCNYMARDVLLRSRRAVPKLLKKTFAQHK	gi|1040022457|gb|OBS15342.1|hypothetical protein FPOA_28523 [Fusarium poae]	OBS15342	1.96e-141	100	409.453	195	195		protein dimerization activity	Molecular Function	null	null			mobidb-lite (MOBIDB_LITE)
g204.t1	hypothetical protein FNYG_15645	69	MNRMAIFDQEFNILPGAIETLNQENEVQIAKVAWLSRKVNPKAYGSMVVYLTKSSDAKRLLQEHYFLVA	gi|1333003194|gb|PNP54405.1|hypothetical protein FNYG_15645 [Fusarium nygamai]	PNP54405	1.37e-42	100	146.362	69	69		nucleic acid binding;zinc ion binding	Molecular Function;Molecular Function
g205.t1	hypothetical protein FOC1_g10000499	156	MIDNLIRKKQFLLDYDKALGDNILTSSDWDYLEKTHAFLQPFTSTTLWAQGVMATLSQNLMIMDILLRHYEQKKELYEAEETHDSLMLHSIDMGWFVLDKYYALSGESPIYVTALLLDPSKRARYLEINWKGYWAEAAIRDALSIWEEEYKMAPTL	gi|477514231|gb|ENH66633.1|hypothetical protein FOC1_g10000499 [Fusarium oxysporum f. sp. cubense race 1]	ENH66633	3.87e-104	95	303.138	160	152		protein dimerization activity	Molecular Function
g206.t1	hypothetical protein FOQG_17505	131	MFATEIFKKASEPHKAVLLAQRIRTEILNHHWWRWIEMECRHVDAVCRRFRDNIYPGAPLPIQYDKALGALELLLVNQVIYRASRLEELLPFVPGLQKHWKLEPEANLPNTIGFLKREASANTQEALTEDP	gi|590050277|gb|EXK77801.1|hypothetical protein FOQG_17505 [Fusarium oxysporum f. sp. raphani 54005]	EXK77801	1.05e-88	99.2366	271.937	131	130		mRNA binding	Molecular Function
g207.t1	hypothetical protein FOXB_17099	144	MSLVFCCDAVEPYRPQYLSHQAKFNNFMSWASFPRISTPENGDGASHDLIQLSPPYAVQLVQQVNYGPLESKRYFIPTDGTESDFVEVIENDLIQANFQKVNTYKNYKCQDHNKFFEVNIYQKDPINKHHWRVNIARPADSIDL	gi|342867249|gb|EGU72392.1|hypothetical protein FOXB_17099 [Fusarium oxysporum Fo5176]	EGU72392	3.48e-105	100	302.368	144	144
g208.t1	insulysin	234	NDTWRLHQLEKSLSNPSHPFCHFSTGNFEVLKTLPEARGINVRDKFIEFHDRHYSANRMKLVVLGREPLDVLQKWVAELFSLIVNKNLPPNRWPGELPFRETDLGMQCFAKPVMDSRELNLYFPFIDEELMFATQPSRYISHLIGHEGPGSIMSYIKSKGWANGLSAGAYPVCPGTPGIFDVQVRLTEEGLKNYPEIVKIFFQYISLLRESPPQEWIFQEQKGMADVDFKFKQK	gi|1246313691|gb|PCD21313.1|hypothetical protein AU210_016279 [Fusarium oxysporum f. sp. radicis-cucumerinum]	PCD21313	2.21e-167	99.1453	493.426	234	232		catalytic activity;metal ion binding	Molecular Function;Molecular Function	null;Peptidase M16, C-terminal;Peptidase M16, C-terminal;Metalloenzyme, LuxS/M16 peptidase-like;Metalloenzyme, LuxS/M16 peptidase-like	null;DOMAIN;DOMAIN;HOMOLOGOUS_SUPERFAMILY;HOMOLOGOUS_SUPERFAMILY	;;;Molecular Function/Molecular Function;Molecular Function/Molecular Function	;;;catalytic activity/metal ion binding;catalytic activity/metal ion binding	G3DSA:3.30.830.10 (GENE3D);PF05193 (PFAM);G3DSA:3.30.830.10 (GENE3D);SSF63411 (SUPERFAMILY);SSF63411 (SUPERFAMILY)
g209.t1	hypothetical protein FOXB_16657	56	MDQDAHLPHDSLGPRALAIVTAFLIVAIIIFSMRIYTRVTPVYKLDASDYTISVAV	gi|342868693|gb|EGU72836.1|hypothetical protein FOXB_16657 [Fusarium oxysporum Fo5176]	EGU72836	2.98e-26	92.8571	101.679	56	52		integral component of membrane	Cellular Component
g210.t1	hypothetical protein FOC4_g10000120	58	MAVNWYFDIRESEYGWIKPENTVNVDEGGIMAGFGLDSLVIGSSDPRRKAFLKGSQSR	gi|475672024|gb|EMT69253.1|hypothetical protein FOC4_g10000120 [Fusarium oxysporum f. sp. cubense race 4]	EMT69253	1.55e-34	100	124.02	58	58		DNA binding	Molecular Function
g211.t1	related to reverse transcriptase	46	MHFSRSKLETAPAIRHGDVEKHPEAAMRWLGIWLDSSLSFRVHAEK	gi|477515451|gb|ENH67792.1|hypothetical protein FOC1_g10000623 [Fusarium oxysporum f. sp. cubense race 1]	ENH67792	3.6e-23	100	96.2857	46	46		nucleic acid binding;RNA-directed DNA polymerase activity;RNA-DNA hybrid ribonuclease activity;RNA-dependent DNA biosynthetic process;RNA phosphodiester bond hydrolysis, endonucleolytic	Molecular Function;Molecular Function;Molecular Function;Biological Process;Biological Process
g212.t1	hypothetical protein FOZG_17033	144	TEVYDTGHGVTQDDAQKLFKPFTQLDTPHQKRRQGTGLGLSIAKSIAELLGGNIGYKPNPERQGSIFWFSVKLKKLSSLQQIQTVDALPVPSSDLSRQEVSQGEDLAEQLTQLMKISPMARILAAEDNIINQKILVEMLHGFGF	gi|587682804|gb|EWZ29409.1|hypothetical protein FOZG_17033 [Fusarium oxysporum Fo47]	EWZ29409	2.39e-99	99.3056	296.59	144	143		phosphorelay sensor kinase activity;phosphorelay signal transduction system;intracellular;signal transduction by protein phosphorylation	Molecular Function;Biological Process;Cellular Component;Biological Process	Histidine kinase/HSP90-like ATPase;Histidine kinase/HSP90-like ATPase superfamily;Histidine kinase domain;Histidine kinase/HSP90-like ATPase superfamily	DOMAIN;HOMOLOGOUS_SUPERFAMILY;DOMAIN;HOMOLOGOUS_SUPERFAMILY	;;;	;;;	PF02518 (PFAM);G3DSA:3.30.565.10 (GENE3D);PS50109 (PROSITE_PROFILES);SSF55874 (SUPERFAMILY)
g213.t1	---NA---	25	MSTPAVVIMPVLANGAQQSEQDPSK	No Blast Hit										null	null			mobidb-lite (MOBIDB_LITE)
g214.t1	---NA---	25	MSAPAVVIMPVQANGAQQSEQDPSK	No Blast Hit										null	null			mobidb-lite (MOBIDB_LITE)
g215.t1	hypothetical protein FOWG_17660	173	MTKAMNQAMRAILPVWKTTPIAILQRESGIPPVDQLLEARRLRFSARLKSLDEAHPLAGRTRPPRRPHQPTYHNLIKRRYQIQTESVFRTRLRRTDELLASCTRPKLVQRYFHKEQIPPLQIASKEKSADAFLRWVESLDSLTLVVYSDGSLSSEGVASYGFTIHRNNVPIFD	gi|587706677|gb|EWZ78014.1|hypothetical protein FOWG_17660 [Fusarium oxysporum f. sp. lycopersici MN25]	EWZ78014	1.6e-100	98.8439	317.775	173	171		nucleic acid binding;RNA-DNA hybrid ribonuclease activity;RNA phosphodiester bond hydrolysis, endonucleolytic	Molecular Function;Molecular Function;Biological Process
g216.t1	atp-dependent dna helicase pif1	137	SNRQHDQYDDFCRVKLMLAHPHRDPNQLRKVNGVEYASYALAAEFCYGNHQHPDDYYGTPNTDERRPDPDQFEREFHEPDLVEEDWLELARQLPDCPPSQEAIDLLGRRDIDIQYDWTPHVGRYADPGIVQGDYWRQ	gi|1246313690|gb|PCD21312.1|hypothetical protein AU210_016278 [Fusarium oxysporum f. sp. radicis-cucumerinum]	PCD21312	2e-90	100	291.197	137	137		telomere maintenance;DNA helicase activity;ATP binding;DNA repair;DNA recombination;DNA duplex unwinding	Biological Process;Molecular Function;Molecular Function;Biological Process;Biological Process;Biological Process	null	null			mobidb-lite (MOBIDB_LITE)
g217.t1	hypothetical protein FNYG_10931	230	MNDKNLREYTAIAIQEPQAHQKDGKLLTIPMRHPRWAKMVPTVWREGRWPIRSMLWANKDVEAEQIPIETADMTAAILRLPERLVLVVSVYVPGRDDEALQGTCNLLRQVISGTRRQAGGLVDVVIVGDFNRHDQLWGGNEISLTRQGEADQIISLMTEFDLTSLLPRGTKTWSGGDFETTVDLVLASADLASSTVKCMIHGTEHGSDHRAIETEFDVSVPMPQAQERLL	gi|1333025286|gb|PNP75743.1|hypothetical protein FNYG_10931 [Fusarium nygamai]	PNP75743	5e-157	96.9565	452.981	230	223				Endonuclease/exonuclease/phosphatase superfamily;Endonuclease/exonuclease/phosphatase;Endonuclease/exonuclease/phosphatase superfamily	HOMOLOGOUS_SUPERFAMILY;DOMAIN;HOMOLOGOUS_SUPERFAMILY	;;	;;	G3DSA:3.60.10.10 (GENE3D);PF14529 (PFAM);SSF56219 (SUPERFAMILY)
g218.t1	related to transposase	143	AAQKRGVPQWTISRRLSGQASRNERIQANQRIPKSQEETLIRWVLRQESLGYAPSHSQVRACVEAILQQQGDNKPLGKHWTTRFVKRHPKLSNKIGKRQEAARFDGFTPKAVNWCFDIRENEYGWIKPENTVNVDEGGIMVGF	gi|1252228301|emb|SCO92644.1|related to transposase [Fusarium oxysporum]	SCO92644	3.78e-94	96.5035	280.796	143	138		DNA binding	Molecular Function	HTH CenpB-type DNA-binding domain;HTH CenpB-type DNA-binding domain;HTH CenpB-type DNA-binding domain;HTH CenpB-type DNA-binding domain	DOMAIN;DOMAIN;DOMAIN;DOMAIN	;;;	;;;	SM00674 (SMART);PF03221 (PFAM);G3DSA:1.10.10.60 (GENE3D);PS51253 (PROSITE_PROFILES)
g219.t1	hypothetical protein FOZG_16993	229	MPLNQSNPKGTPPQPTDCFLHLDSFHGSRETVLSDSPEWHNDSSLNATTNNNPADDNLSFSREESDLLDTEKLHLHTRHQVDPPGPITAHSSRSDDYRSVIDDLTLEIQQLKKELKRYKQPGPALLHKDKLFEIKVYGLPQKKKRELETILRDLAADHDGSPKGVQRSPALSSTGFSLRPADSAYASMSAGGESSRTPFYLPILPSTKSSKGKVEDYLRDVPDGLYPQH	gi|587682760|gb|EWZ29365.1|hypothetical protein FOZG_16993 [Fusarium oxysporum Fo47]	EWZ29365	1.19e-137	90.4382	410.994	251	227		nucleus;cytoplasm;regulation of transcription, DNA-templated;circadian rhythm	Cellular Component;Cellular Component;Biological Process;Biological Process	Frequency clock protein;Frequency clock protein;Frequency clock protein;Frequency clock protein	FAMILY;FAMILY;FAMILY;FAMILY	Cellular Component/Biological Process/Biological Process/Cellular Component;;;	cytoplasm/regulation of transcription, DNA-templated/circadian rhythm/nucleus;;;	PF09421 (PFAM);mobidb-lite (MOBIDB_LITE);mobidb-lite (MOBIDB_LITE);mobidb-lite (MOBIDB_LITE)
g220.t1	hypothetical protein FOXB_17468	87	FLFASSREALQAALDAASDITGDEHYEPFNFILNDASGGDTTNQADHMEAQTEHPGGVACKRTSIQKGGLGYGASAAQTTPDRAVAT	gi|342866115|gb|EGU72023.1|hypothetical protein FOXB_17468 [Fusarium oxysporum Fo5176]	EGU72023	6.32e-41	98.5075	141.354	67	66		protein dimerization activity	Molecular Function	null	null			mobidb-lite (MOBIDB_LITE)
g221.t1	hypothetical protein AU210_015900	78	MVNPLSSLSLEVAERDLPGYITPGLSSNHSSDFRDDSNEEEVGESSRDIHQNTHRNEGIPMMPSTPPTVIWNNVNTPQ	gi|1246314485|gb|PCD22100.1|hypothetical protein AU210_015900 [Fusarium oxysporum f. sp. radicis-cucumerinum]	PCD22100	8.86e-51	100	164.466	78	78		nucleic acid binding	Molecular Function	null	null			mobidb-lite (MOBIDB_LITE)
g222.t1	---NA---	156	LRKPPGIVVNDQIDRLPRSNPGIRRHVEFRTLYAPQKISKLVRPSGFNHQVVQLSDSSFAPPESMAEEASTPRRSDKPKLATNHLHGLIVASCVVQCEVPNPVLDPIGIKNVKYFSRNVVSEMASSQFRYTKRQLAWLAILIPKETSNPVQAVPIA	No Blast Hit										null	null			mobidb-lite (MOBIDB_LITE)
g223.t1	bloom syndrome protein	78	MPSTSFLSIYQQYKRDTDIVASWLATTAKKHGYTTSLAAPPVAGAAANKSAAPSSGRLKGKARKEAKQQQKQHVAPSG	gi|1246318237|gb|PCD25838.1|hypothetical protein AU210_012273 [Fusarium oxysporum f. sp. radicis-cucumerinum]	PCD25838	1.69e-20	97.4359	83.5741	78	76		DNA replication;DNA repair;DNA duplex unwinding;ATP-dependent 3'-5' DNA helicase activity	Biological Process;Biological Process;Biological Process;Molecular Function	null	null			mobidb-lite (MOBIDB_LITE)
g224.t1	hypothetical protein FOQG_15061	111	QKALDLLAESRRETKRLQEALKEQMEMTKELKEAVAKQEETVREMGKQMVEIKDQMTEEMQRVREQLETIVMNAMDGPQRSYADVTRLTPFLPHSDSWTLAAPPNPTDMSY	gi|590052901|gb|EXK80425.1|hypothetical protein FOQG_15061 [Fusarium oxysporum f. sp. raphani 54005]	EXK80425	4.27e-69	97.2973	211.075	111	108				null	null			G3DSA:1.20.140.50 (GENE3D)
g225.t1	hypothetical protein AU210_012287	69	MALQLVCSFLDKYAANPDSAGQHLQYIGGPGGTGKSRIVDALRYVFAARGQPHHLQITGTSGSAAAQIG	gi|1246318252|gb|PCD25853.1|hypothetical protein AU210_012287 [Fusarium oxysporum f. sp. radicis-cucumerinum]gi|1246328338|gb|PCD35926.1|hypothetical protein AU210_008482 [Fusarium oxysporum f. sp. radicis-cucumerinum]	PCD25853, PCD35926	2.17e-41	100	149.443	69	69		telomere maintenance;DNA helicase activity;ATP binding;DNA repair;DNA recombination;DNA duplex unwinding	Biological Process;Molecular Function;Molecular Function;Biological Process;Biological Process;Biological Process
g226.t1	hypothetical protein FPOA_12724	110	AWVRDAKAGIKDYFTRWYDANQGLCEETMKYDAAPRTMGQEDDQYTQWINSKTKKAFATGGSVGELEKYLRLEPQDTQDAIEWWRDHRALFPSLSSFALDVFAIPAMASD	gi|1040023896|gb|OBS16692.1|hypothetical protein FPOA_12724 [Fusarium poae]	OBS16692	2.3e-73	98.1818	226.483	110	108		protein dimerization activity	Molecular Function	HAT, C-terminal dimerisation domain;Ribonuclease H-like superfamily	DOMAIN;HOMOLOGOUS_SUPERFAMILY	Molecular Function;	protein dimerization activity;	PF05699 (PFAM);SSF53098 (SUPERFAMILY)
g227.t1	restless-like transposase	163	WEQDNRSKKTGLMRRSAVQPRICLSENQLSDKDWDVLEHLATILGFYEVTIKTLEGDGIQRKRKRGWVGSYGNIWDVIQGFEFLMAKLEEYKAVAADYPDPEHFRININLGWQKLNKYYTILDETPIYYVALALHPAYRWGWFEEHWGKHPDWIATAKEMVQE	gi|1040023815|gb|OBS16616.1|hypothetical protein FPOA_12775 [Fusarium poae]gi|1040024033|gb|OBS16819.1|hypothetical protein FPOA_12591 [Fusarium poae]	OBS16616, OBS16819	2.2e-112	97.546	337.421	163	159		protein dimerization activity	Molecular Function	Ribonuclease H-like superfamily	HOMOLOGOUS_SUPERFAMILY			SSF53098 (SUPERFAMILY)
g228.t1	hypothetical protein FOVG_18756	76	MSIKDHNLTLLNSREDWTNWINSIEDLAVRNNVWSYCDPEGIENLVFTATKPSDSASKDTIQKYHSLQAIYDSERK	gi|587732086|gb|EXA29802.1|hypothetical protein FOVG_18756 [Fusarium oxysporum f. sp. pisi HDV247]	EXA29802	2.52e-49	100	158.303	76	76
g229.t1	hypothetical protein FNYG_15246	188	ATRNRSALQAIAKPRQQSGQGAIREIYKHAERLKKGGNAIKMRWTSRRMVLPESVGGYSKRLDKALSGKYTRILYDALKRRESDILVQLRTGMAQVNRYLHRIGAVEMDTCDSGQEEETVDHFLFRCPRWDEQREHMRNVDWEMVGNLSFFLGGKAAEDGHRWSPNLGAVRAAIKFATSTGRLDATQT	gi|1333006407|gb|PNP57313.1|hypothetical protein FNYG_15246 [Fusarium nygamai]	PNP57313	1.59e-109	73.2759	325.865	232	170
g230.t1	hypothetical protein FOXB_16654	83	MESWTEIPRDDPQTKGNQILDCMWVYVYKFDKHGRFQKCKARLVVRGDQQAKSIHEETYAATLAGRSFRTLMAIAARFDLELI	gi|342868696|gb|EGU72838.1|hypothetical protein FOXB_16654 [Fusarium oxysporum Fo5176]	EGU72838	8.77e-50	96.3855	163.31	83	80		nucleic acid binding;DNA integration	Molecular Function;Biological Process	Reverse transcriptase, RNA-dependent DNA polymerase	DOMAIN			PF07727 (PFAM)
g231.t1	bloom syndrome protein	108	MKALGVQAVAFNGQYSVEYKRQIMTAFEKRSPEDYIELLLRTLYDKGKLARIVIDEAHCVSQWGHDFWSDYKTLGEVRQKYPGVPVMALTATATQNVIVDIRHNLGMD	gi|342865489|gb|EGU71814.1|hypothetical protein FOXB_17670 [Fusarium oxysporum Fo5176]	EGU71814	2.34e-64	95.3704	217.238	108	103		nucleic acid binding;ATP binding;DNA replication;DNA repair;DNA recombination;DNA duplex unwinding;ATP-dependent 3'-5' DNA helicase activity	Molecular Function;Molecular Function;Biological Process;Biological Process;Biological Process;Biological Process;Molecular Function	null;Helicase superfamily 1/2, ATP-binding domain;P-loop containing nucleoside triphosphate hydrolase	null;DOMAIN;HOMOLOGOUS_SUPERFAMILY	;;	;;	G3DSA:3.40.50.300 (GENE3D);PS51192 (PROSITE_PROFILES);SSF52540 (SUPERFAMILY)
g232.t1	hypothetical protein FOC1_g10001151	159	ASYGFTIHQNNVPIFDGSGRLGPAEVFDAEATGALEGLKAALNLQGSAAQTIFICLDNLAAATCLRGTPSDSSQDVFLEFQALAASHGATQVLWVPGHSDIPGNEQADKLAKAASSLLEPEGAQPTLAYLRRIARQKPKEAFETWWSTSAPEQYKRLNL	gi|477513532|gb|ENH66020.1|hypothetical protein FOC1_g10001151 [Fusarium oxysporum f. sp. cubense race 1]	ENH66020	5.68e-96	94.9686	285.804	159	151		nucleic acid binding;RNA-DNA hybrid ribonuclease activity;RNA phosphodiester bond hydrolysis, endonucleolytic	Molecular Function;Molecular Function;Biological Process	Ribonuclease H domain;Ribonuclease H superfamily;Ribonuclease H domain;Ribonuclease H-like superfamily	DOMAIN;HOMOLOGOUS_SUPERFAMILY;DOMAIN;HOMOLOGOUS_SUPERFAMILY	Molecular Function/Molecular Function;Molecular Function;Molecular Function/Molecular Function;	RNA-DNA hybrid ribonuclease activity/nucleic acid binding;nucleic acid binding;RNA-DNA hybrid ribonuclease activity/nucleic acid binding;	PF00075 (PFAM);G3DSA:3.30.420.10 (GENE3D);PS50879 (PROSITE_PROFILES);SSF53098 (SUPERFAMILY)
g233.t1	hypothetical protein FNYG_15636	53	MEMTRELREAVAKQEETVHERGKQMMEIKDQMTEELQRVREQLETIVTNAMDG	gi|1333003204|gb|PNP54408.1|hypothetical protein FNYG_15636 [Fusarium nygamai]	PNP54408	2.64e-25	96.2264	93.9745	53	51				null	null			mobidb-lite (MOBIDB_LITE)
g234.t1	hypothetical protein FOVG_17350	108	MSNPQKYTVGWICAIATEYLAAQLFLDEEHEGPEFVSANDSNNYTLGKIEKHNVVIAVLPHGEYGISSATGVAKDMLHSFPNIRFGLMVGIGGGAPTPEHDIRLGDVV	gi|587733663|gb|EXA31379.1|hypothetical protein FOVG_17350 [Fusarium oxysporum f. sp. pisi HDV247]	EXA31379	1.03e-71	98.1481	222.631	108	106		catalytic activity;nucleoside metabolic process	Molecular Function;Biological Process	null;Nucleoside phosphorylase superfamily	null;HOMOLOGOUS_SUPERFAMILY	;Molecular Function/Biological Process	;catalytic activity/nucleoside metabolic process	G3DSA:3.40.50.1580 (GENE3D);SSF53167 (SUPERFAMILY)
g235.t1	hypothetical protein FOMG_17654	79	MEQQNGDMEWQEEGETSEGALGQNRARKQAAPKSAGGMVEAVQSLKQLLEQDLNKKIEAMKAEFQLEFTKLSDRMAEEV	gi|590023837|gb|EXK25695.1|hypothetical protein FOMG_17654 [Fusarium oxysporum f. sp. melonis 26406]	EXK25695	3.79e-49	100	157.918	79	79				null	null			mobidb-lite (MOBIDB_LITE)
g236.t1	hypothetical protein FOCG_17398	167	MRRFFRQKRGEDPDAPDHLGPESEGIVLPEVLPELSPAFHGPIPRIEPTNGTATVVDRPDEVDDDDRMEGIEHHDNEAAETLVDVVDADGNVIGPVEQIEPWNQWVEGIQELEIRRPVKIRRGRRFNARHLTSIYERTGAKGVKWLSCMIQATGEIQAKRCQSCDKN	gi|591404865|gb|EXL40002.1|hypothetical protein FOCG_17398 [Fusarium oxysporum f. sp. radicis-lycopersici 26381]	EXL40002	3.13e-88	98.8024	285.419	167	165				null;null	null;null	;	;	mobidb-lite (MOBIDB_LITE);mobidb-lite (MOBIDB_LITE)
g237.t1	restless transposase	133	MATLHPTKSTTPVPERTEEDNQRLFQLYKGWTLTERDGQVRQWAYQFGYDIQHAQKGERRWVCCLCIKQKRPRSKSYAIKGLQNAEGHLYTDHNGIMDPTGKRQKPAKASEKAHQSIATILQLNPKEPKEQDL	gi|927754099|gb|KPA37877.1|hypothetical protein FLAG1_09294 [Fusarium langsethiae]	KPA37877	2.57e-100	97.7444	287.73	133	130		integral component of membrane	Cellular Component	null	null			mobidb-lite (MOBIDB_LITE)
g238.t1	hypothetical protein FG05_30494	121	MLERVEEDLEHWRAKGPVGKLHNIVKFIRASPQRTEAFKAHAREQEEADIYKLAEESTAELEVIQNNATRWNSTYMMIERALIKQSELNSFIQDLGLEADASKRVPAADILTSDDWKVLRE	gi|596544040|gb|EYB24265.1|hypothetical protein FG05_30494 [Fusarium graminearum]	EYB24265	6.53e-81	100	247.284	121	121				Ribonuclease H-like superfamily	HOMOLOGOUS_SUPERFAMILY			SSF53098 (SUPERFAMILY)
g239.t1	hypothetical protein FNYG_15246	208	MDYASNVWSHRRGWRETRWLNEAQKMGAQAITGAFKTVSMAVAEAEAGILPIGERHARAGTRLYINMQTLPKAHPLATLRVRETRRYMSPLTKLALAHDGAIERMETIEPYALPPWHRHMVVEYGSDKEAAAYVDTGDDVTETSNMRQVLIATSASARNGLVGMGGIVRNTASGGANDNIVAKYSATLGPRDEQNAYMAELEAIAMVL	gi|1333006407|gb|PNP57313.1|hypothetical protein FNYG_15246 [Fusarium nygamai]	PNP57313	1.42e-123	98.9071	362.459	183	181		nucleic acid binding	Molecular Function
g240.t1	hat family dimerization protein	142	MDALLFHYESAKVQHSQPGSMDTWMLHAIEMGWFVLDKYYTMTEDVPVYAAAFLLDPSKRLAYIQKNWPLDWHETAIAGARDIWMTEYQGLAISKEPERRPAPLPSKKDGQLSFLFRSIEVKQKAISTVSDKSEFLYQHPNS	gi|927752104|gb|KPA36476.1|hat family dimerization protein [Fusarium langsethiae]	KPA36476	9.46e-86	96.2121	262.307	132	127		protein dimerization activity	Molecular Function
g241.t1	probable C6 transcription factor	447	MLRIASHLAPRIETRDFPTHNLTGAEAPNLGQLTFSLYPQPGPELLETQSFLPASAKSMASTADSLPMPEPRGAKPRKAHTKSRTGCTACKRRRIKCGEEKPNCRNCVRRDEICHFINDRPRPSPLERPSPSRSWSPDMLDMELLHSFCTSTYATLSDDPLIRDLWRVRVVKLCFTCDYAMLALLSVSALHLARFSPVRKDLLRERAIKCHNKASSIATKSMDNLNDVNCHTMFTFSVLTIYFAFASLPMDNDNWFYPPWMVLIGGCKSFLNLARSDIVAGPFSCLLSKAGQRLGARQQVFQVDYLRDLRCLIEGSVEDSERRDIYDNAVNALNQTFGVFYETSGQKDLVDIFSWVVLAEKFLPLLADGEQEALVVLSYFCVLLNKLSRQWWLDGWVNH…	gi|591407452|gb|EXL42589.1|hypothetical protein FOCG_15045 [Fusarium oxysporum f. sp. radicis-lycopersici 26381]gi|1246315734|gb|PCD23347.1|hypothetical protein AU210_014870 [Fusarium oxysporum f. sp. radicis-cucumerinum]	EXL42589, PCD23347	7.46e-141	72.4138	414.846	377	273		regulation of transcription, DNA-templated	Biological Process	Zn(2)-C6 fungal-type DNA-binding domain;Zn(2)-C6 fungal-type DNA-binding domain superfamily;Zn(2)-C6 fungal-type DNA-binding domain;Zn(2)-C6 fungal-type DNA-binding domain;Zn(2)-C6 fungal-type DNA-binding domain;Zn(2)-C6 fungal-type DNA-binding domain superfamily	DOMAIN;HOMOLOGOUS_SUPERFAMILY;DOMAIN;DOMAIN;DOMAIN;HOMOLOGOUS_SUPERFAMILY	Biological Process/Cellular Component/Molecular Function/Molecular Function;Cellular Component/Molecular Function/Molecular Function/Biological Process;Biological Process/Cellular Component/Molecular Function/Molecular Function;;Biological Process/Cellular Component/Molecular Function/Molecular Function;Cellular Component/Molecular Function/Molecular Function/Biological Process	regulation of transcription, DNA-templated/nucleus/zinc ion binding/RNA polymerase II transcription factor activity, sequence-specific DNA binding;nucleus/zinc ion binding/RNA polymerase II transcription factor activity, sequence-specific DNA binding/regulation of transcription, DNA-templated;regulation of transcription, DNA-templated/nucleus/zinc ion binding/RNA polymerase II transcription facto…	SM00066 (SMART);G3DSA:4.10.240.10 (GENE3D);PF00172 (PFAM);mobidb-lite (MOBIDB_LITE);PS50048 (PROSITE_PROFILES);SSF57701 (SUPERFAMILY)
g242.t1	hypothetical protein AU210_016604	88	MKTLPKTHPLATLKVSVSRRYMSPLKRLALAREGSGIERMETIQAYTVPPWHNRVSLVCEADREAAITAAKDANDIVIVISASDREGL	gi|1246313551|gb|PCD21178.1|hypothetical protein AU210_016604 [Fusarium oxysporum f. sp. radicis-cucumerinum]	PCD21178	3.75e-41	84.0909	136.346	88	74		nucleic acid binding;RNA-DNA hybrid ribonuclease activity;RNA phosphodiester bond hydrolysis, endonucleolytic	Molecular Function;Molecular Function;Biological Process
g243.t1	hypothetical protein FOXB_16194	131	HYDKNEKKRLAIKFHDKGGDNNSKTETVEVNYEIPINNSNNGPLYCRSSDGADIWPSLYEKAFAKWITGSSSEQPDITQTHCGDPVKAMAQINGRDPHYYRTENHSANDMLGLVRSNCVNFKTINPMTAWT	gi|342869785|gb|EGU73296.1|hypothetical protein FOXB_16194 [Fusarium oxysporum Fo5176]	EGU73296	1.25e-93	99.2366	274.633	131	130		calcium-dependent cysteine-type endopeptidase activity;intracellular;proteolysis	Molecular Function;Cellular Component;Biological Process	null	null			SSF54001 (SUPERFAMILY)
g244.t1	---NA---	153	MGRQHHFLGFFPLLRTGPVISNRPKGHTFDQAGRKFLQLFRQVVQTGSPEARTSSQMLVSSMSPRKQVLQHNSPDVVPEEQEELQSLDQGVESIWKGGLLPILVLFLAAQAQNKVPGCYIGANDTPEAVHEAPLTKHVGACPDALSNVERKCS	No Blast Hit
g245.t1	Putative AC transposase	205	LRRLQDDDPDKNYPGTLDVVLDNCTRWLSQYYMIERAIKLRRYLEELVDITIQSNRKLARSRSKVEKSRSSLPSCLEEDNLLTDADWEALNWFSNILAMFNSCLLRLEGDCQVRLQKGGAEAQYGMVWHVAIAYEFLLSTVERAKTESADRPESSYLSACINSAWAKLNKYYTKLDETPIYYAATVLHPGIQWAFLTRAYSGREG	gi|1246314417|gb|PCD22032.1|hypothetical protein AU210_015834 [Fusarium oxysporum f. sp. radicis-cucumerinum]	PCD22032	1.68e-135	99.5122	392.119	205	204		protein dimerization activity	Molecular Function	Ribonuclease H-like superfamily	HOMOLOGOUS_SUPERFAMILY			SSF53098 (SUPERFAMILY)
g246.t1	probable dihydroxy-acid dehydratase	66	VEDGDTIVIDAETRAIDLVVPEEEVARRRKAWKAPAPRYTKGTLSKYAQLVRNASEGCVTDSGLKN	gi|1252124244|emb|SCV37253.1|probable dihydroxy-acid dehydratase [Fusarium fujikuroi]gi|1252198916|emb|SCO13862.1|probable dihydroxy-acid dehydratase [Fusarium fujikuroi]gi|1252221414|emb|SCN81894.1|probable dihydroxy-acid dehydratase [Fusarium fujikuroi]	SCV37253, SCO13862, SCN81894	1.26e-24	100	101.293	66	66		dihydroxy-acid dehydratase activity;branched-chain amino acid biosynthetic process	Molecular Function;Biological Process	Dihydroxy-acid/6-phosphogluconate dehydratase;Dihydroxy-acid/6-phosphogluconate dehydratase	FAMILY;FAMILY	Biological Process/Molecular Function;	metabolic process/catalytic activity;	PF00920 (PFAM);SSF52016 (SUPERFAMILY)
g247.t1	hypothetical protein FOXB_15721	58	MGWFILSKYYRLTDEVPVYAAALLLDPRKPIAYIKQNWPKEWHEDTIASATAFWQKEF	gi|342870840|gb|EGU73769.1|hypothetical protein FOXB_15721 [Fusarium oxysporum Fo5176]	EGU73769	3.72e-33	98.2759	124.79	58	57		nucleic acid binding;protein dimerization activity	Molecular Function;Molecular Function
g248.t1	hypothetical protein FOXB_07425	250	GAIIIFFYVDDIVLAYKKERKNEIQSIMNKLQNKYKLSGGKPLQWFLGIEIIRDREKKLLWLSQSDYFDKIANLVDRTDYRHETPMKREELLAYNERASLPSIRRYQRKVGSILYAAVITRPDVAFAAARLARFNANPGPQHHAAADQALLYLRSTKTLALQFGGDNTFNVASDASFADNTMDRKSSQAYVMKLFGGTIGWRANKQGTVTTSTTEAELLSLAQAAKEAMFISRLIKELGIKLDDERIRIQ	gi|342881095|gb|EGU82063.1|hypothetical protein FOXB_07425 [Fusarium oxysporum Fo5176]	EGU82063	1.26e-157	98.4	443.351	250	246				Reverse transcriptase, RNA-dependent DNA polymerase;Reverse transcriptase, RNA-dependent DNA polymerase	DOMAIN;DOMAIN	;	;	PF07727 (PFAM);SSF56672 (SUPERFAMILY)
g249.t1	aldehyde dehydrogenase (NAD+)	134	PTWKIGPALAIGSTIFMKTAEQTPVSALVFTQFIEKVDFPAGVFNLVPGYSKTVGAALSAHMDVDKIAFTGSTALGRLFMKAAASFNLKKSTLELGGKSSNIVFDDADIEESPNKLSCLFSSSYLLPAHFAYLA	gi|590022663|gb|EXK24521.1|aldehyde dehydrogenase (NAD+) [Fusarium oxysporum f. sp. melonis 26406]	EXK24521	1.7e-84	100	239.195	118	118		oxidoreductase activity, acting on the aldehyde or oxo group of donors, NAD or NADP as acceptor;oxidation-reduction process	Molecular Function;Biological Process	Aldehyde dehydrogenase, N-terminal;Aldehyde dehydrogenase domain;Aldehyde/histidinol dehydrogenase	HOMOLOGOUS_SUPERFAMILY;DOMAIN;HOMOLOGOUS_SUPERFAMILY	Biological Process/Molecular Function/Biological Process;Biological Process/Biological Process/Molecular Function;Biological Process/Biological Process/Molecular Function	metabolic process/oxidoreductase activity/oxidation-reduction process;oxidation-reduction process/metabolic process/oxidoreductase activity;metabolic process/oxidation-reduction process/oxidoreductase activity	G3DSA:3.40.605.10 (GENE3D);PF00171 (PFAM);SSF53720 (SUPERFAMILY)
g250.t1	hypothetical protein FOXB_10717	46	MLLEKGADFTTASNDGWTPLNAASNGGHAEVVKMLLEKGADFTTAN	gi|342877299|gb|EGU78775.1|hypothetical protein FOXB_10717 [Fusarium oxysporum Fo5176]	EGU78775	6.43e-20	93.4783	87.0409	46	43		catalytic activity;zinc ion binding;nucleoside metabolic process;integral component of membrane	Molecular Function;Molecular Function;Biological Process;Cellular Component	Ankyrin repeat;Ankyrin repeat;Ankyrin repeat-containing domain;Ankyrin repeat-containing domain;Ankyrin repeat-containing domain;Ankyrin repeat;Ankyrin repeat-containing domain superfamily	REPEAT;REPEAT;DOMAIN;DOMAIN;DOMAIN;REPEAT;HOMOLOGOUS_SUPERFAMILY	Molecular Function;;;;;Molecular Function;	protein binding;;;;;protein binding;	SM00248 (SMART);G3DSA:1.20.120.660 (GENE3D);PF12796 (PFAM);mobidb-lite (MOBIDB_LITE);PS50297 (PROSITE_PROFILES);PS50088 (PROSITE_PROFILES);SSF48403 (SUPERFAMILY)
g251.t1	restless-like transposase	139	MQNHDWGSGGSSSLRLNDRWEVLDVLHTLGVSPEKIGYFTLDNAENNDTAMEVIGAELEFDGRLRRGHCIGHTINLSAKALLFGKNANAFEQQLSGAEALSDTEYAQWRKKGPVGKLHNIVVDVRISHRLIYLFKEVQK	gi|1020450295|gb|KZL82763.1|restless-like transposase, partial [Colletotrichum incanum]	KZL82763	2.68e-78	96.6387	233.802	119	115		protein dimerization activity	Molecular Function
g252.t1	hypothetical protein FOXB_06886	116	IAFGSSYLSVGATDAVEDDATGDVPPCVDGFADDTADDAAVSILTTMQLVSSLPDPACPENPDDGSSSGSPSCKDDTDADTAAAGCASPDNAGESATGIASTCADDDDKYKIPSYR	gi|342881793|gb|EGU82600.1|hypothetical protein FOXB_06886 [Fusarium oxysporum Fo5176]	EGU82600	1.07e-51	98.2609	150.214	115	113				null	null			mobidb-lite (MOBIDB_LITE)
g253.t1	ATP-dependent DNA helicase PIF1	120	MGTTLHSLLRLPVDRAFTELSPADANAIQKKLRDVRYLVIDEKSMLGLRQLSWVDKRLRQVFPGRAADFFGGMSIILVGDFFQLPPVANKPLYFDGPLKDLHEVSGQAAYRAFNHTVFLK	gi|342874753|gb|EGU76690.1|hypothetical protein FOXB_12799 [Fusarium oxysporum Fo5176]	EGU76690	2.82e-79	97.5	239.58	120	117		telomere maintenance;DNA helicase activity;ATP binding;DNA repair;DNA recombination;DNA duplex unwinding	Biological Process;Molecular Function;Molecular Function;Biological Process;Biological Process;Biological Process	DNA helicase Pif1-like;DNA helicase Pif1-like;P-loop containing nucleoside triphosphate hydrolase	FAMILY;FAMILY;HOMOLOGOUS_SUPERFAMILY	Molecular Function/Biological Process/Biological Process;;	DNA helicase activity/telomere maintenance/DNA repair;;	PF05970 (PFAM);G3DSA:3.40.50.300 (GENE3D);SSF52540 (SUPERFAMILY)
g254.t1	hypothetical protein FNYG_01343	276	MWPTEFCKGFVPETWGIRLIEGLSALVSLVVAAENVELDEVRHRLKDFATSHPSSDRPRLRKSDIAKVRKWLRRMGIDTKHTRRWNGHADDQVDEDETADSDGTEANSEPIDEIIALGPREHLGEYEDEDKEETEEDPDLTVEEEERAPHERNLWSRNRDIGDIPDDEPMEDTMAANPRSAPAKINGQSRGSPVASSSGSNAAESSARPRRSFQPPSRLVHDTPQSSIRRPEGPDEQVSESSAATTPRAFQSSTQPREPPSSQTMAPLPSASRNAQ	gi|1333035014|gb|PNP85326.1|hypothetical protein FNYG_01343 [Fusarium nygamai]	PNP85326	4.79e-149	97.4638	440.654	276	269				null	null			mobidb-lite (MOBIDB_LITE)
g255.t1	hypothetical protein FPOA_06977	954	IENLSESQICDAFIESSREVNPPFYNYMKSKEAQVESEKNLVKEAAKTMEKISNAFLTALNEINPGHASSGSVAILSSTDSEEEENNEDDDVTIVQKAQNTVNRTLKTFRKLNPTLSEKKITIGFCIKQFRTMAPPKEKAIRGRAAHATLQGRKHNNDSDLQNEGDQPQQKRQRTGHSSSNMGFRNCVCGMSHKYTECYYLNPSGAPEGWTPIVQIQSRIITTVKGSKRLRENIERNLKRSNIDLPKFWPSDTTKNQPKHLAEDETSSTDKFLSKSRAAFVTSRFAFGTTAKDEYGDCFRLDNCADTHVCNDLSRFTNYTPLDDETIEFGNSGTHLTGIGNVTVHVDTPTGAGLIQLENVAYVPGFHWNLINTHSLEQQGLYFNTRTCWMEYSDGSNAF…	gi|1040027902|gb|OBS20629.1|hypothetical protein FPOA_06977 [Fusarium poae]	OBS20629	0	94.1298	1773.44	971	914		nucleic acid binding;DNA integration	Molecular Function;Biological Process	GAG-pre-integrase domain;Ribonuclease H superfamily;Ribonuclease H superfamily;Ribonuclease H superfamily;Ribonuclease H superfamily;Ribonuclease H superfamily;Ribonuclease H-like superfamily	DOMAIN;HOMOLOGOUS_SUPERFAMILY;HOMOLOGOUS_SUPERFAMILY;HOMOLOGOUS_SUPERFAMILY;HOMOLOGOUS_SUPERFAMILY;HOMOLOGOUS_SUPERFAMILY;HOMOLOGOUS_SUPERFAMILY	;Molecular Function;;;;;	;nucleic acid binding;;;;;	PF13976 (PFAM);G3DSA:3.30.420.10 (GENE3D);mobidb-lite (MOBIDB_LITE);mobidb-lite (MOBIDB_LITE);mobidb-lite (MOBIDB_LITE);mobidb-lite (MOBIDB_LITE);SSF53098 (SUPERFAMILY)
g256.t1	hypothetical protein FOXB_03777	292	GTLHSTEQIRNDICGILDIRAKKNKPERILDDAIADDNTIHGDIATNPTTADSTRDSSITDNDPVDEGLIDDGIGDDESICSLETIQSGDIKLETLWKRKYPINECQVVKSLDLQTFKKSSQDFVHLRELKGRINNWVEFAREIFDVLKPGGVAEFHERTIEFKAKAELPEDSFMKEWGDLFRKAGAERGARFDVIESGILLSSLRAAGFSDIKEYTYDVPIEHWQKQGEIGRLAWLECVCDIEGSIFRPAVKNSGWREDRCHMFAAGLRDELKKTTVKPYTTRVAVVCKKP	gi|342885734|gb|EGU85709.1|hypothetical protein FOXB_03777 [Fusarium oxysporum Fo5176]	EGU85709	2.35e-139	80.2048	402.519	293	235				null;null;null;S-adenosyl-L-methionine-dependent methyltransferase	null;null;null;HOMOLOGOUS_SUPERFAMILY	;;;	;;;	PF13489 (PFAM);G3DSA:3.40.50.150 (GENE3D);mobidb-lite (MOBIDB_LITE);SSF53335 (SUPERFAMILY)
g257.t1	hypothetical protein FOZG_18320	419	MGDMVGITGEWPLLEVGEMPHECVRLPRSWYRLAHEARRLGFHSDEITRLVSEDPDEQVALRALREARPDSISEYSPSQLQGIVRTIVANFGEARDHITGKPSSEFTTTGVGEPISRRCGRQYSGAYARDRWNFDLAGFSDPTPESMDITSLFVRKSVFHAFWRIEEKPNVPTPEPEDEPMLPPQTESLSSENELMYSQGMPVHAEAQDQPILDWNNSYEHNRMRRRVEIRHRKKKKQKRAVRQASMRRISQTGKRKNRRLIQNLLERLQTAKQPMISPATQPVARQLAVQQQPTIQQQLIPYENTTSEISMAEDWGAVISTPTLDLIRPLAQTSEMTVLEFIEDDLNGGSWKEHKCHRESISEFIQHLKGHFKRDVEFYHQHEPRTIAEHELPRHDAI…	gi|587681361|gb|EWZ27966.1|hypothetical protein FOZG_18320 [Fusarium oxysporum Fo47]	EWZ27966	0	100	807.364	419	419				Protein of unknown function DUF3723;Protein of unknown function DUF3723;Protein of unknown function DUF3723	FAMILY;FAMILY;FAMILY	;;	;;	PF12520 (PFAM);mobidb-lite (MOBIDB_LITE);mobidb-lite (MOBIDB_LITE)
g258.t1	hypothetical protein FOQG_16513	157	NSEPVDEIIALGPREDLGEYEDEDEEETEEDPDLTVEEEEIAPHERNLWSRSRDIGGIQDDEPMEDTMAANPRSAPAKTNGQSRGSPVASSSGSNAAESSARPRRSFQPPSRLVHGTPQSSIRRPEGPDEQVSASSAATTPRAFQSSTQPREPPSSQ	gi|590051323|gb|EXK78847.1|hypothetical protein FOQG_16513 [Fusarium oxysporum f. sp. raphani 54005]	EXK78847	1.13e-60	100	205.682	157	157				null	null			mobidb-lite (MOBIDB_LITE)
g259.t1	hypothetical protein FPOA_13032	265	MDYASNVWSHRRGVRETKWLNEAQKMGVQAITGAFKTVSIAVAEAEAGILPIGERHAQAGTRLYVNMQALPKTHPLATLRVRETRRYLSPLTKLALAHDGVIARMETIEPYALPPWHRHMVVKYDSDKEAAADVDTGDNVTETSSMRQVLIATSASARNGLVGMGGVVRNTAGGGVNDDVIAKYSVTLGLRDEQNAYMAELEAIAMVLRCMPHGLRHREVIMATRNRSALQAIAKPRQQSGQGTIREIYKHVERLEKGGNTIEMR	gi|1040023395|gb|OBS16227.1|hypothetical protein FPOA_13032 [Fusarium poae]	OBS16227	2e-156	91.7603	481.1	267	245		nucleic acid binding	Molecular Function	Ribonuclease H superfamily	HOMOLOGOUS_SUPERFAMILY	Molecular Function	nucleic acid binding	G3DSA:3.30.420.10 (GENE3D)
g260.t1	hypothetical protein FOXB_16706	381	ASIKSAFSISHYPLKNSALLDSAATIHIFNNCDRFDKYRPAGPEDYVFAGKQRVPIQGYGNVDLHAQGPEGSKTIRLCDVAFCEGFPCNLVSLRQLHKRGYWWDNKPPSNCIRTLNGIVVCNVVIRHEQFVIEDIAMGETAFVTQRHKFNSWTGRRPAKADGRRWHLRLGHPGPRALEHLVNSSQGTKIKGIPTVECDDCAVSKIRRQIHRQPREVGHKPGERLAIDFHDITPDPEGKSSVMLITDRWSGFIWDYYLCSRGTGEIIAAIRDLFGFLHYQHGIQPKVVECDNEIVGKNQFDAEHSMIFTFLRSLHLTIENTAAYTPAQNGNAEVSGHIIKAKARAMRAGARLPASLWVEIYRCAVYLYNRTPKYIYDWRTPY	gi|342868558|gb|EGU72785.1|hypothetical protein FOXB_16706 [Fusarium oxysporum Fo5176]	EGU72785	0	99.7375	773.852	381	380		nucleic acid binding;DNA integration	Molecular Function;Biological Process	Ribonuclease H superfamily;GAG-pre-integrase domain;Integrase, catalytic core;Integrase, catalytic core;Ribonuclease H-like superfamily	HOMOLOGOUS_SUPERFAMILY;DOMAIN;DOMAIN;DOMAIN;HOMOLOGOUS_SUPERFAMILY	Molecular Function;;Biological Process;Biological Process;	nucleic acid binding;;DNA integration;DNA integration;	G3DSA:3.30.420.10 (GENE3D);PF13976 (PFAM);PF00665 (PFAM);PS50994 (PROSITE_PROFILES);SSF53098 (SUPERFAMILY)
g261.t1	Signaling protein ykoW	872	MPSYNLLREYQDQIVPQSYNAGFVILSYIVSLVGAGSSLELMSRRTGFRGLYNHLLLVSSAVTMGGVAIWCMHFTGNRAIHLANGEPEMQVAYSKDFTALSFFIPIIVLLSAFLAIGTDNAISWWRVIAGGVLCGASICAYVVGSAIIAVVASNAALFMLFVFRAMWTNSWRRRAISAAVLASAVSGMHWCAAAGTRYRFRDAESKGNEPTKAANVVVAICLTLGACFIIAMSTIIRIRNLRKSAFRAQQVTLGTAVFDKAGRILVDPDGLIPSTVITDSFLEKHTKDGFSIRHPIFQWMFLASRNWSIISSLVGGMRQHVLQLPHSSTHKDGRCGIQLVNEYGEMIEHYDIIFRELFCLAAAELAGRFHEDLTSVGVLWDEILLTGPVAQWPRPQSRM…	gi|591404341|gb|EXL39478.1|hypothetical protein FOCG_17924 [Fusarium oxysporum f. sp. radicis-lycopersici 26381]	EXL39478	0	97.6431	1716.44	891	870		integral component of membrane	Cellular Component	MHYT domain;MHYT domain	DOMAIN;DOMAIN	;	;	PF03707 (PFAM);mobidb-lite (MOBIDB_LITE)
g262.t1	acid phosphatase	456	MKTFLSTLILKILTLVIRRDIAVVGKLTTSIFLKPSVETVRDIQATIPPAIEESIVSGLGFNRMFQIWLENVNFETAAVNKDMRWLAEQGVLLENYYAVTHPSQPNYVAAVGGDTFGLQNDRYHRIPANVSTVIELLDTKQISWAEYQENSSYHGVQGANGDGYVSKHNPLSSYDIISRNATRMARIKNFTSFEQDLAGKNLPQWAFFTPNIRDDGHDTGLAFAGRWLHEWLGPLMENEYFMNKTLIVVTFDEAKQNDIPNKVFTVLLGGAIHPSLHGTTDSMYYSHYSMLSTISVNWDLPSLGRWDCDANVLSVLANKVGYKNTDISYQGLSWSESYPGPLNDVQELPGWWPKPDTEAKCAAGRGVLGSVKSLWGRSRGSYNYTNVYPYNDNYQATKG…	gi|591404340|gb|EXL39477.1|acid phosphatase [Fusarium oxysporum f. sp. radicis-lycopersici 26381]	EXL39477	0	100	914.064	456	456		hydrolase activity, acting on ester bonds	Molecular Function	Phosphoesterase;Phosphoesterase	DOMAIN;DOMAIN	Molecular Function;	hydrolase activity, acting on ester bonds;	PF04185 (PFAM);mobidb-lite (MOBIDB_LITE)
g263.t1	hypothetical protein AU210_012149	567	MDLNSADKALRWMRRDEKPHARFEGIAILWIAFSSVWTILLVAGMAFLYRRRDMPILRIRGLLLSFGSVVLLHLYWIAVQWVYVVALLFPPAVEFWIMSIWLPFGIALFHASNSRFLYVAKSQKNLFASKNARPKSERVKKQGLIGRYSNLNYTKRMLVLVGLGMLFQLLLTTFMFLVSRKFHDSFGISGTEVTGTESQRKAAARKGWEWWPSIVWQLVWAWVIAPVILWKSRNIRDTQGWRVQTIACCLANLHAAPMWLIALYLPAMAPVNNVFVPPQWIALSIMIIEVFTIFLPCWEVLRHQSLRQETLDIISQWESKKTTIDISSAKSVSTRITIATGSSLTAWSKGESIKSFNSSETIFTMGALECMLERNPEPLQQFSALHDFSGENIAFLRAV…	gi|1246322018|gb|PCD29617.1|hypothetical protein AU210_012149 [Fusarium oxysporum f. sp. radicis-cucumerinum]	PCD29617	0	100	1050.81	567	567		integral component of membrane	Cellular Component	null;RGS domain superfamily	null;HOMOLOGOUS_SUPERFAMILY	;	;	G3DSA:1.10.167.10 (GENE3D);SSF48097 (SUPERFAMILY)
g264.t1	related to amidohydrolase family protein	510	MKFVPALYIAASLFCNAVTAGRKLFSGATIIAWDESEPEPRILRDGYLLVEDDRIANITASKPSRLPKNTEVIDATDQIISPGFIDTHRHGWQTAFKTLGSNTTLAQYFGRYGEFAAASHFNAEDVYWGQLAGLLEALNAGVTTSLDHAHHTWSNETAYAGLNASIESGARVFWAYTFHDVPALNYTVKDQIPNFVDIAESGLLKDSNVELGIAYDSFGPNPPDIAKKVAYLAQEYNVSVVTTHSLAGPFGVSNLPEDIHSFDLLNTSIPVVFSHGSFLTATGANLLRQTNQYLSITPESEMHYGHTHPHSYYIQDQAALGVDTHFTYSTDILTQARIWLQSVRYFFFDKVLSGWEVPKNNPMSVVQAFSLATRAGGLALRRPELGVIREGAKADLIVW…	gi|591404338|gb|EXL39475.1|hypothetical protein FOCG_17921 [Fusarium oxysporum f. sp. radicis-lycopersici 26381]	EXL39475	0	100	1021.15	510	510		hydrolase activity, acting on carbon-nitrogen (but not peptide) bonds	Molecular Function	null;Metal-dependent hydrolase, composite domain superfamily;Amidohydrolase-related;Metal-dependent hydrolase, composite domain superfamily;Metal-dependent hydrolase, composite domain superfamily;Metal-dependent hydrolase	null;HOMOLOGOUS_SUPERFAMILY;DOMAIN;HOMOLOGOUS_SUPERFAMILY;HOMOLOGOUS_SUPERFAMILY;HOMOLOGOUS_SUPERFAMILY	;Molecular Function;Molecular Function;Molecular Function;Molecular Function;	;hydrolase activity, acting on carbon-nitrogen (but not peptide) bonds;hydrolase activity;hydrolase activity, acting on carbon-nitrogen (but not peptide) bonds;hydrolase activity, acting on carbon-nitrogen (but not peptide) bonds;	G3DSA:3.20.20.140 (GENE3D);G3DSA:2.30.40.10 (GENE3D);PF01979 (PFAM);G3DSA:2.30.40.10 (GENE3D);SSF51338 (SUPERFAMILY);SSF51556 (SUPERFAMILY)
g265.t1	related to O-methylsterigmatocystin oxidoreductase	550	MLQTIPMPSRELTIALAVLSLLLVLVQRAFIRRRESMALLPLPPSPPSTNIIAGHLPTVLKAAKEHRQHLLFQNWAAEYGEVFFVQLGTIQEYFINSDQAVRAIFDKAAAQTSERPRWIVSNEQICNRLNLLLLSSSEKAWKSQRKATTFGLTNLNLADAGLPFLHFETLKFLNDIAQNPNKGTDPQSLWSSIGRYTYSTFSSQIFGLDVPDDNSPVIDYIFETGLAQILGMLPGYYLVDTFNILDKLPLFLKPWERDAKSRHKRDYEWCCDKLERVKSLIDAGEAPPHMTFIRRVIEDPNHLGLDSLEDAAYLGMMLIIGASDTSRISTWSFLEAMLTFPDVCNKARKVIDDAVGDRVPVYEDLERVPYIRQVMKESWRWRPPVALGHPHTTTRDIIY…	gi|1246322016|gb|PCD29615.1|hypothetical protein AU210_012147 [Fusarium oxysporum f. sp. radicis-cucumerinum]	PCD29615	0	99.4545	1060.44	550	547		monooxygenase activity;iron ion binding;oxidoreductase activity, acting on paired donors, with incorporation or reduction of molecular oxygen;heme binding;oxidation-reduction process	Molecular Function;Molecular Function;Molecular Function;Molecular Function;Biological Process	Cytochrome P450;Cytochrome P450 superfamily;Cytochrome P450 superfamily;Cytochrome P450 superfamily	FAMILY;HOMOLOGOUS_SUPERFAMILY;HOMOLOGOUS_SUPERFAMILY;HOMOLOGOUS_SUPERFAMILY	Biological Process/Molecular Function/Molecular Function/Molecular Function;Molecular Function/Molecular Function/Molecular Function/Biological Process;;Molecular Function/Molecular Function/Molecular Function/Biological Process	oxidation-reduction process/iron ion binding/heme binding/oxidoreductase activity, acting on paired donors, with incorporation or reduction of molecular oxygen;oxidoreductase activity, acting on paired donors, with incorporation or reduction of molecular oxygen/heme binding/iron ion binding/oxidation-reduction process;;oxidoreductase activity, acting on paired donors, with incorporation or reduct…	PF00067 (PFAM);G3DSA:1.10.630.10 (GENE3D);mobidb-lite (MOBIDB_LITE);SSF48264 (SUPERFAMILY)
g266.t1	hypothetical protein FOCG_17919	447	MHLDSGQETGPTGDFGQSTNLNGVFVNNCTFGTEGLDFQDWESLGIDLPWNSSVHSMLDNPLLELPHPMTFFFRSPSEVLGQADTYHISTSMDSEPMVHQLECETPTPSFTQSFANPSSQGQGGQTSPETTPHSSPRDDVDLEPWRAEDYGHVPYITNETYQVMTSTFKQLNSDNAYCIPFTNKHLPSLQHMQIYMQVYFEEYHPVFPLLHKATFSPTKDDWLLSLAVSSIGCLFSKTLQSREVYPIMQEFLRRAIRIQLERSQTLAPSICVAQASVLNQIGMMYGGDLRFAECAHETMAQLATQCRKIASFSANLAKSSLAEHAVPQDWQGWIRAQLEIRLFYCAWLIDSQQVGFFAFSSTIPIDFLQFPMPVNERVWGISTTETWEHGLTEDSSSQQ…	gi|591404336|gb|EXL39473.1|hypothetical protein FOCG_17919 [Fusarium oxysporum f. sp. radicis-lycopersici 26381]	EXL39473	0	98.3982	897.116	437	430		RNA polymerase II transcription factor activity, sequence-specific DNA binding;DNA binding;nucleus;regulation of transcription by RNA polymerase II;zinc ion binding	Molecular Function;Molecular Function;Cellular Component;Biological Process;Molecular Function	Transcription factor domain, fungi;Transcription factor domain, fungi	DOMAIN;DOMAIN	Molecular Function/Molecular Function/Cellular Component/Biological Process;	zinc ion binding/DNA binding/nucleus/transcription, DNA-templated;	PF04082 (PFAM);mobidb-lite (MOBIDB_LITE)
g267.t1	related to methyltransferase	318	MSQKSPKSGSPRSPRSPQSQGPVATAAQALEVDDLPEGEEDDPGLGEDSESSTASITSSILHYRTINGRTYHSERGNAAYWHHMFTLSQDGELHFAPLNDNIQYPGCEVIGTDISPIQPSWVPPNVKFEIEDFNQDWTFPPESFDYVHLRYLVGCVPDWDKLFEQAFKALKPGGWVESFEASAIIESDDDSVRPDSALAQWGPIFIKASKTIGNTFTVVGDELQRPGIEKAGFTDVKQWDSKLPLNPFPKDPKLKEIGQFGELFSTQDTEGLVLFVANTLGWTPEEVHVYIAKFRREIRDRRNHPYIRLRTVWARKPE	gi|1070354481|ref|XP_018250289.1|hypothetical protein FOXG_11874 [Fusarium oxysporum f. sp. lycopersici 4287]gi|590027697|gb|EXK29555.1|hypothetical protein FOMG_14028 [Fusarium oxysporum f. sp. melonis 26406]gi|902740675|gb|KNB12244.1|hypothetical protein FOXG_11874 [Fusarium oxysporum f. sp. lycopersici 4287]	XP_018250289, EXK29555, KNB12244	0	89.9696	528.865	329	296		methyltransferase activity;methylation	Molecular Function;Biological Process	null;null;null;S-adenosyl-L-methionine-dependent methyltransferase	null;null;null;HOMOLOGOUS_SUPERFAMILY	;;;	;;;	G3DSA:3.40.50.150 (GENE3D);PF13489 (PFAM);mobidb-lite (MOBIDB_LITE);SSF53335 (SUPERFAMILY)
g268.t1	hypothetical protein FOZG_12013	427	MTQTKHLQTLLQPRENTPLAWKTLDKWLPPLLNDSDWWWKTLGPQLNTLLTEADYDLNEQYEALLLLYRWVVPEMGPRPRSSIAPWKSFMTDDHSPIEYSWKWNSGSKKPDIRYAIELVSPLAGSKQDPFNQIPTRNLVYNLAKTIPELDLTWFEHFWDELLGPGSPTTSTSGISTKGSTIFAALEMLHDHLSIKVYFIPVETPELSAWHQIRHAIETSGCQNLEALNHVEAYLSKHDDGRRLRPFMLAIDCVEPGASRLKIYARSNQTSFRFVRDVMTVGGLRTGLDKSLERFADLWKRALGLDPDTSPEDELPNVDHLTSGAVFNFDVAPKSSIPDVKAYIPVRHYTNNDLQAALGLVGYLEDHGYGYYSQSYLRALDVLAPPGQLDQATGVQTYFA…	gi|587689675|gb|EWZ36280.1|hypothetical protein FOZG_12013 [Fusarium oxysporum Fo47]gi|587724376|gb|EWZ95713.1|hypothetical protein FOWG_03278 [Fusarium oxysporum f. sp. lycopersici MN25]	EWZ36280, EWZ95713	0	100	837.025	427	427		alkaloid metabolic process;transferase activity, transferring alkyl or aryl (other than methyl) groups	Biological Process;Molecular Function	Aromatic prenyltransferase, DMATS-type;Aromatic prenyltransferase, DMATS-type	FAMILY;FAMILY	Biological Process/Molecular Function;Biological Process/Molecular Function	alkaloid metabolic process/transferase activity, transferring alkyl or aryl (other than methyl) groups;alkaloid metabolic process/transferase activity, transferring alkyl or aryl (other than methyl) groups	PF11991 (PFAM);TIGR03429 (TIGRFAM)/SFLDG01162 (SFLD)
g269.t1	hypothetical protein FOXG_11873	662	MIESTSGFVKSSIPLYHSALKSFIFKCAELLMGIFIFKLFSLIAARSNQFTAYLMFTEDYIQQSLFISSRGLSRGGLVVLLFSLLSITSSLYGTLLWALDSPGYIFQATNTTVAADQRQRNENPPYIIQLALDPTELRSTGEKLPQIIGAELFNPGLNYSLTGKVDNSHGTPEVVAPTRKGLGIGARIWLDGDGFSVSPDTNAMMPYTDTMNMTLFSSCILFNEGSAVWNCTFNNAEAQSIIEGVTGLPEVHWNDATDEDMDSRYIRPNRVDNIWVSLGTGGGSAFMNQVFTVTKETRRHTFFQSTFKATMVTNPGIPFGQYEVADFVNRTWSTSTDQDSTKEANPLMGRIIYDIMGAQDQGVSYQFGANTADNNNKSALQKNWGYYTPQVNNASMYSL…	gi|1070354477|ref|XP_018250287.1|hypothetical protein FOXG_11873 [Fusarium oxysporum f. sp. lycopersici 4287]gi|902740673|gb|KNB12242.1|hypothetical protein FOXG_11873 [Fusarium oxysporum f. sp. lycopersici 4287]	XP_018250287, KNB12242	0	98.7915	1261.51	662	654		integral component of membrane	Cellular Component
g270.t1	hypothetical protein AU210_012142	365	MAALAKRHQSRETLGMALKEFSTALAQTNASLADPSTATLNATLGAVLTMGLFESIVSTGKENIDNWTAHTLGTIALLRLRGLEQFSDLLGRRMCIHAAYNIRVSCISRAVEVPKDLIKLEEDFYKAFNFPRAVRDHYSIMNRTCNIKADLKNGLTPELICRALETEHDADLFIQGFSPPTSTAQEGSRSTSPPTPRQPLTNSVMLHNATGAPLLAMMARWLFGMSMLRLVLNEIVWSGAPMYDGHPEILQRMYQVSGGLHGKTVSEHFQSHLAAYAVGKISQISRQVLAFAPRFLNEEDLVPHFTKMARCIVLPLAFIQSSPCCPPDIYQEAKDLLMRFESDIELSQGQFAATVLYTSRLAGEW	gi|1246322011|gb|PCD29610.1|hypothetical protein AU210_012142 [Fusarium oxysporum f. sp. radicis-cucumerinum]	PCD29610	0	100	738.413	365	365				null	null			mobidb-lite (MOBIDB_LITE)
g271.t1	hypothetical protein FVEG_08295	399	MKHSTLGMLLALITGAVSKPPLLERPPKVNVKNGTYIGTPSNSYNQDCFLGIPYAQPPVKNLSFNTSQSLNTPWTGKKPMNSYSAACIGYGVCESFNNVFGRTLNPYKLCLSPGGSGAGEAAQLSLRGSIMGVKPDIAGSVRVPARFTGVYGFRPEVNRLPWSKQAELASKGWQVVQPTLSPMARTAQDLTLFMKTIIQEGQVDYWRMITRSRFSRLPVFSPIARTMASAVDRLRAAGHTIKVIEAPPTMKAMKIAMRWFALDQVNLPFKIFQDGGESPIADLDAMDPGKFWDPGFVADLRENSENISISADIYDYREEWAKIWREAGIDVLLCPASRGSAFPSIVVPFGKADQTLDSKDGYDASVVDEGPTGFQLVGWRFQDDQTLMTTELIVDELKA	gi|1092993040|ref|XP_018754775.1|hypothetical protein FVEG_08295 [Fusarium verticillioides 7600]gi|584139247|gb|EWG48584.1|hypothetical protein FVEG_08295 [Fusarium verticillioides 7600]	XP_018754775, EWG48584	2.2e-171	78.4884	495.738	344	270		amidase activity	Molecular Function	Alpha/Beta hydrolase fold;Amidase signature domain;Carboxylesterase, type B;Amidase signature (AS) superfamily;Alpha/Beta hydrolase fold;Amidase signature (AS) superfamily	HOMOLOGOUS_SUPERFAMILY;DOMAIN;DOMAIN;HOMOLOGOUS_SUPERFAMILY;HOMOLOGOUS_SUPERFAMILY;HOMOLOGOUS_SUPERFAMILY	;;;;;	;;;;;	G3DSA:3.40.50.1820 (GENE3D);PF01425 (PFAM);PF00135 (PFAM);G3DSA:3.90.1300.10 (GENE3D);SSF53474 (SUPERFAMILY);SSF75304 (SUPERFAMILY)
g272.t1	Zn(II)2Cys6 transcription factor	752	MAPPSVDNGSDTPATKRRRIALACNACRLRKSRCDGTRPSCSSCVSLALDCQYEPGDSAANVIVRKQYISDLESRVYNVEQVVQRLNSFFEGHLSACATATTGNTAAAARYRPPLNASPPAPSSPALEETNDGSLPRATGLEEPQDEDATTNGMAMAFVEEHTSAFFGGSSNVNFTRLLLKAVNRIRNPARRQGATVDRQHELNETSLAKASQPFTNPVATSPDTGPKAMTTLPPAEEMDRMLDVYFKTAGTVFPFIHEESMRKTYTTCRANNWTRVRRTFLGTLNVIFATIASADRDAIPSARERQKKSNVFFKRATDLCGELSKQVISIEIVQYLVLVVIHCQGAQRSVQAWNILGLAVRSAMALGLHSAQAREGFDELQAEYRRRTWVVIYCMDKV…	gi|591420652|gb|EXL55789.1|hypothetical protein FOCG_06331 [Fusarium oxysporum f. sp. radicis-lycopersici 26381]gi|1246322008|gb|PCD29607.1|hypothetical protein AU210_012139 [Fusarium oxysporum f. sp. radicis-cucumerinum]	EXL55789, PCD29607	0	99.6026	1493.02	755	752		RNA polymerase II transcription factor activity, sequence-specific DNA binding;DNA binding;nucleus;regulation of transcription by RNA polymerase II;zinc ion binding	Molecular Function;Molecular Function;Cellular Component;Biological Process;Molecular Function	Zn(2)-C6 fungal-type DNA-binding domain;Transcription factor domain, fungi;Zn(2)-C6 fungal-type DNA-binding domain;Zn(2)-C6 fungal-type DNA-binding domain superfamily;Transcription factor domain, fungi;Transcription factor domain, fungi;Zn(2)-C6 fungal-type DNA-binding domain;Zn(2)-C6 fungal-type DNA-binding domain superfamily	DOMAIN;DOMAIN;DOMAIN;HOMOLOGOUS_SUPERFAMILY;DOMAIN;DOMAIN;DOMAIN;HOMOLOGOUS_SUPERFAMILY	Cellular Component/Biological Process/Molecular Function/Molecular Function;Cellular Component/Molecular Function/Molecular Function/Biological Process;Cellular Component/Biological Process/Molecular Function/Molecular Function;Biological Process/Cellular Component/Molecular Function/Molecular Function;Cellular Component/Molecular Function/Molecular Function/Biological Process;;Cellular Component…	nucleus/regulation of transcription, DNA-templated/zinc ion binding/RNA polymerase II transcription factor activity, sequence-specific DNA binding;nucleus/DNA binding/zinc ion binding/transcription, DNA-templated;nucleus/regulation of transcription, DNA-templated/zinc ion binding/RNA polymerase II transcription factor activity, sequence-specific DNA binding;regulation of transcription, DNA-templa…	SM00066 (SMART);SM00906 (SMART);PF00172 (PFAM);G3DSA:4.10.240.10 (GENE3D);PF04082 (PFAM);mobidb-lite (MOBIDB_LITE);PS50048 (PROSITE_PROFILES);SSF57701 (SUPERFAMILY)
g273.t1	hypothetical protein FOCG_06330	424	MTIQSNEFNVAIVGASVAGLALVMALHRTGVPFTICEEAKEYSVVGAGIGFGPNGMQALDMIEPGFRPLFEALCVGNKPADAQWVFFEGYLLEPAMTSLGMVTESPHGAIRITFASLPCKMPRPWTDIVAEKRAIRDEKLAKSYGADAPSDPRIPAAKDIQDLIKLLDGRQVTVEAVTNCLTEVYFDEALQQARELEAFQQKLGRLMGPLHGVPVSLKDQFGLEGLDSTLGYVGRAFKAAVTDCVLVKVLKQLGAVIIAKINLPQSILPRKLSARLSAGDWILNCLLCHGEKTSKNIYKSRTSANWKGLGWRSIMWFAVIHGFVIIVAIFFLLPETLTRKGEPAITQELMRMSTRDSTKVKSKEFTTALKHYLIEPLSVLLLLRFPPVFLTVLVAAIAF…	gi|591420651|gb|EXL55788.1|hypothetical protein FOCG_06330 [Fusarium oxysporum f. sp. radicis-lycopersici 26381]	EXL55788	0	94.3262	531.176	282	266		amidase activity	Molecular Function	Amidase signature (AS) superfamily;FAD/NAD(P)-binding domain superfamily;Amidase signature domain;Amidase signature (AS) superfamily;FAD/NAD(P)-binding domain superfamily;MFS transporter superfamily	HOMOLOGOUS_SUPERFAMILY;HOMOLOGOUS_SUPERFAMILY;DOMAIN;HOMOLOGOUS_SUPERFAMILY;HOMOLOGOUS_SUPERFAMILY;HOMOLOGOUS_SUPERFAMILY	;;;;;	;;;;;	G3DSA:3.90.1300.10 (GENE3D);G3DSA:3.50.50.60 (GENE3D);PF01425 (PFAM);SSF75304 (SUPERFAMILY);SSF51905 (SUPERFAMILY);SSF103473 (SUPERFAMILY)
g274.t1	NmrA-like family	302	MSSNVLVLGAGELGTSILKELAKHPLRGNTTLSVLLRPSSINSTVAEKKKQIEQLQTLGIKPQPGDVKSPTSELAAVFRNYDTIISCNGMGRPSGTQTKLADAVIEAGVKRYFPWQFGMDYDDIGTGSDQDRFDEQIDVRKKLRAQDKTEWIIVSTGLFMSFLFLPDFGVIDLEQKVTRGLGSWDTKITVTVPRDIGRVTAGIVFDPRGIKNEVVHIAGDTLSYKEIADQVDDRFGEGIFKRELWDMETLKKQLAEGQPVAKYKATFAAGRGVAWDKEKTLNVARGIQMTGLRKYLKNVNLP	gi|587689667|gb|EWZ36272.1|hypothetical protein FOZG_12005 [Fusarium oxysporum Fo47]gi|587724385|gb|EWZ95722.1|hypothetical protein FOWG_03287 [Fusarium oxysporum f. sp. lycopersici MN25]gi|1246322005|gb|PCD29604.1|hypothetical protein AU210_012136 [Fusarium oxysporum f. sp. radicis-cucumerinum]	EWZ36272, EWZ95722, PCD29604	0	99.6689	612.453	302	301				null;NmrA-like domain;NmrA-like domain;NAD(P)-binding domain superfamily	null;DOMAIN;DOMAIN;HOMOLOGOUS_SUPERFAMILY	;;;	;;;	G3DSA:3.90.25.10 (GENE3D);PF05368 (PFAM);G3DSA:3.40.50.720 (GENE3D);SSF51735 (SUPERFAMILY)
g275.t1	hypothetical protein FOZG_12004	144	MPQIANQPLLGPLVSLNAWTYAMEALLYKRRTPALKKYNISFDPEIVKQEKATKLPAFVQWPADNFNNLLEQPTQFYAISLALNLLNIKDKTTVRLAWGYVGLRIIHSLVHVSTNNVLIRFPVFAASSLVLVGMTVKAALELWF	gi|587689666|gb|EWZ36271.1|hypothetical protein FOZG_12004 [Fusarium oxysporum Fo47]gi|587724386|gb|EWZ95723.1|hypothetical protein FOWG_03288 [Fusarium oxysporum f. sp. lycopersici MN25]gi|591420648|gb|EXL55785.1|hypothetical protein FOCG_06327 [Fusarium oxysporum f. sp. radicis-lycopersici 26381]gi|1246322004|gb|PCD29603.1|hypothetical protein AU210_012135 [Fusarium oxysporum f. sp. radicis-cuc…	EWZ36271, EWZ95723, EXL55785, PCD29603	3.01e-101	100	292.352	144	144		integral component of membrane	Cellular Component	Membrane-associated, eicosanoid/glutathione metabolism (MAPEG) protein;Membrane associated eicosanoid/glutathione metabolism-like domain superfamily;Membrane associated eicosanoid/glutathione metabolism-like domain superfamily	FAMILY;HOMOLOGOUS_SUPERFAMILY;HOMOLOGOUS_SUPERFAMILY	;;	;;	PF01124 (PFAM);G3DSA:1.20.120.550 (GENE3D);SSF161084 (SUPERFAMILY)
g276.t1	hypothetical protein FOZG_12003	664	MSSGSRLKKHRERLACTACRQRKLRCDRESPCGSCVRRRDIQSCSYEVSPDNSERDRVRQAQAQARLEHLEYLVGMLAGQRSATNDGVQDATPCAALPPDPGIAEHATASSSSRSDLCYQTESGTTHWSAMLDDIQALRSTLDSFEDNSTDAEDVSAPQLEAGMGIGVMFGAGLSQALSIEQVLNTHLPSRRDTDRLVSAYFRVRLYITPFIHAVQFRRQYETFWNDPAAASPLWISILFSMLFMAANISRTSRENEVPGHGFTIAAAQCLALGKYFRPKPFCFEALLLYLQSRFVTCLEISPDMGSLLSMLAHIATVSGYHRERSVPSLSPFAAEMRRRAWSMFLQLDLLVSFHLGVPSRIVLSVSNTQAPSNLLDSDFDEDSTQLPASRPNTEVTGV…	gi|587689665|gb|EWZ36270.1|hypothetical protein FOZG_12003 [Fusarium oxysporum Fo47]	EWZ36270	0	100	1356.66	664	664		RNA polymerase II transcription factor activity, sequence-specific DNA binding;DNA binding;nucleus;regulation of transcription by RNA polymerase II;zinc ion binding	Molecular Function;Molecular Function;Cellular Component;Biological Process;Molecular Function	Zn(2)-C6 fungal-type DNA-binding domain;Transcription factor domain, fungi;Zn(2)-C6 fungal-type DNA-binding domain superfamily;Zn(2)-C6 fungal-type DNA-binding domain;Zn(2)-C6 fungal-type DNA-binding domain;Zn(2)-C6 fungal-type DNA-binding domain superfamily	DOMAIN;DOMAIN;HOMOLOGOUS_SUPERFAMILY;DOMAIN;DOMAIN;HOMOLOGOUS_SUPERFAMILY	Biological Process/Cellular Component/Molecular Function/Molecular Function;Cellular Component/Biological Process/Molecular Function/Molecular Function;Molecular Function/Molecular Function/Biological Process/Cellular Component;Biological Process/Cellular Component/Molecular Function/Molecular Function;Biological Process/Cellular Component/Molecular Function/Molecular Function;Molecular Function/…	regulation of transcription, DNA-templated/nucleus/zinc ion binding/RNA polymerase II transcription factor activity, sequence-specific DNA binding;nucleus/transcription, DNA-templated/zinc ion binding/DNA binding;RNA polymerase II transcription factor activity, sequence-specific DNA binding/zinc ion binding/regulation of transcription, DNA-templated/nucleus;regulation of transcription, DNA-templa…	SM00066 (SMART);PF04082 (PFAM);G3DSA:4.10.240.10 (GENE3D);PF00172 (PFAM);PS50048 (PROSITE_PROFILES);SSF57701 (SUPERFAMILY)
g277.t1	(+)-neomenthol dehydrogenase	284	MDGRKLVLVTGANTGLGFQIVKAICSSDTEYEVLVGGRSIQKAEQAITSLKEQFPSSHLHAIQVDIEDDASIVAAFEHVKTKYRKLDALINNAGEFSLFKNASAILTGQCIKGVQLDQQLAAGKMSAREMWNKTYDINVTGTHLLTWTFAPLLLESSDPRLMFIASGTSSLTTSENPDFPVNRQPSKGWPKTLTNLDLPAYRSSKTGMNMMMREWFRILGQDGVKVWAISPGYLATGLGLGQETNKAQGAIDPAIGAAIVKDVLIGARDKDVGKVVSKQGIQPW	gi|587724388|gb|EWZ95725.1|hypothetical protein FOWG_03290 [Fusarium oxysporum f. sp. lycopersici MN25]	EWZ95725	0	92.6056	528.48	284	263				null;Short-chain dehydrogenase/reductase SDR;NAD(P)-binding domain superfamily	null;FAMILY;HOMOLOGOUS_SUPERFAMILY	;;	;;	G3DSA:3.40.50.720 (GENE3D);PF00106 (PFAM);SSF51735 (SUPERFAMILY)
g278.t1	related to nucleoside-diphosphate-sugar epimerase family protein	307	MATAILVVGATGNQGGAVIDNLLQSEASFTILAVTRDPVSSTAQRLAQKSSEINLIQGDLDDPVALFKNAEDIVSGPVWGVYFVQNPLASNQTPEQEVKQATAFIDECINHKVRFFVYGSVDRGGDRSFNNRTPVPHFASKYDIEHYLVEKAPLANMDWTFLRPTGFMDNYKPGFQAKMFLTCWKIALKNKPLQLIAVSDIGYFAAQAFMAPERYKGQAISLAGDELTFDQASMIFEEKTGQGIPLTFRIVAWLVLFFLKGIGAMFKWMQEEGFDANLQELRSNHPHLVKFGTYLETQSGYVLSKQG	gi|1246322000|gb|PCD29599.1|hypothetical protein AU210_012132 [Fusarium oxysporum f. sp. radicis-cucumerinum]	PCD29599	0	99.3485	634.41	307	305				NmrA-like domain;NmrA-like domain;NAD(P)-binding domain superfamily	DOMAIN;DOMAIN;HOMOLOGOUS_SUPERFAMILY	;;	;;	PF05368 (PFAM);G3DSA:3.40.50.720 (GENE3D);SSF51735 (SUPERFAMILY)
g279.t1	hypothetical protein FOZG_12000	309	MLDMELLHHYSISTALTLSLDLTSGNYFLRSIPQLGFSHTYVLHSVLALASSHVAHLRPESRQYYYDHSRARHTAATSMATPLLSDISAANAIPLFCFSLTTVFIAFGSLRDEDHVAFQASSLIPSWLVLFRGLRTILEANNGALFSSPVSFLFKTTEVKRSWEFKQADMRALLEFQGFIKTSTSEEDEQTRQLLLDAFQEVRRALYFFYDGNFGNEVKNRSLFTWMYKISDGFLSLVQQGNRKALCILGFACVLVHQLECNWWCQGWGIRWIERVYASLDSVHRFWIAWPIKEIGWVPKRETAESKNI	gi|587689662|gb|EWZ36267.1|hypothetical protein FOZG_12000 [Fusarium oxysporum Fo47]	EWZ36267	0	99.6764	610.142	309	308		RNA polymerase II transcription factor activity, sequence-specific DNA binding;nucleus;regulation of transcription by RNA polymerase II;zinc ion binding	Molecular Function;Cellular Component;Biological Process;Molecular Function
g280.t1	hypothetical protein FOCG_06322	367	MLPYEHPYNPWQCYWATAALQLAVSGQKVLYRAILAHSAFNIAHLLGNDAKMANIALRYYNAALSHLTHDLVHSKTDSSAMLASIMSLMFAEAYRGHSTDWKHHLRGARTLLWSYGEAYPWILSDLARSSLESLGVIEIIAGSSTWFNRSDFEANRQSPDAGNPDPLAMLSTPDFIFTIGAPRCVLECISKITHFSQAPLGDISRTTSNELLHEVLSCLNSVQSNSSFIPNNPPEAKHQAKAFISATYIYCYRTLLDVPPHAIQQHVHDTLGHVSAFLANSTGNFSAWPAFIAAAEAYTQEDLATAQEWVNWATSVGIGSRTSIKVVLYEIWRRREVISQQSGLDPGKVIMDWKQIMHELEFDSLLI	gi|591420643|gb|EXL55780.1|hypothetical protein FOCG_06322 [Fusarium oxysporum f. sp. radicis-lycopersici 26381]	EXL55780	0	100	736.487	367	367		RNA polymerase II transcription factor activity, sequence-specific DNA binding;nucleus;regulation of transcription by RNA polymerase II;zinc ion binding	Molecular Function;Cellular Component;Biological Process;Molecular Function	Fungal transcription factor	FAMILY			PF11951 (PFAM)
g281.t1	hypothetical protein FOZG_11998	197	MSTEVRPSPIGGSQTTQALSQRLASIAASHPATLDLQGKIKVEVTRSVLSVREEYIQDNLTSTTLAGLHAISPPPFVYKDDTAGGLLAFYHLGHKLSGHSGLVHGGIAAVLLDECMGRASFPRLTGKISVTANLNLNYKSPIEVDSIILIRADVMEVQGRKAWVRGVIENAEDGTVFVEATGLFIEPKWADSLAKLL	gi|587689658|gb|EWZ36263.1|hypothetical protein FOZG_11998 [Fusarium oxysporum Fo47]gi|591420640|gb|EXL55777.1|hypothetical protein FOCG_06321 [Fusarium oxysporum f. sp. radicis-lycopersici 26381]gi|1246321997|gb|PCD29596.1|hypothetical protein AU210_012129 [Fusarium oxysporum f. sp. radicis-cucumerinum]	EWZ36263, EXL55777, PCD29596	4.31e-143	100	402.519	197	197				null;Thioesterase domain;HotDog domain superfamily	null;DOMAIN;HOMOLOGOUS_SUPERFAMILY	;;	;;	G3DSA:3.10.129.10 (GENE3D);PF03061 (PFAM);SSF54637 (SUPERFAMILY)
g282.t1	hypothetical protein FOCG_06320	785	MNNHESESVVLIEHPTPSVVRITLNRPKSLNALNVPLLRSLVEALRNNAIARIIILEGQGDRSFCAGEDLKQTLAPETGSAEELKQAFDQLQDITRLTSSSQSIVIAAVQGFAIGGGAEIALAADFVIGGPGAKFRFPEVSLGHAVTGGISLRLPHMVGLLKAKELLLTGRWVDADEALKLGLLTEINHDPKVRALELARQLSELPSISLSSSKTSLERTLFDSMESCLQDEVNVASHCFAQSDAALGYANFAARKAATTPSGHETNAAEMGRIRDLNTALCNSVTNFPERPFFRFGGQDVTFQQFDTAVGALAGGLRKLGIASGDRVLVMMRNSVEMAYSWMAVNRLGAIWVPINPELKSVTLKGVITSAQPKLAIVDEALLPELQQTGVVDDACVFV…	gi|591420639|gb|EXL55776.1|hypothetical protein FOCG_06320 [Fusarium oxysporum f. sp. radicis-lycopersici 26381]	EXL55776	0	100	1487.24	785	785		long-chain fatty acid metabolic process;long-chain fatty acid-CoA ligase activity;fatty acid biosynthetic process	Biological Process;Molecular Function;Biological Process	AMP-dependent synthetase/ligase;AMP-dependent synthetase/ligase;AMP-binding enzyme, C-terminal domain;AMP-binding enzyme, C-terminal domain;AMP-binding enzyme, C-terminal domain;AMP-binding enzyme, C-terminal domain;AMP-binding enzyme, C-terminal domain;Crotonase superfamily;Crotonase superfamily;ClpP/crotonase-like domain superfamily	DOMAIN;DOMAIN;DOMAIN;DOMAIN;DOMAIN;DOMAIN;DOMAIN;FAMILY;FAMILY;HOMOLOGOUS_SUPERFAMILY	Molecular Function/Biological Process;;;;;;;Biological Process/Molecular Function;;	catalytic activity/metabolic process;;;;;;;metabolic process/catalytic activity;;	PF00501 (PFAM);G3DSA:2.30.38.10 (GENE3D);PF13193 (PFAM);G3DSA:3.40.50.980 (GENE3D);G3DSA:3.30.300.30 (GENE3D);G3DSA:3.40.50.980 (GENE3D);G3DSA:3.90.226.10 (GENE3D);PF00378 (PFAM);SSF56801 (SUPERFAMILY);SSF52096 (SUPERFAMILY)
g283.t1	hypothetical protein FOCG_06319	456	MAVEKPQPYSERVETPIVELLPETEDSHAVILEPYHVDLLPEYEYVSREYMISGFAASEPYCTRLLLRCPKDPERFTGFAVEEPSHLWGGTSIWRHINRWLMRNGHAWIEIDSQAPSAIGKIKSADPERYKNMTFIPGPISDHFADNIPFVTEITKESLRAAYDEFKKEWWPATLQSPEIIAAASYALRSGQLGLRADRVVLSGLSQTGGVTRRFITHSSHLRLPGGELPFEGFIPCQSGGEALPDFPGSAIIELLGESEFQSVRLSCGVSGQMNETKHRRPDSEGFRLYEVAGMAHRESRYASQVDLKRWSVADLKGAEWSTFANSFIYHAVFDLMEKWTKDPLFTPPPSAILKTVGDSDEIVRDLHGNALGGVRTIHTDVPLARLVAATPKGRPNWY…	gi|591420638|gb|EXL55775.1|hypothetical protein FOCG_06319 [Fusarium oxysporum f. sp. radicis-lycopersici 26381]	EXL55775	0	100	939.488	456	456
g284.t1	hypothetical protein AU210_012126	497	MTESRSSPTEGNIITPANSNDSSNKRHYEMAEEHETTAVFVFTAKEGKAVKRKIDFILLPMLCACYIFSFLDKTLLNYASIFGIKEALGLEGSDYSWLGSIFYIGYMIGSMVWAKLVQRWPGHAGKFIAGAVCAWSIIVLLTVKCTNFAGIATIRFFLGLCESIIGPVFVIITSNWWTRPEQAFRTAFWLSGTPIGNFFGGILSYALGLIQGSIATWKIFFLFFGSLSLAFSFVLMYLMPDNQSNARWLDERQKTIAIERVRENQTVTKDSEWKWHQFWEALRDPQTVFFFVTAMGNTMPSTFASQFSSQIVKGFGFTAIQTTLISTCPAAVIQLLTFLVFSYIASKHNNIRLYLSILVSIPPLIGASLLHTLPTTNTAGRLAGYFLTYTAGLMASNYA…	gi|1246321993|gb|PCD29592.1|hypothetical protein AU210_012126 [Fusarium oxysporum f. sp. radicis-cucumerinum]	PCD29592	0	97.8218	980.704	505	494		integral component of membrane;transmembrane transport	Cellular Component;Biological Process	Major facilitator superfamily;Major facilitator superfamily;Major facilitator superfamily;Major facilitator superfamily;Major facilitator superfamily domain;MFS transporter superfamily	FAMILY;FAMILY;FAMILY;FAMILY;DOMAIN;HOMOLOGOUS_SUPERFAMILY	Cellular Component/Biological Process;;;;;	integral component of membrane/transmembrane transport;;;;;	PF07690 (PFAM);G3DSA:1.20.1250.20 (GENE3D);G3DSA:1.20.1250.20 (GENE3D);mobidb-lite (MOBIDB_LITE);PS50850 (PROSITE_PROFILES);SSF103473 (SUPERFAMILY)
g285.t1	hypothetical protein FOTG_14095	1061	MPKAYGNSHKRQTRPDTGPRRVRGPYALGGCLTCRRRHVKCDQVKPVCLTCQACGETCDGFSDDLCWVGASSSSKRESPADPSQGSRRHLYTEQSRALMAAAISASVPSSSVGTVLVDIDDHSRNPRSFETPEITIGPFGVFDANPDRESATAATFNVESNADAGATVSNTDPATDICDWDGYIVWDDLFTLDIENTPWMPSATGYTDRGLLESAPDFQTPTDLGYSRTARISHTESYMSMNTLPLMPSFKDELGAVDWHSTDITFLLRNFNSVVMPRMASVPLAKKFAWGPMHHELAVQTLAEVTFLKKPEALMAHAWVTSNQAEARRFQLEAERLVRFRGLSKRNISRRIRLLHHAYTWNRIVGESTYVLHDYGTFQHAISASCGEPAISDGAEANN…	gi|591487966|gb|EXM17718.1|hypothetical protein FOTG_14095 [Fusarium oxysporum f. sp. vasinfectum 25433]	EXM17718	0	88.4987	1880.92	1139	1008		RNA polymerase II transcription factor activity, sequence-specific DNA binding;nucleus;regulation of transcription by RNA polymerase II;zinc ion binding	Molecular Function;Cellular Component;Biological Process;Molecular Function	Zn(2)-C6 fungal-type DNA-binding domain;Zn(2)-C6 fungal-type DNA-binding domain superfamily;Fungal transcription factor;Zn(2)-C6 fungal-type DNA-binding domain superfamily;Zn(2)-C6 fungal-type DNA-binding domain;Zn(2)-C6 fungal-type DNA-binding domain;Zn(2)-C6 fungal-type DNA-binding domain;Zn(2)-C6 fungal-type DNA-binding domain;Zn(2)-C6 fungal-type DNA-binding domain;Zn(2)-C6 fungal-type DNA-bi…	DOMAIN;HOMOLOGOUS_SUPERFAMILY;FAMILY;HOMOLOGOUS_SUPERFAMILY;DOMAIN;DOMAIN;DOMAIN;DOMAIN;DOMAIN;HOMOLOGOUS_SUPERFAMILY	Cellular Component/Biological Process/Molecular Function/Molecular Function;Biological Process/Molecular Function/Molecular Function/Cellular Component;;Biological Process/Molecular Function/Molecular Function/Cellular Component;Cellular Component/Biological Process/Molecular Function/Molecular Function;;;;Cellular Component/Biological Process/Molecular Function/Molecular Function;Biological Proc…	nucleus/regulation of transcription, DNA-templated/zinc ion binding/RNA polymerase II transcription factor activity, sequence-specific DNA binding;regulation of transcription, DNA-templated/zinc ion binding/RNA polymerase II transcription factor activity, sequence-specific DNA binding/nucleus;;regulation of transcription, DNA-templated/zinc ion binding/RNA polymerase II transcription factor activ…	SM00066 (SMART);G3DSA:4.10.240.10 (GENE3D);PF11951 (PFAM);G3DSA:4.10.240.10 (GENE3D);PF00172 (PFAM);mobidb-lite (MOBIDB_LITE);mobidb-lite (MOBIDB_LITE);mobidb-lite (MOBIDB_LITE);PS50048 (PROSITE_PROFILES);SSF57701 (SUPERFAMILY)
g286.t1	hypothetical protein FOZG_11992	409	MDLRLWVVFVIDSILWSVIISPLNLVSRSHYGSETNALATGFPQAIGTFQAYLQENQLSEYATRDLGWISGLYTALTLFLGIQAGPIIDRFSPMVVGPIATALTIPMFFLLAECTEYWHFTLCLGILGGIGGALASTIALSIVGKLFTRLRGLAIGLALNGSALGGVIIPFMLRELFPTWGYTWTIRFLGILMIGIMIPGCACYIPYMKMYNLRIRNLQTNITRQPSNVSDASVTPCDPARKSGASAAINFNAFRSQTFAAVAATFFLLEFVIFGTSGSLPTLSLQAGNSVETGYNLIAIINGSGCVGRIVSGLLGDKYGHCNTLFLAIVLTAICVGVTLVPFGGTQVSALYAFATLWGLGSGFFSALIPACLGETCGHKDYGQYLGTLNFTVSTPRSQ…	gi|587689652|gb|EWZ36257.1|hypothetical protein FOZG_11992 [Fusarium oxysporum Fo47]gi|587724399|gb|EWZ95736.1|hypothetical protein FOWG_03299 [Fusarium oxysporum f. sp. lycopersici MN25]	EWZ36257, EWZ95736	0	99.7462	696.041	394	393		integral component of membrane;transmembrane transport	Cellular Component;Biological Process	null;Major facilitator superfamily;Major facilitator superfamily;MFS transporter superfamily	null;FAMILY;FAMILY;HOMOLOGOUS_SUPERFAMILY	;Cellular Component/Biological Process;;	;integral component of membrane/transmembrane transport;;	G3DSA:1.20.1250.20 (GENE3D);PF07690 (PFAM);G3DSA:1.20.1250.20 (GENE3D);SSF103473 (SUPERFAMILY)
g287.t1	cytochrome P450 oxidoreductase	415	MSTMNKLKVNVESDNFTETSHRSPVRALPSTWYNSPEMYELEKRAIFSKKWLLTTHQNRLPKAGDWMKFNTTGYEFVVARDRKGNLNAFHNICRHRAFPVVQGGQQGNSSIFACKYHGWSYGLSGNLAKAPNYDQLENFDKSKNGLFKIHLKVDAYGFVWVNLDSSENPEPWTRYFEGIDQQERLEKVNWDDYTLDKEYSMEGEYNWKILADNFNECYHCPTTHPDLPTLADLGKTKCDTGLGWIKHSSIQTEEQKKSGMQLASTYFYPSASVVVLPHFMMIQRFMPLGPTTSSMHYQIFRNKNSSEEDFHNIADLYARVVSEDKDLCIGAQKNLNAGIFVSGELHPRLEHGPLSFQESHRQAIHEHAKLEREAGKQIWPARQQLPSDHASEANKEDEA…	gi|1070354437|ref|XP_018250267.1|cytochrome P450 oxidoreductase [Fusarium oxysporum f. sp. lycopersici 4287]gi|342873533|gb|EGU75698.1|hypothetical protein FOXB_13806 [Fusarium oxysporum Fo5176]gi|587663470|gb|EWY85811.1|cytochrome P450 oxidoreductase [Fusarium oxysporum FOSC 3-a]gi|587689651|gb|EWZ36256.1|cytochrome P450 oxidoreductase [Fusarium oxysporum Fo47]gi|587724400|gb|EWZ95737.1|cytochro…	XP_018250267, EGU75698, EWY85811, EWZ36256, EWZ95737, EXA33645, EXK29580, EXK79961, EXL55770, EXL80367, EXL91005, KNB12222, SCO90021	0	100	877.47	415	415		monooxygenase activity;iron ion binding;cellular metabolic process;2 iron, 2 sulfur cluster binding;oxidation-reduction process	Molecular Function;Molecular Function;Biological Process;Molecular Function;Biological Process	null;Aromatic-ring-hydroxylating dioxygenase, alpha subunit, C-terminal domain;Rieske [2Fe-2S] iron-sulphur domain superfamily;Rieske [2Fe-2S] iron-sulphur domain;Rieske [2Fe-2S] iron-sulphur domain;Rieske [2Fe-2S] iron-sulphur domain superfamily;Rieske [2Fe-2S] iron-sulphur domain superfamily	null;DOMAIN;HOMOLOGOUS_SUPERFAMILY;DOMAIN;DOMAIN;HOMOLOGOUS_SUPERFAMILY;HOMOLOGOUS_SUPERFAMILY	;Biological Process/Molecular Function/Molecular Function/Biological Process/Molecular Function;Biological Process/Molecular Function/Molecular Function;Molecular Function/Biological Process/Molecular Function;Molecular Function/Biological Process/Molecular Function;Biological Process/Molecular Function/Molecular Function;	;aromatic compound catabolic process/2 iron, 2 sulfur cluster binding/oxidoreductase activity, acting on paired donors, with incorporation or reduction of molecular oxygen, NAD(P)H as one donor, and incorporation of two atoms of oxygen into one donor/oxidation-reduction process/iron ion binding;oxidation-reduction process/2 iron, 2 sulfur cluster binding/oxidoreductase activity;2 iron, 2 sulfur c…	G3DSA:3.90.380.10 (GENE3D);PF00848 (PFAM);G3DSA:2.102.10.10 (GENE3D);PF00355 (PFAM);PS51296 (PROSITE_PROFILES);SSF50022 (SUPERFAMILY);SSF55961 (SUPERFAMILY)
g288.t1	related to isoflavone reductase homolog A622	313	MTTKIAIVGATGETGGSIVDGLLGSESQFEITALVRPSSVEKPATITLKERGIKIVPIDLGGNHDELVAALEGIDTVISAIHFQSLDDEIPLSNAAKRAGVKRYVPCFFATIAPRGVMGIRDRKEEILDHIQRIYLPYTVIDIGWWYQLTLPRVPSGKLDGSLVFPNNNIIAGGNNPSALTDVRDIGKYVAAIVSDPRTINKRVLAYSELKTQNEIHKLVEKVIGEKPEHTSMSKEQLDEQLAPFKGSKEHSQMRGIYEYWMSWGVRGDNTPENAVYLGYVLAKDLYPSLQGRSLEEFIQDAAEGRVKKVYQH	gi|587689650|gb|EWZ36255.1|hypothetical protein FOZG_11990 [Fusarium oxysporum Fo47]gi|587724402|gb|EWZ95739.1|hypothetical protein FOWG_03301 [Fusarium oxysporum f. sp. lycopersici MN25]gi|591420632|gb|EXL55769.1|hypothetical protein FOCG_06313 [Fusarium oxysporum f. sp. radicis-lycopersici 26381]gi|1246321988|gb|PCD29587.1|hypothetical protein AU210_012121 [Fusarium oxysporum f. sp. radicis-cuc…	EWZ36255, EWZ95739, EXL55769, PCD29587	0	100	605.905	313	313				null;null;NmrA-like domain;NAD(P)-binding domain superfamily	null;null;DOMAIN;HOMOLOGOUS_SUPERFAMILY	;;;	;;;	G3DSA:3.90.25.10 (GENE3D);G3DSA:3.40.50.720 (GENE3D);PF05368 (PFAM);SSF51735 (SUPERFAMILY)
g289.t1	hypothetical protein FOXG_20618	94	MTTNSFGGALPRFDFPSQPAPAVSRMARIHKALPVVLVAATVAAVALKTTQEARESHTSIPAMLFSRAPAQGLVPRGQGILGKQNVDLGEKPNK	gi|1070354431|ref|XP_018250264.1|hypothetical protein FOXG_20618 [Fusarium oxysporum f. sp. lycopersici 4287]gi|342873531|gb|EGU75696.1|hypothetical protein FOXB_13804 [Fusarium oxysporum Fo5176]gi|475667770|gb|EMT65558.1|hypothetical protein FOC4_g10007661 [Fusarium oxysporum f. sp. cubense race 4]gi|477518680|gb|ENH70892.1|hypothetical protein FOC1_g10003347 [Fusarium oxysporum f. sp. cubense r…	XP_018250264, EGU75696, EMT65558, ENH70892, EWZ95740, EXA33642, EXK29582, EXK79739, EXL55767, EXL80370, EXL91002, EXM15171, KNB12219, SCO90019	2.98e-44	100	144.436	94	94
g290.t1	hypothetical protein FOCG_06311	351	MLPVSLPLCQRGSDRRTNMALSSIIEKDIAIACICSALILSRCGYRVYHWYKGHAGSHRIWHADDVYMAVALLPLISRTVCITLSFLLNPSSSREPATKDEAAAQHVSVEKLEHDRIVGLQLLVGTRLSYTLILWILKAALLSFYSRFVRVTNWGKTTVKVLWCLLFVSCLVVIVSILAECRPISLMWRLTSKETQPVCQKGMVYFFALAVGNISTDIALLILPFPTLAVARLNTRTKIQLGVLFSIGLLVITITIVRIPLILNDAMSQKARSTWATIEILCSFIVANTPFFYGLLRELGQHKGTHPSVTNPSRSEGPFYLQSKGADHRSYELQAATSDGNNNSQELIIMP	gi|591420627|gb|EXL55764.1|hypothetical protein FOCG_06311 [Fusarium oxysporum f. sp. radicis-lycopersici 26381]	EXL55764	0	100	691.419	351	351		integral component of membrane	Cellular Component
g291.t1	phenol 2-monooxygenase	670	MAIGAKTDHVDVLIVGAGPAGLMMATWLAKCGIKTRIVDKRGTKIFNGQADGLQCRTLEIFDSFGFAHRAWIESNHMLEISLWNPDEKGILRRSSRIPDTVPGISRFQQVVLHQGRIERFFLDAINDFSQGKISVERGVMPTSLEIDPKVVEDPDAYPITVNLRHLSEEEAQPKQTSTSANGTTIQDGLFRSNLSPDDTADMLKAAELNDKADTVEVVKAKYMLGADGAHSWVRKELGFKLEGESTDYIWGVLDIVPITDFPDIRQRCAIHSASSGSVMVIPRENKLVRLYIQLTTTAKIGEQDSRADRSWITPDVILESAQKILAPYKLTYRKLDWWTAYQIGQRVGSNFSAYDRVFLAGDAVHTHSPKAGQGMNVSMQDSFNLGWKVANVVKGLASR…	gi|587724407|gb|EWZ95744.1|phenol 2-monooxygenase [Fusarium oxysporum f. sp. lycopersici MN25]	EWZ95744	0	100	1389.79	670	670		monooxygenase activity;oxidation-reduction process;FAD binding	Molecular Function;Biological Process;Molecular Function	null;null;FAD/NAD(P)-binding domain superfamily;Phenol hydroxylase, C-terminal dimerisation domain;FAD-binding domain;FAD-binding domain;Thioredoxin-like superfamily;FAD/NAD(P)-binding domain superfamily	null;null;HOMOLOGOUS_SUPERFAMILY;DOMAIN;DOMAIN;DOMAIN;HOMOLOGOUS_SUPERFAMILY;HOMOLOGOUS_SUPERFAMILY	;;;;Molecular Function;;;	;;;;FAD binding;;;	G3DSA:3.30.9.10 (GENE3D);G3DSA:3.40.30.20 (GENE3D);G3DSA:3.50.50.60 (GENE3D);PF07976 (PFAM);PF01494 (PFAM);SSF54373 (SUPERFAMILY);SSF52833 (SUPERFAMILY);SSF51905 (SUPERFAMILY)
g292.t1	hypothetical protein FOWG_03305	278	MNREQLSTLDERAFAEKVPTMLWSDRETLFEDGSEDIDIIRSRAAESATVEAISSVLTSPIKDEDYDTLRVHQKALYSVLIKLPFEKLQPYRPALAALAAFDISGFAHRSSHYAQTFHVIRNAGHLERFAADAKAVWVTKDKFDMVSDRTLTERVHTAEEMRPYMPELFGWLVDANNPPFMPCRNQLARFPETAAIVAAEVLAKANKEKDGEYQHFLIDFVSDCVPVGEAWKPMREHVQALVKNLKGSRSEDDEELVDEADEWLTKLEQWEALKKEKN	gi|587724408|gb|EWZ95745.1|hypothetical protein FOWG_03305 [Fusarium oxysporum f. sp. lycopersici MN25]	EWZ95745	0	100	521.161	278	278				Domain of unknown function DUF5071	DOMAIN			PF16804 (PFAM)
g293.t1	hypothetical protein FOWG_03306	392	MIAKSLVFAVLAAHAAAGPCKPGGLSSNTLSASESASEPTTSETSVLDSVTTTTSEQATTTTEAATTTTSAAVPAGEAIIFQVNPRRRLSKRDTTFVGSNNPTECTFASVFRLDEGKLLDSGVPIYYAGSGFQELAAQGEPPADSVTTTFSIAGGRLSWTDSSFGEAGFCQTESDGQVYITFGSEPVGCEPVTLTAYKEEQCQNGQIVGIETSSAETTTAAETTASSDAVQPTTSSNACVVGIDGLNGEPPRESRLADCSRLNTVTVSPYPETSTVFKREVAFRIPTAFPTWRPAMNTLAARAEGEPTATTIQPTEVPIYATYCDSPEEYYAACSEAGITAFTTTLPTTTTSTSTTVSDCPAKRLVRRAGEHMGYEFEDNWDAHIMPGYKLF	gi|587724409|gb|EWZ95746.1|hypothetical protein FOWG_03306 [Fusarium oxysporum f. sp. lycopersici MN25]	EWZ95746	0	99.4898	579.711	392	390				null	null			mobidb-lite (MOBIDB_LITE)
g294.t1	uncharacterized protein FRV6_14140	267	MRFVYATSLLLSVTSAALIRLTFTLNVEDNKSSLTVYHGIGGSLIGERCGRKYPANEAIDFSMINSSGEGNFTVGNNTYRVHQNPVFAGGPICSTEMSPPYISIHCGKLWWNITNSTLPTVEGPCFANTTQEESELDGDLDPDWNTRKGVPNIDGSAFGWTATANIDFIALGFTVTESYNIGSSYTCNGGPNDTVCVWYKVANTAYVGRVPDVFIPTNDCDKHSKQVLIAAPNLGNDGGGFRPTTFCIAAELAHVLEIAPKGIRVGQ	gi|1252231918|emb|SCO90012.1|uncharacterized protein FRV6_14140 [Fusarium oxysporum]	SCO90012	1.32e-160	78.9308	454.521	318	251
g295.t1	hypothetical protein AU210_012112	1099	MTDESKRCRTKKAKTRSVSSWLFYLQETQKKVKCDEQLPGCKRCAKIGVECPGYHKPVKWSVKYERYMVDSSPTADNSFSWFDSGARNLSNLIQPKSNSESVETQNDNDSEVQAPGPSTQGSSSSLSDAREYLEDMLEMHPPSTLNSEQPSALCDDVQADEEFSLAPDALHDDSLCLTSYTPTLQTSLILDHYFTTVCHFNSSFDSANNPFRSEVARMMADSPLLFGCVLSMSAAHLYQGDKNSSYIPLEFQTEAMSHLSQTLSKLPVSKECEVDDNRPTALVSREKILNVSDDLLLSIIFLGMTAAWHDVSATGLPHLHGSRQLFRSWITLNKLTDIDKRRNMTRTQIFVVSSMVYWEAMSSALFDQQYEGLSHLTIFCDPHPPALIQPCPWTGVATP…	gi|1246321979|gb|PCD29578.1|hypothetical protein AU210_012112 [Fusarium oxysporum f. sp. radicis-cucumerinum]	PCD29578	0	98.3361	1197.96	601	591		RNA polymerase II transcription factor activity, sequence-specific DNA binding;nucleus;regulation of transcription by RNA polymerase II;zinc ion binding	Molecular Function;Cellular Component;Biological Process;Molecular Function	Fungal transcription factor;Zn(2)-C6 fungal-type DNA-binding domain superfamily;Amine oxidase;FAD/NAD(P)-binding domain superfamily;Zn(2)-C6 fungal-type DNA-binding domain;Zn(2)-C6 fungal-type DNA-binding domain;Zn(2)-C6 fungal-type DNA-binding domain superfamily;FAD/NAD(P)-binding domain superfamily	FAMILY;HOMOLOGOUS_SUPERFAMILY;DOMAIN;HOMOLOGOUS_SUPERFAMILY;DOMAIN;DOMAIN;HOMOLOGOUS_SUPERFAMILY;HOMOLOGOUS_SUPERFAMILY	;Molecular Function/Molecular Function/Biological Process/Cellular Component;Biological Process/Molecular Function;;Molecular Function/Molecular Function/Cellular Component/Biological Process;;Molecular Function/Molecular Function/Biological Process/Cellular Component;	;RNA polymerase II transcription factor activity, sequence-specific DNA binding/zinc ion binding/regulation of transcription, DNA-templated/nucleus;oxidation-reduction process/oxidoreductase activity;;zinc ion binding/RNA polymerase II transcription factor activity, sequence-specific DNA binding/nucleus/regulation of transcription, DNA-templated;;RNA polymerase II transcription factor activity, s…	PF11951 (PFAM);G3DSA:4.10.240.10 (GENE3D);PF01593 (PFAM);G3DSA:3.50.50.60 (GENE3D);PF00172 (PFAM);mobidb-lite (MOBIDB_LITE);SSF57701 (SUPERFAMILY);SSF51905 (SUPERFAMILY)
g296.t1	hypothetical protein FOZG_11979	341	MKTYGLFLVGLAALATADVKLTSSGCADASGFEKCQASVNKKTSSCIAQARHDNSQLELLACGCQDYVDNFNCYAASCWNRVWECEYQEYMVSYFMNCATAKQPVPYFPAPKNAPGACSCNVGQVYLNIQDAIQQTATCSNNADSGDAGSNLQQIEGCNCCEISGALSSIVEICPKTDPNLIGLKQISSLESELNVDYKSCGSYMETYDCSSKLSYSLEGVSTYYKPDDPLKTGTATLSNNPGSVTAPASGKVFSYTNGGDGTVYTITAAGVGKDSSDSKGSSDSNSGSGSSDDSSGSTGTATGDSSKATESSKKNGADRLATGSALIIGVTLVMTLASIY	gi|587689636|gb|EWZ36241.1|hypothetical protein FOZG_11979 [Fusarium oxysporum Fo47]	EWZ36241	0	100	609.757	341	341				null	null			mobidb-lite (MOBIDB_LITE)
g297.t1	enniatin synthase	3137	MTSLNTKSGSTQPVMPLLLPSDDASHTDTLVEEVTRSFGLGRDRIENILPSTAFQQDVIDCAGSNNQRSIGHVAYEISNDIDISNLAAAWKDTINRTPALRTCAFTSSSGDSYQVVLRDSFVFSWMFCTSVDQKDAVVQDEAAAAASGPRCNRFVLLEDPIGKKKLLVWTFSHALVDSTFQERILGRVLKAYKHGHDELSNRPYTPESSDPEDDGLSLTPTDGSKTPETGGIHPATQFWEDYLSDLNASAFPHLTSPLAVPYPNARAEQHICFTASAQSTWPSIAVCRTALAILLSRYTHSPEALFGVVTEQQQLLANGPTRTVVPFRVHCTSDQSLSDIISAVNANDDATRQFADVGLRNIASTGDDGSAACGFQTVLLVTDGETGQASCELHQKTGE…	gi|587689635|gb|EWZ36240.1|enniatin synthase [Fusarium oxysporum Fo47]	EWZ36240	0	99.6812	6319.18	3137	3127		catalytic activity;metabolic process;phosphopantetheine binding	Molecular Function;Biological Process;Molecular Function	Polyketide synthase, phosphopantetheine-binding domain;Polyketide synthase, phosphopantetheine-binding domain;Polyketide synthase, phosphopantetheine-binding domain;Polyketide synthase, phosphopantetheine-binding domain;ACP-like superfamily;AMP-dependent synthetase/ligase;ACP-like superfamily;Amino acid adenylation domain;Amino acid adenylation domain;Phosphopantetheine binding ACP domain;Phospho…	DOMAIN;DOMAIN;DOMAIN;DOMAIN;HOMOLOGOUS_SUPERFAMILY;DOMAIN;HOMOLOGOUS_SUPERFAMILY;DOMAIN;DOMAIN;DOMAIN;DOMAIN;DOMAIN;DOMAIN;HOMOLOGOUS_SUPERFAMILY;HOMOLOGOUS_SUPERFAMILY;HOMOLOGOUS_SUPERFAMILY;HOMOLOGOUS_SUPERFAMILY;HOMOLOGOUS_SUPERFAMILY;DOMAIN;DOMAIN;DOMAIN;DOMAIN;DOMAIN;DOMAIN;DOMAIN;DOMAIN;HOMOLOGOUS_SUPERFAMILY;HOMOLOGOUS_SUPERFAMILY;HOMOLOGOUS_SUPERFAMILY;HOMOLOGOUS_SUPERFAMILY;HOMOLOGOUS_SU…	Molecular Function;;;;;Biological Process/Molecular Function;;;;;;;;;;;;;;;;;;;;;;;;;;;	phosphopantetheine binding;;;;;metabolic process/catalytic activity;;;;;;;;;;;;;;;;;;;;;;;;;;;	SM00823 (SMART);G3DSA:3.30.559.10 (GENE3D);G3DSA:2.30.38.10 (GENE3D);G3DSA:3.30.300.30 (GENE3D);G3DSA:1.10.1200.10 (GENE3D);PF00501 (PFAM);G3DSA:1.10.1200.10 (GENE3D);TIGR01733 (TIGRFAM);G3DSA:3.40.50.980 (GENE3D);PF00550 (PFAM);G3DSA:2.30.38.10 (GENE3D);PF00668 (PFAM);G3DSA:3.30.559.10 (GENE3D);G3DSA:1.10.1200.10 (GENE3D);G3DSA:3.40.50.150 (GENE3D);G3DSA:3.30.300.30 (GENE3D);G3DSA:3.40.50.980 (G…
g298.t1	hypothetical protein FOXG_11846	456	MASQEHPSWLKALLADTRPPPKLFAWSPANIQPKLDEGIDMGSSNSDEEYDNDACVDPSTESDERIYIIGPGNVGRLYATHMARHPKALPITLVVHRKELLSQWASCEGVGLADLTSGKLFLNKCFTVEWWTETRPHYGPVKEVAGGKKLHNIFISTKAEAGLAEADRIRRYLGRCSSIVFAQNGVCKLWPPHGPLYISHRYPSGDPPTFSACVVSHGVASAGPFLSVHAAPADAYIGPVFWASDPKSPWEQPLDDFFIRHIATTPLVNTKQVSSGEIWLLQLEKLVMNAAINPLTALLRCKTGELFTSYDSDDPLTQVIDKLLWQTSAVIQGLIDHNTSRSVITSYAEQILRHGPGCNLQQSDSKVRKKLIERFSQPILKPKLYAFGLKIFEHRSSML…	gi|1070354405|ref|XP_018250251.1|hypothetical protein FOXG_11846 [Fusarium oxysporum f. sp. lycopersici 4287]gi|590027738|gb|EXK29596.1|hypothetical protein FOMG_14064 [Fusarium oxysporum f. sp. melonis 26406]gi|902740637|gb|KNB12206.1|hypothetical protein FOXG_11846 [Fusarium oxysporum f. sp. lycopersici 4287]	XP_018250251, EXK29596, KNB12206	0	98.9035	928.317	456	451		oxidoreductase activity;oxidation-reduction process	Molecular Function;Biological Process	Ketopantoate reductase, N-terminal domain;6-phosphogluconate dehydrogenase, domain 2;6-phosphogluconate dehydrogenase, domain 2;Ketopantoate reductase, C-terminal domain;Ketopantoate reductase, C-terminal domain;6-phosphogluconate dehydrogenase-like, C-terminal domain superfamily	DOMAIN;HOMOLOGOUS_SUPERFAMILY;HOMOLOGOUS_SUPERFAMILY;DOMAIN;DOMAIN;HOMOLOGOUS_SUPERFAMILY	;Biological Process/Molecular Function;;;;Biological Process	;oxidation-reduction process/oxidoreductase activity;;;;oxidation-reduction process	PF02558 (PFAM);G3DSA:1.10.1040.10 (GENE3D);G3DSA:3.40.50.720 (GENE3D);PF08546 (PFAM);mobidb-lite (MOBIDB_LITE);SSF48179 (SUPERFAMILY)
g299.t1	hypothetical protein AU210_012108	1305	MGKRTAENSAPNGEGEEKHPEMGVDGRPEREPTFQDYMRVFKYASKWDLLAYIVGVIASIGVGITLPLLNIVFGQFASKFSDYAGTETLPGDEFRSKLSELCLYLLGLFLGRLVLGYINNFAFRMTGVRITSAIRQDYFTALFSQSVHVLDSMPPGYATTIITTTGNTLQLGISEKLGVFVEYNATMIASIIVAFIYSWQLSLVTFTAVVFITFSVSLVLPYITKGQTNQTKSEALAMSVASEAMSGIRMIVAYGAESRIGNKYGKFVEEAKKHAQFAGPFIALQYGLVFFSSYAAFGLAFWYGTRLLLDDKINQLGAIIVVLFSVMMIVTAMERISTPLLAVSKATVAACEFFTVIDAPRPEPGHLTDPDVSATEDIVLEDVTFAYPSRPHVKILDNL…	gi|1246321974|gb|PCD29573.1|hypothetical protein AU210_012108 [Fusarium oxysporum f. sp. radicis-cucumerinum]	PCD29573	0	99.9234	2502.24	1305	1304		ATP binding;integral component of membrane;ATPase activity, coupled to transmembrane movement of substances;transmembrane transport	Molecular Function;Cellular Component;Molecular Function;Biological Process	AAA+ ATPase domain;ABC transporter type 1, transmembrane domain;ABC transporter type 1, transmembrane domain superfamily;ABC transporter-like;ABC transporter-like;ABC transporter type 1, transmembrane domain superfamily;ABC transporter type 1, transmembrane domain superfamily;ABC transporter type 1, transmembrane domain superfamily;ABC transporter type 1, transmembrane domain;ABC transporter type…	DOMAIN;DOMAIN;HOMOLOGOUS_SUPERFAMILY;DOMAIN;DOMAIN;HOMOLOGOUS_SUPERFAMILY;HOMOLOGOUS_SUPERFAMILY;HOMOLOGOUS_SUPERFAMILY;DOMAIN;DOMAIN;DOMAIN;DOMAIN;HOMOLOGOUS_SUPERFAMILY;HOMOLOGOUS_SUPERFAMILY;HOMOLOGOUS_SUPERFAMILY;HOMOLOGOUS_SUPERFAMILY;HOMOLOGOUS_SUPERFAMILY	;Cellular Component/Biological Process/Molecular Function/Molecular Function;Molecular Function/Molecular Function/Biological Process/Cellular Component;Molecular Function/Molecular Function;;Molecular Function/Molecular Function/Biological Process/Cellular Component;;;Cellular Component/Biological Process/Molecular Function/Molecular Function;Cellular Component/Biological Process/Molecular Funct…	;integral component of membrane/transmembrane transport/ATP binding/ATPase activity, coupled to transmembrane movement of substances;ATP binding/ATPase activity, coupled to transmembrane movement of substances/transmembrane transport/integral component of membrane;ATPase activity/ATP binding;;ATP binding/ATPase activity, coupled to transmembrane movement of substances/transmembrane transport/inte…	SM00382 (SMART);PF00664 (PFAM);G3DSA:1.20.1560.10 (GENE3D);PF00005 (PFAM);G3DSA:3.40.50.300 (GENE3D);G3DSA:1.20.1560.10 (GENE3D);mobidb-lite (MOBIDB_LITE);mobidb-lite (MOBIDB_LITE);PS50929 (PROSITE_PROFILES);PS50929 (PROSITE_PROFILES);PS50893 (PROSITE_PROFILES);PS50893 (PROSITE_PROFILES);SSF90123 (SUPERFAMILY);SSF90123 (SUPERFAMILY);SSF52540 (SUPERFAMILY);SSF52540 (SUPERFAMILY);SSF52540 (SUPERFAM…
g300.t1	hypothetical protein FOCG_06299	678	MALMLAPYNGAMRLGMGFNSYTQTLCVNDVVRKPGNIPAAETDLRAAQLTQKTDAATFKSKQITAGTQQDQPQEVLDGASGTISRVVVDGQKEVSQVVSWEASFIENGSEVLKKLDVSGALSIKMAGMGQLSGKAAFVDSTDIKNADIKYLVHVKVTNQRLIADNITEFAPIDYIEPGQFTEIYGDCFISGFIEGGEFDALVTVTTEETIKKNSLSGGLELGANISGFDVSGQVHGGVENNSNDKKARTKISVTWSGGGDIRNDNIKEWTLESLKAVAMSFPDAVAARSDAVLTKYTSLRSYHEQTRKGSPLDYENAGVYTAALYDAYTDYKMMWGQIHTMIGGFNTNEIRLFTREALTIPKDFVEDMKKDQENKKTHYNERVKAREEAENAAALAPYT…	gi|591420614|gb|EXL55751.1|hypothetical protein FOCG_06299 [Fusarium oxysporum f. sp. radicis-lycopersici 26381]	EXL55751	0	98.3847	1277.31	681	670				null;null	null;null	;	;	G3DSA:1.20.1170.10 (GENE3D);mobidb-lite (MOBIDB_LITE)
g301.t1	uncharacterized protein FRV6_14131	190	MLRVPQLDTDAVRLLNTSSDPIIEFQKIYGDFYVAGYRVGAVNDTMISGKLANKTFFDAKRAVAEGKVAWAKVHKSINELSASASNEGLIRVDAFDSLMDFHSTFSVQTDDDIVRMGDVAAKNKQRAMTIAARATETLWKDFSLGYEDTVYQDVVDHLCDRGLVTELLLAPFATLREYQYLLARRRINMR	gi|1252231909|emb|SCO90003.1|uncharacterized protein FRV6_14131 [Fusarium oxysporum]	SCO90003	8.41e-138	99.4737	388.652	190	189
g302.t1	hypothetical protein FOZG_11973	502	MATQLVPYNTAMKLGSGFNSFTQTLCVDNAVVREPNNKGSGEVRQKQSEEEVPQSVIYKTSIIEKSTDVTDEMNINGAFNIKYDQLTADGSGKFINTNKIKESDVNIMVSVKVVNQIIYDHSLTKFNSITKFKDDSQKRLVDIYGDSFISGWQEGGEFLAVISIKAKNRDEAHNIAADARIAYTRNKSPAPESDKKEFMLDINAKFDKIKNDIAAENEVSVSVMWSGGGQHLKEQKKDWDFDTMKDVALMFPDLCARTPMRTHALLTRYTALRSFHETQAFDLPRYDKTGTYTNVLHEAYLDYKAILSTIQVLAFEVSEGKKALIENFRVQEAIDAAKVIADKWREARSENSTQEPTPGTGPESTEGSEVMVPGPEANLDTKNEKAPPLPKPKTCQSPG…	gi|587689629|gb|EWZ36234.1|hypothetical protein FOZG_11973 [Fusarium oxysporum Fo47]	EWZ36234	0	100	991.104	502	502				null	null			mobidb-lite (MOBIDB_LITE)
g303.t1	hypothetical protein FOWG_03321	348	MVALKAALALLFISAASAIPTSAQWPKYDTNGQLLDLALDKRAPAICQPDDKDIMALRSNKADGSAFCSTYLQSTKTITTTPLVTSDMTNMVTKTAILLKMQKVRINVYHIVRTKAMKTISTVITETKTALVTDFATKTIRHHDDGKQSTDVVTEQVTKTITTTIDLTSTMDVTDVDTQDVTANVPTTVTVTVTGAAPTTSVGTEYHCAIPGYGQGSYMVASGGAGPSSSWDSCKSFCSVQQNAPVKQVPSYLPLKDPRVVSSAFTVTNYKTVVVTNFNTVGVTNRNTIRTTDYDTASETAYNSVVVINVGYVTVTEYDTVVANDVATNTVIPDAVTVTGGDSYVWGS	gi|587724425|gb|EWZ95762.1|hypothetical protein FOWG_03321 [Fusarium oxysporum f. sp. lycopersici MN25]	EWZ95762	2.27e-85	99.2126	260.766	127	126
g304.t1	hypothetical protein FOZG_11970	235	MAAKSPIVLILGSGPNIGQSVARKFASEGFRVAIASRSQKEADSTDNQLNIKTDLTKPLEVADAFSKVKTTFGTPSVVVYNASAAAFPPADDPLSVSYTDFSNNTAINIHSAFIAAQQAVTGFAQLPESAARTFIYTGNILNVTILPKFLDAGVGKSGAAHMMWAAADAYKNKGYKFYYADERKPDGAPKYRVDGNAHADLYWELSQGKEQGHWMQTFVKGEGYKKFDTLYTPIA	gi|587689626|gb|EWZ36231.1|hypothetical protein FOZG_11970 [Fusarium oxysporum Fo47]gi|587724426|gb|EWZ95763.1|hypothetical protein FOWG_03322 [Fusarium oxysporum f. sp. lycopersici MN25]gi|1246321969|gb|PCD29568.1|hypothetical protein AU210_012103 [Fusarium oxysporum f. sp. radicis-cucumerinum]	EWZ36231, EWZ95763, PCD29568	2.44e-151	99.5745	426.402	235	234				null;null;NAD(P)-binding domain superfamily	null;null;HOMOLOGOUS_SUPERFAMILY	;;	;;	PF13561 (PFAM);G3DSA:3.40.50.720 (GENE3D);SSF51735 (SUPERFAMILY)
g305.t1	hypothetical protein AU210_012102	1482	MRSIALPLLFCWTLFPAVLAQDSKPGVPVHPGQPSNCIAWHTVKQGDDCETVPKKYYITKEEFLAWNTAVSKDCLTNFWLKYAYCVRIDGTSAIYTSAQSTETSKTTVTTKSNDPTSPTSKTTSTKDTSSTIRTSSKPTSGTTSESVVTTSVNTTYSVRNPVSTWNITTPTTDVTWPPKATQSGQPKDCNKWHLVRGRQSCQDVLNIHTSLMKKEDFFKWNPEVHEDCSGLFVGYWYCVGVKLNTTNNLEWETSTPPFTPPPEPTSYTPTKLTPANSDFTPTPSHGPMPTDCIHYHQAEADESCRDVLKTYNYLSKDQFFKYNPVLKNNCDGLWKDNWYCVGVKSDLLMPPTVTTTPSDIPSGSPKDCKAWYYTTGGESCEQLANMFGTFSADEFISMN…	gi|1246321968|gb|PCD29567.1|hypothetical protein AU210_012102 [Fusarium oxysporum f. sp. radicis-cucumerinum]	PCD29567	0	93.617	1340.1	752	704				LysM domain superfamily;LysM domain;LysM domain;LysM domain;LysM domain;LysM domain;LysM domain;LysM domain;LysM domain	HOMOLOGOUS_SUPERFAMILY;DOMAIN;DOMAIN;DOMAIN;DOMAIN;DOMAIN;DOMAIN;DOMAIN;DOMAIN	;;;;;;;;	;;;;;;;;	G3DSA:3.10.350.10 (GENE3D);PF01476 (PFAM);mobidb-lite (MOBIDB_LITE);mobidb-lite (MOBIDB_LITE);PS51782 (PROSITE_PROFILES);PS51782 (PROSITE_PROFILES);PS51782 (PROSITE_PROFILES);PS51782 (PROSITE_PROFILES);PS51782 (PROSITE_PROFILES)
g306.t1	hypothetical protein AU210_012100	661	MDFSIFLFLLMFASAVQGHVPHPKHSRLHSASPPKLAKRADADPSDFSWVKRWAAIGDSYTAGIGSGRPLGSILDGEELDVKVRTMNITLPNLEFSGHGNWYCARYDMSYPMIISRLLGSQVESFQYAACSGDRAGQIYQQAEQIEGDLDMVMLTAGGNDLCLAGIITDCILLSANNEEACEAALKVAEDNVENIITNNMKEILYALNKKVNKDGIVVVLGYAEFFSTEEDSCEYEEWDKKAFLEPIQTPQKLTIARRHRFNALVKKINRATADAVNDISKDEDVKYKIGFADWNPWVTDASIDGQMCFPSANGDYPSKDQPQMQFIKPPTNPTPGEREDLKRRGVDGSDYYDYSQGELRKKRAAESIWGSKFFNSANPPELVRRVLGRRAPKPPGCPS…	gi|1246321966|gb|PCD29565.1|hypothetical protein AU210_012100 [Fusarium oxysporum f. sp. radicis-cucumerinum]	PCD29565	0	97.4815	1367.83	675	658		hydrolase activity, acting on ester bonds	Molecular Function	SGNH hydrolase-type esterase domain;SGNH hydrolase superfamily;SGNH hydrolase superfamily;SGNH hydrolase superfamily	DOMAIN;HOMOLOGOUS_SUPERFAMILY;HOMOLOGOUS_SUPERFAMILY;HOMOLOGOUS_SUPERFAMILY	;;;	;;;	PF13472 (PFAM);G3DSA:3.40.50.1110 (GENE3D);mobidb-lite (MOBIDB_LITE);SSF52266 (SUPERFAMILY)
g307.t1	hypothetical protein FOWG_03327	221	MSSLYHYSFSHVSKTDSVDQSAIKYRDLRLKALKASPESFSSTYEIESQFTDAAWRDRLLQDDRENFVCVATPVSPGASSMAQWVGQVTLRGPVSRKDFTLPEVSGQPMPGGDDEEDRWQMLSLFILPEHQGRKLGQGLCREVIKHLQETRQKTRTVVRLMVKPQNTATVHLYEKLGFETVGKCTLAEALVANGDGHLLPEDTTDTKYSTRSGLIMIYTIS	gi|587724431|gb|EWZ95768.1|hypothetical protein FOWG_03327 [Fusarium oxysporum f. sp. lycopersici MN25]gi|591420605|gb|EXL55742.1|hypothetical protein FOCG_06290 [Fusarium oxysporum f. sp. radicis-lycopersici 26381]gi|1246321964|gb|PCD29563.1|hypothetical protein AU210_012099 [Fusarium oxysporum f. sp. radicis-cucumerinum]	EWZ95768, EXL55742, PCD29563	1.36e-164	99.5475	458.759	221	220		transferase activity, transferring acyl groups other than amino-acyl groups	Molecular Function	FR47-like;FR47-like;GNAT domain;Acyl-CoA N-acyltransferase	DOMAIN;DOMAIN;DOMAIN;HOMOLOGOUS_SUPERFAMILY	Molecular Function;;Molecular Function;	transferase activity, transferring acyl groups other than amino-acyl groups;;N-acetyltransferase activity;	PF08445 (PFAM);G3DSA:3.40.630.30 (GENE3D);PS51186 (PROSITE_PROFILES);SSF55729 (SUPERFAMILY)
g308.t1	hypothetical protein FOCG_06289	160	MAASRSKAKPLMETISEAHRMSYRIGRGEQGVLTFEPYKSAILPLWRFRTVPIARQSAEDLWAKFNEFKDQRDFVGMDMTRKFIQMGMTRAKRYANHAGGRKYKKGTREELPKSDEHPDKDEKLRASLIFRGYWEKCKEDEEYQNLKEEFLKKQKDWKDC	gi|591420604|gb|EXL55741.1|hypothetical protein FOCG_06289 [Fusarium oxysporum f. sp. radicis-lycopersici 26381]gi|1246321963|gb|PCD29562.1|hypothetical protein AU210_012098 [Fusarium oxysporum f. sp. radicis-cucumerinum]	EXL55741, PCD29562	7.75e-116	99.375	330.487	160	159				Protein of unknown function DUF4385;Protein of unknown function DUF4385	FAMILY;FAMILY	;	;	PF14328 (PFAM);mobidb-lite (MOBIDB_LITE)
g309.t1	hypothetical protein AU210_012097	127	MKFSAILLVLAPLVSAAASKEAAAGLPDLASAGEKGHDLSSHGEGLQLAAKVCPAKFPRKCSLGNFCCRTLKCXAPRYMLRHLGYRMMNMFVGACSKDAEVGVSVDVDKDNFDSVDNGTKSWSWRWP	gi|1246321962|gb|PCD29561.1|hypothetical protein AU210_012097 [Fusarium oxysporum f. sp. radicis-cucumerinum]	PCD29561	1.75e-28	91.4634	105.916	82	75
g310.t1	hypothetical protein FOWG_03331	854	MSAKSTEQSGQPENSIPSWSSRLYRQVGFSAKKTWQDRGDIIRHSRELFTAAGPDGLPYASLPTTSSIRLLEVKPGNPSEMLQCSLQTVDLADNPKYNALSYTWELDPPSFPYELRYLSQKAPNFAKVVTSGVDTVNHAINRLMVRSRSEPADPDAKSAENSTDRDKILCDGKGVYVKSNLYQALLQLRKARPGFYWIDAICINQSNLAELGQQVQMMNRIYSSASQVTIWLGTCPHVFSPGVANLIQMTKTGLPEITEAAESKDFYYTRVGTTSLWHLVLCVFFIVTRKWFKRLWVLQELCLAKEAIFLLGDYKFEADDISVAFGWMRSILSAWNTSGLHMFAQILTSFGDMPDQAVSLLNSRRTISEGDKVELQEWFRLVKDREARDPRDMVYGGLA…	gi|587724436|gb|EWZ95773.1|hypothetical protein FOWG_03331 [Fusarium oxysporum f. sp. lycopersici MN25]	EWZ95773	0	99.7658	1735.7	854	852				Heterokaryon incompatibility	DOMAIN			PF06985 (PFAM)
g311.t1	---NA---	249	MKLSAVTLLTLATGILAAPVAEANYDVSYSSYEAPKAPKPHYEKPKPKPHHEKPKHEYPAPHHEKPKPKPHPKPHYEKPKKPEYQAPKPHYEKPKPKPHPKPAYEAPKPHKPEYTKPKAPKPHKPEYTAPKPVKPKYTKPKAPKPHKPEYTKPKAPKPHPKPAYEAPKPAPKPHKPEYTKPKAPKPHKPEYTAPKPHHEKPKPHPKPTYQAPKPAPKPHKPEYTKPKTEKPKPAPKPEYKAPTYQAPHY	No Blast Hit										null	null			mobidb-lite (MOBIDB_LITE)
g312.t1	hypothetical protein FOZG_11960	274	MIASMCRLMPVSFRIRIYHFLSSLASRVYGSSCSLRVQHLPFGMYLKTKSVEDHQALKIEFGAPQLVRSQTQIPVPRPLYLLSDTETSYLLAATLPGQRLGSYIDILSDHDLDILTHDMQRYLTQLRSISRHGTPKYEISNAIGGKYYDYRIIAAHDYDKERGDFFAPCTDEEDFNDILRTPALPDGFDSTGHNIVFTHSDINMRNVLMHNGRISGIADRENPGWFSDYWEYTKAHYVTKLHKRWLAVVNRIFEIFGDFTLDLEIERRLWEYCF	gi|587689615|gb|EWZ36220.1|hypothetical protein FOZG_11960 [Fusarium oxysporum Fo47]	EWZ36220	0	99.635	535.798	274	273				null;Protein kinase-like domain superfamily	null;HOMOLOGOUS_SUPERFAMILY	;	;	G3DSA:1.10.510.10 (GENE3D);SSF56112 (SUPERFAMILY)
g313.t1	hypothetical protein FOZG_11959	161	MSLNGNLESSSIYIAMKSRPSPREYHWGLIVTDDIGRPVLHHATNLTGPWKYEERQNESAIDPTLIVLVKASGVSNVPRATQIIQSVPTDGKPSRRTGAALTCRIWVKDALFELHETGEIFLADYIEVIETEVIAYAERYAADSEQGKGTAVINSAFASSL	gi|587689614|gb|EWZ36219.1|hypothetical protein FOZG_11959 [Fusarium oxysporum Fo47]	EWZ36219	5.54e-114	98.1366	325.865	161	158
g314.t1	hypothetical protein FOXB_01384	863	MVCIPSWLTRLGARLANRPFIFTFAVSALFASKLAHIHSHRNAVATGRLFTFFSTFFVQDILVLLLIRLLLDQWSPRTQILHYATTVVAGLLILYNVALSLISITFYLVSGAEIHWRNLNLVSDPTSRAIFLSGLVTFILVASCLIVLAWLLQNVCYRVFGWGADMLHFPWAMARTATNRFLRKRNIYSPLPDPEPVIAEENQYDDVDDEAWLEDFVEHGKSQTLYSRISQRVSTFGVRVQPSTVRRIHYGMPYFFWSLFTIAMMVLLLERPDDRSLLFLSWTTGLLPFVDVSSTAPLLDQLPSKFEQVGIQHQWDEKSALGEPPKMDWLPKGKPLAGFEDWYTPNELHYNAAKDPMKISNLDQPVLEELKDKLKDVSVKHVMLFLLESTRNDIFPFKK…	gi|342888820|gb|EGU88038.1|hypothetical protein FOXB_01384 [Fusarium oxysporum Fo5176]gi|477518648|gb|ENH70860.1|hypothetical protein FOC1_g10003313 [Fusarium oxysporum f. sp. cubense race 1]gi|587724440|gb|EWZ95777.1|hypothetical protein FOWG_03335 [Fusarium oxysporum f. sp. lycopersici MN25]gi|591420595|gb|EXL55732.1|hypothetical protein FOCG_06281 [Fusarium oxysporum f. sp. radicis-lycopersici…	EGU88038, ENH70860, EWZ95777, EXL55732, EXL80408	0	99.8841	1760.35	863	862		metabolic process;sulfuric ester hydrolase activity;integral component of membrane	Biological Process;Molecular Function;Cellular Component	Sulfatase, N-terminal;Alkaline phosphatase-like, alpha/beta/alpha;Alkaline-phosphatase-like, core domain superfamily	DOMAIN;HOMOLOGOUS_SUPERFAMILY;HOMOLOGOUS_SUPERFAMILY	Molecular Function/Biological Process;Biological Process/Molecular Function;Biological Process/Molecular Function	sulfuric ester hydrolase activity/metabolic process;metabolic process/catalytic activity;metabolic process/catalytic activity	PF00884 (PFAM);G3DSA:3.40.720.10 (GENE3D);SSF53649 (SUPERFAMILY)
g315.t1	hypothetical protein FOZG_11957	471	MTSPRFSNTILVPGTSGQSPSIQTFGALDQPRKKRPHRKSRKGCDACKRRKVKCDERVPCTNCLQRNEQCFQPHHISVAIPIVAKAIDPVPWINLMHLELFHHWDRETRSTLAFPQIWPVVMQQAFHEDFVMSAILCTSAMHFSSLCPHEPKYRDASGHLMAKTVQLFRKNLSRPFNKQNCEALMGTALLVNYISWFDLDFLHGQTKLDLSKDQLFFLTPGIIELWFRSMPIFIDQGSIFADVARHSPRFHIEQALVSWGYDPERFVGLLMDIWDDPRYQGESGPLKSDEPTSCAWRLLLGMENQIPHASPKSPPAEESCEEDTHNQSLTHLKEVITDVTDKFTSPTHPAASMVLSSQSDRSVFETLLHRISPLLCCALLAAGPIRCDMTSISADIEEL…	gi|587689611|gb|EWZ36216.1|hypothetical protein FOZG_11957 [Fusarium oxysporum Fo47]gi|1246321956|gb|PCD29555.1|hypothetical protein AU210_012091 [Fusarium oxysporum f. sp. radicis-cucumerinum]	EWZ36216, PCD29555	0	100	925.62	471	471		RNA polymerase II transcription factor activity, sequence-specific DNA binding;nucleus;regulation of transcription by RNA polymerase II;zinc ion binding	Molecular Function;Cellular Component;Biological Process;Molecular Function	Zn(2)-C6 fungal-type DNA-binding domain;Zn(2)-C6 fungal-type DNA-binding domain superfamily;Zn(2)-C6 fungal-type DNA-binding domain;Zn(2)-C6 fungal-type DNA-binding domain;Zn(2)-C6 fungal-type DNA-binding domain;Zn(2)-C6 fungal-type DNA-binding domain superfamily	DOMAIN;HOMOLOGOUS_SUPERFAMILY;DOMAIN;DOMAIN;DOMAIN;HOMOLOGOUS_SUPERFAMILY	Molecular Function/Molecular Function/Cellular Component/Biological Process;Biological Process/Cellular Component/Molecular Function/Molecular Function;Molecular Function/Molecular Function/Cellular Component/Biological Process;;Molecular Function/Molecular Function/Cellular Component/Biological Process;Biological Process/Cellular Component/Molecular Function/Molecular Function	RNA polymerase II transcription factor activity, sequence-specific DNA binding/zinc ion binding/nucleus/regulation of transcription, DNA-templated;regulation of transcription, DNA-templated/nucleus/RNA polymerase II transcription factor activity, sequence-specific DNA binding/zinc ion binding;RNA polymerase II transcription factor activity, sequence-specific DNA binding/zinc ion binding/nucleus/r…	SM00066 (SMART);G3DSA:4.10.240.10 (GENE3D);PF00172 (PFAM);mobidb-lite (MOBIDB_LITE);PS50048 (PROSITE_PROFILES);SSF57701 (SUPERFAMILY)
g316.t1	Aldehyde reductase 2	358	MSSVPPGGLILITGANGYIASVAVHVFLQRGYRVRGTVRSITANTWMKTFFGSNFELVQVPDISTPGAFDEALKDVNGVVHTAMNMEMNPQNQEVIDDTINSNLYLLEAAAKVPSVKSVVITSSLAACALPTTGEPYKIDSTTWNTDAIEKTAEPWDGQGNPRWHGIVLYGAAKARSEQAAFAWVREHKPSFSFNTVVPNVNFGIAISPENMSYRSSAAVIDAVVKGYPDAPSILPSQWYVDVEDTALLHLAALTLDDVNNERLLAFGGRYGWTVILEILHRRFPGKVLLKNVRESAVDAGEVNNERSAEVLRQMGKLEGFTSLEETLVKAVKTILGNKEKNVPKTRIDLYYDSLTRA	gi|587724443|gb|EWZ95780.1|hypothetical protein FOWG_03337 [Fusarium oxysporum f. sp. lycopersici MN25]	EWZ95780	0	100	674.085	358	358		catalytic activity;integral component of membrane;coenzyme binding	Molecular Function;Cellular Component;Molecular Function	null;NAD-dependent epimerase/dehydratase;NAD(P)-binding domain superfamily	null;DOMAIN;HOMOLOGOUS_SUPERFAMILY	;Molecular Function/Molecular Function;	;catalytic activity/coenzyme binding;	G3DSA:3.40.50.720 (GENE3D);PF01370 (PFAM);SSF51735 (SUPERFAMILY)
g317.t1	related to Y.lipolytica GPR1 protein and Fun34p	278	MSTSPIKTFTEQGADHLERAHTTGSISMSPELFEQLYLAPHSRVKGDLRQKLGNPTPLALGGFLLCTTPASMALLGWQGAGGFGAGANVGAYLWFGGLLMLLGSIGEWILGNTFPSVLFGLFGGFWFTFGSTIVPDYNAYGLYSKTDAVADGLKEGEFYATFSFFLISMGILCAVFAIASIRTNVVLFTILVILVPCFGCLSASFFAVANGESAKALTYQHAGAGILFVVSLLGWYIFLSHILLSVDFPYILPLGDLSSRIPGATKVKRDTHSEEEKV	gi|1070354351|ref|XP_018250224.1|hypothetical protein FOXG_11828 [Fusarium oxysporum f. sp. lycopersici 4287]gi|587663424|gb|EWY85765.1|hypothetical protein FOYG_12873 [Fusarium oxysporum FOSC 3-a]gi|587689609|gb|EWZ36214.1|hypothetical protein FOZG_11955 [Fusarium oxysporum Fo47]gi|587724444|gb|EWZ95781.1|hypothetical protein FOWG_03338 [Fusarium oxysporum f. sp. lycopersici MN25]gi|590027766|gb…	XP_018250224, EWY85765, EWZ36214, EWZ95781, EXK29624, EXL55728, KNB12179	7.5e-173	100	484.567	278	278		integral component of membrane	Cellular Component	Acetate transporter GPR1/FUN34/SatP family	FAMILY	Cellular Component	integral component of membrane	PF01184 (PFAM)
g318.t1	hypothetical protein AU210_012088	1516	MSEPKVRRQNHSCDHCRKSKKACDGYIRNEKPAASPDATSPASGSQILCSLNPQWGKTRSRSRVSETGSSITSTSNDSSQSKRKRNESPATTAAPSLNAKYCDITTANMLQMLQNSTPGQGLSWNNPFVGTDVPSFLSMDPTLDAQSLAMSFSSPDSASHTVAQDAIDEALPEFTKQTSHAATDALDNSTSFSGSQDFDINNLWDLDFSDINHAPLDTLSSTGSPANGQHAVQIKRRARLPSNDCSGYPNFSPSPFTSDSLIMQSSNRYMITESLLQIYHDVLENNLACWLAEENCPYKLQVVARASPAPESSLGATPGPSRQNPNLPPEWGAAWSNRMYRRVVELDRAAQSARLINLTRSESQAASRVLDLVIMAFTTQWAQGNRRQERFSMGASDFA…	gi|1246321953|gb|PCD29552.1|hypothetical protein AU210_012088 [Fusarium oxysporum f. sp. radicis-cucumerinum]	PCD29552	0	76.9131	2028.45	1542	1186		RNA polymerase II transcription factor activity, sequence-specific DNA binding;nucleus;regulation of transcription by RNA polymerase II;transport;zinc ion binding;membrane	Molecular Function;Cellular Component;Biological Process;Biological Process;Molecular Function;Cellular Component	null;Mg2+ transporter protein, CorA-like/Zinc transport protein ZntB;Zn(2)-C6 fungal-type DNA-binding domain superfamily	null;FAMILY;HOMOLOGOUS_SUPERFAMILY	;Cellular Component/Biological Process/Molecular Function/Biological Process;Cellular Component/Biological Process/Molecular Function/Molecular Function	;membrane/metal ion transport/metal ion transmembrane transporter activity/transmembrane transport;nucleus/regulation of transcription, DNA-templated/zinc ion binding/RNA polymerase II transcription factor activity, sequence-specific DNA binding	G3DSA:1.20.58.340 (GENE3D);PF01544 (PFAM);G3DSA:4.10.240.10 (GENE3D)
g319.t1	hypothetical protein AU210_012087	230	MQRHISTIIYPNVPQNEADPRSRINVMIDIFNAGLSSRAGGKLDRGLYHEIFTAYKLVQDYKITHGSQISRPLTDSEKREGLNGSSQMITVPLQGNKYREIDMVYNEGGITHIVEAKNTKTVDHSQLQPNMQLAQQIQGALVYAIGEKDGQERALKEAYKKLQAQHQSSSTGNFPPLHVLRIPDKVSSIMSDNKPMSLLSLSSTFQVSQFNIAEVTGEFDHEERGFSLFR	gi|1246321952|gb|PCD29551.1|hypothetical protein AU210_012087 [Fusarium oxysporum f. sp. radicis-cucumerinum]	PCD29551	7.23e-168	99.5652	468.003	230	229
g320.t1	hypothetical protein FOXG_11823	532	MSLLPDNDQSSPASVLADSEAPQTSGAFSPNFEQPTVDTVIYDIISVQQADLLVADYRDTFAARFPYVIIPEGVTSLTLRQTSPMLFLAILVTTSWKLRGQQDHLDQTFLKALGTKLILEADRDMDLLRGLMVYLNWIHLHTAPKTQQAYRLASIAASIAVEFGITQRPGKNKHQQLNVETFNERPKGLSAVDAELWDPGARRAYLGCYQITTWYSIMTRKSSPLIYNDYLYTCAQSLAAAKETPSDLDLVFHLEVAREAEKAYTFFNYTDIQQTQFMGEQQIQVYLNAFSVKVQDWRFRFPSSLTQDPCQQIWPWLLEAFVRELCLSGMTRSTDFSMARIRILVDTLLSTKGYFDTFLTIPPENIFSLPSTHWALLGYSILLTASISLSIQTQGWNIE…	gi|1070354343|ref|XP_018250220.1|hypothetical protein FOXG_11823 [Fusarium oxysporum f. sp. lycopersici 4287]gi|590027770|gb|EXK29628.1|hypothetical protein FOMG_14093 [Fusarium oxysporum f. sp. melonis 26406]gi|902740606|gb|KNB12175.1|hypothetical protein FOXG_11823 [Fusarium oxysporum f. sp. lycopersici 4287]	XP_018250220, EXK29628, KNB12175	0	97.5564	1031.17	532	519		RNA polymerase II transcription factor activity, sequence-specific DNA binding;nucleus;regulation of transcription by RNA polymerase II;zinc ion binding	Molecular Function;Cellular Component;Biological Process;Molecular Function	null;null	null;null	;	;	mobidb-lite (MOBIDB_LITE);mobidb-lite (MOBIDB_LITE)
g321.t1	hypothetical protein FOWG_03343	520	MAASPELSFNQSSANIAEKKVDIASDLEPGEMFRPGYQADDTSSDTDAEGVDHTVVHNVESQHGYYETRDVTTRHGQAKTCKIVCFSTNDPTNPKNWSKARKWTVTLTLSWVCFSVAFASAVITPGIAGVVERFDTSSEVALLTVTLFVYGFGIGPLVFSPLSELYGRRIIYVLTFGVAVIFIIPCAVAKNIETLLVCRAIDGIAMSVPVANIGGSLADMWRPEERGVPMTAFSAAPFLGPIMGPLIGGFVYENKGWRWLYWLQLIICGFLFVCLVVLVPETYAPVILEKRAKKLRKQTGDDSYIAEHELAQHTFGEIAQIYLARPLRLLVTEPIVTLFAIYAAILYGLLYMFFVAYPIVFEEVKGYSAGISGLMFIPISGGIVVGLAGAPFVNAHYNK…	gi|587724462|gb|EWZ95799.1|hypothetical protein FOWG_03343 [Fusarium oxysporum f. sp. lycopersici MN25]	EWZ95799	0	98.6538	1020.76	520	513		integral component of membrane;transmembrane transport	Cellular Component;Biological Process	null;null;Major facilitator superfamily;Major facilitator superfamily domain;MFS transporter superfamily	null;null;FAMILY;DOMAIN;HOMOLOGOUS_SUPERFAMILY	;;Biological Process/Cellular Component;;	;;transmembrane transport/integral component of membrane;;	G3DSA:1.20.1250.20 (GENE3D);G3DSA:1.20.1250.20 (GENE3D);PF07690 (PFAM);PS50850 (PROSITE_PROFILES);SSF103473 (SUPERFAMILY)
g322.t1	uncharacterized protein FRV6_14104	311	MEAQYHSIYFIILPPIELSRGHYQLVLRVAGNHLPNIKTKNDIGVMTWLSKNTTIPLPDVIVYDGFTNIPAHPWDGIGGLTLDDHGEVQLGPMVDETFCQVPDIEALWPERETVATLNIGGPYETYVDYITAHAAKYIQLIQTHEKLAFMREIVPRLEAFVAALPKHANELNNVKLRLAHKDLHFANMMFDSLPGKITGILDWKFAGVVPYPQWNPRSSFLWNGIDTPESLDEEYRLLEVFKQRCKEKGCKLFWEAEYTSSLQEDMQRAVDFLRAIVEVSPRGQRQELVQGWKDMVLENIAKFGAKLRQFC	gi|1252231882|emb|SCO89976.1|uncharacterized protein FRV6_14104 [Fusarium oxysporum]	SCO89976	0	79.5977	536.184	348	277				null;Aminoglycoside phosphotransferase;Protein kinase-like domain superfamily	null;DOMAIN;HOMOLOGOUS_SUPERFAMILY	;;	;;	G3DSA:1.10.510.10 (GENE3D);PF01636 (PFAM);SSF56112 (SUPERFAMILY)
g323.t1	hypothetical protein FOIG_14957	696	MFGTFSASSSPTPSRKPKRNQVSKACDSCRLHRVKCDTEYPCWNLSRAMSEIDRLRAQVKELEGQLKDTNIPTPPDEDISGLVSQDSSPSLVPFHNEGVQFDTATANQSSAPSTQFYGPSSTYYFIHCISQRLKVNGLALNADQEPRSLIPNSASRSMVNVINTPDAELDEHQTSDNAVPTRATHGLTEKTLSGKDLSATQEAFFLYLFWDSWHCCYQLLDEEEFKAHYKSLWNEPIGNKRKDSPLVDIVLALCMQFGVTSLPRQSGYKAEINSRDAAVAGRWLYQRCQRLISCDLERPTLETFQCQLWSAVYLANASYQNMAQNMLGVAARTAYTLGLHIEPGNDLPIKEGEARKRAWCIMFMFETRSCIRLGRPWVTQTQPVSPLLPTSDQGHVTAG…	gi|591460248|gb|EXL91848.1|hypothetical protein FOIG_14957 [Fusarium oxysporum f. sp. cubense tropical race 4 54006]	EXL91848	0	95.8042	1335.86	715	685		RNA polymerase II transcription factor activity, sequence-specific DNA binding;DNA binding;nucleus;regulation of transcription by RNA polymerase II;zinc ion binding	Molecular Function;Molecular Function;Cellular Component;Biological Process;Molecular Function	Transcription factor domain, fungi;Transcription factor domain, fungi;Zn(2)-C6 fungal-type DNA-binding domain superfamily;Zn(2)-C6 fungal-type DNA-binding domain superfamily;Zn(2)-C6 fungal-type DNA-binding domain superfamily	DOMAIN;DOMAIN;HOMOLOGOUS_SUPERFAMILY;HOMOLOGOUS_SUPERFAMILY;HOMOLOGOUS_SUPERFAMILY	Molecular Function/Biological Process/Molecular Function/Cellular Component;Molecular Function/Biological Process/Molecular Function/Cellular Component;Cellular Component/Molecular Function/Molecular Function/Biological Process;;Cellular Component/Molecular Function/Molecular Function/Biological Process	DNA binding/transcription, DNA-templated/zinc ion binding/nucleus;DNA binding/transcription, DNA-templated/zinc ion binding/nucleus;nucleus/zinc ion binding/RNA polymerase II transcription factor activity, sequence-specific DNA binding/regulation of transcription, DNA-templated;;nucleus/zinc ion binding/RNA polymerase II transcription factor activity, sequence-specific DNA binding/regulation of t…	SM00906 (SMART);PF04082 (PFAM);G3DSA:4.10.240.10 (GENE3D);mobidb-lite (MOBIDB_LITE);SSF57701 (SUPERFAMILY)
g324.t1	hypothetical protein FOC1_g10003303	234	MTTSKPKILVVLTSADKVPKTGKQIGWYLPELAHPFHVLNPRAELVYATPKGGESPLDPVSVELFKDDPVCKDFLENHESVWKNTLKLSDVAGRASEFDAIFYPGGHGPMVDLVHDEHSKNLLRDFHSQEKVISAVCHGPAAFVNATTASGELILKGKQVTGFDDVGEEMFKFTEDMDFSLERRLGEASGGKYVKAEEGPLAEKVVVDGKMITGQNPASSKGVAEEIAKALGVY	gi|477518638|gb|ENH70850.1|hypothetical protein FOC1_g10003303 [Fusarium oxysporum f. sp. cubense race 1]	ENH70850	4.16e-172	100	478.789	234	234				DJ-1/PfpI;Class I glutamine amidotransferase-like;Class I glutamine amidotransferase-like	DOMAIN;HOMOLOGOUS_SUPERFAMILY;HOMOLOGOUS_SUPERFAMILY	;;	;;	PF01965 (PFAM);G3DSA:3.40.50.880 (GENE3D);SSF52317 (SUPERFAMILY)
g325.t1	hypothetical protein FOTG_10207	654	MSFGHQDNPPNPFSGEDVQQHGFNGKHRDWSINKYERLDEKKPGNAKDMELQSCKRKKSAGNDQDSQSQPRNDQNKTAKTTKCNCRHQQAATEPSRPKEKTESRKTEGESEDDTVGTEGLSIRLGRCXPVSDRINSEAVGVLAPTGTHLEIQIYGSRSDGLVVSEILNARNIFLQEPGKASAPYVNPQSLSSLLKSLGNTSNNGMEGNKIMAVKMYDFMGTTNVPTQFKKVDVNKKLLTQLKGHQEVAVAMMVEKESGNLQQQNFPSLWSEEVYDVEQKLQVCEMSLLFALHPPQLCLGGILADEMGLGKTLSTLALVVATAGNPQTSIISNPEDQRTLIVAPLSTLGSWEEEIKRHVINQASAYLELTGSLSHIKPGLISYTIYHGNKRHLVPFNEFS…	gi|591492312|gb|EXM21912.1|hypothetical protein FOTG_10207 [Fusarium oxysporum f. sp. vasinfectum 25433]	EXM21912	0	98.2318	1033.09	509	500		ATP binding	Molecular Function	Helicase superfamily 1/2, ATP-binding domain;Helicase superfamily 1/2, ATP-binding domain;SNF2-related, N-terminal domain;Helicase superfamily 1/2, ATP-binding domain;P-loop containing nucleoside triphosphate hydrolase	DOMAIN;DOMAIN;DOMAIN;DOMAIN;HOMOLOGOUS_SUPERFAMILY	;;Molecular Function;;	;;ATP binding;;	SM00487 (SMART);G3DSA:3.40.50.10810 (GENE3D);PF00176 (PFAM);PS51192 (PROSITE_PROFILES);SSF52540 (SUPERFAMILY)
g326.t1	hypothetical protein FOTG_10208	1111	MAKNNTEWIINAFESAKVDFTKNLKHPEKYDFTNITSGEDVIKAAKDIEERQTKSRTLRALGRIEPYMKGLEGYAGVIDTFAQAKADILCLIWMASHLTSAFQKVVEVLQDIGRVLPQFETYTNIFKDNKTIHYGLFLFYRDILDFYATLLNFFAKKNLNIFLNALWPSLRDQLDSIMNRITEDARLITTNASLEHVQATDLLRRNALEEFQKAERFRNDEKFLSLSQALESKACKTFLAANLIRQLQAESTAILYGFIDYNSQAMRRPLRLWHSLIFQLVSYNRDLCSIVHELLITKYDSLTSDNEYVEELFSNLVQSSGPLRIVIDGLDEADETERGAAVDYLLRMTESHPNIKILLCSRPERDLEIKLQQKFHIIRVHQHNEVDINNYVKIEGDAW…	gi|591492313|gb|EXM21913.1|hypothetical protein FOTG_10208 [Fusarium oxysporum f. sp. vasinfectum 25433]	EXM21913	0	92.4768	2144.01	1183	1094		nucleic acid binding;eisosome;eisosome assembly	Molecular Function;Cellular Component;Biological Process	null;Ankyrin repeat-containing domain superfamily;Ankyrin repeat-containing domain superfamily;Ankyrin repeat-containing domain;P-loop containing nucleoside triphosphate hydrolase;Ankyrin repeat-containing domain superfamily	null;HOMOLOGOUS_SUPERFAMILY;HOMOLOGOUS_SUPERFAMILY;DOMAIN;HOMOLOGOUS_SUPERFAMILY;HOMOLOGOUS_SUPERFAMILY	;;;;;	;;;;;	G3DSA:3.40.50.300 (GENE3D);G3DSA:1.25.40.20 (GENE3D);G3DSA:2.160.10.10 (GENE3D);PS50297 (PROSITE_PROFILES);SSF52540 (SUPERFAMILY);SSF48403 (SUPERFAMILY)
g327.t1	related to transcription activator amyR	278	MLQTMRLHEETTYNDDDDASDPVFVKYAQRMFWVLFITERAYALQRNRPIRLQDTLKLPDVDPMSSDAEILRGFLDLISLFRPFGQDFISQWNSPTSSTSTDFANLFRLQYLLKNSLPNLSNHSQVQQADLLISRQWLKIVVWKLCASKRVLSTANSEDVMSLHYPASIARDIVLVSQLVPTQAFEANGIGIVEKVFDVGCSLADLLSLVPLEYQGSTMDVGVIDTLMETVKIVGTRFGGSYRHLDILVGKASGCLLMNVDRSLPPLDHDESNNIEEI	gi|591420583|gb|EXL55720.1|hypothetical protein FOCG_06270 [Fusarium oxysporum f. sp. radicis-lycopersici 26381]	EXL55720	0	100	573.933	278	278		RNA polymerase II transcription factor activity, sequence-specific DNA binding;DNA binding;nucleus;regulation of transcription by RNA polymerase II;zinc ion binding	Molecular Function;Molecular Function;Cellular Component;Biological Process;Molecular Function
g328.t1	General alpha-glucoside permease	538	MTTKVEAIATVSDHVEKAPDSVAIQKAIDAQDLTPKQQYQRLWSNLKKDKRFVLWSIYIMSLVFGWGYDSGLSGVAIAFPEFRKVYGEYYSVGDQYVIPALWQSLWNAASTIGQIFGAFLAGQFADWVGRKAVLWTAVALSISSSFALVFAPSLPILFVSKLLLGLSVGLSTVTPPLYVTENAPAALRSSLSSLTNVIIVLGFFLSSITGWGSSKIKGEWSFRLAFVMTFLVPTLFAIGLPFLPESPVWYVKKGRDDDARKAIFKLYGTSIDVEERLEFIKSELEVTAGEANMAKQTSWKAIFSKEHRSRTLIAVMGLQSQNFSGGYFANTYQTYYFELIGQSDPFGLTAISSTLQFLSNCVAVCVSDVLPRRKSLIGGGTLLCCWSIIIAGTSLAGTA…	gi|587689591|gb|EWZ36196.1|hypothetical protein FOZG_11937 [Fusarium oxysporum Fo47]gi|591420582|gb|EXL55719.1|hypothetical protein FOCG_06269 [Fusarium oxysporum f. sp. radicis-lycopersici 26381]	EWZ36196, EXL55719	0	100	1001.5	538	538		integral component of membrane;transmembrane transporter activity;transmembrane transport	Cellular Component;Molecular Function;Biological Process	Major facilitator, sugar transporter-like;Major facilitator, sugar transporter-like;Major facilitator, sugar transporter-like;Major facilitator superfamily domain;MFS transporter superfamily	FAMILY;FAMILY;FAMILY;DOMAIN;HOMOLOGOUS_SUPERFAMILY	Molecular Function/Cellular Component/Biological Process;;;;	transmembrane transporter activity/integral component of membrane/transmembrane transport;;;;	PF00083 (PFAM);G3DSA:1.20.1250.20 (GENE3D);G3DSA:1.20.1250.20 (GENE3D);PS50850 (PROSITE_PROFILES);SSF103473 (SUPERFAMILY)
g329.t1	hypothetical protein AU210_012076	576	MSTSTPPDRQWWKEAVVYQIYPASFLDSNGDGLGDLPGIISKLDYIRSVGASAIWLSPIFKSPQHDMGYDVSDYRDIHRPYGTIGDVETLISGCHERGIKVLLDLVVNHTSHEHEWFRESRSSKTSPKRDWYFWRDPKFDADGNRKPPNNWASIFGGSAWTYDETTEQYYLSLFLPEQPDLNWANNDMREATYDDMKFWLDKGADGFRIDSMNLMSKHPDLPDAPITRPDTEFQPGDKYFASGPRMHEYIREMREKVIDKYDCMTVGELGFTKDEDSVASYVAKDRHELNMLFTGDIVDMDFGPNHKYERDDFRLSKLKAITSRWQGAMPKFDGWNSVYMDNHDSGRSLSRYGSDKPEFRKEAAKMLAIYLGTLSGTLFLLQGQEIGMANVPESWKIED…	gi|1246321941|gb|PCD29540.1|hypothetical protein AU210_012076 [Fusarium oxysporum f. sp. radicis-cucumerinum]	PCD29540	0	99.6528	1187.94	576	574		catalytic activity;carbohydrate metabolic process	Molecular Function;Biological Process	Glycosyl hydrolase, family 13, catalytic domain;Glycosyl hydrolase, family 13, catalytic domain;Glycosyl hydrolase, family 13, catalytic domain;Glycosyl hydrolase, family 13, catalytic domain;Glycosyl hydrolase, family 13, catalytic domain;Glycosyl hydrolase, family 13, catalytic domain;Glycosyl hydrolase, family 13, catalytic domain;Glycoside hydrolase superfamily	DOMAIN;DOMAIN;DOMAIN;DOMAIN;DOMAIN;DOMAIN;DOMAIN;HOMOLOGOUS_SUPERFAMILY	Biological Process/Molecular Function;;;Biological Process/Molecular Function;;;;	carbohydrate metabolic process/catalytic activity;;;carbohydrate metabolic process/catalytic activity;;;;	SM00642 (SMART);G3DSA:3.90.400.10 (GENE3D);G3DSA:2.60.40.1180 (GENE3D);PF00128 (PFAM);G3DSA:3.20.20.80 (GENE3D);G3DSA:3.20.20.470 (GENE3D);SSF51011 (SUPERFAMILY);SSF51445 (SUPERFAMILY)
g330.t1	Putative epoxide hydrolase	405	MRSFLSIAFLTSSLFHVDATPTPRDGKGSSFDLKPFTINLSHGVPHMIDLAKRTNLPTNGDYLAPDAGIPLQTLVSLRNELIDNFDWEAEQRKLNKFHHFTADIENQTIHFIHQKSHNPKAIPLVLNHGWPGSFLEFIPLIEKLKDDFHVIIPSLPGFAFSSAPPPTWTIHDTARVFNTLMTKVLGYPKFAAYGTDWGSGVTYSLYANFNTSVRLAHLSFLPFTPLDRTQLAAEDIKLSPLEEFEAKLSEEWATTGNAYFMEQLTKPNTIGLALYDNPIGQLSWIGEKFIAWSDPRAGSPPSVLDHNEMLKTVALYHLTKTFASSVYIYYSNPAGFMTTYTKANTDAPMLFSAFKYNVGFWPPELAGRVGNLASYKNHEFGGHFPGLDNPVALAEDLKD…	gi|590027781|gb|EXK29639.1|hypothetical protein FOMG_14104 [Fusarium oxysporum f. sp. melonis 26406]	EXK29639	0	99.5062	825.083	405	403		cis-stilbene-oxide hydrolase activity	Molecular Function	Alpha/Beta hydrolase fold;Epoxide hydrolase, N-terminal;Alpha/Beta hydrolase fold	HOMOLOGOUS_SUPERFAMILY;DOMAIN;HOMOLOGOUS_SUPERFAMILY	;;	;;	G3DSA:3.40.50.1820 (GENE3D);PF06441 (PFAM);SSF53474 (SUPERFAMILY)
g331.t1	Putative MFS-type transporter PB1E7.08c	507	MPTHQDNNDAASIDEKQDGKMFETSLDHIPSHANGTVATIDGIDPATLHNDEVITQAIQAIGFGKFQWQLTFSCGFGFLVDQMVLVSISLVTPQAAMEFGPRYATLLSASSYAGLLVGALFLGTLADNFGRRLVWQASIFGCSILTTIAACSPSWAALNVFVALIGLFAGGNLAIDLTLLAEAIPQEWSFILSSLAGIWGLGNAVTGLIAWPLLVNFGCPSGSTPETCSRGENMGWRYLYITLGGLCLVMSLIRAFVLRSLESPRWLVSCGKMNEAAEVINHISRMNKSNYHVTGDSFLQPEQEKADGEIRLMIGLIMIWALIGIAYPLYTIFLPYYLAAHGANFGETSNYITYRDWTVSSVVGIFGPLLSTILVSSRYFKSKRSMLLTGVICAAFSGA…	gi|477518632|gb|ENH70844.1|Putative MFS-type transporter PB1E7.08c [Fusarium oxysporum f. sp. cubense race 1]	ENH70844	0	99.8028	1033.48	507	506		transporter activity;integral component of membrane;transmembrane transport	Molecular Function;Cellular Component;Biological Process	null;null;Major facilitator superfamily;Major facilitator superfamily domain;MFS transporter superfamily	null;null;FAMILY;DOMAIN;HOMOLOGOUS_SUPERFAMILY	;;Biological Process/Cellular Component;;	;;transmembrane transport/integral component of membrane;;	G3DSA:1.20.1250.20 (GENE3D);G3DSA:1.20.1250.20 (GENE3D);PF07690 (PFAM);PS50850 (PROSITE_PROFILES);SSF103473 (SUPERFAMILY)
g332.t1	hypothetical protein FOZG_11933	177	MMSSSVECYLVPRTDDAPNSRLPILVYRDVLPQPRAEETATRFLTTHRWEKRGTWGHIAIRHFHPNSHECYGIFQGSSTLLLGKIQKGKGVEVPVKAGDVVVLPAGTAHSSLESSSDYRYIGVYPKGCPKWRNEMGKKSSAVFLDTIDEVDTPEDDPVYGPDGPLPMLWRHTPRAKL	gi|587689587|gb|EWZ36192.1|hypothetical protein FOZG_11933 [Fusarium oxysporum Fo47]	EWZ36192	1.4e-128	99.4318	363.999	176	175				RmlC-like jelly roll fold;RmlC-like cupin domain superfamily	HOMOLOGOUS_SUPERFAMILY;HOMOLOGOUS_SUPERFAMILY	;	;	G3DSA:2.60.120.10 (GENE3D);SSF51182 (SUPERFAMILY)
g333.t1	hypothetical protein FOCG_06263	602	MSAEQQQKPKQIRCTIIGAGVSGILMAYKLKRHLNDYVTFQIFEKSPDLGGTWFENKYPGCACDVPSHCYQYSFAPNPSWSKFYASSDEIQGYLKGVAKHFDLERYISFNTKVVSSRWSESDSTWTVQLEDGSLMTSEILFNAGGILNHPQIPNIEGLSDFTGPLLHTASWDHSIDLRGKRVGVIGAGASSIQLVPSIQHLVQDMKVFIRTPSWIAPPVALPDPNATNYTYSTEEKAIFEANKDMYLDTRKGLEDQFNGMFRIFLKSSPEQKRTRAMFESRMKQLISDRDLQNKLIPPFEAGCRRINPGEGFLTALQKPNVEPVFDSIKRVTQGGIVAGSKEYPVDVLVAATGFNTTFRPRFPIIGRNGVNLQDAWQEHPESYLGLGVAGFPNYLIFLG…	gi|591420576|gb|EXL55713.1|hypothetical protein FOCG_06263 [Fusarium oxysporum f. sp. radicis-lycopersici 26381]	EXL55713	0	99.3355	1247.65	602	598		N,N-dimethylaniline monooxygenase activity;flavin adenine dinucleotide binding;NADP binding;oxidation-reduction process	Molecular Function;Molecular Function;Molecular Function;Biological Process	Flavin monooxygenase-like;FAD/NAD(P)-binding domain superfamily;FAD/NAD(P)-binding domain superfamily;FAD/NAD(P)-binding domain superfamily;FAD/NAD(P)-binding domain superfamily;FAD/NAD(P)-binding domain superfamily	FAMILY;HOMOLOGOUS_SUPERFAMILY;HOMOLOGOUS_SUPERFAMILY;HOMOLOGOUS_SUPERFAMILY;HOMOLOGOUS_SUPERFAMILY;HOMOLOGOUS_SUPERFAMILY	Biological Process/Molecular Function/Molecular Function/Molecular Function;;;;;	oxidation-reduction process/NADP binding/flavin adenine dinucleotide binding/N,N-dimethylaniline monooxygenase activity;;;;;	PF00743 (PFAM);G3DSA:3.50.50.60 (GENE3D);G3DSA:3.50.50.60 (GENE3D);SSF51905 (SUPERFAMILY);SSF51905 (SUPERFAMILY);SSF51905 (SUPERFAMILY)
g334.t1	cytochrome P450 oxidoreductase	403	MSRWFSFGTTKEVEPQTARALPASWYRSSAMYELERRAIFSKKWIVVSHQARFAEVGDFLRITQAGFTFFLIKDRQGEIKAHHNVCRHRAFPLVEQDAGRVNILSCKYHGWSYGLDGKLAKAPKYQEVPTFDKSTNNLYPIHVHIDKLGFIWINMDASATPTVAWDDDFAGVDTQPRLQPFDMEAYHFDHQWEMIGDYNWKTLADNYNECYHCPTGHPALNALTDLSKYWVETSGGHIQHFNVDKPDKDGMGIYSTFYYPNASITISPTFFYIMRCIPISASQTKMEYEVYRSNSASDEDFNEISNCFKQILKEDKDLCNAAQKNLNAGIFVNGELHPRVEKGPLFFQETTRKLVMEHHQQEEHEGHEIWPAAPKNGQSGNGQDDIDFCNKLEACAGSE…	gi|1246321936|gb|PCD29535.1|hypothetical protein AU210_012071 [Fusarium oxysporum f. sp. radicis-cucumerinum]	PCD29535	0	100	823.543	403	403		iron ion binding;oxidoreductase activity;cellular metabolic process;2 iron, 2 sulfur cluster binding;oxidation-reduction process	Molecular Function;Molecular Function;Biological Process;Molecular Function;Biological Process	null;Rieske [2Fe-2S] iron-sulphur domain;Aromatic-ring-hydroxylating dioxygenase, alpha subunit, C-terminal domain;Rieske [2Fe-2S] iron-sulphur domain superfamily;Rieske [2Fe-2S] iron-sulphur domain;Rieske [2Fe-2S] iron-sulphur domain superfamily;Rieske [2Fe-2S] iron-sulphur domain superfamily	null;DOMAIN;DOMAIN;HOMOLOGOUS_SUPERFAMILY;DOMAIN;HOMOLOGOUS_SUPERFAMILY;HOMOLOGOUS_SUPERFAMILY	;Biological Process/Molecular Function/Molecular Function;Molecular Function/Biological Process/Biological Process/Molecular Function/Molecular Function;Molecular Function/Biological Process/Molecular Function;Biological Process/Molecular Function/Molecular Function;Molecular Function/Biological Process/Molecular Function;	;oxidation-reduction process/2 iron, 2 sulfur cluster binding/oxidoreductase activity;2 iron, 2 sulfur cluster binding/aromatic compound catabolic process/oxidation-reduction process/iron ion binding/oxidoreductase activity, acting on paired donors, with incorporation or reduction of molecular oxygen, NAD(P)H as one donor, and incorporation of two atoms of oxygen into one donor;2 iron, 2 sulfur c…	G3DSA:3.90.380.10 (GENE3D);PF00355 (PFAM);PF00848 (PFAM);G3DSA:2.102.10.10 (GENE3D);PS51296 (PROSITE_PROFILES);SSF50022 (SUPERFAMILY);SSF55961 (SUPERFAMILY)
g335.t1	hypothetical protein FOZG_11930	684	MEDTRPTKRARQACEPCRRKKSKCPGERPICSYCERLGQNCVYESGSDGQGQRVRSDRSLELRMETLEEKLDLFIDRLDPVIHDSRRRSASQQGGGHTPSSMVGQDEMAETSEIVDPRQASGPSSLVEPRSDELASLYLTWLHRQPLVLFNAEAFAESLPSRETELILVLQALCLRFPPRLLSQQYRQRLHAMAQASREIAMNKVFGSRVDCSVLQTLCLLSLFEHAEGNTVQAGLYLSNAIQLLSGIPKGSFLGDAVEFNNCIRSIFVLHHLQGSVSSSVWPTAMSHGEDSSLGTAACSAWLLPPEKSVPCDMDRGIMKYTMPLAQVWRAVRVYASRRVFSDTLPPWNPRSDYSQVTYRHLEIDCSVPLKYRFSANQIDKQTPETLQQNRGYWGPYLF…	gi|587689584|gb|EWZ36189.1|hypothetical protein FOZG_11930 [Fusarium oxysporum Fo47]	EWZ36189	0	100	1420.6	684	684		RNA polymerase II transcription factor activity, sequence-specific DNA binding;nucleus;regulation of transcription by RNA polymerase II;zinc ion binding	Molecular Function;Cellular Component;Biological Process;Molecular Function	Zn(2)-C6 fungal-type DNA-binding domain;Zn(2)-C6 fungal-type DNA-binding domain superfamily;Zn(2)-C6 fungal-type DNA-binding domain;Zn(2)-C6 fungal-type DNA-binding domain;Zn(2)-C6 fungal-type DNA-binding domain;Zn(2)-C6 fungal-type DNA-binding domain superfamily	DOMAIN;HOMOLOGOUS_SUPERFAMILY;DOMAIN;DOMAIN;DOMAIN;HOMOLOGOUS_SUPERFAMILY	Cellular Component/Molecular Function/Molecular Function/Biological Process;Biological Process/Molecular Function/Cellular Component/Molecular Function;Cellular Component/Molecular Function/Molecular Function/Biological Process;;Cellular Component/Molecular Function/Molecular Function/Biological Process;Biological Process/Molecular Function/Cellular Component/Molecular Function	nucleus/zinc ion binding/RNA polymerase II transcription factor activity, sequence-specific DNA binding/regulation of transcription, DNA-templated;regulation of transcription, DNA-templated/zinc ion binding/nucleus/RNA polymerase II transcription factor activity, sequence-specific DNA binding;nucleus/zinc ion binding/RNA polymerase II transcription factor activity, sequence-specific DNA binding/r…	SM00066 (SMART);G3DSA:4.10.240.10 (GENE3D);PF00172 (PFAM);mobidb-lite (MOBIDB_LITE);PS50048 (PROSITE_PROFILES);SSF57701 (SUPERFAMILY)
g336.t1	hypothetical protein FOZG_11929	846	MGDLSRTDLLLPHEVVLQICSHGSKQDQLRSRSVSRKLHYEATIHAFHSLRPLPEGNSAAHFINIALSKTLRTYIQEVTIDTERNPLYGYPEERIFELADACDDLDLSSGHGIRIKELTISNLADSINPNLIRSEGWNKLLRLPTLVDLKVLVKKDFAFLGENTFHNEMDEFFQAFPSQWLSPSVVENLQVLSLFYSHYWGWFPRMDFSQIGALPYLKVLALGMRGLKKFVMGEKDWSYEFPTTRAILQQDEYADINQEDVEWLHTDNRHRTFACSEPESFGERPRKPYRFDPEEPKDLRLDKYLHGARETIQDELHIEVLPGTEIMTDVGKEHYVRAKESDQVLVPQPSQDLHDPLNWSPFWKFSAIFCVSTMTFTQGFAPLALAPMFPDLIRAYNST…	gi|587689583|gb|EWZ36188.1|hypothetical protein FOZG_11929 [Fusarium oxysporum Fo47]gi|591420573|gb|EXL55710.1|hypothetical protein FOCG_06260 [Fusarium oxysporum f. sp. radicis-lycopersici 26381]gi|1246321932|gb|PCD29531.1|hypothetical protein AU210_012067 [Fusarium oxysporum f. sp. radicis-cucumerinum]	EWZ36188, EXL55710, PCD29531	0	100	1109.36	539	539		integral component of membrane;transmembrane transport	Cellular Component;Biological Process	null;null;Major facilitator superfamily;Leucine-rich repeat domain superfamily;Leucine-rich repeat domain superfamily;Major facilitator superfamily domain;MFS transporter superfamily	null;null;FAMILY;HOMOLOGOUS_SUPERFAMILY;HOMOLOGOUS_SUPERFAMILY;DOMAIN;HOMOLOGOUS_SUPERFAMILY	;;Cellular Component/Biological Process;;;;	;;integral component of membrane/transmembrane transport;;;;	G3DSA:1.20.1250.20 (GENE3D);G3DSA:1.20.1250.20 (GENE3D);PF07690 (PFAM);G3DSA:3.80.10.10 (GENE3D);mobidb-lite (MOBIDB_LITE);PS50850 (PROSITE_PROFILES);SSF103473 (SUPERFAMILY)
g337.t1	hypothetical protein FOCG_06259	663	MDESTDSQVPQVNRPAAQRPRRPRAARACDLCRSKKYKCDESYPCSYCQSRNVECVYKGQDMSRMRMTSSYVRQLEEQVKSLSSIVENYEKAATDGPSNSPEGIVTNASSLPIAQHPTVMEAFPTPNSISSWHTREQEVSGMNTHTRDVEFYGSSSSVALLSHVRRTGEEDNDDDDAGALLSSLHNPHFDASGSQDTQRGRRSTEESDHSPWYLQCRNFIDGFFSAIHYIHPILDKTSFMQRCESLWAGEGPENKRITSFVALYYSILSIGALVGTREDELIDGMTNLAWSRKFFDRAKDCCNRLGMVTDLDMVQCYFILAKVCQNELHPHLSYMYVGLAIRTALAMGINREPGPNSKKPPSLLRAETRTWWGLYSLETNGQSETGMDSEMAEHACCAI…	gi|591420572|gb|EXL55709.1|hypothetical protein FOCG_06259 [Fusarium oxysporum f. sp. radicis-lycopersici 26381]	EXL55709	0	96.2264	1249.57	689	663		RNA polymerase II transcription factor activity, sequence-specific DNA binding;DNA binding;nucleus;regulation of transcription by RNA polymerase II;zinc ion binding	Molecular Function;Molecular Function;Cellular Component;Biological Process;Molecular Function	Zn(2)-C6 fungal-type DNA-binding domain;Zn(2)-C6 fungal-type DNA-binding domain superfamily;Zn(2)-C6 fungal-type DNA-binding domain;Transcription factor domain, fungi;Transcription factor domain, fungi;Transcription factor domain, fungi;Zn(2)-C6 fungal-type DNA-binding domain;Zn(2)-C6 fungal-type DNA-binding domain superfamily	DOMAIN;HOMOLOGOUS_SUPERFAMILY;DOMAIN;DOMAIN;DOMAIN;DOMAIN;DOMAIN;HOMOLOGOUS_SUPERFAMILY	Biological Process/Molecular Function/Molecular Function/Cellular Component;Cellular Component/Molecular Function/Molecular Function/Biological Process;Biological Process/Molecular Function/Molecular Function/Cellular Component;Biological Process/Molecular Function/Cellular Component/Molecular Function;;;Biological Process/Molecular Function/Molecular Function/Cellular Component;Cellular Componen…	regulation of transcription, DNA-templated/zinc ion binding/RNA polymerase II transcription factor activity, sequence-specific DNA binding/nucleus;nucleus/zinc ion binding/RNA polymerase II transcription factor activity, sequence-specific DNA binding/regulation of transcription, DNA-templated;regulation of transcription, DNA-templated/zinc ion binding/RNA polymerase II transcription factor activi…	SM00066 (SMART);G3DSA:4.10.240.10 (GENE3D);PF00172 (PFAM);PF04082 (PFAM);mobidb-lite (MOBIDB_LITE);mobidb-lite (MOBIDB_LITE);PS50048 (PROSITE_PROFILES);SSF57701 (SUPERFAMILY)
g338.t1	salicylate hydroxylase	436	MPSSTQPSQAHDDANLNVVVVGAGLAGLAAAISISLSGHNVTVLESAKELLEVGAGLQVTPNCTRILQKWDLPDRLWQSAAEPTSLVVHRYSGRTLAIEPDFHKHIRKKYGAPFIDLHRVDLQLALYDKAKELGVQFKLGDRVQDIDFSIPEVSTEAGTRYTGDLIVAADGLWSKCRSKFLGSEDKPMPTGDLAYRVVLDAKDIHDPELREWVEHPTVHFWIGPGAHAVGYSMRGGQMYNVVLLVPDDLPSDVSRQAGSVEEMRELFNDWDPILARFLSQVDKVDKWKLMHREELDSWINEDSNFVFVGDACHPMLPYLAQGANSAVEDGAVLGLLLGHVKSKHQLPKALSMYERLRKSRGEAIVRETFKQRESFHMPDGPAQEARDETFLSQLGAEEL…	gi|591420571|gb|EXL55708.1|salicylate hydroxylase [Fusarium oxysporum f. sp. radicis-lycopersici 26381]	EXL55708	0	100	842.417	436	436		FAD binding	Molecular Function	FAD/NAD(P)-binding domain superfamily;FAD-binding domain;FAD-binding domain;FAD/NAD(P)-binding domain superfamily	HOMOLOGOUS_SUPERFAMILY;DOMAIN;DOMAIN;HOMOLOGOUS_SUPERFAMILY	;Molecular Function;;	;FAD binding;;	G3DSA:3.50.50.60 (GENE3D);PF01494 (PFAM);SSF54373 (SUPERFAMILY);SSF51905 (SUPERFAMILY)
g339.t1	hypothetical protein FOCG_06257	316	MSPPTSFRAVYKQLGEQEIDVDVYLPSVGTDSTKCPVLINIHGGAFMLGSSKMVNKDQVSDCLRRGWIVLAPNHRLCPQVNLLEGPMQDCRDLLAWVYDGGLETPLRKASSTLVPDLDHVFAFGTSSGGHLSLCLGFGVPRPVAGIYDMYGPSNFADDFWTTRLEGMKLPPGLKDSFINKVYDEDPVPITGGVSLEGQATGPPDFSDPRQAYALTQLANGTVLDAIFPSKDWSKVDPALNVDSSFPPTFIVHGAADTKVSIHLSRKLFDVLKQNGVNCCMVEVPGEEHTFAAKMEVGSVTWNLQRQGFDFLESLIK	gi|591420570|gb|EXL55707.1|hypothetical protein FOCG_06257 [Fusarium oxysporum f. sp. radicis-lycopersici 26381]	EXL55707	0	100	652.899	316	316		proteolysis;serine-type peptidase activity	Biological Process;Molecular Function	Alpha/beta hydrolase fold-3;Alpha/Beta hydrolase fold;Peptidase S9, prolyl oligopeptidase, catalytic domain;Alpha/Beta hydrolase fold	DOMAIN;HOMOLOGOUS_SUPERFAMILY;DOMAIN;HOMOLOGOUS_SUPERFAMILY	Biological Process/Molecular Function;;Biological Process/Molecular Function;	metabolic process/hydrolase activity;;proteolysis/serine-type peptidase activity;	PF07859 (PFAM);G3DSA:3.40.50.1820 (GENE3D);PF00326 (PFAM);SSF53474 (SUPERFAMILY)
g340.t1	Quercetin 2,3-dioxygenase	351	MSVPLHTSPPNERTSYMIDQLEGERISIPGSKGVFRILASSKQTNGGMAVFTSGAVLADAPGFHWHEEAHDVFLVTKGFLKLWSGDKCRIMGPGDFAYIPPHVIHNPLLLGPHTETVGLVAPGDWVDFFRYVGETYNGILVPETDDRDIKSMLMQKMMAAKDRFDVHFKRDYQPPEVGEWLESENQLAGPGEAYFLRANTGPRWLLGGVMSRPFILASQSGGKFSMSSIESSNVYGKSPLSKWLTFASIDHCFIVQEGLLRVKIKSGDNSSWNEAREGQTVVIAAGETFTLDFGSKYVRVWTFANGRGIEEVVQNAGSPATGFVLPDEVGDWEESKLLEVCKDLGVEVAEL	gi|477518624|gb|ENH70836.1|Quercetin 2,3-dioxygenase [Fusarium oxysporum f. sp. cubense race 1]gi|587689579|gb|EWZ36184.1|hypothetical protein FOZG_11925 [Fusarium oxysporum Fo47]gi|587724482|gb|EWZ95819.1|hypothetical protein FOWG_03363 [Fusarium oxysporum f. sp. lycopersici MN25]gi|587735862|gb|EXA33578.1|hypothetical protein FOVG_15287 [Fusarium oxysporum f. sp. pisi HDV247]gi|590061896|gb|EXK…	ENH70836, EWZ36184, EWZ95819, EXA33578, EXK89420, EXL55706, EXM21929, PCD29527, SCO89959	0	100	724.931	351	351		dioxygenase activity;oxidation-reduction process	Molecular Function;Biological Process	RmlC-like jelly roll fold;RmlC-like jelly roll fold;Cupin 2, conserved barrel;RmlC-like cupin domain superfamily	HOMOLOGOUS_SUPERFAMILY;HOMOLOGOUS_SUPERFAMILY;DOMAIN;HOMOLOGOUS_SUPERFAMILY	;;;	;;;	G3DSA:2.60.120.10 (GENE3D);G3DSA:2.60.120.10 (GENE3D);PF07883 (PFAM);SSF51182 (SUPERFAMILY)
g341.t1	hypothetical protein FOCG_06255	820	MDVQATLKTLSLQEKVRLLSGTPDDFVSIAGIPEKSIAPFKTADSISGIRPSEFNSTLTTACFPNTACIASTWNTELLEKMGTELTRQAKIKHAQMILGPTINIQRDPRAGRNFECFSEDPLLSGFMAAAIVNGIQSKGYGACAKHFVCNDSETQRRYYNVDESPNGRALREIYLAAWSFLLRKSNPAGVMTAYNKVNGAFCCDSETLIEDILRKEWGYKGIVMSDWFGTRSTVAAMKAGVDVEMPVPVFRGERLIKAVTSGEISEEVIDASVSRLLDLRNRTQAAQSEGPEKSEIIQETNDIARKLAQEGIVLLKNENQTLPLPAATGLRIGVVGEYAKKAVFTGGGSASCNPQYRQVPLDLLREALSNEHTVSYASGVRMRRIIPTVPMEIVMTDKG…	gi|591420568|gb|EXL55705.1|hypothetical protein FOCG_06255 [Fusarium oxysporum f. sp. radicis-lycopersici 26381]	EXL55705	0	100	1675.6	820	820		beta-glucosidase activity;cellulose catabolic process;scopolin beta-glucosidase activity	Molecular Function;Biological Process;Molecular Function	Fibronectin type III-like domain;Glycoside hydrolase family 3 C-terminal domain;Glycoside hydrolase family 3 C-terminal domain superfamily;PA14 domain;Glycoside hydrolase, family 3, N-terminal domain superfamily;Fibronectin type III-like domain;Immunoglobulin-like fold;Glycoside hydrolase, family 3, N-terminal;PA14/GLEYA domain;Glycoside hydrolase family 3 C-terminal domain superfamily;Glycoside …	DOMAIN;DOMAIN;HOMOLOGOUS_SUPERFAMILY;DOMAIN;HOMOLOGOUS_SUPERFAMILY;DOMAIN;HOMOLOGOUS_SUPERFAMILY;DOMAIN;DOMAIN;HOMOLOGOUS_SUPERFAMILY;HOMOLOGOUS_SUPERFAMILY	;Biological Process/Molecular Function;Biological Process/Molecular Function;;Molecular Function/Biological Process;;;Molecular Function/Biological Process;;Biological Process/Molecular Function;	;carbohydrate metabolic process/hydrolase activity, hydrolyzing O-glycosyl compounds;carbohydrate metabolic process/hydrolase activity, hydrolyzing O-glycosyl compounds;;hydrolase activity, hydrolyzing O-glycosyl compounds/carbohydrate metabolic process;;;hydrolase activity, hydrolyzing O-glycosyl compounds/carbohydrate metabolic process;;carbohydrate metabolic process/hydrolase activity, hydroly…	SM01217 (SMART);PF01915 (PFAM);G3DSA:3.40.50.1700 (GENE3D);PF07691 (PFAM);G3DSA:3.20.20.300 (GENE3D);PF14310 (PFAM);G3DSA:2.60.40.10 (GENE3D);PF00933 (PFAM);PS51820 (PROSITE_PROFILES);SSF52279 (SUPERFAMILY);SSF51445 (SUPERFAMILY)
g342.t1	hypothetical protein FOWG_03365	807	MENSRETRNTPRFVTPKRILRTSGNVINGNEIWSFTLSNGDFDNKAEVIFDYGRCEGGFPVFTIASTSAPEGQQQVTFQVTYSETIQGIDNENGDGPFFLFSNAMDSYRVCEHHATITNDTQTVKPRFTQASQRYQKITLIDSSTSIVFSKVGFQAVRPDAPVKANFHCSDETINRIWRDGVRTVDLCTVAREETVPAWDVTDEGTRVYGSHWAPCRHGTRWLDYKVRFKTKIEDHGASWAVRMITNGLIFCLDTRSRTLTAVEGLSNKSCILPSFEKGSWQLPEAFDLSGWLTIETVAVEDHVTVTIEGHEVATVRDIYVKAMLGNSLVNTGSVAFGGPPGWVALYRDLSVTDLGGLALYENSLLHAEAERTYGDFQVGTNKLACIIDGAKRDRASFG…	gi|587724484|gb|EWZ95821.1|hypothetical protein FOWG_03365 [Fusarium oxysporum f. sp. lycopersici MN25]gi|591420567|gb|EXL55704.1|hypothetical protein FOCG_06254 [Fusarium oxysporum f. sp. radicis-lycopersici 26381]	EWZ95821, EXL55704	0	100	1674.06	807	807		catalytic activity	Molecular Function	Galactose-binding-like domain superfamily;Galactose-binding-like domain superfamily;Galactose-binding-like domain superfamily;Alpha-L-rhamnosidase C-terminal domain;Alpha-L-rhamnosidase, six-hairpin glycosidase domain;Six-hairpin glycosidase-like	HOMOLOGOUS_SUPERFAMILY;HOMOLOGOUS_SUPERFAMILY;HOMOLOGOUS_SUPERFAMILY;DOMAIN;DOMAIN;HOMOLOGOUS_SUPERFAMILY	;;;;;Molecular Function	;;;;;catalytic activity	G3DSA:2.60.120.260 (GENE3D);G3DSA:2.60.420.10 (GENE3D);G3DSA:1.50.10.10 (GENE3D);PF17390 (PFAM);PF17389 (PFAM);SSF48208 (SUPERFAMILY)
g343.t1	General alpha-glucoside permease	511	MTQQDFDNDARLEKAEVAHAEDAVAVRDHEMTTWECAKKNPKAILWALYANLGATLVGYENLALAVCLALPAFQMKFASLVDGNLIIPAYWQSLWNATYNIMQLFGSLSAGFVQDKLGRRAVFLAGIIIVSCGITLAYLAETPAQFMGAKIISGFAVGAFQSTTQTYVSEVTPLPLRGIALSLNILMMNVGFLIAISTTYARVTIMNESAFRVVFAAAWVFPGILALGLPFLPESPYYLIMKNKRDLALKHLAKLCSKDEDLDARIRHMEETVEAERLISSEKASFLECFKGSNWRRTRIILICMYMPQIVGSSLSSNAPYFLSQTGLSSGLIIKIMQIGLGVSILSSLVNIYMMTLFRHRPLMFVGMTICALIYLIMGVAAACPQSEKTLLAIGIVMQ…	gi|591420565|gb|EXL55702.1|hypothetical protein FOCG_06252 [Fusarium oxysporum f. sp. radicis-lycopersici 26381]	EXL55702	0	100	992.26	511	511		integral component of membrane;transmembrane transporter activity;transmembrane transport	Cellular Component;Molecular Function;Biological Process	Major facilitator, sugar transporter-like;Major facilitator, sugar transporter-like;Major facilitator superfamily domain;MFS transporter superfamily	FAMILY;FAMILY;DOMAIN;HOMOLOGOUS_SUPERFAMILY	Cellular Component/Molecular Function/Biological Process;;;	integral component of membrane/transmembrane transporter activity/transmembrane transport;;;	PF00083 (PFAM);G3DSA:1.20.1250.20 (GENE3D);PS50850 (PROSITE_PROFILES);SSF103473 (SUPERFAMILY)
g344.t1	related to ferric reductase Fre2p	424	MRILLVALLSLLASSANAYKTGFMGYGQSWCPSMAHGSMGTNEHSHGGSPLAPCIATNSDFLRTLACCLSTRCADVSPSKLESYWSGQATGGKTVSAEWTYGAALANYDFNVFFDWEEAVQSTYVIILISIGVATPVFFSALGYLPFMNRAIHKIRPYLIYPSTFRGYNIRPLPYLLGLTKSAELLAYVGYRTRHISFALLPLTVLFSSRNNILLWITDWPFSTFLVLHRWVARLCALHAIVHSITVLAAYIRLGTYYTDVHKPYWIWGIIGTLCLVLLLVQSVLWFRRASYEAFLILHIVLAVFVIFGCWYHIYFWKPFSGVYELWIYMVCAVWFFDRLFRVLRVAKNGVRRASVLELSDEIVRLDISGVRWLSTPGYHAYIDFPTLQPFRPWQNHLF…	gi|591420564|gb|EXL55701.1|hypothetical protein FOCG_06251 [Fusarium oxysporum f. sp. radicis-lycopersici 26381]	EXL55701	0	98.8208	801.971	424	419		integral component of membrane;oxidoreductase activity;oxidation-reduction process	Cellular Component;Molecular Function;Biological Process	Ferric reductase transmembrane component-like domain	DOMAIN			PF01794 (PFAM)
g345.t1	hypothetical protein FOXB_01412	180	MSMISAHDLEGKTVAFVNFATGTAIDLKDGFTSPPDGTPCIGWQAHLNENQQWKCVKYQHGPDDQPQFRLQNIRASGRAMDLYNGGTSDGTEIVGWQYSGFGGHQLWCIRPVGYFPAHGTIVKIENIPAGTFVTLQGGSAQYGPVRLSKAHHSCTSIIAKTRWTTNNNPDSLPTCLDLLV	gi|342888848|gb|EGU88066.1|hypothetical protein FOXB_01412 [Fusarium oxysporum Fo5176]gi|587689573|gb|EWZ36178.1|hypothetical protein FOZG_11919 [Fusarium oxysporum Fo47]gi|587724488|gb|EWZ95825.1|hypothetical protein FOWG_03369 [Fusarium oxysporum f. sp. lycopersici MN25]gi|587735857|gb|EXA33573.1|hypothetical protein FOVG_15282 [Fusarium oxysporum f. sp. pisi HDV247]gi|590061901|gb|EXK89425.1|h…	EGU88066, EWZ36178, EWZ95825, EXA33573, EXK89425, EXL55700, EXL80438, EXM21936, PCD29521, SCO89954	1.29e-105	92.0245	305.834	163	150				null;null;Ricin B, lectin domain;Ricin B, lectin domain;Ricin B-like lectins	null;null;DOMAIN;DOMAIN;HOMOLOGOUS_SUPERFAMILY	;;;;	;;;;	G3DSA:2.80.10.50 (GENE3D);G3DSA:2.80.10.50 (GENE3D);PF14200 (PFAM);PS50231 (PROSITE_PROFILES);SSF50370 (SUPERFAMILY)
g346.t1	hypothetical protein FOWG_03370	424	MTSQSGSDGAFRQYLPDLNQPRFQNMKKQDSYEYADIFKKEGQPPWLHGLYLHWRNLFQEPYKGITNDGVVRDGLFELQDDGIPIDTIVEAADNLCANLSQDQKLKTCYHIDSPEWRSWSNPEFLLSDKGIRLDELSNELRSKALKVLELTLSPEGYQKALGAMRVNHFLGELVETPAIMNEFSYNFVLFGEPSTTRPWGYSFYGHHLCLNIFLYKAQIVVSPWFTGAEPNLIDDGPYKGTRILDKEETLGLRLMQSLSPEQQKASQVYKLMKDPAMPYGRWNHDDQRHLCGAYRDNRIVPYEGILVSNMSNEQQDYILGIANEFFLYLPDKARKLRLELLKKWFHETYWCWIGGYGDNDPFYYRIQSPVVIFEFDHHSGVFLNNKEPAKFHIHTLMRT…	gi|587724489|gb|EWZ95826.1|hypothetical protein FOWG_03370 [Fusarium oxysporum f. sp. lycopersici MN25]gi|587724490|gb|EWZ95827.1|hypothetical protein FOWG_03370 [Fusarium oxysporum f. sp. lycopersici MN25]gi|591420561|gb|EXL55698.1|hypothetical protein FOCG_06249 [Fusarium oxysporum f. sp. radicis-lycopersici 26381]gi|591420562|gb|EXL55699.1|hypothetical protein FOCG_06249 [Fusarium oxysporum f.…	EWZ95826, EWZ95827, EXL55698, EXL55699	0	100	857.825	424	424				Protein of unknown function DUF3500	FAMILY			PF12006 (PFAM)
g347.t1	related to bifunctional 4-hydroxyphenylacetate degradation enzyme	292	MASSAFKRLVRFVPKSAPSSILIGEPVQASLDVGLASREGKDISVNVFSGRSVLSPGSRTDRTESVERLLSPLAQEEVGTIRCIGLNYVQHAKEVNMDIPTIPTLFLKPNTALGDPWPAPTLLPKITQNDGSGDYESELAVVIGKAAKNVSEENAMDYVLGFTAANDVSSRVSQLNQSQWCFSKGFDGACPIGPTLVSTSEIPDPSKLHIRGLKNGKVLQDCSLDDLIFSVPKLVSFLSQGTTLPAGTVIITGTPAGVGMGRKPKETLSHGDEFRVEILPHIGTLVNTFENE	gi|1070354281|ref|XP_018250189.1|hypothetical protein FOXG_11795 [Fusarium oxysporum f. sp. lycopersici 4287]gi|587663392|gb|EWY85733.1|hypothetical protein FOYG_12843 [Fusarium oxysporum FOSC 3-a]gi|587689570|gb|EWZ36175.1|hypothetical protein FOZG_11917 [Fusarium oxysporum Fo47]gi|587724491|gb|EWZ95828.1|hypothetical protein FOWG_03371 [Fusarium oxysporum f. sp. lycopersici MN25]gi|587735855|gb…	XP_018250189, EWY85733, EWZ36175, EWZ95828, EXA33571, EXK29659, EXL55697, EXL80440, EXL91872, EXM21939, KNB12144, SCO89952	0	100	594.349	292	292		catalytic activity;metabolic process	Molecular Function;Biological Process	Fumarylacetoacetase-like, C-terminal;Fumarylacetoacetase-like, C-terminal domain superfamily;Fumarylacetoacetase-like, C-terminal domain superfamily	DOMAIN;HOMOLOGOUS_SUPERFAMILY;HOMOLOGOUS_SUPERFAMILY	Molecular Function/Biological Process;Biological Process/Molecular Function;Biological Process/Molecular Function	catalytic activity/metabolic process;metabolic process/catalytic activity;metabolic process/catalytic activity	PF01557 (PFAM);G3DSA:3.90.850.10 (GENE3D);SSF56529 (SUPERFAMILY)
g348.t1	hypothetical protein FOXG_11794	118	MSTRKGPFRLVTVNTAPERAKRLIGRLITELQDDYEIIHVDNCSSIDEVVPKVTEHKPNVLFSASMWSAEEAEQIHSLAKSIVPDIKLHAIPTGLQVERGPDAIVEYLVEKVPPLLDS	gi|1070354279|ref|XP_018250188.1|hypothetical protein FOXG_11794 [Fusarium oxysporum f. sp. lycopersici 4287]gi|1092990708|ref|XP_018757135.1|hypothetical protein FVEG_10060 [Fusarium verticillioides 7600]gi|477518616|gb|ENH70828.1|hypothetical protein FOC1_g10003280 [Fusarium oxysporum f. sp. cubense race 1]gi|584141618|gb|EWG50944.1|hypothetical protein FVEG_10060 [Fusarium verticillioides 7600…	XP_018250188, XP_018757135, ENH70828, EWG50944, EWY85732, EWZ36174, EWZ95829, EXA33570, EXK29660, EXK89428, EXL55696, EXL91873, EXM21940, KNB12143, CVL05048, PCD29518, SCO89951	6.47e-82	100	241.506	118	118
g349.t1	hypothetical protein FOCG_06246	256	MHFSSSLAALVAISGFTSAEPNGWSKTKEADDSPSKLDDCGCWPIYQAMLKCQKLKWPKEETRDCVCIPNPDGWYGSMDGCRTCLSSNSDHEFFDNTAKLVTQLFVSCTNAGGGVTSDGNSICASNAYREACVSLGTNGKPSWASFEQDGVNGNGTYVLDIKEFGADDDESTSTTSAKTTAKTTATDSTGTETTTVAAAATTGTTEASSGSVTSDATSGTETPVASATTAPNSGMRLAGHGAVGMGLVAVVGAMLL	gi|591420558|gb|EXL55695.1|hypothetical protein FOCG_06246 [Fusarium oxysporum f. sp. radicis-lycopersici 26381]	EXL55695	6.86e-133	100	381.719	236	236				null	null			mobidb-lite (MOBIDB_LITE)
g350.t1	hypothetical protein FOXB_01417	649	MAGFLIPPWYKTETPKDLEMNIVSLIFGFSMGASMFTAGMAIKQTMQAYQRKRLFSAYIIMCWLDWIGCNCMGIITYCWLRGFAPPSFWVFFFIIVFWSMQIQFTLQIIINRISLLLGNKTNINRVKWGVAVVASLINISGFCIWVPARLQISHLYEEINIVWDRTEKAVFLIVDLSLNLYFIYLVRSRLIACGLTKYTELFHFNVIMVVISVSLDCVLMGATFLPSPVVYVQFHQLVYLLKLYIEMNVASLLGHIVKSSREQDARPTEGGRQRVRDELVSGRMTTFVTASRTGHVRLDDMSRDDSYRRTSDWENGIMKKVETKVVFTETQDQASTSDQERMITMSKSTRPSTFVGFSALSNRVFVRPGETLTGTEPNPEHPRTIVIYGWGDAPPRHIS…	gi|342888853|gb|EGU88071.1|hypothetical protein FOXB_01417 [Fusarium oxysporum Fo5176]	EGU88071	0	99.0755	1300.42	649	643		integral component of membrane	Cellular Component	Protein of unknown function DUF829, TMEM53;Alpha/Beta hydrolase fold;Alpha/Beta hydrolase fold	FAMILY;HOMOLOGOUS_SUPERFAMILY;HOMOLOGOUS_SUPERFAMILY	;;	;;	PF05705 (PFAM);G3DSA:3.40.50.1820 (GENE3D);SSF53474 (SUPERFAMILY)
g351.t1	hypothetical protein FOCG_06243	488	MEIIPVSWSDQPNPIPNLRTRTFFITDHPLDEQILKNGLNKLIRNHWRKLGARLFPSHGDTRLEYRLPHVFPDDYELFKWSSVSAGYSYGETYELSKILHPGDGVAFLPNMETIDARLRPQDWPYERKDEPPNSPLLYVHLTKFSDGAVLAMSVPHVFADQGGLANIVKAWLAVIEGKTPPGMTGYKDDVLEGEKLSNGDVNQDERIGRMRIRSKKDQTLVIGRIALDLVKDRKEESRLVFLPIQVVQSLRDKARERLDGKHILANEISNGDIITAIFTKLARINSESKYDISLSSTINYRIPELQGEKGEGFVHNAVHYATANFAIKPSTGLDDIALQNRRAVNKALEESDIKAGVRTLRELAKANQVMLICEPHHKLYSSSNWGGSWHGIDFTKAAP…	gi|591420555|gb|EXL55692.1|hypothetical protein FOCG_06243 [Fusarium oxysporum f. sp. radicis-lycopersici 26381]	EXL55692	0	99.3878	1003.05	490	487		oxidoreductase activity, acting on the aldehyde or oxo group of donors, NAD or NADP as acceptor;transferase activity, transferring acyl groups other than amino-acyl groups;oxidation-reduction process	Molecular Function;Molecular Function;Biological Process	Transferase;Transferase;Transferase	FAMILY;FAMILY;FAMILY	Molecular Function;;	transferase activity, transferring acyl groups other than amino-acyl groups;;	PF02458 (PFAM);G3DSA:3.30.559.10 (GENE3D);G3DSA:3.30.559.10 (GENE3D)
g352.t1	succinate-semialdehyde dehydrogenase	518	MAYSLPFKHKLNRSDLLITDSYIQGQTKPALSGSTFDVIDPGTNKPWTKVTNNSADDVDATVRVAHNAFQSFKKTSPRARAQWLLKWDALIREHKVDLATLLVYETGKPYVEAIGEMDYSLTFVSWFAGEAERIQGTSFAPSAPDRRVVTIKQPLGVAVALVPWNFPVAMVLRKAAAALAAGCTMVVKPSPETPVTAMALAKLASEAGFPDGVLNVLPTSLENTPSLSEALCKHELVKKVTFTGSTRVGTLVANHCSLGLKKVVLELGGNCPCLIFDDADIEAALRELVGLKWRHAGQACVTVNRFLVQSGVYDEFLQRFVEETSKYVIGHGAAEGTTLGPVTKPESLGRAERLVKDAVSKGARIVTGGNRVSPKGGEGGYFFEPTILADMSHDTLISC…	gi|591420552|gb|EXL55689.1|succinate-semialdehyde dehydrogenase [Fusarium oxysporum f. sp. radicis-lycopersici 26381]	EXL55689	0	99.6139	1019.22	518	516		oxidoreductase activity, acting on the aldehyde or oxo group of donors, NAD or NADP as acceptor;oxidation-reduction process	Molecular Function;Biological Process	Aldehyde dehydrogenase, N-terminal;Aldehyde dehydrogenase, N-terminal;Aldehyde dehydrogenase domain;Aldehyde/histidinol dehydrogenase	HOMOLOGOUS_SUPERFAMILY;HOMOLOGOUS_SUPERFAMILY;DOMAIN;HOMOLOGOUS_SUPERFAMILY	Biological Process/Biological Process/Molecular Function;;Biological Process/Molecular Function/Biological Process;Molecular Function/Biological Process/Biological Process	metabolic process/oxidation-reduction process/oxidoreductase activity;;oxidation-reduction process/oxidoreductase activity/metabolic process;oxidoreductase activity/oxidation-reduction process/metabolic process	G3DSA:3.40.605.10 (GENE3D);G3DSA:3.40.309.10 (GENE3D);PF00171 (PFAM);SSF53720 (SUPERFAMILY)
g353.t1	related to short-chain alcohol dehydrogenase	249	MGRLDGKVAIVTGAASGFGQGIAEHFAEEGAKVLICDVNEAAGQKVAATSESFEFQIMNVTKAADWQSAVDKAVQLWGHLDILVNNAGTSYENKSTNLVTEEEFDKVMSVNVKSVFLGSNAFTTQVKKQGSKGSMINIASVGAHRPRPGLVWYNASKGAITNATMGLAAEYGPDGIRVNSICPLATMTGLLPTFIGKEITPEVQKALGNVPLGRMGEIRDVTKAAVFLASEEASFITGVNLDVDGGRAI	gi|591420549|gb|EXL55686.1|hypothetical protein FOCG_06241 [Fusarium oxysporum f. sp. radicis-lycopersici 26381]	EXL55686	0	100	508.449	249	249				null;null;NAD(P)-binding domain superfamily	null;null;HOMOLOGOUS_SUPERFAMILY	;;	;;	G3DSA:3.40.50.720 (GENE3D);PF13561 (PFAM);SSF51735 (SUPERFAMILY)
g354.t1	High-affinity glucose transporter	534	MPQTGNQTSLYNKLVITFVAIGGTTYGYAASIIGSTIGQPGWYQFFNLPADGEPGYDTITTPAIATANGLFSAGGAFACLVLMWACDYYGRLRSIQFGCALGILGGVLQCAAQNLAMFQAGRWIMGMCVGLMATVTPMYLSEMSSPLARGWLVGHHAIFLVFGYMLSSWIGFAVYFSKNLEFGWRFPLAFQVFPPLVLLLGSPWIPRSPRWLMSKGHREEAWSVLVRLRRSANDPEDLVAKEEYYQIEKQLELDAKKLEAYGGSPWRAVFQKKSYRKRMLIGFMTQWGAEFGGPLIINNYAVILYTSLGQTGYMPLLLSALWLTTAGLIYNPGGAWLHDKVNSRRKMYMTGFIGIVITTSIYCAMISLYAGTDNKAGNAIGVLFMFLYLAFQGTFCNTT…	gi|475667846|gb|EMT65634.1|High-affinity glucose transporter [Fusarium oxysporum f. sp. cubense race 4]gi|587663379|gb|EWY85720.1|hypothetical protein FOYG_12834 [Fusarium oxysporum FOSC 3-a]gi|587724502|gb|EWZ95839.1|hypothetical protein FOWG_03379 [Fusarium oxysporum f. sp. lycopersici MN25]gi|591420548|gb|EXL55685.1|hypothetical protein FOCG_06240 [Fusarium oxysporum f. sp. radicis-lycopersici…	EMT65634, EWY85720, EWZ95839, EXL55685, EXL91884	0	100	1097.42	534	534		carbohydrate transport;integral component of membrane;transmembrane transporter activity;transmembrane transport	Biological Process;Cellular Component;Molecular Function;Biological Process	null;null;Major facilitator, sugar transporter-like;Major facilitator, sugar transporter-like;Major facilitator superfamily domain;MFS transporter superfamily	null;null;FAMILY;FAMILY;DOMAIN;HOMOLOGOUS_SUPERFAMILY	;;Biological Process/Cellular Component/Molecular Function;;;	;;transmembrane transport/integral component of membrane/transmembrane transporter activity;;;	G3DSA:1.20.1250.20 (GENE3D);G3DSA:1.20.1250.20 (GENE3D);PF00083 (PFAM);mobidb-lite (MOBIDB_LITE);PS50850 (PROSITE_PROFILES);SSF103473 (SUPERFAMILY)
g355.t1	hypothetical protein FOCG_06239	324	MDPSFMEKQWDELPDPKRIWIGQPGSREEGLGRLVLLTPERVASAAQTQIKTGIRVNLGWDLNKLEFACFNRQPCELKMVPLLDGVAFDDIYIMNPQQSSQWDGLRHFSMPREEGSKERVFYGGTTKEEILDRTNDRIGIHHWAQEGITGRGVLIDYASWAEKNAIAYSTFSLHTIKLNEILQIAKECNITFRRGDILLVRIGVIKEWEHVMDVDAKKAYAATTSPQHAGVEGTMDVLKWIWNTGFAAVAGDAISWEVYPPSEGGVLMHEYMLAGWGMPIGELFDLERLAETCKQLNRWTFFMSSTPFNMKGGISSPPNAQAIF	gi|591420546|gb|EXL55683.1|hypothetical protein FOCG_06239 [Fusarium oxysporum f. sp. radicis-lycopersici 26381]	EXL55683	0	100	675.626	324	324		arylformamidase activity;tryptophan catabolic process to kynurenine	Molecular Function;Biological Process	Kynurenine formamidase superfamily;Kynurenine formamidase;Kynurenine formamidase superfamily	HOMOLOGOUS_SUPERFAMILY;FAMILY;HOMOLOGOUS_SUPERFAMILY	Biological Process/Molecular Function;Biological Process/Molecular Function;Biological Process/Molecular Function	tryptophan catabolic process to kynurenine/arylformamidase activity;tryptophan catabolic process to kynurenine/arylformamidase activity;tryptophan catabolic process to kynurenine/arylformamidase activity	G3DSA:3.50.30.50 (GENE3D);PF04199 (PFAM);SSF102198 (SUPERFAMILY)
g356.t1	related to integral membrane protein	387	MTKPAMEPPPGKESNFDNPNRELYYICIASNAIAMSVCSIFVFLRLWARYRLAMRLRLDDIACVIGYIGFMGYCTMCLLMLRYGGGLHQWDVPDHLITQYNQTVYATMVNYGPTVFAIKAAILLFLASIFSPYKTYVKWIYGFLGVMGVYYVAMLFLKMFICRPISMFWGATTDGECFNQRVLILVDNIISLLSDIVVLLLPCPLTKKLQVGLIAKLKIVAIFGVGGIACIFSLVRLVFIIHNGESPDQTYVFLQINLTGIAECGIGVVCACFPFMPMLWKSILHKDKPGYSSNYSRSQFEMMSSSKQRSRNTGHTPESIHYNEDMGSDENILIPNGKSYVTTKVRAGDDTAEGSTNSIGDGNGGHGTSLDNSHILRTVEVRQYEEH	gi|587735841|gb|EXA33557.1|hypothetical protein FOVG_15270 [Fusarium oxysporum f. sp. pisi HDV247]gi|591492353|gb|EXM21953.1|hypothetical protein FOTG_10244 [Fusarium oxysporum f. sp. vasinfectum 25433]	EXA33557, EXM21953	0	100	744.577	387	387		integral component of membrane	Cellular Component	null;null	null;null	;	;	mobidb-lite (MOBIDB_LITE);mobidb-lite (MOBIDB_LITE)
g357.t1	related to putative tartrate transporter	507	MTVSQNNETASHNEDRFDEKAEVAAVENAISSPVGHIPPIEIQARFPLLRDLSQTQMDALNKKVRSKVDWHMMPCVTLMFLMNYLDRINVSNARLAGLQEDLGMTDTVWNAGISTFYVGYLIGQLPGNLLMAKTNPKLFLPTIMLMWSAGTICMPAMTNGVGFCVVRFFIGLMEAPFFPGLTLMTSSWYTKEESPFRMAIWHAGNTISNIISGFLAAGILEHMDGIAGMHAWQWFFLIEGIVSIIVAVISFFVLPSWPNDTKFLDEQEREMAQYRILVSNGGIDEKVGGTWDGVRDAVKDPFTWYFCLMHFALVTAQSFKDFLPSIMNTFGFNKMTTYLIQAPPYALAYISACIIAWSCGHFMESTYHVVIPIILSAAGCGILIGTINVAARYVGIILL…	gi|587663373|gb|EWY85714.1|hypothetical protein FOYG_12829 [Fusarium oxysporum FOSC 3-a]	EWY85714	0	100	992.645	507	507		integral component of membrane;transmembrane transport	Cellular Component;Biological Process	null;null;Major facilitator superfamily;Major facilitator superfamily domain;MFS transporter superfamily	null;null;FAMILY;DOMAIN;HOMOLOGOUS_SUPERFAMILY	;;Cellular Component/Biological Process;;	;;integral component of membrane/transmembrane transport;;	G3DSA:1.20.1250.20 (GENE3D);G3DSA:1.20.1250.20 (GENE3D);PF07690 (PFAM);PS50850 (PROSITE_PROFILES);SSF103473 (SUPERFAMILY)
g358.t1	Putative mitochondrial carrier C19G12.05	313	MDAIATTQPIAKPALPKQAVAQTTPAQKKKITPGISLAAGAVAGGVEATITYPFEWAKTVAQLSARQAPAGAVVSKSPFAVIGQTVRSDGIRAIYTGCSSLIAGTAAKAGVRFLSFDAVKAQLADANGKHSAGSNILAGMIAGAVESVTVVTPTERIKTALIDDARSGNKRLNGGFHALRTIAVERGVREIYRGLMSTTLKQSATSGVRMGSYNILKDTFKSDGKNPFMTFGIGAIAGVITVYATQPFDTIKTRSQSAKGIGMGEAVQQVLRDGGVRAFWSGSTMRLGRLILSGGIVFTAYENIAGLLMGMKK	gi|1070354239|ref|XP_018250168.1|hypothetical protein FOXG_11779 [Fusarium oxysporum f. sp. lycopersici 4287]gi|587689554|gb|EWZ36159.1|hypothetical protein FOZG_11905 [Fusarium oxysporum Fo47]gi|590027820|gb|EXK29678.1|hypothetical protein FOMG_14138 [Fusarium oxysporum f. sp. melonis 26406]gi|591420543|gb|EXL55680.1|hypothetical protein FOCG_06236 [Fusarium oxysporum f. sp. radicis-lycopersici …	XP_018250168, EWZ36159, EXK29678, EXL55680, KNB12123, PCD29507	0	100	604.749	313	313		integral component of membrane;transmembrane transport	Cellular Component;Biological Process	Mitochondrial carrier domain superfamily;Mitochondrial substrate/solute carrier;Mitochondrial substrate/solute carrier;Mitochondrial carrier domain superfamily	HOMOLOGOUS_SUPERFAMILY;REPEAT;REPEAT;HOMOLOGOUS_SUPERFAMILY	;;;	;;;	G3DSA:1.50.40.10 (GENE3D);PF00153 (PFAM);PS50920 (PROSITE_PROFILES);SSF103506 (SUPERFAMILY)
g359.t1	Nitrogen assimilation transcription factor nit-4	801	MPAEPTSTRVRRRATEACTFCRKRKCNGQKPKCINCQTYEKDCVYEPVPDVTKAAGRQRHQRTKTRSVKARTESPARQASAPANEAASSIGDSEAASERSSQQAVTRDGAAPRHQSWDPSPRPMDSGVARVVVLANGESTYHGRTSALFEDNAQERPVEQEVQPRMPDHWVERGLIAEAAKQRQLEEIHFAKGQLDFDGVDPDLGMHLLSLHWNRQHHSFLITYRPAFMRDMACGGPYFSKLLLNAIYFGSSKFSPRLEVRKDVNDVRTAGWRYRERVRELVGGSLDRSDITTIQALLVMTNSLFALGDERSAAWLYAGLAFRMLIDLGLHVDLTNSHQFSDEDLEIRRRVFWGAFVVDKIQSLYQGRPVTLKENDAMVPIKFIDTYSELEFWQPFAYS…	gi|591420542|gb|EXL55679.1|hypothetical protein FOCG_06235 [Fusarium oxysporum f. sp. radicis-lycopersici 26381]	EXL55679	0	99.7509	1576.22	803	801		RNA polymerase II transcription factor activity, sequence-specific DNA binding;DNA binding;nucleus;regulation of transcription by RNA polymerase II;zinc ion binding	Molecular Function;Molecular Function;Cellular Component;Biological Process;Molecular Function	Zn(2)-C6 fungal-type DNA-binding domain;Transcription factor domain, fungi;Transcription factor domain, fungi;Zn(2)-C6 fungal-type DNA-binding domain;Zn(2)-C6 fungal-type DNA-binding domain superfamily;Zn(2)-C6 fungal-type DNA-binding domain superfamily;Zn(2)-C6 fungal-type DNA-binding domain superfamily;Zn(2)-C6 fungal-type DNA-binding domain superfamily	DOMAIN;DOMAIN;DOMAIN;DOMAIN;HOMOLOGOUS_SUPERFAMILY;HOMOLOGOUS_SUPERFAMILY;HOMOLOGOUS_SUPERFAMILY;HOMOLOGOUS_SUPERFAMILY	Cellular Component/Molecular Function/Molecular Function/Biological Process;Molecular Function/Biological Process/Molecular Function/Cellular Component;Molecular Function/Biological Process/Molecular Function/Cellular Component;Cellular Component/Molecular Function/Molecular Function/Biological Process;Biological Process/Cellular Component/Molecular Function/Molecular Function;;;Biological Proces…	nucleus/zinc ion binding/RNA polymerase II transcription factor activity, sequence-specific DNA binding/regulation of transcription, DNA-templated;DNA binding/transcription, DNA-templated/zinc ion binding/nucleus;DNA binding/transcription, DNA-templated/zinc ion binding/nucleus;nucleus/zinc ion binding/RNA polymerase II transcription factor activity, sequence-specific DNA binding/regulation of tr…	SM00066 (SMART);SM00906 (SMART);PF04082 (PFAM);PF00172 (PFAM);G3DSA:4.10.240.10 (GENE3D);mobidb-lite (MOBIDB_LITE);mobidb-lite (MOBIDB_LITE);SSF57701 (SUPERFAMILY)
g360.t1	related to Putative isomerase YraM	412	MAIEIETPQEHYPTRHALSCVLMRAGTSKGLFIHRKDLPEKESEWGPHLISALGSRNNDAKQVDGVGGGSSTTSKVAVISLSNREDADVDFTFVQVAVGKESVDFSGNCGNMSSGVGPFAVQERLVTPKPGQTEIDVRIFNTNTSRVIVETVELDRNGDFKEDGDFIIPGVKSSGSEVKCSFVDPAGSMAGSLFPSGQKQQWLHVDPSSLLPEMAPFQIRATLIDAANPFVMISATDFTTILGANAAPETQHALVEAIRCQGAVDMGLATSTKVAGLTRGTPKIALLSSPTHRANNKTPDIYVQSYSMGLPHPTLQLTGAVCLGSAVSIQGTIAADLSATPITDGPPTPERTPSPDMQGERKDTANTRQIVIEHSKGTIPVLVKKNGEDGIESCAVSRT…	gi|591420541|gb|EXL55678.1|hypothetical protein FOCG_06234 [Fusarium oxysporum f. sp. radicis-lycopersici 26381]	EXL55678	0	100	832.402	412	412		isomerase activity	Molecular Function	null;null;PrpF protein;PrpF protein;PrpF protein;PrpF protein	null;null;FAMILY;FAMILY;FAMILY;FAMILY	;;;;;	;;;;;	G3DSA:3.10.310.10 (GENE3D);G3DSA:3.10.310.10 (GENE3D);PF04303 (PFAM);mobidb-lite (MOBIDB_LITE);SSF54506 (SUPERFAMILY);SSF54506 (SUPERFAMILY)
g361.t1	amidase	441	MLVQPYQLSATDVAAKIRDGQLSVEEYAQSLLARIKERDPVVKAWAYINSDQVLQEARKLDAVPKEDRGPLHGVAIAVKDVIYTKDMPTQFNSPIYKDDAPQVDAASIIILRKAGALILGKTTTTEFAATTQGPQTTNPHDSSRTPGGSSSGSGAVVADFQVPLSLGTQTGGSTIRPASFNGIYGFKPTWNSISREGQKVFSLILDTLGIYARTVEDLNLLADVFALQDDEPPNQEYSIKKGKFAICKTMVWPQAGPGLVKATDKAVELLRSSGATVEEIEFPEHLQDLPKWHSIVFNTDGRTAFLPEYRVDKTQIADQLVGQVENRLKMSKAAQVKAFDDIAAARPVVDDMLAGYDAVLVPSVPDEAPKGIEATGSAAFNLIWTALHTPVINIPGFAG…	gi|591420540|gb|EXL55677.1|amidase [Fusarium oxysporum f. sp. radicis-lycopersici 26381]	EXL55677	0	100	859.751	441	441		transferase activity	Molecular Function	Amidase signature domain;Amidase signature (AS) superfamily;Amidase signature (AS) superfamily;Amidase signature (AS) superfamily	DOMAIN;HOMOLOGOUS_SUPERFAMILY;HOMOLOGOUS_SUPERFAMILY;HOMOLOGOUS_SUPERFAMILY	;;;	;;;	PF01425 (PFAM);G3DSA:3.90.1300.10 (GENE3D);mobidb-lite (MOBIDB_LITE);SSF75304 (SUPERFAMILY)
g362.t1	Allantoin permease	581	MVNTPSRSELTAPFRSKEAFVNFVKTSETADGQTRVGNERWSNKDLEPTPPEHRNWTWYNLPLYWFSNQFSLTGWNTGSSLIAVGLTWQQSFVSCVLGALLASLVVICMARPGVQYHIGFPVLARSSMGMYGAYFFIFIRAIVCIVWYGIQTFYGGSILSVMLRCIFGSSWQNFTNTLSESADISSKVLLAFFLVWLMQFPFMWVHPRNIHYVFTVKGFTMPIAAFAIFGWCMANGGGLNGMNMASKEAEAAASTTPLGWSIMSGINVIMGGLSPMLVNQPDLARYCQKTRDAGPLQGVSVFVSSVIVFFLGLASTASMQTVYGEAYWNIWDLLDSILDHHWNAGARAGIFFLALAFLLGVFATNFGANSIPFGSDMTGLFPRWLTIRRGQIVCAILGI…	gi|342888863|gb|EGU88081.1|hypothetical protein FOXB_01427 [Fusarium oxysporum Fo5176]	EGU88081	0	99.6558	1073.15	581	579		integral component of membrane;transmembrane transporter activity;transmembrane transport	Cellular Component;Molecular Function;Biological Process	Purine-cytosine permease	FAMILY	Molecular Function/Biological Process/Cellular Component	transmembrane transporter activity/transmembrane transport/membrane	PF02133 (PFAM)
g363.t1	Positive regulator of purine utilization	730	MRTMNDNGTDPRTTEGRYPMLQDGIGSMGRQSDATAGHKGRVALACKRCKRRKQRCDGSHPTCKSCERVGTPCIYERTIRPQYPGGKTLYINALEERIAFLEARLPDHAQDHFETLAPSSVVDGQDNDAVNTQAYPESSSSHRGSVSEDLDGYERNSIIDGVAYLSLCASGTAEATPDPSYLGSSSGAAIARMIQRSIFHNSRNDITRPSNFPRQSNPSVDPYIESLAPTLHLHPDEPSHGFPFPDEARHLFDIFFDRMHTRWPILDRKKYSELFEIQYQQGALSMTQRSIMHLIYAIAARFEQLTRKPSQVDPEKHLLAAIEPMDYILEQHNLATVQFLLLLAVHGQRSPYGAGAWSQVRYAVSLCIELGLHRERQGPAPTANVARDLEIRRRAFWSC…	gi|587724512|gb|EWZ95849.1|hypothetical protein FOWG_03388 [Fusarium oxysporum f. sp. lycopersici MN25]	EWZ95849	0	90.9669	1402.11	786	715		RNA polymerase II transcription factor activity, sequence-specific DNA binding;DNA binding;nucleus;regulation of transcription by RNA polymerase II;zinc ion binding	Molecular Function;Molecular Function;Cellular Component;Biological Process;Molecular Function	Zn(2)-C6 fungal-type DNA-binding domain;Transcription factor domain, fungi;Transcription factor domain, fungi;Zn(2)-C6 fungal-type DNA-binding domain superfamily;Zn(2)-C6 fungal-type DNA-binding domain;Zn(2)-C6 fungal-type DNA-binding domain;Zn(2)-C6 fungal-type DNA-binding domain;Zn(2)-C6 fungal-type DNA-binding domain superfamily	DOMAIN;DOMAIN;DOMAIN;HOMOLOGOUS_SUPERFAMILY;DOMAIN;DOMAIN;DOMAIN;HOMOLOGOUS_SUPERFAMILY	Molecular Function/Molecular Function/Cellular Component/Biological Process;Biological Process/Molecular Function/Molecular Function/Cellular Component;Biological Process/Molecular Function/Molecular Function/Cellular Component;Cellular Component/Molecular Function/Biological Process/Molecular Function;Molecular Function/Molecular Function/Cellular Component/Biological Process;;Molecular Function…	zinc ion binding/RNA polymerase II transcription factor activity, sequence-specific DNA binding/nucleus/regulation of transcription, DNA-templated;transcription, DNA-templated/zinc ion binding/DNA binding/nucleus;transcription, DNA-templated/zinc ion binding/DNA binding/nucleus;nucleus/zinc ion binding/regulation of transcription, DNA-templated/RNA polymerase II transcription factor activity, seq…	SM00066 (SMART);SM00906 (SMART);PF04082 (PFAM);G3DSA:4.10.240.10 (GENE3D);PF00172 (PFAM);mobidb-lite (MOBIDB_LITE);PS50048 (PROSITE_PROFILES);SSF57701 (SUPERFAMILY)
g364.t1	related to Chitin deacetylase 1	328	MPTTYASHPDYGYDRDFKGYGEKGLAGLKWPNNAKIAVSFVINYEEGGERCVQSGDGVSETNLREHPTTPRMNERDLNGESEYEYGSRVGFWRLFKLFNQHKMKFTLYAVAQAVEQQPEVATRCVEEGHDVASHAYRWVDHHDWSVEKEKEYIKKGITSLKNLTGYAPKGWYYGRPSPHSRTLIPQVYEEMGEELVWASDTYADDVPYWIDLPTEREKPNPKGCLMVPYSYDCNDFKFHVVTGFRDSTSFYTHLKNAFDVLYEEGEAGEPKMMTIGLHCRIIGRPGRFKALKDFVEYIAQKEGVWVATRTEIAEAFREQFPYKKGELA	gi|1070354227|ref|XP_018250162.1|hypothetical protein FOXG_11773 [Fusarium oxysporum f. sp. lycopersici 4287]gi|590027826|gb|EXK29684.1|hypothetical protein FOMG_14144 [Fusarium oxysporum f. sp. melonis 26406]gi|591420537|gb|EXL55674.1|hypothetical protein FOCG_06230 [Fusarium oxysporum f. sp. radicis-lycopersici 26381]gi|591492361|gb|EXM21961.1|hypothetical protein FOTG_10252 [Fusarium oxysporum…	XP_018250162, EXK29684, EXL55674, EXM21961, KNB12117, SCO89933	0	100	687.952	328	328		carbohydrate metabolic process;hydrolase activity, acting on carbon-nitrogen (but not peptide) bonds	Biological Process;Molecular Function	null;NodB homology domain;NodB homology domain;Glycoside hydrolase/deacetylase, beta/alpha-barrel	null;DOMAIN;DOMAIN;HOMOLOGOUS_SUPERFAMILY	;Biological Process/Molecular Function;Biological Process/Molecular Function;Molecular Function/Biological Process	;carbohydrate metabolic process/hydrolase activity, acting on carbon-nitrogen (but not peptide) bonds;carbohydrate metabolic process/hydrolase activity, acting on carbon-nitrogen (but not peptide) bonds;catalytic activity/carbohydrate metabolic process	G3DSA:3.20.20.370 (GENE3D);PF01522 (PFAM);PS51677 (PROSITE_PROFILES);SSF88713 (SUPERFAMILY)
g365.t1	hypothetical protein FOWG_03390	595	MSADSKNFDTSQACSEQITKDESPSQLASDEKIRIANIDSGSNTQIAEQNSTDQSDAESIGGQRNSDLPRKRLLISITALSVCLFVSFLDQTSVSTATPAVAGELETGTSTSWIGTSFLIASTAFQLINGRLSDIFGRKNMLLLCLFLMGVGDLACGFAKTPVQLYVFRSIAGVGGGGINSLVMIIVSDITSLQNRGYYQGMLGAIIALANGVGPFLGGAIVQSATWRWVFWMIPIITLPTTAIIWFYLPLKHRSGGYMEKIKKIDYGGIVLNIASTLLLLIPISGGGVTYAWTSAFFIATVIISILLAVLFVLFEWKLAKLPIMPLRLYRAPHCWALYLQSFLTGLAYFGNFFYLPLYFQSVLGYDALVAGALILAVVIPTSLTSILSGQYMSRVGSY…	gi|587724514|gb|EWZ95851.1|hypothetical protein FOWG_03390 [Fusarium oxysporum f. sp. lycopersici MN25]	EWZ95851	0	100	1115.14	595	595		integral component of membrane;transmembrane transport	Cellular Component;Biological Process	Major facilitator superfamily;Major facilitator superfamily;Major facilitator superfamily;Major facilitator superfamily;Major facilitator superfamily;Major facilitator superfamily domain;MFS transporter superfamily	FAMILY;FAMILY;FAMILY;FAMILY;FAMILY;DOMAIN;HOMOLOGOUS_SUPERFAMILY	Biological Process/Cellular Component;;;;;;	transmembrane transport/integral component of membrane;;;;;;	PF07690 (PFAM);G3DSA:1.20.1250.20 (GENE3D);G3DSA:1.20.1250.20 (GENE3D);mobidb-lite (MOBIDB_LITE);mobidb-lite (MOBIDB_LITE);PS50850 (PROSITE_PROFILES);SSF103473 (SUPERFAMILY)
g366.t1	NADPH2 dehydrogenase	370	MSRLFEPLAVGSTSLEHRIVMAPLTRYRCNDDHCPTSMTREYYEQRASTPGTLIISEATFISESTAGSDNAPGIWSDAQVTVWRSITDAIHAKGCKVFCQLWHQGRAGNPDVLQRKGYPLLSSSAVPIDPSIATPQEMTEDDIQTTLENYVSAARNAIAAGFDGVEIHGANGYLPDQFLQDTCNKRTDSWGGSIENRARFHIEVTKAVIAAVGADKIGMRLSPYSDFLGMLMDDPDPQFHYLIEQLKPLGLAYLHLIEARIRGNDDADCGGQRTVRWIVELWNNTSPVILSGGFKGDSARTAVDEMYKGYDVLIAFGRYFVANPDLVFRLQTGVGLEGYDRTYFYTPKIARGYTDYAFSQEFLRRNTTKV	gi|591420535|gb|EXL55672.1|NADPH2 dehydrogenase [Fusarium oxysporum f. sp. radicis-lycopersici 26381]	EXL55672	0	100	773.467	370	370		FMN binding;oxidoreductase activity;oxidation-reduction process	Molecular Function;Molecular Function;Biological Process	NADH:flavin oxidoreductase/NADH oxidase, N-terminal;Aldolase-type TIM barrel;Aldolase-type TIM barrel	DOMAIN;HOMOLOGOUS_SUPERFAMILY;HOMOLOGOUS_SUPERFAMILY	Biological Process/Molecular Function/Molecular Function;Molecular Function;	oxidation-reduction process/FMN binding/oxidoreductase activity;catalytic activity;	PF00724 (PFAM);G3DSA:3.20.20.70 (GENE3D);SSF51395 (SUPERFAMILY)
g367.t1	hypothetical protein FOZG_11896	578	MRLLKGLVLGLLLERGLGQTDTQPEGDSIATVADPVETDPADVPAPDPSAPSDGDTPSDPPEPADDGPTITIDDPQPTDDGSDARIPAPDPTDEPTDVEDSSAIPDDPAETNTDDEQLAPTDQPAPTDTEPEPTATDVNATPTNDEETPQETDTNGEEATQTDGDTDAAPVVPTEALNSAAEETPEATPLASDTADDQVPQTTEEPSDEETEEPKADSEPEESTQQESRGIVAPTKTEKSEAKPTDGDGKYSPAPYASPTGGDETEPTGSKNDQTADGTTRKAAATGSGGKEEKTTLATSKGAAPTSPAQDYAIDLEEADLGDYAEFQGAGDKTVVILKPPPNTEAKCDLPPTSDEDVPEGEDVRVVLSVKIADLKKGVKSGNRLQMLIDGSTIYDKEL…	gi|587689543|gb|EWZ36148.1|hypothetical protein FOZG_11896 [Fusarium oxysporum Fo47]	EWZ36148	0	100	577.4	428	428				null;null;null	null;null;null	;;	;;	mobidb-lite (MOBIDB_LITE);mobidb-lite (MOBIDB_LITE);mobidb-lite (MOBIDB_LITE)
g368.t1	mannosyl-oligosaccharide alpha-1,2-mannosidase	542	MLFSLVLCTFVLSAIASPSTPISEQKLGGLRYPKQRGKHYDYTGFEPSQKKRADDIIDMFRFAWNGYYEHAFPHDSLRPKYNNYTDDRNGWGVTAVDGLDTAILMEQTDIVEIILDFIPTINFTKTNTPEPTTVSLFETNIRYLGGLLSAYDLLKGPFKHLKVNKENVDVLLKQATTLADTLKFAFDTPSGIPFGSLWIENQTSTDENSLEDGTAYAGLAAMGTLVLEWQHLSDLTGDPQYGKLANRAESYWLSPSSEVWPGLTGGRFSLKTGEILDEYGGWTSGNDSAYEYLIKMYVYDPDRFSHYGERFTMAADSTIKHLISHPSSRPDLTMAAAFTGRQQVNYTEFLACFIGGSFILGSSALDRPDWLDYGLSFSEYCANGYRYTASGIGPTLYSW…	gi|587689542|gb|EWZ36147.1|mannosyl-oligosaccharide alpha-1,2-mannosidase [Fusarium oxysporum Fo47]	EWZ36147	0	100	1092.03	542	542		mannosyl-oligosaccharide 1,2-alpha-mannosidase activity;calcium ion binding;metabolic process;membrane	Molecular Function;Molecular Function;Biological Process;Cellular Component	null;Glycoside hydrolase family 47;Seven-hairpin glycosidases	null;FAMILY;HOMOLOGOUS_SUPERFAMILY	;Molecular Function/Cellular Component/Molecular Function;Cellular Component/Molecular Function/Molecular Function	;calcium ion binding/membrane/mannosyl-oligosaccharide 1,2-alpha-mannosidase activity;membrane/calcium ion binding/mannosyl-oligosaccharide 1,2-alpha-mannosidase activity	G3DSA:1.50.10.10 (GENE3D);PF01532 (PFAM);SSF48225 (SUPERFAMILY)
g369.t1	hypothetical protein FOXG_11768	322	MEFPNPSLIGGAADIPVNSASPIFTFTPVTLPSKDRRVDLDLKVTAPINGDNLPIIVLSHGHGPSNYLSSLKGYGPVADWWASHGFVVIQPTHLSSRQLGFELNAESISELFMESRAKDLVQIVDSLDNIETTVPLLKGRLDKSKIAVVGHSLGSLSSALLLGAVNTDPRDGKTFKVADPRIKAGVLFGAIGASDDPSENGKSMLPFLDLNFSNMTTPCLVFWGDSDVSPHLTNRGADWHNDPYKLSPGPKASFEVKDGKHGFGGISGWDAEECQDEGVERLAAMQRVTWAYLRSQLYGDDSWEEAKKAIGQHPQIGKIEEK	gi|1070354213|ref|XP_018250155.1|hypothetical protein FOXG_11768 [Fusarium oxysporum f. sp. lycopersici 4287]gi|590027833|gb|EXK29691.1|hypothetical protein FOMG_14149 [Fusarium oxysporum f. sp. melonis 26406]gi|902740541|gb|KNB12110.1|hypothetical protein FOXG_11768 [Fusarium oxysporum f. sp. lycopersici 4287]	XP_018250155, EXK29691, KNB12110	0	99.6894	612.838	322	321		oxidoreductase activity;oxidation-reduction process	Molecular Function;Biological Process	Alpha/Beta hydrolase fold;Alpha/Beta hydrolase fold	HOMOLOGOUS_SUPERFAMILY;HOMOLOGOUS_SUPERFAMILY	;	;	G3DSA:3.40.50.1820 (GENE3D);SSF53474 (SUPERFAMILY)
g370.t1	hypothetical protein FOCG_06224	479	MPKSTRGRKPRACDSCRRKKVGFAPLPLAELEEPPLANDNHTILKLPDSKIVEELAARFCSSAQSLVFPLLSLHRFMTTTLPLAYSEGAGSKLHTISAKACAYGVLLISDIFGLDTGDDMADIGCWCQRYALEIEGSIPLILREMKIDGLESLMMLMIFKYFMGDLESASFLVSVTSRFLFQLGAHIFPSPPDHYDKRNEAHHIRDLFWVCYCIDKDLSHRTGQPPAINDDHCDLTLPPNYVQMQSSNILSSGPCSSRNSSTVPLYPWDIRLSVMKSKIYNDLHSISASRLSETEILRKIRHLDKELEAWRVTLPPDHRPTLSFLEQTPVDAQTNTQAIMLRLSYHHCIILIHQARCRIFQSDQPIDNLIDDGHRINFQILVDASRSILIYLEKALPVL…	gi|591420530|gb|EXL55667.1|hypothetical protein FOCG_06224 [Fusarium oxysporum f. sp. radicis-lycopersici 26381]	EXL55667	0	100	907.901	442	442		RNA polymerase II transcription factor activity, sequence-specific DNA binding;DNA binding;nucleus;regulation of transcription by RNA polymerase II;zinc ion binding;integral component of membrane	Molecular Function;Molecular Function;Cellular Component;Biological Process;Molecular Function;Cellular Component	Transcription factor domain, fungi;Transcription factor domain, fungi	DOMAIN;DOMAIN	Molecular Function/Cellular Component/Biological Process/Molecular Function;Molecular Function/Cellular Component/Biological Process/Molecular Function	zinc ion binding/nucleus/transcription, DNA-templated/DNA binding;zinc ion binding/nucleus/transcription, DNA-templated/DNA binding	SM00906 (SMART);PF04082 (PFAM)
g371.t1	NmrA-like family domain-containing protein 1	323	MTQDKKTVVVIGATGLQGGSVVQTLAKSRDRYTIRGLTRNISSPKAEALKELGIEMHQADVDNATSLRRAFEGANIIFAMTDFWQHMSATKEEEQGKRIMDIAADLPHLEHIIWASLPDAKTISNGKYPHVYHWQSKAAVADYIRTEKPALWKKTTAVLFPNYFENCVTQPRTYLPIKQDDGTYLRSFVLPETTPLPNVAISDTGKLVQYILDHPDECLEKTIAFYSEAISEGDKIKSMASAYGIDIRYNELSSEEFQSILKSKMDDTCALDFTEQLLIFRDFGMIYARPEFLQANELPGLDLMKWEDFMAVHNLAEYMTTSN	gi|1246321895|gb|PCD29494.1|hypothetical protein AU210_012030 [Fusarium oxysporum f. sp. radicis-cucumerinum]	PCD29494	0	100	677.937	323	323				NmrA-like domain;NmrA-like domain;NAD(P)-binding domain superfamily	DOMAIN;DOMAIN;HOMOLOGOUS_SUPERFAMILY	;;	;;	PF05368 (PFAM);G3DSA:3.40.50.720 (GENE3D);SSF51735 (SUPERFAMILY)
g372.t1	6-hydroxy-D-nicotine oxidase	133	MATISNSDSLPSVFQDFTAEYPNIKLSEHRRQAANASDVQDLVRFCVSHGIDFVVRSGGHNCTGRSQVNGALTFDMRNINYVNISEDKKTANIGGGIIARESAKALDAEELITTTPLSTKYGLGVDQIIGANL	gi|587663356|gb|EWY85697.1|hypothetical protein FOYG_12814 [Fusarium oxysporum FOSC 3-a]	EWY85697	4.64e-90	84.8684	254.218	152	129		oxidoreductase activity, acting on CH-OH group of donors;flavin adenine dinucleotide binding;oxidation-reduction process	Molecular Function;Molecular Function;Biological Process	FAD-binding, type 2, subdomain 1;FAD linked oxidase, N-terminal;FAD-binding, type 2;FAD-binding, type 2-like superfamily	HOMOLOGOUS_SUPERFAMILY;DOMAIN;DOMAIN;HOMOLOGOUS_SUPERFAMILY	Molecular Function/Molecular Function/Biological Process;Molecular Function/Biological Process/Molecular Function;Molecular Function/Biological Process/Molecular Function;Molecular Function/Biological Process/Molecular Function	flavin adenine dinucleotide binding/catalytic activity/oxidation-reduction process;oxidoreductase activity/oxidation-reduction process/flavin adenine dinucleotide binding;flavin adenine dinucleotide binding/oxidation-reduction process/oxidoreductase activity, acting on CH-OH group of donors;flavin adenine dinucleotide binding/oxidation-reduction process/oxidoreductase activity, acting on CH-OH gr…	G3DSA:3.30.43.10 (GENE3D);PF01565 (PFAM);PS51387 (PROSITE_PROFILES);SSF56176 (SUPERFAMILY)
g373.t1	hypothetical protein FOCG_06221	690	MTVAAPTPHQWWHEPFSVVQTNLREIDAGMDVDDVAHWIKDFGATAWLCGVGGIQAQYPSDLAFQTRNPNLAERASGDLVGDALAAAHAKGLKFLARMDFSKIAPHVAAEHPEWCYVSPLGNLQEHTAGLVSVCPSGGYYQEHIFDILQEVTERYKIDGMFFNWATMNEEDYYKVYHGVCHCVNCQSLWLEFARGLEMPKGPQDINYGIWLIFSRNIIDDITAKIRDFIAKRLPETALIRGKAADIIYQESNNEIGREFWHHSTSEWISSWISYRPNVPVLANSTCFIDMRYRMAGEEPAQFAQYLIQCISRGGTPSTYMMGTPGKIPYPCLDVAADITRFHTQYHDTYRNFVPCALTGLLRPDRGYMAGRSYQQSLSEFRGLYSALQEMHIPFDVVAL…	gi|591420527|gb|EXL55664.1|hypothetical protein FOCG_06221 [Fusarium oxysporum f. sp. radicis-lycopersici 26381]	EXL55664	0	100	1424.45	690	690				Class I glutamine amidotransferase-like;Class I glutamine amidotransferase-like;Hypothetical glycosyl hydrolase 6;Glycoside hydrolase superfamily	HOMOLOGOUS_SUPERFAMILY;HOMOLOGOUS_SUPERFAMILY;FAMILY;HOMOLOGOUS_SUPERFAMILY	;;;	;;;	G3DSA:3.40.50.880 (GENE3D);G3DSA:3.20.20.80 (GENE3D);PF14871 (PFAM);SSF51445 (SUPERFAMILY)
g374.t1	oxidoreductase	213	MGQRLAGKTILITGASSGIGRSTAKEFARTCSSNLKLILAARRFESLQALTDEIRSEVGDGVRILPIKLDVSKSEDVSSFIGKLPDEFKDIDILVNNAGLVKGIARAPDIALEDIQTMFTTNVTGLINMTQTVLSIFKRKPGGGSGDIINIGSIAGREPYQGGSIYCATKSAVRSFTDALRRELIDTRIRVIGVDPGQVETVSSDSHAEVSMK	gi|1246321893|gb|PCD29492.1|hypothetical protein AU210_012028 [Fusarium oxysporum f. sp. radicis-cucumerinum]	PCD29492	3.27e-138	100	391.734	213	213		oxidoreductase activity;oxidation-reduction process	Molecular Function;Biological Process	Short-chain dehydrogenase/reductase SDR;Short-chain dehydrogenase/reductase SDR;NAD(P)-binding domain superfamily	FAMILY;FAMILY;HOMOLOGOUS_SUPERFAMILY	;;	;;	PF00106 (PFAM);G3DSA:3.40.50.720 (GENE3D);SSF51735 (SUPERFAMILY)
g375.t1	hypothetical protein FOXB_02683	245	MDAVHQDLSPNIRDLLRENESLKAQLRAAEERNRELRRHNGKSFMDLAPELRLLIWNFALPDQRVLRVTELPTPGGLELGLTFFCSARAPALLHTCRESREVALAHFKPFFKKGANNHAITRPIYFRPNVDILYIEGDVYDSIGSYPEVNEIESIALSRGHQLDDLFKEDLFLGLKRVLIVKADRGWPNRCCETIEFAPDPTRKEDELQWINELNRLAKVRSNIPKIEHFEAVIGKRVIKNCYCG	gi|342887214|gb|EGU86793.1|hypothetical protein FOXB_02683 [Fusarium oxysporum Fo5176]gi|591433062|gb|EXL66404.1|hypothetical protein FOPG_17413 [Fusarium oxysporum f. sp. conglutinans race 2 54008]	EGU86793, EXL66404	2.82e-154	98.7755	434.876	245	242
g376.t1	hypothetical protein FOCG_17744	236	MAIDLNQVQPALIPGGVTSKQFDIEEPIWDSLLTDCDLIHMRMLLGSIQTDLWPQIYSNVFEHLAPDHGYIEHVEIDWAPRWQGDDQPENSSFQRWSELFLSSMDKSNRSARVVPAKMQQLIKAAGFTDVKEKVIQAFVCPWTSNSHEQDVARWFNLALSRSFETLSMMPLIEKQGLTYKEVGELCARAREEICVLQNHAFCNIYVWTARKPEGCLSNAHIGQTETVDRTFDAEIN	gi|591404520|gb|EXL39657.1|hypothetical protein FOCG_17744 [Fusarium oxysporum f. sp. radicis-lycopersici 26381]	EXL39657	6.37e-177	100	494.967	236	236				null;null;S-adenosyl-L-methionine-dependent methyltransferase	null;null;HOMOLOGOUS_SUPERFAMILY	;;	;;	G3DSA:3.40.50.150 (GENE3D);PF13489 (PFAM);SSF53335 (SUPERFAMILY)
g377.t1	hypothetical protein FOC1_g10000196	369	MPPLPRHHGDLATHPMGSLFQEAEAEHLRSHEEMRSWTEIQQLDPRTRDQQVLDCMWVYVYKFDKHGRFKKCKARLVVRGDQQLEPIHEETYAATLAGRSFRTLMAIAARFDLELIQYDAVNAFVNAKLDKPVFMRMPPGYRKPRTVLMLQKALYGLRESPLLWQKELTATLSELGFPPVPHEPCCMTKGGIIVFFYVDDIVLAYRKRREDVVQRITRALQNKYKLTGGSPLQWFLGIEIIRDREKKLLWLSQSDYIDKIANLADRTDLQHDVPMRREELLLYEELASLASIRRYQRKTGSILYAAVITRPDVAFAASRLARHNSNPGPEHHAAADRVLLYLKTTKTLALQFGGDDVFTVASDASFADN	gi|477513528|gb|ENH66017.1|hypothetical protein FOC1_g10000196 [Fusarium oxysporum f. sp. cubense race 1]	ENH66017	0	98.916	711.835	369	365		nucleic acid binding;DNA integration	Molecular Function;Biological Process	Reverse transcriptase, RNA-dependent DNA polymerase;Reverse transcriptase, RNA-dependent DNA polymerase	DOMAIN;DOMAIN	;	;	PF07727 (PFAM);SSF56672 (SUPERFAMILY)
g378.t1	hypothetical protein FOPG_19242	206	MPAVGNLTSWRLYAAQGKIRWDMLKVSDADRHRRPEVSNSVLETSWISTKRIRAESEMSYRMLHVIAYVDSQDIPYELIAAVADRCDNNKEGSMKQATEIEVLEAITRLKEFSFLSLRQTEQGERRYEMHKLVQEALRYGLRVRGTIEKILGETLSTENESENSEAYYAGTTLQIVDGLFPPSEPSSWARCEQYMKHAIRVGEWAE	gi|591429915|gb|EXL64492.1|hypothetical protein FOPG_19242 [Fusarium oxysporum f. sp. conglutinans race 2 54008]	EXL64492	7.48e-129	94.6602	362.073	206	195		ADP binding	Molecular Function
g379.t1	---NA---	110	EEEEREEARGRKRNSEALAAEAKAEAEAKAKAEAEREKEEAKKKEEEARKQKQAAEDAAKAKAQADAKAKADAEAKAKAEADAKAKADAEAKAKAEADAKAQADAKAQAD	No Blast Hit										null	null			mobidb-lite (MOBIDB_LITE)
g380.t1	hypothetical protein FOVG_19469	690	MLVTLSEVPLTTGQTFWIGVHGGERICSPVKHERKLALIVRALDRLFNRCADTVLHTDVSVRRWLRGRFPDRPYKAPFELVMRSASEKQYRKEFKHCLCFWLRVLQLPNAVVPYVIGRGLSVPQREMLEQLWSDPVWENQPPTSLVHMEERGEDEIEEEGEEEENSENEDGSDYEDSSDINDAEDKIYAWPEQESSCFDEESAIEGQSSALFTHEGQGAYDSFGDVVLELCYSMAIEDFEDGTASSSLLVYFSAVRGLSRPAGDEYLRPHQFTPVLSRLIYCTRLIFLEMTLPRFPHTYAGIPARPSYGHLRKLMPVRTEKMCDGTTSPLGEFLSLLSYGRALSRSEGPVYHFHWSEENQILSWDGCLHLSMASFRGLAREALRQATIQCQWLMYDWEP…	gi|587731245|gb|EXA28961.1|hypothetical protein FOVG_19469 [Fusarium oxysporum f. sp. pisi HDV247]	EXA28961	0	79.3296	984.171	716	568		nucleic acid binding	Molecular Function	null	null			mobidb-lite (MOBIDB_LITE)
g381.t1	restless transposase	105	MKLDTRLPREQDIANSLAKGFDRKHFQRLLLEWIIEENHAFSVCEQGRLRQIFEYLNPLVKITDANITRTTIRRKVLSAYEMHKDKVIAALKQSSGLIHVSFDGW	gi|1040022191|gb|OBS15091.1|hypothetical protein FPOA_14102 [Fusarium poae]	OBS15091	4.49e-68	98.0952	216.468	105	103		protein dimerization activity	Molecular Function
g382.t1	related to reverse transcriptase	524	MSGRSARVRYQDTVTPSSPLQCGLPQGSPVSPILFLLYTEPIYRLGNPWGRFGYADDTAILSIGDTVDETTAMASSSIAEMVRWGAANGVSFDPKKTEVMHFSRSKLRTAPAVRHGDVEKHPELALRWLGIWLDSRLSFRVHVEKWAAKAKTVAYHLRGLTNTIHGPLPSAVRGAVRACVEPVLLHGSEAWYPGTNRPRWSQSNKDTPSSNQHLIQRMNKALNQSMRAIVPVWKTTPITILHRESGIPPVDQLLEARRLRFSARLKSLDDTHPLVRREAPPRQPTYHDLIKRKYQAQAESSFRTRLRRTDELLGQCARPKLIQKRFQQEQMPPLQTASKEKTAEAFLRWVKSLDPLTLVVYSDGSLSEKGVASYGFTIHQDDLPIFDGSDRLGPAEVFD…	gi|342869519|gb|EGU73183.1|hypothetical protein FOXB_16307 [Fusarium oxysporum Fo5176]	EGU73183	0	99.0458	1061.6	524	519		nucleic acid binding;RNA-directed DNA polymerase activity;RNA-DNA hybrid ribonuclease activity;RNA-dependent DNA biosynthetic process;RNA phosphodiester bond hydrolysis, endonucleolytic	Molecular Function;Molecular Function;Molecular Function;Biological Process;Biological Process	Reverse transcriptase domain;Ribonuclease H superfamily;Ribonuclease H superfamily;Ribonuclease H domain;Ribonuclease H domain;Reverse transcriptase domain;Ribonuclease H domain;Ribonuclease H-like superfamily	DOMAIN;HOMOLOGOUS_SUPERFAMILY;HOMOLOGOUS_SUPERFAMILY;DOMAIN;DOMAIN;DOMAIN;DOMAIN;HOMOLOGOUS_SUPERFAMILY	;Molecular Function;Molecular Function;Molecular Function/Molecular Function;;;Molecular Function/Molecular Function;	;nucleic acid binding;nucleic acid binding;nucleic acid binding/RNA-DNA hybrid ribonuclease activity;;;nucleic acid binding/RNA-DNA hybrid ribonuclease activity;	PF00078 (PFAM);G3DSA:3.30.420.10 (GENE3D);G3DSA:3.30.420.10 (GENE3D);PF00075 (PFAM);G3DSA:3.30.70.270 (GENE3D);PS50878 (PROSITE_PROFILES);PS50879 (PROSITE_PROFILES);SSF53098 (SUPERFAMILY)
g383.t1	uncharacterized protein FPRO_14853	262	MLAPERELSLHGFCVSELVPARTWNLRNLDLNLCPGADRLIQRLLETKKLSSLKVLRFAGHLSRHSFSELLSYLGKMCELEELSLRLGGLSHLAGKSGAISSVHHTEVMANSNEADEPVRRLRSSLLKNVMNHGKMLRLLVLDIREVIDQPQSCMRFDLYGVQKLIGSCPKIEFIGMPVNLQASGGQRYRRMNYEPFRNRSDFEIFIGHYDKLRKVSFNLKGERKFLNVKEEEVKFSVKVLTDDSCAYAPHGVKYSPDRKKL	gi|1111478192|emb|CZR49668.1|uncharacterized protein FPRO_14853 [Fusarium proliferatum ET1]gi|1252131973|emb|SCO54019.1|uncharacterized protein FFNC_15293 [Fusarium fujikuroi]gi|1252163520|emb|SCO25542.1|uncharacterized protein FFC1_15578 [Fusarium fujikuroi]gi|1252179649|emb|SCV61312.1|uncharacterized protein FFFS_15881 [Fusarium fujikuroi]gi|1252195854|emb|SCO24339.1|uncharacterized protein FFE…	CZR49668, SCO54019, SCO25542, SCV61312, SCO24339	2.41e-124	81.2977	363.999	262	213				Leucine-rich repeat domain superfamily	HOMOLOGOUS_SUPERFAMILY			G3DSA:3.80.10.10 (GENE3D)
g384.t1	hypothetical protein FOXB_10930	278	MNAVARCFPTAISLLCLWHANKAVLRYCQPTFTRYDQGPEARRESLNDWNEFFNCWHSIVRSADEETFDRRVRGLEERYLPQYLEEVGYIKANWLDLYKEKLVKAWVDQYPHFGNVVTSRVEGIHALLKSHLKKSTLDLFEAWRAVKHALLNQLAELRYNQAKQQSRVPIELSGVLYSAVHGWVSHEALRKVEEQRKLLLKEDLPACTGAFSRSHGLPCVHMLKTLQEQDQPLRLEHFHRHWHLSRPGSPQLLLEPRQHIDRVANNSAKPQSSIRREP	gi|342877038|gb|EGU78559.1|hypothetical protein FOXB_10930 [Fusarium oxysporum Fo5176]	EGU78559	0	99.6403	573.933	278	277		regulation of transcription, DNA-templated	Biological Process	null	null			mobidb-lite (MOBIDB_LITE)
g385.t1	related to transposase	271	MLLALKAYQGDPKLSLRRAAKIYNVNHQRLFDRMNGVQARSDCIPNSRKLSDLEEQVIVQYILDLDSRGFPSRHRDVEEMANRLLADRDASPVGKRWAINFIKRQPQLKTRFQRRYDYQRAKCEDPIAIRNWFRLVENTIAKYGIRSDDIWNFDETGFMMGVISSGIVITSSERRGNPKSVQPGDREWVTAIQAINAEGRAIDPYMVVAGQYHLANWYQESNLPGTWAIATTPNGWTDNETGLDWLKHFNRCTTDRSVGAYRLLILDGHES	gi|1252233292|emb|SCO88910.1|related to transposase [Fusarium oxysporum]	SCO88910	5.46e-175	95.572	492.656	271	259		DNA binding;zinc ion binding	Molecular Function;Molecular Function	HTH CenpB-type DNA-binding domain;HTH CenpB-type DNA-binding domain;DDE superfamily endonuclease domain;HTH CenpB-type DNA-binding domain	DOMAIN;DOMAIN;DOMAIN;DOMAIN	;;Molecular Function;	;;nucleic acid binding;	SM00674 (SMART);PF03221 (PFAM);PF03184 (PFAM);PS51253 (PROSITE_PROFILES)
g386.t1	hypothetical protein FOXB_12454	383	AKTLPERDSEKPFGPEPLAYKTLPEQAREVFHFSKANKIIPGHNDCPIIVGSFSASMQILVRLCWLYKIPITLCMPHLRYEKTVGDLESLATYKLTSAPVRTYVAVQEAGGRFKMVDSIKEGIEDEPCWKLGGYSMYHESQLGSLLSSGNDDEYNKTLDRAEVGHLISLFGFVHPEYPLQTENGGADLVALRRSICGEIAQSAELTLEGINSGWWLKEDGGVNNMSLRSLASACNKVTSQYNLQDTVLAYQRHIDKKKASYRMQCKPIPFTFDHIDISTPRHEKAKWTEILKKHLYTTEPMYANLFVVSRTVYSMRDQTEADRLMILVNNDNQKLNTLLEQHPEHSVFLTQNHQKKVDQFRKRSKREIGKKKARSNVTEKRSF	gi|342875221|gb|EGU77033.1|hypothetical protein FOXB_12454 [Fusarium oxysporum Fo5176]gi|591431718|gb|EXL65461.1|hypothetical protein FOPG_18313 [Fusarium oxysporum f. sp. conglutinans race 2 54008]	EGU77033, EXL65461	0	98.6945	795.808	383	378				null	null			mobidb-lite (MOBIDB_LITE)
g387.t1	hypothetical protein FOXG_14774	661	MEEVERLLKLLEGEQRRREAAENRAAEERQRREAIERRATASQPLSINPYLETCHTLRLAIDIVTDRSLTTQGDTTNPTGRFYPRRIVPWDAFPTKQEKVWADLAFSPSFAAQSCFPSRHQLEYVESLLHPISSEIDLRNSERDVVENAVQKLVDATYADLTLRSHLGLNGTLTFESHTNLGIADESLSESMDQVSLSSRPSARTSRRRKARGKGNRADQFCISRTSDGQRFPAVAIEYKAPHKLSRDEVITGLVGEIQPDRDVINQEGEGFEFEARRLTTAVITQLFSYMIGKGTQYGYVCTGETYIFLHIPRDPSCVYYSVCIPSLDVEDDDENRLHRTAVAQVYAFVLQAIRSPLPSQAWHNAADQLDTWAVEYDDVLRSIPATLRKAKRTTPYRA…	gi|1070359101|ref|XP_018254443.1|hypothetical protein FOXG_14774 [Fusarium oxysporum f. sp. lycopersici 4287]gi|902744831|gb|KNB16398.1|hypothetical protein FOXG_14774 [Fusarium oxysporum f. sp. lycopersici 4287]	XP_018254443, KNB16398	0	99.0923	1201.81	661	655		protein kinase activity;ATP binding;protein phosphorylation	Molecular Function;Molecular Function;Biological Process	null;null;Protein kinase-like domain superfamily	null;null;HOMOLOGOUS_SUPERFAMILY	;;	;;	mobidb-lite (MOBIDB_LITE);mobidb-lite (MOBIDB_LITE);SSF56112 (SUPERFAMILY)
g388.t1	hypothetical protein FOMG_19660	140	MKVSSLTVAYELGTVNDAASSSSTAPMSNQAHCYSNPEPDSSNASAAAIRQPAWNRALPNLRRMMLLNGYPLGYLILWTPGVVNRFIEIKGKSPPWLVAFLASTQYIGLVHAITYGYNEQFRRSIQSWKAFRQRRERIDD	gi|590021720|gb|EXK23578.1|hypothetical protein FOMG_19660 [Fusarium oxysporum f. sp. melonis 26406]	EXK23578	1.09e-99	99.2857	288.115	140	139		integral component of membrane	Cellular Component	null	null			mobidb-lite (MOBIDB_LITE)
g389.t1	hypothetical protein FOZG_04459	227	MPASVIETMNGPLKHNSKARPQQGLKGLSSKTLYRAWRAKLVTDRNRSSRRVQTPLDFTILHKKTHTARLCFKLLEAEPLQTFNNNYEKVKADWDWLKDKTNIPNVTSSSDHRIVCSFKVIDLVIGEAQNSTLLRRLAYVRLMDLLSFLEEVISFERKSGRMIRERYYTNASIALDIYMTAQEDLSNPDVLRRQLQERTQVGKWWKTLSKPSPLLVLMYSEPADSIM	gi|587702390|gb|EWZ48995.1|hypothetical protein FOZG_04459 [Fusarium oxysporum Fo47]gi|587731931|gb|EXA29647.1|hypothetical protein FOVG_18891 [Fusarium oxysporum f. sp. pisi HDV247]gi|1252232078|emb|SCO87696.1|uncharacterized protein FRV6_11823 [Fusarium oxysporum]gi|1333005413|gb|PNP56424.1|hypothetical protein FNYG_15353 [Fusarium nygamai]	EWZ48995, EXA29647, SCO87696, PNP56424	1.6e-165	99.1189	461.84	227	225				null	null			mobidb-lite (MOBIDB_LITE)
g390.t1	hypothetical protein FOYG_17354	171	LDNVQLLRRSAEDAKRDARQWAASSANDELAAGETGLGDDGGGVGVSERDDEAKAAYRCDNIGDATRLADIMRSAGGAGQITAGSEELSAMIHQLCRFHYTALGSTAELRAMIASERGARTVTVPPPGGPSIEAEVPSQRLLRSIKSQQCTEQVWGPRYPADGRRPRGEQP	gi|587657088|gb|EWY79489.1|hypothetical protein FOYG_17354 [Fusarium oxysporum FOSC 3-a]	EWY79489	1.33e-74	98.0132	249.595	151	148		telomere maintenance;DNA helicase activity;ATP binding;DNA repair;DNA recombination;DNA duplex unwinding	Biological Process;Molecular Function;Molecular Function;Biological Process;Biological Process;Biological Process	null;null	null;null	;	;	mobidb-lite (MOBIDB_LITE);mobidb-lite (MOBIDB_LITE)
g391.t1	hypothetical protein FOQG_18460	257	MSTKDSEAASRRHYKINKTIKAWKTRDAAVKPSSPPEFTDLRPTFQTVLSENKVQPSDISKYVKLLRKAEERRAATACGETFEKMDKELIFGLFEDVGPILFQEWFTEWKSNNQLAEDATPSNYDTQLSSEQTADGLHYIRESPAPQVGGKAPGKSFNQTFVFKPWTAENESSQPAQLTSSQPDEVEHTDELGCEPPTSRVRRRTKRPQESQRSKRRCIQRPRDTQVDDQYSSDQSEDTAPFTDDDLEACTGFCGDK	gi|590049282|gb|EXK76806.1|hypothetical protein FOQG_18460 [Fusarium oxysporum f. sp. raphani 54005]	EXK76806	0	97.6834	514.998	259	253				null	null			mobidb-lite (MOBIDB_LITE)
g392.t1	hypothetical protein FOXB_16449	83	MRHEPLSWWVVKLLCVQGSWVDFPRKIALVSVDDQTIQDKIEATSREAPYSDAEIYRLLRKYKKQNDKLRFKERLNRLSAPKQ	gi|342869166|gb|EGU73045.1|hypothetical protein FOXB_16449 [Fusarium oxysporum Fo5176]	EGU73045	5.51e-54	100	173.326	83	83				Protein of unknown function DUF3723	FAMILY			PF12520 (PFAM)
g393.t1	hypothetical protein FOVG_18975	261	ASLFYLVDHLRKQLAEYSDSDRIFPGPEIEGPEREIRVGDAPLRFAAAQGSSPPSSPPVSPPAAQSQRPQRNVGLPHKYRDSVIDLPGRPVGSINPPVELEDSGAEEVLEQEDGEEEGSQRQWREKWPNLPSKPEIADLNLRAIRGCITCAIYKLEKYVTLLEDSPAYWTAMILHPAFKDKWIREYLPGEHANRIVDRFKQFFGRDYNNLPTQPTPIQKKTKSSHLGAHSYLAQRPSPANRDEVKEYLEEPIYEDEAVEDP	gi|587731844|gb|EXA29560.1|hypothetical protein FOVG_18975 [Fusarium oxysporum f. sp. pisi HDV247]	EXA29560	2.98e-116	93.4866	360.147	261	244		protein dimerization activity	Molecular Function	null;null	null;null	;	;	mobidb-lite (MOBIDB_LITE);mobidb-lite (MOBIDB_LITE)
g394.t1	hypothetical protein FOXB_11468	683	MAEALGVASSVIAVVDLSAKVLSLCFQYSQAVKNAKYEIEKLCEEVAAFQATTKELQTLVEGPRGKELKASQQLKSVIEDGRSRLEKLEQQLQPSTGRKRMSRFSLRALKWPFESKDVKGTIEDLERCRGNISLALSIDQTVILQSVDDRTTLNQLPIAHGASFDSKAEQHNPTCLPNTRQELLDYIDHWIDDPNSKTVYWLNGMAGTGKSTIARTVAYSRSKRGDLGASFFFKRGEVDRGNLNKLMSTLAYQLALSMPGATLFIKKALDANPAIVGKSEKEQFEKLIQEPLCETTATATTPSSVVMVIDALDECDQETDIRLLINIFSQAKILRPRLRVFLTSRPELPIRLGFSEVQGSYQDLVLHEIPAQIVEHDIVVFLNDEFKKIRHDFNMTVSD…	gi|342876400|gb|EGU78021.1|hypothetical protein FOXB_11468 [Fusarium oxysporum Fo5176]gi|587681359|gb|EWZ27964.1|hypothetical protein FOZG_18319 [Fusarium oxysporum Fo47]gi|591429653|gb|EXL64354.1|hypothetical protein FOPG_19378 [Fusarium oxysporum f. sp. conglutinans race 2 54008]	EGU78021, EWZ27964, EXL64354	0	99.8536	1397.49	683	682				null;null;NACHT nucleoside triphosphatase;P-loop containing nucleoside triphosphate hydrolase	null;null;DOMAIN;HOMOLOGOUS_SUPERFAMILY	;;;	;;;	G3DSA:3.40.50.300 (GENE3D);PF05729 (PFAM);PS50837 (PROSITE_PROFILES);SSF52540 (SUPERFAMILY)
g395.t1	hypothetical protein FOYG_03491	349	QADAKAQADAEAKARAEADAKANGAKATDHQVTETDTAADWNKAQASRDPTKPGRGNGTELPPPVKPESTEPDLAAIPPVGGSDSSEPPSPDPDSPSTSSGGSTSASPKPSSPPTTESESPSPGPSGRMMTPEQEAAEEEAIQAVKKARHAQAELKKAEDEAMKAVDRAKSAGVGTVDYKFDEGDLKEDPRKFLIPAEYREENTDAWGEIMYNTDTGFLLVYEKYGKFYRGYLFSGSEYPFKKDQFVRAGGKTLVCRPNKKSGGRYVPSIFDIEIEAIAVMWKQDRVYRALVTLYDPQEPGELLLYNITNLRARYGAAQVAHRLSDEFYKRAQTPIWEPPRKITNRDEK	gi|587677118|gb|EWY99446.1|hypothetical protein FOYG_03491 [Fusarium oxysporum FOSC 3-a]	EWY99446	1.77e-173	100	500.745	320	320				null;null	null;null	;	;	G3DSA:1.20.1600.10 (GENE3D);mobidb-lite (MOBIDB_LITE)
g396.t1	hypothetical protein FOTG_17660	157	IIVDPIRILSAGGSYGETGQGFMVRRIGWERIGRIYQAAVVLYCLASQPQGSNHVRKSSQWTTLRAALLQDLRDSSLDAYLHHRKLVLWPLTILGLVLDYDDGGTQQFVLKELKWASAALGTATPLVAMQLLERTWRSRQRYNGWDELFDRPYIFAL	gi|591483842|gb|EXM13907.1|hypothetical protein FOTG_17660 [Fusarium oxysporum f. sp. vasinfectum 25433]	EXM13907	7.45e-93	99.2593	271.552	135	134		RNA polymerase II transcription factor activity, sequence-specific DNA binding;nucleus;regulation of transcription by RNA polymerase II;zinc ion binding	Molecular Function;Cellular Component;Biological Process;Molecular Function
g397.t1	hypothetical protein FOTG_17661	601	MRTSWLHPIFVATHISARLVSPTTRPLILADTNRDGNVNGKDIADKYTWTNERGAIFLPNVGDKHRRCAAFDLNGLPLSNQELSSCNDAASHLLLAPELAAPARTAPLQDFSEEAIGTSIRFQRAREDPPWRLVDPHFMFNATSLRAGIELAIDATELVSDLSAWNGTLSLEFRVTDDNMTTYDAVAMKQAPVLFHHHLQRVQMVISGKGNETSSPAQQKFVGGLEDALMKVTETPALHLLNGTDEIWAQDFMEPGFASMPGPEGPISLRVLVWSAQSTRVAGRHVFESFRGDRVGGHQLPLGSGFGHEEIDSGGNIEIIPRYVSKNGTSYTHGSVIMGKHFDKHPAKSVTSLIEAQIYQSPLFLEAGWLVIGHVDEFVQFLPYQNDLGWTIAIADTQA…	gi|591483843|gb|EXM13908.1|hypothetical protein FOTG_17661 [Fusarium oxysporum f. sp. vasinfectum 25433]	EXM13908	0	99.8336	1171.38	601	600		protein-arginine deiminase activity;calcium ion binding;cytoplasm;protein citrullination	Molecular Function;Molecular Function;Cellular Component;Biological Process	Protein-arginine deiminase, C-terminal;Protein-arginine deiminase, central domain superfamily;Protein-arginine deiminase, central domain superfamily;Protein-arginine deiminase, central domain superfamily	DOMAIN;HOMOLOGOUS_SUPERFAMILY;HOMOLOGOUS_SUPERFAMILY;HOMOLOGOUS_SUPERFAMILY	Molecular Function/Molecular Function/Cellular Component;Molecular Function/Molecular Function/Cellular Component/Biological Process;Molecular Function/Molecular Function/Cellular Component/Biological Process;	protein-arginine deiminase activity/calcium ion binding/cytoplasm;protein-arginine deiminase activity/calcium ion binding/cytoplasm/protein citrullination;protein-arginine deiminase activity/calcium ion binding/cytoplasm/protein citrullination;	PF03068 (PFAM);G3DSA:2.60.40.1700 (GENE3D);SSF110083 (SUPERFAMILY);SSF55909 (SUPERFAMILY)
g398.t1	hypothetical protein FOMG_19581	638	MPVNQSSPEKTPPPPTDCFLHLDSFSGSRETVLSDPPEWHNDSSLNATANNSADAHSSSSDDYRSAIDDLTLEIQQLRKEFKRYKQPGPALLHKDKLFEIKVYRLPQKKERELETILRDLAADLDGSPEASSSQEWKKIPSQNRDYIYSKSGVHRSHAPSSPGSNLRPADSAYASMLAGGESSRTPFYLPVLPSTESSKGKVEDYLRDVPDGLYPQHVIMTDKERKSLVVCRLEQFFTGRSGSADISKMPPLRPGGSFIMARVVADPQVADPSSAHEPPIHETEPIREARFLYLEQKSRAWRDQCHMGDNGSAYDPEKDNMEIEGNDKGLVSSTKPFPPLPLLSKQRPTRSCDLDPDRAQIPSENMNYIRHLDLLSPDILPGQQSIQDIHLDAEGWVSL…	gi|590021800|gb|EXK23658.1|hypothetical protein FOMG_19581 [Fusarium oxysporum f. sp. melonis 26406]	EXK23658	0	99.8433	1195.65	638	637		nucleus;cytoplasm;regulation of transcription, DNA-templated;circadian rhythm	Cellular Component;Cellular Component;Biological Process;Biological Process	Winged helix-like DNA-binding domain superfamily;Frequency clock protein;Frequency clock protein;Frequency clock protein;Frequency clock protein;Frequency clock protein	HOMOLOGOUS_SUPERFAMILY;FAMILY;FAMILY;FAMILY;FAMILY;FAMILY	;Cellular Component/Biological Process/Biological Process/Cellular Component;;;;	;cytoplasm/circadian rhythm/regulation of transcription, DNA-templated/nucleus;;;;	G3DSA:1.10.10.10 (GENE3D);PF09421 (PFAM);mobidb-lite (MOBIDB_LITE);mobidb-lite (MOBIDB_LITE);mobidb-lite (MOBIDB_LITE);mobidb-lite (MOBIDB_LITE)
g399.t1	GATA zinc finger domain-containing protein 15	405	MTSSVEPRKYVDYHVSPNRQSLPSISEFIRDTKQATCTHSPLSSVQTDPRFSLPLVSVRRPLPKTGKNRSLHQLLSTSSFHPRQQTLPAFSDLLPPAFTSLPSPLPVSDCYQSPSVKAEIPSQHCQPQQQKTQEPHRPFRQVHSHSAPPSTPPDPVSSQPRPPPPGQIPLDPYPTPPRHDFATQVGYDASVKRHPRSWTYRDSLSQISSSSHAILDCAETYNRIACEQHGAHAIPERLLTEWELSNMLSNMELIKRSLEHIEDLVQTSIQNERDHEGAKMKMENHAPVSVYAMQPSSGTTRTRKRLACASQTGRCHKCGRTQTPEWRRGPDGKRTLCNACGLHYAKLKRKRQIKTSSICPEPEKALQLRGSELLQDGSEPGTAIPYHFSTTVQILSKPS…	gi|590022161|gb|EXK24019.1|hypothetical protein FOMG_19236 [Fusarium oxysporum f. sp. melonis 26406]	EXK24019	0	100	667.537	362	362		regulation of transcription, DNA-templated;zinc ion binding;sequence-specific DNA binding	Biological Process;Molecular Function;Molecular Function	Zinc finger, GATA-type;Zinc finger, GATA-type;Zinc finger, NHR/GATA-type;Zinc finger, NHR/GATA-type;Zinc finger, GATA-type;Zinc finger, GATA-type	DOMAIN;DOMAIN;HOMOLOGOUS_SUPERFAMILY;HOMOLOGOUS_SUPERFAMILY;DOMAIN;DOMAIN	Molecular Function/Molecular Function/Molecular Function/Biological Process;Molecular Function/Molecular Function/Molecular Function/Biological Process;Biological Process/Molecular Function;;Molecular Function/Molecular Function/Molecular Function/Biological Process;	zinc ion binding/DNA-binding transcription factor activity/sequence-specific DNA binding/regulation of transcription, DNA-templated;zinc ion binding/DNA-binding transcription factor activity/sequence-specific DNA binding/regulation of transcription, DNA-templated;regulation of transcription, DNA-templated/zinc ion binding;;zinc ion binding/DNA-binding transcription factor activity/sequence-specif…	SM00401 (SMART);PF00320 (PFAM);G3DSA:3.30.50.10 (GENE3D);mobidb-lite (MOBIDB_LITE);PS50114 (PROSITE_PROFILES);SSF57716 (SUPERFAMILY)
g400.t1	hypothetical protein FOMG_19235	387	MEDKSSVLTNTLSSDPSRGQLSSKGDQACQPPHISADVSARQPSPPEGSVRHLYEFNNFAKLPAEIRSKIWNLAFSLSSPRIYIPYARRIEESGRQYPHYRHDSPGLMVLCKEVREITIRNRKLSLISGRYDFCTLKYVDHIYGWVDAKRDLLYIDLHRDIQGHFDYIENVFETVILCPKNIGNAFHLEELSRWSPALSHFYSSESGPSYLPKVKELQLVCRSYNLPISRFLVGTQNDFLVLDLDKEDDVNWFLALRNRFPNCNIPWNVIENDFLRERNLDWQLGVLNDWRTGVKRFKDQYHIRFGDAESKDMRYVPLPTDVQVDVLDIANDTWVDPDGISDNFQGYFWFMVPWADYATLISQVWASSIGVERFPKVRRVVQFHLEG	gi|590022160|gb|EXK24018.1|hypothetical protein FOMG_19235 [Fusarium oxysporum f. sp. melonis 26406]	EXK24018	0	100	800.431	387	387				null	null			mobidb-lite (MOBIDB_LITE)
g401.t1	restless-like transposase [Metarhizium robertsii ARSEF 23]	43	MTSSQTTAASTPSISDQPITGTSLDFFLFFNATYPDEDTQNTT	gi|1040022157|gb|OBS15057.1|hypothetical protein FPOA_14074 [Fusarium poae]gi|1040022523|gb|OBS15404.1|hypothetical protein FPOA_13742 [Fusarium poae]gi|1040023075|gb|OBS15919.1|hypothetical protein FPOA_13331 [Fusarium poae]	OBS15057, OBS15404, OBS15919	1.31e-13	100	66.6254	28	28				null	null			mobidb-lite (MOBIDB_LITE)
g402.t1	hypothetical protein NECHADRAFT_88180 [[Nectria] haematococca mpVI 77-13-4]	241	MQFAQDSGRIFPLRKLRQKQSTLVVPEKQKQAQLCFHVRARGRHKTTAWRQPNLPTSELEQSVQIKFHVYSTGIHPSQSWFHYALQSASMMHSSLAMTAATWKVEYPALQQSILAEGLHQKGQAIREIQSRLAKAVSVNNIDEITFLISTMSTLVLAEVNDGDFKAAETHLQGAYSLFSSQSGRHRLDGEFILCKSISLYFGRRRSWPSAVVPALTYRRNTSPRVNYGTNAACTIRLCDNR	gi|302889439|ref|XP_003043605.1|hypothetical protein NECHADRAFT_88180 [[Nectria] haematococca mpVI 77-13-4]gi|256724522|gb|EEU37892.1|hypothetical protein NECHADRAFT_88180 [[Nectria] haematococca mpVI 77-13-4]	XP_003043605, EEU37892	6.96e-38	69.6296	141.739	135	94				Fungal transcription factor	FAMILY			PF11951 (PFAM)
g403.t1	hypothetical protein NECHADRAFT_88179 [[Nectria] haematococca mpVI 77-13-4]	327	MTGELVLLTGGTGFLGHAILIDLLKSGYRVRVAARSQAKVDAVRSTPSVIALDHPEPQLMFEIIPDMTANGAYDNAVQGVDYIVHAAAPLPDWGVEKDQLEKALVTASINGSMVAIAPAAVYTTDTTGSEALRGPNDRVDIPAPPYDSPLQAYCVGKAAALKASETFITDNTPSFDLISIMPSFIFGKDEFVTGTKNIRTESTKALINGLFGNQGTAGVGNAVLNTDVARAHVRALDPQVEGNQSFVMSVDAQWEDTISIAKKHFPSAFKSGFFKEGSSQPTIPIRWDSSKVLDVLGIELASYDAMVKEVLGQYLELAKKEGIYNEA	gi|302889437|ref|XP_003043604.1|hypothetical protein NECHADRAFT_88179 [[Nectria] haematococca mpVI 77-13-4]gi|256724521|gb|EEU37891.1|hypothetical protein NECHADRAFT_88179 [[Nectria] haematococca mpVI 77-13-4]	XP_003043604, EEU37891	2.4e-128	71.3415	376.711	328	234				null;NAD-dependent epimerase/dehydratase;NAD(P)-binding domain superfamily	null;DOMAIN;HOMOLOGOUS_SUPERFAMILY	;Molecular Function/Molecular Function;	;catalytic activity/coenzyme binding;	G3DSA:3.40.50.720 (GENE3D);PF01370 (PFAM);SSF51735 (SUPERFAMILY)
g404.t1	hypothetical protein FAVG1_09578	261	MRDFQTVSLSPEWKGDPRIFQQTAAVADGAPAPPKLIIIASWTNALDGHIAKYVNKYKELYPTSQLLLIKSTNKTLFNPPLLAKAVQPAIPVIWASFQNDASSPSQPVLLIHLLSNGGSSSVSALYNQYASLARDSEDPYLPLHMIIFDSAPGAFTVSGTISFFQVGLPTAALNLLGFTRDWLTYWGKTHNETEGNKEREVRHMCIYSDEDALVGHEAVETNAAEAEKLGFQVRRQKFNGSLHVSHARKDEARYWGAVKST	gi|751349302|gb|KIL87024.1|hypothetical protein FAVG1_09578 [Fusarium avenaceum]	KIL87024	9.87e-103	73.8776	295.819	245	181				Protein of unknown function DUF829, TMEM53	FAMILY			PF05705 (PFAM)
g405.t1	membrane primary amine oxidase	176	MFNILQTYCVGTGQVILQTTLYQFIRVKKNSHETIPQFNVDFECFVKLLLAQKEPISDTLKKVVYLAACENEYPDWTARQRALLRSEHPPTIRSMQQDLIDENRSSDDEDRPGSASVYWVHGKKTGKKGSNGRNQKEANHWINKHKDHVCTNCRKKGHHENDCWFSLTNKRPDWAR	gi|739106252|emb|CEG03894.1|unnamed protein product [Fusarium acuminatum CS5907]	CEG03894	1.85e-117	94.8571	342.813	175	166		nucleic acid binding;zinc ion binding	Molecular Function;Molecular Function	null;Zinc finger, CCHC-type	null;DOMAIN	;Molecular Function/Molecular Function	;nucleic acid binding/zinc ion binding	mobidb-lite (MOBIDB_LITE);PS50158 (PROSITE_PROFILES)
g406.t1	abc-2 type transporter	1462	MSSDEGHGKEPEKPVLSTDKAISSQGSYNTLIPEAGTTPDKGEGQVHDELLDLARRLTTQSQGGGAASLFPIAGDGPLDPTNPKFNAKAWAKAFYKVRKESLEGNPPKTTGIAFKNLNVYGFGSDTDFQKSVANVFFEAGRLAKKWLFNKKDERVDILYDLEGVVHSGEMLCVLGPPGSGCTTFLKTVAGDTHGFHVHESSTLNYQGIHPDQIRSAFRGEAIYTAEVDHHFPQLTVGDTLYFAAAARCPKNIPAGVSRKEYIEHLRDVTMAMFGISHTKNSRVGDDFIRGVSGGERKRVTIAEASLSYSPLQCWDNSTRGLDSANAVEFCRTLRMQADVMGCTSCVAIYQAPQDAYDLFEKVLVLYKGRQIFFGKASRAQSYFEELGFLCPEQQTTADF…	gi|1246318459|gb|PCD26060.1|hypothetical protein AU210_012492 [Fusarium oxysporum f. sp. radicis-cucumerinum]	PCD26060	0	99.4554	3039.98	1469	1461		ATP binding;integral component of membrane;ATPase activity, coupled to transmembrane movement of substances;transmembrane transport	Molecular Function;Cellular Component;Molecular Function;Biological Process	AAA+ ATPase domain;CDR ABC transporter;CDR ABC transporter;ABC transporter-like;ABC-transporter N-terminal domain;ABC-2 type transporter;ABC-2 type transporter;ABC transporter-like;ABC transporter-like;P-loop containing nucleoside triphosphate hydrolase;P-loop containing nucleoside triphosphate hydrolase	DOMAIN;DOMAIN;DOMAIN;DOMAIN;DOMAIN;DOMAIN;DOMAIN;DOMAIN;DOMAIN;HOMOLOGOUS_SUPERFAMILY;HOMOLOGOUS_SUPERFAMILY	;Cellular Component/Molecular Function/Molecular Function/Biological Process;;Molecular Function/Molecular Function;;Cellular Component;;Molecular Function/Molecular Function;Molecular Function/Molecular Function;;	;integral component of membrane/ATP binding/ATPase activity, coupled to transmembrane movement of substances/transmembrane transport;;ATPase activity/ATP binding;;membrane;;ATPase activity/ATP binding;ATPase activity/ATP binding;;	SM00382 (SMART);PF06422 (PFAM);G3DSA:3.40.50.300 (GENE3D);PF00005 (PFAM);PF14510 (PFAM);PF01061 (PFAM);mobidb-lite (MOBIDB_LITE);PS50893 (PROSITE_PROFILES);PS50893 (PROSITE_PROFILES);SSF52540 (SUPERFAMILY);SSF52540 (SUPERFAMILY)
g407.t1	hypothetical protein AU210_012493	126	MAVYNSSLESSEKGLEAYDLRDAEAFDSVEAMCKSETVSLVVYAVAVFSHYDLISHSALGRADDLANPDADDVAKIIVMDQDQVIESDVTKTVDDYVSLQGWTESGVAFTYCFRGEGAFDKGEGLV	gi|1246318460|gb|PCD26061.1|hypothetical protein AU210_012493 [Fusarium oxysporum f. sp. radicis-cucumerinum]	PCD26061	6.51e-29	100	107.457	54	54				null;NAD(P)-binding domain superfamily	null;HOMOLOGOUS_SUPERFAMILY	;	;	G3DSA:3.40.50.720 (GENE3D);SSF51735 (SUPERFAMILY)
g408.t1	hypothetical protein AU210_012494	494	MSEETLTTKSYFPSLQVVYFLLAFKIATLGSMSLYHIESALLSGLAVFLGASVVLCLYRAIASPLRRIPGPFVSRFSDIWYFLQVKGGNFEKVNIALHQRFGPIVRLGPNRYSLCHVDATQGIYSINSGAKFAKSPWYSAFGNPLIPRDLFSESNIRVHAQKRRQYQNVYSLSSMVSYEAFVDECADLFDQRLWEMASDDTTQKVGVPTDIGHWFQCYAFDVISMITFSKRLGFLEAGRDIDNIMSTLDNSVVFSSLMGIFPSFYKVVLALQRVLPQVQFSKFQAISDFTTQCMAEHQAVPKVMSPDGDENEEKTNFMTKLMARHHKDPAKYTEFYAWLGCMQNIAAGSDTTGATLTATLYYLLKHPQTMKKLRQEIDHHDRNNSSKSFSFKQTQDMLY…	gi|1246318461|gb|PCD26062.1|hypothetical protein AU210_012494 [Fusarium oxysporum f. sp. radicis-cucumerinum]	PCD26062	0	99.793	965.296	483	482		monooxygenase activity;iron ion binding;integral component of membrane;oxidoreductase activity, acting on paired donors, with incorporation or reduction of molecular oxygen;heme binding;oxidation-reduction process	Molecular Function;Molecular Function;Cellular Component;Molecular Function;Molecular Function;Biological Process	Cytochrome P450 superfamily;Cytochrome P450;Cytochrome P450 superfamily	HOMOLOGOUS_SUPERFAMILY;FAMILY;HOMOLOGOUS_SUPERFAMILY	Molecular Function/Molecular Function/Molecular Function/Biological Process;Molecular Function/Molecular Function/Molecular Function/Biological Process;Molecular Function/Molecular Function/Molecular Function/Biological Process	heme binding/iron ion binding/oxidoreductase activity, acting on paired donors, with incorporation or reduction of molecular oxygen/oxidation-reduction process;oxidoreductase activity, acting on paired donors, with incorporation or reduction of molecular oxygen/heme binding/iron ion binding/oxidation-reduction process;heme binding/iron ion binding/oxidoreductase activity, acting on paired donors,…	G3DSA:1.10.630.10 (GENE3D);PF00067 (PFAM);SSF48264 (SUPERFAMILY)
g409.t1	CFTR inhibitory factor	340	MIQLVHISLIFVLLGLVSGSTTSDFNKWRHGRVKVDGIGLHFRYAGSGPPLVLIHGNPQHSLTWRLLGPLLADNYTVITPDNRGMGDSLLALDNDYSAEAIARDVKGILDYLQINSTYVFAHDKGCGPAVALAAQNPGLVRGIGLGEYTLPGFGYEHIWSPTYEWNINSNWQLAMFTIPELATTFLTGREKELLTWYFFHASYAGANVIPEDVLNQYVTSIRKPGFLRAMLSPFAAYTVKADVAFFNKTLRGKPLDIPALVLGGEASIAPVGLLRTLWGPVLTNAVYDIIPKAGHWFADENPGWVAGKIKFFLEGLRQNVHVPAVDLKWMDNSINPSLGL	gi|587682330|gb|EWZ28935.1|hypothetical protein FOZG_17373 [Fusarium oxysporum Fo47]gi|1246318462|gb|PCD26063.1|hypothetical protein AU210_012495 [Fusarium oxysporum f. sp. radicis-cucumerinum]	EWZ28935, PCD26063	0	100	692.96	340	340				Alpha/Beta hydrolase fold;Alpha/beta hydrolase fold-1;Alpha/Beta hydrolase fold	HOMOLOGOUS_SUPERFAMILY;DOMAIN;HOMOLOGOUS_SUPERFAMILY	;;	;;	G3DSA:3.40.50.1820 (GENE3D);PF00561 (PFAM);SSF53474 (SUPERFAMILY)
g410.t1	hypothetical protein AU210_012496	318	MSRVSGPPPHGVYAPAITFFDGQENIDFDSIAKHVQRLLKAEITGLVVHGSNGEATHLSDKERVEIISYIRSTANLFERQTPIIAGCSSNSVRQTLELISQAQLAGADYALVLPPSYWAAAMTKPIIQSFYRDVAAESKLPIVIYNFPNVASGIDVDSDLIVELARELPNISGVKLTCGNLGKLQRVTAALTTDKFSAFAGKADFMLPGLVCGSAGVIAALANVVPRVHVELLRAYSAGDLERAAAIQKGLSSADAALLKFGISGVKTSCRKWFGYGDGRVRRPLPTVELSSMDGDAVQSIERLIELENSLVSGSPNL	gi|1246318463|gb|PCD26064.1|hypothetical protein AU210_012496 [Fusarium oxysporum f. sp. radicis-cucumerinum]	PCD26064	0	99.6855	645.58	318	317		metabolic process;lyase activity	Biological Process;Molecular Function	DapA-like;Aldolase-type TIM barrel;DapA-like;DapA-like	FAMILY;HOMOLOGOUS_SUPERFAMILY;FAMILY;FAMILY	Biological Process/Molecular Function;Molecular Function;Biological Process/Molecular Function;	metabolic process/lyase activity;catalytic activity;metabolic process/lyase activity;	SM01130 (SMART);G3DSA:3.20.20.70 (GENE3D);PF00701 (PFAM);SSF51569 (SUPERFAMILY)
g411.t1	alpha beta hydrolase family	370	MEHVALIALTAFTTFCFLLIAYYTLYPTDPQIIPSPLHISRSLPEEEIKNLPYQPDFFPGARDVETEYGSIRVYEWGPETGPKVVLIHGMSTCAMTLGPIAKALVSRGCRVLLFDLFGRGFSDGVGDLPYDIRLYTTQVLLVLASSPLSWTGSNSLRLIGYSLGGAIAASFAVDFPHMVSSLILLAPAGLIRSTDLGLTFWFLFKSGLVPKRVLHALMRVQLQSTTNSGGVKEQHSSPQETDKIPTDLWTASSSVNKLSLQEQVSAYMPWIVAHHRGFVPAFTSCARFSPLTDQHRVWRALGKRKVGSTAVIIGDADEVINTTWYEKNGLPLLGGQERVMWKVLPGSHDFVMTAPELIMREIDILWGLHA	gi|587682332|gb|EWZ28937.1|hypothetical protein FOZG_17375 [Fusarium oxysporum Fo47]gi|591404974|gb|EXL40111.1|hypothetical protein FOCG_17296 [Fusarium oxysporum f. sp. radicis-lycopersici 26381]	EWZ28937, EXL40111	0	100	758.829	370	370		integral component of membrane;hydrolase activity	Cellular Component;Molecular Function	Serine aminopeptidase, S33;Alpha/Beta hydrolase fold;Alpha/Beta hydrolase fold	DOMAIN;HOMOLOGOUS_SUPERFAMILY;HOMOLOGOUS_SUPERFAMILY	;;	;;	PF12146 (PFAM);G3DSA:3.40.50.1820 (GENE3D);SSF53474 (SUPERFAMILY)
g412.t1	hypothetical protein FOC4_g10002153	551	MPQLNEEARVLLALQALQNNPKLKLRRAAEIYEVGPMKLWRRRKGILSIHDTIPKSRKLSDLEEQIIVQYILDLDSRGFPPRHRSVEEMANRLLADRDASPVGKRWAINFVKRQPDLKTRFQRRYDYQRARCEDPTTVCNWFRLVQNTIAKYGIRSDDIYNFDETGFMMGMIGSGIVITGAERRGKPKSVQPGNREWVTVIQAINAEGWAIDPFIVVAGQYHLANWYRESNLPGDWAITTTQNGWTDNETGLEWLKHFDRCTANRSVGSYRLLILDGHESHHSTDFEIYCEEHNIITLCMPPHSSHLLQPLDVGCFGPLKKAYGREIEHLIRSSITHISKTEFFPAFYAAFQATMTEKNIKGGFKGAGLVPFDPESVVSKLDVQLRTPTPAEEEAGQAQ…	gi|475676637|gb|EMT73663.1|hypothetical protein FOC4_g10002153 [Fusarium oxysporum f. sp. cubense race 4]	EMT73663	0	88.3848	909.442	551	487		DNA binding;zinc ion binding	Molecular Function;Molecular Function	HTH CenpB-type DNA-binding domain;HTH CenpB-type DNA-binding domain;Zinc finger, CCHC-type superfamily;DDE superfamily endonuclease domain;Zinc finger, CCHC-type;HTH CenpB-type DNA-binding domain	DOMAIN;DOMAIN;HOMOLOGOUS_SUPERFAMILY;DOMAIN;DOMAIN;DOMAIN	;;Molecular Function/Molecular Function;Molecular Function;Molecular Function/Molecular Function;	;;nucleic acid binding/zinc ion binding;nucleic acid binding;nucleic acid binding/zinc ion binding;	SM00674 (SMART);PF03221 (PFAM);G3DSA:4.10.60.10 (GENE3D);PF03184 (PFAM);PS50158 (PROSITE_PROFILES);PS51253 (PROSITE_PROFILES)
g413.t1	uncharacterized protein FRV6_11725	212	MNTSSDCDQRQEVDSYDDKSFFKQHKGPRTDPKEAAGTNDFPPDESRGFNFDPFSVQHRNYHIGYLPTTPLDLFQLFVPKSLLWRWIEYTNSWIXIHKERKLRSHWKAPRLGEQAPLHSVIKFMPYWRFQLIHRYLRPFDYTKIDENAPLPKVFQAAEEWSDYIQKVSAALFQPGSHLAVDECMVRYTGRLTATTLVKGKPTPLGFKIWVIA	gi|1252234823|emb|SCO87598.1|uncharacterized protein FRV6_11725 [Fusarium oxysporum]	SCO87598	3.01e-120	76.0784	375.555	255	194				PiggyBac transposable element-derived protein	DOMAIN			PF13843 (PFAM)
g414.t1	hypothetical protein FOWG_17045	328	MKVAILGATGQNGTSIVNGLLASTKTRFDIAALVRPSSLKKPKVIELQSKDVSIVSFSLDDPEDHLAAQLKGIDVLIICCLIDEAILANAAKKAGVKRYVPCFYATVMPRGIQTLRDTKETTLDHIQRLHLPYTVIDVGWWYQISLPRLPSGRIDRNLFLYNSAIGGSGDIPCARTDSRDVGVYVARIITDPRTLNQKVFAYTDLRTQHELYDTVERISGEKIERKYRTADEIDDGIARTRDDPYKMMDYYQFTYQKSYDIMGENTPEYARYLGYQVSKDLYPDMEGISFEDFFKETLETGLKPMYEEYADLLRGSSSFIFEGEATTK	gi|587707420|gb|EWZ78757.1|hypothetical protein FOWG_17045 [Fusarium oxysporum f. sp. lycopersici MN25]gi|591416437|gb|EXL51574.1|hypothetical protein FOCG_07408 [Fusarium oxysporum f. sp. radicis-lycopersici 26381]	EWZ78757, EXL51574	0	100	676.011	328	328				null;NmrA-like domain;NmrA-like domain;NAD(P)-binding domain superfamily	null;DOMAIN;DOMAIN;HOMOLOGOUS_SUPERFAMILY	;;;	;;;	G3DSA:3.90.25.10 (GENE3D);PF05368 (PFAM);G3DSA:3.40.50.720 (GENE3D);SSF51735 (SUPERFAMILY)
g415.t1	hypothetical protein AU210_014596	517	MTQLKAQVKRSAKRRRRIAQMRTIANGIDASPDFGTLEQCSDTFQDPLSQETHCPSVIPSSKPITPPTITPTKNGAAFVSVYMDYIFPILYPFYRPYITQGGRIWLLSLAMKNTGFMSSIKSISALILRLIPAHVGPGQEACASKTWDEIHTQASVALASMQRDLQHLHERGIGNCLSSSVHLLANMMQQLSFELAIMPSGNWQAHLDAATNLFEQILEHHGKAGPSPQVSAVLSNLSHPSWPGAADALNTEQGAFRFFSSILLVADIISSTVLDQPAKLLEYHSELRRSDSRQKPNADLEEVTGCQTWVLLAISDISSLSRWKKDQMISGKLSKDELIYQATSLDRILNNGLDKLGQYDNTEHISQHIRPLESLLNQSGSPYGYSYSPPGAKLPLTRI…	gi|1246317889|gb|PCD25493.1|hypothetical protein AU210_014596 [Fusarium oxysporum f. sp. radicis-cucumerinum]	PCD25493	0	99.6132	989.949	517	515				Fungal transcription factor	FAMILY			PF11951 (PFAM)
g416.t1	hypothetical protein AU210_014597	162	MKLDQNIFPFNDFEVDSFTRAPVFKPRQTCLIYVTPLSAAVYLGDEEAVKRLSKFPDPHESNERISPLSLAYLEGHSSIIQLLAERNETGNPLNTVHIAARTGQGHYIRHLYQKFRFKQGINDVDSVPPAIHALYLDDDEQIKEIFLELLDLDKDAADIMGV	gi|1246317890|gb|PCD25494.1|hypothetical protein AU210_014597 [Fusarium oxysporum f. sp. radicis-cucumerinum]	PCD25494	4.41e-105	99.3827	304.294	162	161				Ankyrin repeat-containing domain superfamily;Ankyrin repeat-containing domain superfamily	HOMOLOGOUS_SUPERFAMILY;HOMOLOGOUS_SUPERFAMILY	;	;	G3DSA:1.25.40.20 (GENE3D);SSF48403 (SUPERFAMILY)
g417.t1	hypothetical protein FOWG_17039	366	MSSVTDYKVASMALGFSLGFGFLTVWQAIKQTKRNRNPLRSAYIYMIWGEIAANVGLGILGYLFLNGVIKPGIPIFSFILLFWVFEIQLLMQIIINRISIIAESRQTIQRLKWGTAFAVTCINIAVFCIFIPSHMDPPVSQTFVTINMYWDRASKILICIIDAGLNWYFLRIVQERLVKESRLTKYRPLVSFNAKLMILSVGMDILLIGLMSLPNQTVFIQFHPVVYLVKLNIEMSMASLITRLARKKMTDELYPSMSYSATPKGQTHDDLEHAQGFDASIQMTHKSKAASRSEDSLEGLSDVSEPPNGIHRRIEVKIESEPGEQDRAAGKGVIFGPVEVELPSPRGEGRPKRSRYENIERGQGVS	gi|587707413|gb|EWZ78750.1|hypothetical protein FOWG_17039 [Fusarium oxysporum f. sp. lycopersici MN25]	EWZ78750	0	100	734.561	366	366		integral component of membrane	Cellular Component	null	null			mobidb-lite (MOBIDB_LITE)
g418.t1	hypothetical protein FOWG_17038	275	MGDDLTFETSYTPESLLWKQWWPSIQPVPFGSSENKRSTANSIYTQTGPLVDSSLHGYNTDFTDHWYYISHEMNHMNPGNGLNPVVEDIPLFPVPEHEISKESPGQGYWYSPSTRKTPNRTTNCYSGNLKCRKPTGPAPLGDPDIDPQATTKGKYSPVRRTSHTSSYGTHPAQQGNDRMKRIRERNRIAANKCRSNQREEQRGLESSKQDLERINRDLSTCVADLTFEVYELKMQLLQQSGCNCTLMQNYLIHESGRYIQALEEKSQREASHRRL	gi|587707412|gb|EWZ78749.1|hypothetical protein FOWG_17038 [Fusarium oxysporum f. sp. lycopersici MN25]gi|591416433|gb|EXL51570.1|hypothetical protein FOCG_07405 [Fusarium oxysporum f. sp. radicis-lycopersici 26381]gi|1246317893|gb|PCD25497.1|hypothetical protein AU210_014600 [Fusarium oxysporum f. sp. radicis-cucumerinum]	EWZ78749, EXL51570, PCD25497	0	99.6364	575.859	275	274		DNA-binding transcription factor activity;regulation of transcription, DNA-templated	Molecular Function;Biological Process	Basic-leucine zipper domain;Basic-leucine zipper domain;Basic-leucine zipper domain;Basic-leucine zipper domain;Basic-leucine zipper domain;Basic-leucine zipper domain	DOMAIN;DOMAIN;DOMAIN;DOMAIN;DOMAIN;DOMAIN	Molecular Function/Biological Process;;Molecular Function/Biological Process;;Molecular Function/Biological Process;	DNA-binding transcription factor activity/regulation of transcription, DNA-templated;;DNA-binding transcription factor activity/regulation of transcription, DNA-templated;;DNA-binding transcription factor activity/regulation of transcription, DNA-templated;	SM00338 (SMART);G3DSA:1.20.5.170 (GENE3D);PF00170 (PFAM);mobidb-lite (MOBIDB_LITE);PS50217 (PROSITE_PROFILES);SSF57959 (SUPERFAMILY)
g419.t1	uncharacterized protein FRV6_01045	820	MDVEPASPLLKRALSSPQLRLSTGVLGLAREASSDLTAVVASNSKSTDPEAASNSKEPSRHSPKLPTTQTTQTTPEIARLVSKSKAKSPGFDFEQHYGVSRKSAGEVLNEILQDLLNYKNIHNWDDKLVTTPFAALTATVRSYYNEKPGHLNSLLEDAVVDEVLTANGVSSRPSIKAEMANIDAHLFFTKNLPKRRPSTTPESEAVPVTPRTRSTPGSFQSKSPGLSHGRVVYIKEKTTALKRASFLVLHAFCIRLQNEDYGFIRAFIERHLSLRCVQKVPYHWQQISPPQMDAHLGANHLPGQSRQQCYKRVTISCHLSYLTLDSDSQDAADTKESIDREAVFPFGHKTKDHHDDLPNSHQSLFRASSSVLLTLAEPVESKSHEEETSLLRNPEALWT…	gi|1252243465|emb|SCO76833.1|uncharacterized protein FRV6_01045 [Fusarium oxysporum]	SCO76833	0	99.6144	1586.62	778	775		integral component of membrane;metal ion transport;metal ion transmembrane transporter activity;transmembrane transport	Cellular Component;Biological Process;Molecular Function;Biological Process	null;Mg2+ transporter protein, CorA-like/Zinc transport protein ZntB;Mg2+ transporter protein, CorA-like/Zinc transport protein ZntB;Mg2+ transporter protein, CorA-like/Zinc transport protein ZntB;Mg2+ transporter protein, CorA-like/Zinc transport protein ZntB;Mg2+ transporter protein, CorA-like/Zinc transport protein ZntB	null;FAMILY;FAMILY;FAMILY;FAMILY;FAMILY	;Biological Process/Molecular Function/Biological Process/Cellular Component;;;;	;metal ion transport/metal ion transmembrane transporter activity/transmembrane transport/membrane;;;;	G3DSA:1.20.58.340 (GENE3D);PF01544 (PFAM);mobidb-lite (MOBIDB_LITE);mobidb-lite (MOBIDB_LITE);mobidb-lite (MOBIDB_LITE);SSF144083 (SUPERFAMILY)
g420.t1	hypothetical protein FOC4_g10002153	551	MPQLNEEARVLLALQALQNNPKLKLRRAAEIYEVGPMKLWRRRKGILSIHDTIPKSRKLSDLEEQIIVQYILDLDSRGFPPRHRSVEEMANRLLADRDASPVGKRWAINFVKRQPDLKTRFQRRYDYQRARCEDPTTVCNWFRLVQNTIAKYGIRSDDIYNFDETGFMMGMIGSGIVITGAERRGKPKSVQPGNREWVTVIQAINAEGWAIDPFIVVAGQYHLANWYRESNLPGDWAITTTQNGWTDNETGLEWLKHFDRCTANRSVGSYRLLILDGHESHHSTDFEIYCEEHNIITLCMPPHSSHLLQPLDVGCFGPLKKAYGREIEHLIRSSITHISKTEFFPAFYAAFQATMTEKNIKGGFKGAGLVPFDPESVVSKLDVQLRTPTPAEEEAGQAQ…	gi|475676637|gb|EMT73663.1|hypothetical protein FOC4_g10002153 [Fusarium oxysporum f. sp. cubense race 4]	EMT73663	0	88.3848	909.442	551	487		DNA binding;zinc ion binding	Molecular Function;Molecular Function	HTH CenpB-type DNA-binding domain;HTH CenpB-type DNA-binding domain;Zinc finger, CCHC-type superfamily;DDE superfamily endonuclease domain;HTH CenpB-type DNA-binding domain;Zinc finger, CCHC-type	DOMAIN;DOMAIN;HOMOLOGOUS_SUPERFAMILY;DOMAIN;DOMAIN;DOMAIN	;;Molecular Function/Molecular Function;Molecular Function;;Molecular Function/Molecular Function	;;zinc ion binding/nucleic acid binding;nucleic acid binding;;zinc ion binding/nucleic acid binding	SM00674 (SMART);PF03221 (PFAM);G3DSA:4.10.60.10 (GENE3D);PF03184 (PFAM);PS51253 (PROSITE_PROFILES);PS50158 (PROSITE_PROFILES)
g421.t1	hypothetical protein FOC4_g10002153	551	MPQLNEEARVLLALQALQNNPKLKLRRAAEIYEVGPMKLWRRRKGILSIHDTIPKSRKLSDLEEQIIVQYILDLDSRGFPPRHRSVEEMANRLLADRDASPVGKRWAINFVKRQPDLKTRFQRRYDYQRARCEDPTTVCNWFRLVQNTIAKYGIRSDDIYNFDETGFMMGMIGSGIVITGAERRGKPKSVQPGNREWVTVIQAINAEGWAIDPFIVVAGQYHLANWYRESNLPGDWAITTTQNGWTDNETGLEWLKHFDRCTANRSVGSYRLLILDGHESHHSTDFEIYCEEHNIITLCMPPHSSHLLQPLDVGCFGPLKKAYGREIEHLIRSSITHISKTEFFPAFYAAFQATMTEKNIKGGFKGAGLVPFDPESVVSKLDVQLRTPTPAEEEAGQAQ…	gi|475676637|gb|EMT73663.1|hypothetical protein FOC4_g10002153 [Fusarium oxysporum f. sp. cubense race 4]	EMT73663	0	88.3848	909.442	551	487		DNA binding;zinc ion binding	Molecular Function;Molecular Function	HTH CenpB-type DNA-binding domain;HTH CenpB-type DNA-binding domain;Zinc finger, CCHC-type superfamily;DDE superfamily endonuclease domain;Zinc finger, CCHC-type;HTH CenpB-type DNA-binding domain	DOMAIN;DOMAIN;HOMOLOGOUS_SUPERFAMILY;DOMAIN;DOMAIN;DOMAIN	;;Molecular Function/Molecular Function;Molecular Function;Molecular Function/Molecular Function;	;;nucleic acid binding/zinc ion binding;nucleic acid binding;zinc ion binding/nucleic acid binding;	SM00674 (SMART);PF03221 (PFAM);G3DSA:4.10.60.10 (GENE3D);PF03184 (PFAM);PS50158 (PROSITE_PROFILES);PS51253 (PROSITE_PROFILES)
g422.t1	monooxygenase, putative	454	MATVNQSQASYVIEEHPLNEPRPIRIIVVGAGAAGINFAYATQKYLRNVTGTVWNEEDGTWTVDVHDEATGEVFKDRGEFLINASGFLNNWKWPGIPGLKSFGGQLVHTANWKEDISLQGKTVAIIGNGSTAIQLLPQIQPDSKEQKEEFKNDPSKFSTYRKALEEEICASFAVVLKDSDAQAQAKALLTEYMKQRLGRDNPLANRLVPDFGVLCRRASPGIGYLDAMNEENVRVVLDPIDAVVKEGVRVKTGETIPIDVLICATGFDLSWKPRFPILGRDGTNLQAQYDVRPIGYLGVCAPNMPNYFVYFGPNSPLAHGSALPSFEHITTYMIRMIHKAQTEGYHSFEPSEQAVSDFVEHCDAFFPRTIWSTKCRSWFKGGMEDGPVYALHPGSRVHW…	gi|1252228717|emb|SCO91332.1|related to steroid monooxygenase [Fusarium oxysporum]	SCO91332	0	93.8596	854.358	456	428		N,N-dimethylaniline monooxygenase activity;flavin adenine dinucleotide binding;NADP binding;oxidation-reduction process	Molecular Function;Molecular Function;Molecular Function;Biological Process	FAD/NAD(P)-binding domain superfamily;FAD/NAD(P)-binding domain superfamily;FAD/NAD(P)-binding domain superfamily;FAD/NAD(P)-binding domain superfamily;FAD/NAD(P)-binding domain superfamily;FAD/NAD(P)-binding domain superfamily	HOMOLOGOUS_SUPERFAMILY;HOMOLOGOUS_SUPERFAMILY;HOMOLOGOUS_SUPERFAMILY;HOMOLOGOUS_SUPERFAMILY;HOMOLOGOUS_SUPERFAMILY;HOMOLOGOUS_SUPERFAMILY	;;;;;	;;;;;	G3DSA:3.50.50.60 (GENE3D);G3DSA:3.50.50.60 (GENE3D);G3DSA:3.50.50.60 (GENE3D);SSF51905 (SUPERFAMILY);SSF51971 (SUPERFAMILY);SSF51905 (SUPERFAMILY)
g423.t1	(S)-2-hydroxy-acid oxidase, putative	426	MTMKRLSFVEVAQHDKEESAWLVVNGVIWDVTGFAESHPGGPSIIREYFGRDASKAYNAVHGAGLIAKYLNEKEMGQLVEEDLQKRETTDTTNYKDLPPLDSILNLSDFESVASQAFTGRALAYVSGASNDCLTMAANAAWFRHIFLRPRILRNVKQCDTSISIFGSRFDMLVFNAPASLVIVVHPDGELAIAKATAAMGTTIIIPTMASYSVGEIVDALPDGHPFFFQLYVNPNRAITQKLLEEVRRLKPKAIIVTVDLPVFSKREVNERYEAKVASNGRPKNETPGSGRKQARSASQTIASDLEWKELAWIKEVTGLPIVVKGIQCAEDAKLALHYGCEGIYISNHGGRATDTAPPSILALLEIRRNCPEVLAKMEVFLDGGVRRGSDVLKAICLGA…	gi|1252228716|emb|SCO91331.1|related to CYB2-L-lactate dehydrogenase (cytochrome b2) [Fusarium oxysporum]	SCO91331	0	96.4623	832.017	424	409		FMN binding;oxidoreductase activity;oxidation-reduction process	Molecular Function;Molecular Function;Biological Process	Cytochrome b5-like heme/steroid binding domain;FMN-dependent dehydrogenase;Cytochrome b5-like heme/steroid binding domain;Cytochrome b5-like heme/steroid binding domain superfamily;Aldolase-type TIM barrel;Aldolase-type TIM barrel;Cytochrome b5-like heme/steroid binding domain;FMN hydroxy acid dehydrogenase domain;Cytochrome b5-like heme/steroid binding domain superfamily;Cytochrome b5-like heme/…	DOMAIN;DOMAIN;DOMAIN;HOMOLOGOUS_SUPERFAMILY;HOMOLOGOUS_SUPERFAMILY;HOMOLOGOUS_SUPERFAMILY;DOMAIN;DOMAIN;HOMOLOGOUS_SUPERFAMILY;HOMOLOGOUS_SUPERFAMILY	;Molecular Function;;;Molecular Function;;;;;	;oxidoreductase activity;;;catalytic activity;;;;;	SM01117 (SMART);PF01070 (PFAM);PF00173 (PFAM);G3DSA:3.10.120.10 (GENE3D);G3DSA:3.20.20.70 (GENE3D);mobidb-lite (MOBIDB_LITE);PS50255 (PROSITE_PROFILES);PS51349 (PROSITE_PROFILES);SSF55856 (SUPERFAMILY);SSF51395 (SUPERFAMILY)
g424.t1	hypothetical protein FPOA_27625	744	VLLALQALQNNPKLKLRRAAEIYEVGPMKLWRRRKGILSIHDTIPKSRKLSDLEEQIIVQYILDLDSRGFPPRHRSVEEMANRLLADRDASPVGKRWAINFVKRQPDLKTRFQRRYDYQRARCEDPTTVCNWFRLVQNTIAKYGIRSDDIYNFDETGFMMGMIGSGIVITGAERRGKPKSVQPGNREWVTVIQAINAEGWAIDPFIVVAGQYHLANWYRESNLPGDWAITTTQNGWTDNETGLEWLKHFDRCTANRSVGSYRLLILDGHESHHSTDFEIYCEEHNIITLCMPPHSSHLLQPLDVGCFGPLKKAYGREIEHLIRSSITHISKTEFFPAFYAAFQATMTEKNIKGGFKGAGLVPFDPESVVSKLDVQLRTPTPAEEEAGQAQPWTSKTPKT…	gi|1040023432|gb|OBS16264.1|hypothetical protein FPOA_27625 [Fusarium poae]	OBS16264	0	90.5213	772.311	422	382		DNA binding;zinc ion binding	Molecular Function;Molecular Function	HTH CenpB-type DNA-binding domain;DDE superfamily endonuclease domain;HTH CenpB-type DNA-binding domain;HTH CenpB-type DNA-binding domain;HTH CenpB-type DNA-binding domain	DOMAIN;DOMAIN;DOMAIN;DOMAIN;DOMAIN	;Molecular Function;;;	;nucleic acid binding;;;	SM00674 (SMART);PF03184 (PFAM);PF03221 (PFAM);mobidb-lite (MOBIDB_LITE);PS51253 (PROSITE_PROFILES)
g425.t1	hypothetical protein FOWG_01730	1075	MAVKQESKKHDEKHKGQIPGPKGLPIIGNLLDIDVTNSLQSVIDMAKDYPKLFALNVGGNTEIMICSRELMDELSDEARFHKLVVGGVEKLRPLAGDGLFSAQHNNQEWAIAHRILMPLFGPLTIREMFPDMRDISEQLCLKWARAGPSATIDVGNDFTRLTLDTIALCTMGFRFNSFYSNDKMHPFVESMVAALIDAEKQSFLPDVVQSLRIRAQSHFKKHAAVMKSTCQEILDQRRKNPVEGKDLLNAMMSGKDPKTGMGMSDGNIVDNLITFLIAGHETTSGLLSFAFYYLLENPEKLQKAREEVDEVLGEENLTADHLPKMPYINMIFRETLRLMPTAPGFYVTPFKDEVIGGQYNVSAGDPLLLFLHMIHRDPEVWGPDAEEFRPERMADEHFN…	gi|587725895|gb|EWZ97232.1|hypothetical protein FOWG_01730 [Fusarium oxysporum f. sp. lycopersici MN25]	EWZ97232	0	99.907	2172.9	1075	1074		NADPH-hemoprotein reductase activity;iron ion binding;FMN binding;integral component of membrane;heme binding;oxidation-reduction process;aromatase activity	Molecular Function;Molecular Function;Molecular Function;Cellular Component;Molecular Function;Biological Process;Molecular Function	Flavoprotein-like superfamily;Cytochrome P450;Flavodoxin/nitric oxide synthase;Flavodoxin/nitric oxide synthase;Oxidoreductase FAD/NAD(P)-binding;Oxidoreductase FAD/NAD(P)-binding;Cytochrome P450 superfamily;FAD-binding, type 1;FAD-binding, type 1;Ferredoxin reductase-type FAD-binding domain;Flavodoxin/nitric oxide synthase;Flavoprotein-like superfamily;Riboflavin synthase-like beta-barrel;Ribofl…	HOMOLOGOUS_SUPERFAMILY;FAMILY;DOMAIN;DOMAIN;DOMAIN;DOMAIN;HOMOLOGOUS_SUPERFAMILY;DOMAIN;DOMAIN;DOMAIN;DOMAIN;HOMOLOGOUS_SUPERFAMILY;HOMOLOGOUS_SUPERFAMILY;HOMOLOGOUS_SUPERFAMILY;HOMOLOGOUS_SUPERFAMILY	;Molecular Function/Molecular Function/Biological Process/Molecular Function;Molecular Function;;Molecular Function/Biological Process;;Molecular Function/Molecular Function/Biological Process/Molecular Function;Molecular Function/Biological Process;;Biological Process/Molecular Function;Molecular Function;;;;Molecular Function/Molecular Function/Biological Process/Molecular Function	;oxidoreductase activity, acting on paired donors, with incorporation or reduction of molecular oxygen/iron ion binding/oxidation-reduction process/heme binding;FMN binding;;oxidoreductase activity/oxidation-reduction process;;oxidoreductase activity, acting on paired donors, with incorporation or reduction of molecular oxygen/heme binding/oxidation-reduction process/iron ion binding;oxidoreducta…	G3DSA:3.40.50.360 (GENE3D);PF00067 (PFAM);PF00258 (PFAM);G3DSA:3.40.50.80 (GENE3D);PF00175 (PFAM);G3DSA:2.40.30.10 (GENE3D);G3DSA:1.10.630.10 (GENE3D);PF00667 (PFAM);mobidb-lite (MOBIDB_LITE);PS51384 (PROSITE_PROFILES);PS50902 (PROSITE_PROFILES);SSF52218 (SUPERFAMILY);SSF63380 (SUPERFAMILY);SSF52343 (SUPERFAMILY);SSF48264 (SUPERFAMILY)
g426.t1	related to DAL5-Allantoate and ureidosuccinate permease	488	MEGKEMKESTPSYEMDVDARGTVDTLSVEEEKKLVRKIDMSYGLQYLDKTSLAYSAILGLREDLQLVGQQFSWASSIFYIGYLVASYPISLGFVKFPLGKYLSVLMFIWGVILTLHAVAHNYASLMVLRFFLGVFESAISPGFSLITGMWYTPHEHVSRHSFWFAGNASASMVGAMIAYGILSYHGPIEQWKMLFLIFGLITIAWSVLTFFFLPDSPATAGFLSTSEREFAALRPKKFQRTTQTKKWDRHQFIETMKDVKAWWFFFFSFIICIPNGGTTSFSTIVIKSFGYDEKQTILMGLPASAFQLTTVVLVAVFTTYVRKSRHIALVLTYLMAIAGILMIKLLPTAEKLSRLAGFWLIMAVAPAFPLMLSLSASNIAGFTKKSTVMAMIFLGYCAG…	gi|477511190|gb|ENH63758.1|hypothetical protein FOC1_g10007891 [Fusarium oxysporum f. sp. cubense race 1]	ENH63758	0	99.5902	942.184	488	486		integral component of membrane;transmembrane transport	Cellular Component;Biological Process	null;null;Major facilitator superfamily;Major facilitator superfamily;Major facilitator superfamily domain;MFS transporter superfamily	null;null;FAMILY;FAMILY;DOMAIN;HOMOLOGOUS_SUPERFAMILY	;;Cellular Component/Biological Process;;;	;;integral component of membrane/transmembrane transport;;;	G3DSA:1.20.1250.20 (GENE3D);G3DSA:1.20.1250.20 (GENE3D);PF07690 (PFAM);mobidb-lite (MOBIDB_LITE);PS50850 (PROSITE_PROFILES);SSF103473 (SUPERFAMILY)
g427.t1	uncharacterized protein FRV6_08387	404	MQPLAERRRGLGPIKQREKWTPQTIVPKTDDAVSEGSQSVTPPALTPAGELQLPEGLPADMSFDVLPVENEAASASPTNFPDIPPEDMINPITIPQYPHDSSQLILYPTPSFDLLSLFPSFSFTNPTEPAPSIGSDDVQAMTFHSTVLAPMKSTRKAALSAHSIFLNFAVQNPMALHFLLAFSHSELAIHHAFKPGARDTIAYEPYRDDVVVFVSLYVLDEERSVGGGEIARVEYLDSCSSELAILGKGLEIRNKLDKIREEQNFLFTLSRDCAQQSTQPPLMALVAVTIFHALEIYLHRSRDTFFGETPVPADIERALQELVSAAYHTIPVGPVQLLERFQWALLIGGIETHDPVYRDWISASISDPVIKGVYSLVVSAKTLSAKGISMEAVRELVSK…	gi|1252238032|emb|SCO84260.1|uncharacterized protein FRV6_08387 [Fusarium oxysporum]	SCO84260	3.59e-113	99.4819	347.821	193	192		RNA polymerase II transcription factor activity, sequence-specific DNA binding;nucleus;regulation of transcription by RNA polymerase II;zinc ion binding	Molecular Function;Cellular Component;Biological Process;Molecular Function	null	null			mobidb-lite (MOBIDB_LITE)
g428.t1	hypothetical protein FOXG_15281	808	MGNSISYTTSECRVNLPNNGSLKGLQFDSKSRRFAGVPYAQPPVGNLRWRKPQPFPKTHQYESLDGSPFDATHFGPVCPQANYSKNVSEHIPKHAYSEDCLRLNIWTPVPDPNEPDKKWPVMVWFHGGWFQVGDPSQEESMDPSELISTGGLQAVFVAVGYRLNVFGFLAGKSLLEESSGEAVGNYGLWDQRLAMDWIYENIAAFGGDPENIILAGRSAGAYSVLAQALYDFRGKESHGRFTRMIMYSNAIPTQPKTVQDCEEQFDELCEYFGIPADISGAERLCNLRSISADDLSAAIMELKNHTFRPVTDDLFIHSGIFDYYRDGSFASEFKKRGLKLFIGEVLDEDTLYAVTNPPDPNISSLQMQISNYYPPHVTDRLLKHYSLPQTKDKKAWQQI…	gi|1070331955|ref|XP_018255213.1|hypothetical protein FOXG_15281 [Fusarium oxysporum f. sp. lycopersici 4287]gi|590041526|gb|EXK43384.1|hypothetical protein FOMG_06002 [Fusarium oxysporum f. sp. melonis 26406]gi|902745601|gb|KNB17168.1|hypothetical protein FOXG_15281 [Fusarium oxysporum f. sp. lycopersici 4287]	XP_018255213, EXK43384, KNB17168	0	96.4015	1036.94	528	509		hydrolase activity	Molecular Function	Carboxylesterase, type B;Alpha/Beta hydrolase fold;Alpha/Beta hydrolase fold	DOMAIN;HOMOLOGOUS_SUPERFAMILY;HOMOLOGOUS_SUPERFAMILY	;;	;;	PF00135 (PFAM);G3DSA:3.40.50.1820 (GENE3D);SSF53474 (SUPERFAMILY)
g429.t1	Histone acetyltransferase HPA2	153	MSSASYLIEKPVRSDYEEWSKLFRAYIDFYKSKIDEDQYARTFDRIIEEKNGLQALVVRQVRGEEKKLVGIAHFFPEQTPWSEKQILLLNDLFIDPEVRGEGLGRKLTQAVADVGREKGFMRVQWVTKHDNTAARKLYDTLAESQFVQYRMAL	gi|587677606|gb|EWY99934.1|hypothetical protein FOYG_03860 [Fusarium oxysporum FOSC 3-a]	EWY99934	3.2e-110	100	315.849	153	153		transferase activity, transferring acyl groups	Molecular Function	null;GNAT domain;GNAT domain;Acyl-CoA N-acyltransferase	null;DOMAIN;DOMAIN;HOMOLOGOUS_SUPERFAMILY	;Molecular Function;Molecular Function;	;N-acetyltransferase activity;N-acetyltransferase activity;	G3DSA:3.40.630.30 (GENE3D);PF00583 (PFAM);PS51186 (PROSITE_PROFILES);SSF55729 (SUPERFAMILY)
g430.t1	hypothetical protein FOC4_g10004207	70	MQFSIFSILAIATVAIAAPQSSCNNGGLFYSDPKTLEPCKSECAGGTCAFQGKCETDPNIPLLCLAKCTC	gi|475675667|gb|EMT72730.1|hypothetical protein FOC4_g10004207 [Fusarium oxysporum f. sp. cubense race 4]gi|587699346|gb|EWZ45951.1|hypothetical protein FOZG_06156 [Fusarium oxysporum Fo47]gi|591476251|gb|EXM07403.1|hypothetical protein FOIG_02414 [Fusarium oxysporum f. sp. cubense tropical race 4 54006]gi|1252238036|emb|SCO84264.1|uncharacterized protein FRV6_08391 [Fusarium oxysporum]	EMT72730, EWZ45951, EXM07403, SCO84264	4.87e-44	100	142.124	70	70
g431.t1	hypothetical protein FOXG_15278	334	MPIHEKTLKSIVKSRKIKEEGISQSLSRLMVHGVLDTRLQLFIRQVLSSDYYDGSRLPLAESDLARSNDFSVMSKPMNNALQIFNPLHLEVVRVIDQPTLHHLSDILRSFPDQFAEHGKTSFIHSALYNPSLPLPIKEASDVCYSYHIGGEYLASSRLNALRLTIRRLLRLSKRTASFADTLAYAQAISLAQIIRLLECHDTNEDDIERDNEEMWALTHQLWQHAPTQLPSSLSPWKAWLFSENVRRTIMVCNILLAVYSSLKRGYTMHSLCVEALPFDVRTKLWDADSESAWEAAAWKVPGPHLVTLSQFTELQRPEVGGSRFEDLLLLSFRR	gi|1070331945|ref|XP_018255208.1|hypothetical protein FOXG_15278 [Fusarium oxysporum f. sp. lycopersici 4287]gi|590041531|gb|EXK43389.1|hypothetical protein FOMG_06006 [Fusarium oxysporum f. sp. melonis 26406]gi|902745596|gb|KNB17163.1|hypothetical protein FOXG_15278 [Fusarium oxysporum f. sp. lycopersici 4287]	XP_018255208, EXK43389, KNB17163	0	97.9042	593.578	334	327		RNA polymerase II transcription factor activity, sequence-specific DNA binding;nucleus;regulation of transcription by RNA polymerase II;zinc ion binding	Molecular Function;Cellular Component;Biological Process;Molecular Function
g432.t1	hypothetical protein FOZG_06158	304	MSAEIKNIMVLGGRGNLGPYLIRALVKAGFNVSVLSRTSSNVTDSTFLDAAIVKSDYTFSSLVNVFTGQDAVISTLSTANIAEQKIVIDAVAAAMVKRFMPSEFGSDTSVDGLEKMAPFLKGKQDVMEYVKSKEADGLSWTAIFTGPWIDWMLVEGKGLLCLDIRTKTGELVDSGEPKFTTTTASQVGEATAAALLHSEETKNEYVHVASYNTSQNQVIEALERISGTKFQLENLDNKDLYARATKHIEEGNWGRGYYELATATVYSDAPVTYFPDKAAHWMEVLGLVEDETFDGMITRVLNTV	gi|587699348|gb|EWZ45953.1|hypothetical protein FOZG_06158 [Fusarium oxysporum Fo47]	EWZ45953	0	100	625.55	304	304				null;NmrA-like domain;NmrA-like domain;NAD(P)-binding domain superfamily	null;DOMAIN;DOMAIN;HOMOLOGOUS_SUPERFAMILY	;;;	;;;	G3DSA:3.40.50.720 (GENE3D);PF05368 (PFAM);G3DSA:3.90.25.10 (GENE3D);SSF51735 (SUPERFAMILY)
g433.t1	hypothetical protein FOZG_06159	189	MAPSTTTPDLVPEPVSKLPERPKEDGSALNEHERSELAFVDKYSAPDVYINEKNDTLWFPWIGPIELKPLRMENRTGTFVVGLRSKVAASLGKHRHRGTVTAITMSGEWGYKEYDWVARPGDWVCENPGVIHTLSVEDNTDIVFTISGSIEFLNDDDSLKFTLDIFSFAKLYYDHCKEKGIKPNDALWH	gi|587699349|gb|EWZ45954.1|hypothetical protein FOZG_06159 [Fusarium oxysporum Fo47]gi|591428173|gb|EXL63310.1|hypothetical protein FOCG_01666 [Fusarium oxysporum f. sp. radicis-lycopersici 26381]gi|591476248|gb|EXM07400.1|hypothetical protein FOIG_02411 [Fusarium oxysporum f. sp. cubense tropical race 4 54006]	EWZ45954, EXL63310, EXM07400	7.93e-140	100	396.356	189	189				RmlC-like jelly roll fold;ChrR-like cupin domain;ChrR-like cupin domain;RmlC-like cupin domain superfamily	HOMOLOGOUS_SUPERFAMILY;DOMAIN;DOMAIN;HOMOLOGOUS_SUPERFAMILY	;;;	;;;	G3DSA:2.60.120.10 (GENE3D);PF12973 (PFAM);mobidb-lite (MOBIDB_LITE);SSF51182 (SUPERFAMILY)
g434.t1	hypothetical protein FOCG_01667	389	MAKLESKQTDLWVVLFVTFAAATIITILRLLSRRLKRIPLSWDDYFALCGYAISVGWIIIVPYWVNRGLGLHIMDVVEIRKVTLEDALYQGKLLLFIAELFYAFGLFFAKVSILSLYWRMFRVSNIRLPIQILFGCAIIWIIFRIFMGIFHCVPVDAFWDSKAGGYCAIEDKKFFFGTTLVHAAIDIAILILPMWQIGKLQLPMIQKAGIMVMFTFGFFICAAAIRLIVAARVFDDKSYDLTWNICDIVIWATVEVNLINVSASLPTIRPACTYIFTCTHPRTRTGASSGSYPNSYGRSQTKQSIRLDTINKSTPNDESSSTHQLADSDDGGGRGSVSDFESHAIDRFRPAGNKYTSTVTGQSPGTGEFGANFGGILVKNETTVHVSKH	gi|591428174|gb|EXL63311.1|hypothetical protein FOCG_01667 [Fusarium oxysporum f. sp. radicis-lycopersici 26381]	EXL63311	0	100	677.552	389	389		integral component of membrane	Cellular Component	null;null	null;null	;	;	mobidb-lite (MOBIDB_LITE);mobidb-lite (MOBIDB_LITE)
g435.t1	---NA---	452	MASLNGNLSQRGEVFATPTSKMPMLDVVNDLWHAETNPDGYISLGVAENTLMHKELIEHITKNFSLDSHALTAGDGFTGSHRLRNTLARFINRNFSPFEDIIKDQVIVTSGVGQAIELSGFALCDKGNGVLLARPHYGNFPIDLGYRVEAKIIGVSFGDVDPFSIETIVYYEKALEEAEQQGIRVRVFLLCNPHNPLGRCYTPEVLKAYMQFCQKHNLHLISDEVYALSVWKNPGAPDAPDFTSILAINHHGLIDRELIHVLWGMGKDFGSCGIRIGCLISRNKAFLRACEANSYFSGPSSLADLATARILADDAFIESYIRTNRLRLAENYELTTKFLSSHQIPHKEGSNAGLFVWADLFQPLRAQVDATLQNQKEHEEGSEEALRTLETSLQENFLK…	No Blast Hit										Pyridoxal phosphate-dependent transferase, major region, subdomain 1;Aminotransferase, class I/classII;Pyridoxal phosphate-dependent transferase, subdomain 2;Pyridoxal phosphate-dependent transferase	HOMOLOGOUS_SUPERFAMILY;DOMAIN;HOMOLOGOUS_SUPERFAMILY;HOMOLOGOUS_SUPERFAMILY	Molecular Function;Molecular Function/Biological Process;Molecular Function;	catalytic activity;pyridoxal phosphate binding/biosynthetic process;catalytic activity;	G3DSA:3.40.640.10 (GENE3D);PF00155 (PFAM);G3DSA:3.90.1150.10 (GENE3D);SSF53383 (SUPERFAMILY)
g436.t1	related to galactinol synthase	277	MVSENTAALPPKVWATLVTNDDYLKGVLALNYRLRCVKSKYPLLVLYTSTLSQASVNCVKRRSIATFQVPRLAPTTTKEYTDDPRFNECWTKLIAFSLTDYSRIVLLDSDMLPLQNMDELMDLDLDLPAVSGSGDAHASPEVAQTTGADISTGLGKLNSGLLVINPSKAIFDQIVTKMNEAGLDYQFPDQDLLADVFKGRWVALPYIYNALKTMREPAVHGAIWRDDKVKNVHYILSPKPWDELGPDGTWKGDKPIHKWWIDAYNSMRAEEKTLGVS	gi|477511178|gb|ENH63746.1|hypothetical protein FOC1_g10007879 [Fusarium oxysporum f. sp. cubense race 1]	ENH63746	0	99.278	536.954	277	275		transferase activity, transferring glycosyl groups	Molecular Function	Glycosyl transferase, family 8;Nucleotide-diphospho-sugar transferases;Nucleotide-diphospho-sugar transferases	FAMILY;HOMOLOGOUS_SUPERFAMILY;HOMOLOGOUS_SUPERFAMILY	Molecular Function;;	transferase activity, transferring glycosyl groups;;	PF01501 (PFAM);G3DSA:3.90.550.10 (GENE3D);SSF53448 (SUPERFAMILY)
g437.t1	hypothetical protein FOCG_01670	363	MGDIIETQAMDDVAVYELHSGTGDGADMVFAFNGCLISVSIFPSNGSSTKDTQGQEDRPLQDHLIDLIEKATVCQDDDKYEELVDEVFAVILEAGRPLFCQLISSQDEQALSKSLHHYLFPLFFHFRLEAPAPTGSVSIMAISSSETNTIHTVDPASDQGFQEKLEICQDLPRYTPEEVFATEVFERGARTVTAAVQIQGRDMFCKSSGEPGGLYGTSKGRELECLHKIRESFPTGSIRVPQLLGYVNNHDTEHILGFLRQWVPGRRLSDIITSATSQNKEKWASQIRQTVELLHQHELILGGGKPDSIIIDEQDNAWLIDFGGGYTRGWVDEDLAETKEGDEQTLNRIMELLSGGEEMSSSS	gi|591428177|gb|EXL63314.1|hypothetical protein FOCG_01670 [Fusarium oxysporum f. sp. radicis-lycopersici 26381]	EXL63314	0	100	684.485	349	349		protein kinase activity;ATP binding;protein phosphorylation	Molecular Function;Molecular Function;Biological Process	null;Protein kinase domain;Protein kinase-like domain superfamily	null;DOMAIN;HOMOLOGOUS_SUPERFAMILY	;Molecular Function/Biological Process/Molecular Function;	;ATP binding/protein phosphorylation/protein kinase activity;	G3DSA:1.10.510.10 (GENE3D);PS50011 (PROSITE_PROFILES);SSF56112 (SUPERFAMILY)
g438.t1	hypothetical protein FOCG_01671	526	MSFRFPYHETPSEGSFNREFNDAEKGQYDNSGMALAPLSKVYPSDKADGHLTAFPPVHEGNIWSATQSTSSFHNSCKSNSSLPILPKQKITPTPPKKQEPRKSTLFVLWFNTYKRLFTFVVTLNLVGIILTSVGKFQYAQDHLGSMVLGNLLFAILMRNELFFRILYMAFIYGLRSWAPLRMKLMAASFLQHVGGVHSGCALSGTAWLVYYIVQILSHRSIREPAVLISGIVTVVFIITSVLSALPWVRNNHHNIFERYHRFAGWLGLAATWAFVVLSNSYDATSGKDNSNAQSLITTENIWFTIFMTILIALPWVTIRQVPVEVEIPSSKVAVLRFNRGMQQGLLGRIGRSALMEYHAFGIISEGRHSPYHYMVCGVQGDFTKSLVADPPTKIWTREL…	gi|591428178|gb|EXL63315.1|hypothetical protein FOCG_01671 [Fusarium oxysporum f. sp. radicis-lycopersici 26381]	EXL63315	0	100	1016.14	526	526		integral component of membrane	Cellular Component	null	null			mobidb-lite (MOBIDB_LITE)
g439.t1	Sterol uptake control protein 2	254	MNLYTASESKRPSSGSGSQDGTVAAKLRRAHRKSRKGCWECKRRHIKCDESRPACGNCAVSERSCSFPSSATPATTTPTASPIPFHPLPLLQAIPNNASNNQVQNCPDSCSDASAIQIPQSAGRPPSCSRGRVGFPEVTDDLIPFPTTVPSFTDTLAVTTFVDSSSPATIPSGLPQPIFTAKHLSLLHHAITDMPLAGSFIGLVVDIALKWCHVAPYAMDQLLALSADHLGLLSPENATSHRRTATELQTRALM	gi|591428179|gb|EXL63316.1|hypothetical protein FOCG_01672 [Fusarium oxysporum f. sp. radicis-lycopersici 26381]gi|591428180|gb|EXL63317.1|hypothetical protein FOCG_01672 [Fusarium oxysporum f. sp. radicis-lycopersici 26381]gi|1246329555|gb|PCD37140.1|hypothetical protein AU210_005644 [Fusarium oxysporum f. sp. radicis-cucumerinum]	EXL63316, EXL63317, PCD37140	5.11e-155	100	446.047	254	254		RNA polymerase II transcription factor activity, sequence-specific DNA binding;nucleus;regulation of transcription by RNA polymerase II;zinc ion binding	Molecular Function;Cellular Component;Biological Process;Molecular Function	Zn(2)-C6 fungal-type DNA-binding domain;Zn(2)-C6 fungal-type DNA-binding domain superfamily;Zn(2)-C6 fungal-type DNA-binding domain;Zn(2)-C6 fungal-type DNA-binding domain;Zn(2)-C6 fungal-type DNA-binding domain;Zn(2)-C6 fungal-type DNA-binding domain superfamily	DOMAIN;HOMOLOGOUS_SUPERFAMILY;DOMAIN;DOMAIN;DOMAIN;HOMOLOGOUS_SUPERFAMILY	Molecular Function/Biological Process/Molecular Function/Cellular Component;Cellular Component/Molecular Function/Biological Process/Molecular Function;Molecular Function/Biological Process/Molecular Function/Cellular Component;;Molecular Function/Biological Process/Molecular Function/Cellular Component;Cellular Component/Molecular Function/Biological Process/Molecular Function	RNA polymerase II transcription factor activity, sequence-specific DNA binding/regulation of transcription, DNA-templated/zinc ion binding/nucleus;nucleus/zinc ion binding/regulation of transcription, DNA-templated/RNA polymerase II transcription factor activity, sequence-specific DNA binding;RNA polymerase II transcription factor activity, sequence-specific DNA binding/regulation of transcriptio…	SM00066 (SMART);G3DSA:4.10.240.10 (GENE3D);PF00172 (PFAM);mobidb-lite (MOBIDB_LITE);PS50048 (PROSITE_PROFILES);SSF57701 (SUPERFAMILY)
g440.t1	Sterol uptake control protein 2	154	MYDTILESSIRPFLLNIRNAEKAAKHGGSECVELISLIRASDLGPTAVTGCLRAARTLQWAFNIHANLPLEDNVHAATAFPVLLTADFLDTVRKQQPEALIIMAYYGVLLHRCRKSWFIDDAGTFLVRLIADYLGSFWQEPMRWPLEEVAREQG	gi|591428179|gb|EXL63316.1|hypothetical protein FOCG_01672 [Fusarium oxysporum f. sp. radicis-lycopersici 26381]gi|591428180|gb|EXL63317.1|hypothetical protein FOCG_01672 [Fusarium oxysporum f. sp. radicis-lycopersici 26381]gi|1246329555|gb|PCD37140.1|hypothetical protein AU210_005644 [Fusarium oxysporum f. sp. radicis-cucumerinum]	EXL63316, EXL63317, PCD37140	1.19e-108	100	323.553	154	154		RNA polymerase II transcription factor activity, sequence-specific DNA binding;nucleus;regulation of transcription by RNA polymerase II;zinc ion binding	Molecular Function;Cellular Component;Biological Process;Molecular Function
g441.t1	hypothetical protein AU210_005643	403	MAAVQHIGSFYTSKPVIGIEDSLLGQNEQIDGFTVQTTLLTALAKSMCAEQDLADELLSKAMHQASLIGMDTKILAGFISESDPVLAESWRRTMWMLYVSDANFAVIRQDYTLRLKDMSFDVDLPCEDKEYNEMLIPQTRTTFAEYHNREYDMQEKQFSSFAYYIDASVIFATTLHASLKFKTTSKAEILCDNLEAKIAGWFAMLPPSKRDLDVRPAFLDQLILQSHMMMYTPFSTLRYDPIEGISTCGSPPPPLLLGLSSGGGLNRQSHLQKLLQAIRKQNQCLIILPLGSAQLSPFVICMVACCTIAHLVACKSALPEDEAEVARSRIRVCLGTLRHYEDIWPRAKKILLELKRIANSILQTETATLHYQPAYTEVSANHQDTTLGDLFEEEWLDAL…	gi|1246329554|gb|PCD37139.1|hypothetical protein AU210_005643 [Fusarium oxysporum f. sp. radicis-cucumerinum]	PCD37139	0	98.0488	788.875	410	402		RNA polymerase II transcription factor activity, sequence-specific DNA binding;DNA binding;nucleus;regulation of transcription by RNA polymerase II;zinc ion binding	Molecular Function;Molecular Function;Cellular Component;Biological Process;Molecular Function	Transcription factor domain, fungi	DOMAIN	Molecular Function/Biological Process/Cellular Component/Molecular Function	DNA binding/transcription, DNA-templated/nucleus/zinc ion binding	PF04082 (PFAM)
g442.t1	hypothetical protein FOZG_06168	520	MTAHYFRTTALGTIVRLATNNRFLALKSYKDEYPKEASSGSSLSNLQLGDDCILVGWKSDDDPENPHNWSTMRKTAVAVLICLYTFTIYCGSSIYVPSVGQVMQEFNVTETAASLGLALYVLGYGFGPLLFSPLSEVPYIGRNPIYIITFAVFNLLCIGAALTESFAGFLIIRFLQGFFGSPCLATGAASLTDMFSVIYIPYSLAAWSGAMYCGPALGPLLSGFSVVVKGWRWSMWELLWLSCFVFVLLVIFLPETSTPTLLYHRSKLLREETGSDKYVDATSIALMAVTPGDTIKAALIKPFEISLKDPSIAFVNIYTSFTYGIYYSFFEVFPLVYPKIYGMNLGETSAVFVCVLIACIIGIMWYLSWYRICIEKRFKALGSYDVPETFLRPGLLGVF…	gi|587699359|gb|EWZ45964.1|hypothetical protein FOZG_06168 [Fusarium oxysporum Fo47]gi|1246329553|gb|PCD37138.1|hypothetical protein AU210_005642 [Fusarium oxysporum f. sp. radicis-cucumerinum]	EWZ45964, PCD37138	0	100	975.696	520	520		integral component of membrane;transmembrane transport	Cellular Component;Biological Process	Major facilitator superfamily;Major facilitator superfamily;Major facilitator superfamily;Major facilitator superfamily domain;MFS transporter superfamily	FAMILY;FAMILY;FAMILY;DOMAIN;HOMOLOGOUS_SUPERFAMILY	Cellular Component/Biological Process;;;;	integral component of membrane/transmembrane transport;;;;	PF07690 (PFAM);G3DSA:1.20.1250.20 (GENE3D);G3DSA:1.20.1250.20 (GENE3D);PS50850 (PROSITE_PROFILES);SSF103473 (SUPERFAMILY)
g443.t1	hypothetical protein FOCG_01676	1280	MEVTGLAVGVVGLAGLFSVCLDSLSRFQSYRESNSETHVLYTRFRAARARFEQWGVSVGISNGRLQPNHHDRLDNKKTADLIEDILQIIAKTICKESILRGTRTGSRLQSGQFGGQSQSRGKRIKWAFGGKESRNEQVDDFEKLVQQLYNLIPPGDKSQSYEGLESEAWVEDIRQMLAKIEEGIKFEIQRDVLAWLGRSPPSEKYEDSLRKRVGTTCKWIFERPTFNSWLSPVDSTKPRVLWINGPAGFGKTVLSAHIVHHLSDALDTPVAHFFFTSDNESREDPFSALRSWLYQIAAKNDDAFQCVHRTWENDPSEKASRRTLVDLFKQVVKAVPGCLFIADGLDECSQLSNGDASVARFLRDITNTIAGFDIRFLLVSRDELEIREALEENEEILSE…	gi|591428184|gb|EXL63321.1|hypothetical protein FOCG_01676 [Fusarium oxysporum f. sp. radicis-lycopersici 26381]	EXL63321	0	97.9326	2417.11	1306	1279				Ankyrin repeat;Ankyrin repeat;Ankyrin repeat;Ankyrin repeat;Ankyrin repeat-containing domain superfamily;Prion-inhibition and propagation, HeLo domain;Ankyrin repeat-containing domain superfamily;Ankyrin repeat-containing domain superfamily;Ankyrin repeat-containing domain;Ankyrin repeat-containing domain superfamily;Ankyrin repeat-containing domain superfamily;Ankyrin repeat;Ankyrin repeat-conta…	REPEAT;REPEAT;REPEAT;REPEAT;HOMOLOGOUS_SUPERFAMILY;DOMAIN;HOMOLOGOUS_SUPERFAMILY;HOMOLOGOUS_SUPERFAMILY;DOMAIN;HOMOLOGOUS_SUPERFAMILY;HOMOLOGOUS_SUPERFAMILY;REPEAT;DOMAIN;REPEAT;REPEAT;REPEAT;REPEAT;REPEAT;REPEAT;REPEAT;HOMOLOGOUS_SUPERFAMILY;HOMOLOGOUS_SUPERFAMILY;HOMOLOGOUS_SUPERFAMILY	Molecular Function;Molecular Function;;;;;;;;;;Molecular Function;;Molecular Function;Molecular Function;Molecular Function;Molecular Function;Molecular Function;Molecular Function;Molecular Function;;;	protein binding;protein binding;;;;;;;;;;protein binding;;protein binding;protein binding;protein binding;protein binding;protein binding;protein binding;protein binding;;;	SM00248 (SMART);PF00023 (PFAM);G3DSA:3.40.50.300 (GENE3D);PF05729 (PFAM);G3DSA:1.25.40.20 (GENE3D);PF14479 (PFAM);G3DSA:1.25.40.20 (GENE3D);G3DSA:1.25.40.20 (GENE3D);PF12796 (PFAM);G3DSA:1.25.40.20 (GENE3D);G3DSA:1.25.40.20 (GENE3D);PS50088 (PROSITE_PROFILES);PS50297 (PROSITE_PROFILES);PS50088 (PROSITE_PROFILES);PS50088 (PROSITE_PROFILES);PS50088 (PROSITE_PROFILES);PS50088 (PROSITE_PROFILES);PS50…
g444.t1	hypothetical protein FOCG_01678	564	MLDPGSIIALTQITYEGAKRAVDLVLTAIHFPKECEELFVQLKLEQFRLQCWGRSAGLEQGRLIEALHPIFPEIRNALDCISALFQDLNKLQAKFGIVSTTVEDVGQRQKELAYKWNEELHKQGLTLSGKQSDDGAPSLISKEQKAFFPVGTFKVNLPARLRWALGNKSKFRDCVAELERYTNKLNQLLPERQNLQYRQDWTRINIIIVGKADDENTVSLLRNALEGSPTMESSLRGLVDRKSVAAAPTSTNFLRGNPQLDKSAFAMPIGAKDKERFITTRKATGEQVLFEKKSWDDERSMANRSKLQMRLSRLVAMLRPGRSNYLLKAVGFAEDEVAKCWWIVYEMPPSIKSGPNCRVMTLQERLGRQSLHMAPLEVRAKLALALATAYSELFSSGWV…	gi|591428186|gb|EXL63323.1|hypothetical protein FOCG_01678 [Fusarium oxysporum f. sp. radicis-lycopersici 26381]	EXL63323	0	100	1173.69	564	564		protein kinase activity;ATP binding;protein phosphorylation	Molecular Function;Molecular Function;Biological Process	Prion-inhibition and propagation, HeLo domain;Prion-inhibition and propagation, HeLo domain;Protein kinase domain;Protein kinase-like domain superfamily	DOMAIN;DOMAIN;DOMAIN;HOMOLOGOUS_SUPERFAMILY	;;Molecular Function/Molecular Function/Biological Process;	;;protein kinase activity/ATP binding/protein phosphorylation;	PF14479 (PFAM);G3DSA:1.10.510.10 (GENE3D);PS50011 (PROSITE_PROFILES);SSF56112 (SUPERFAMILY)
g445.t1	serine/threonine protein kinase	1359	METIIDPFSQILWQDPSTLPADSVQLQPVEEQVKEQLNRNENRFPTFLAHVSSLEKKGRNTETVFIDEYIQGFTERSFIDRGATFSVERAIAIPNPQTTSSAPAVIRQNRVVALKTVRIQSQSDELPKAGWDHVLLEIRALLHETLRYHPNIVRLVGLCWGPNGASGSVYPQLVIEHAEHGTLEDLQSNSKSPLSFAVKQKLLYDAGKGLSIIHACSIIHGDIKRQNVLIFADKSSHGPYIAKLADFGGAVYGSEKYDSYRFICKTPRYAAPETDGIVTAEAAKLCDVYSFGLLACETFADGDLANLHYEFSPRREASGSSVTLAQLKQSGRLLHRATCMIQDYFDMREINQDCTEMVLYVLEQTIQKNLADRSLAKAQVALRGIPLSEIDEYLSNVDQ…	gi|591428187|gb|EXL63324.1|serine/threonine protein kinase [Fusarium oxysporum f. sp. radicis-lycopersici 26381]	EXL63324	0	100	2696.38	1359	1359		protein serine/threonine kinase activity;ATP binding;protein phosphorylation	Molecular Function;Molecular Function;Biological Process	Ankyrin repeat;Protein kinase domain;Protein kinase domain;Ankyrin repeat-containing domain superfamily;Ankyrin repeat-containing domain superfamily;Ankyrin repeat-containing domain superfamily;Ankyrin repeat-containing domain superfamily;Protein kinase domain;Ankyrin repeat-containing domain;Protein kinase-like domain superfamily;Ankyrin repeat-containing domain superfamily;Ankyrin repeat-contai…	REPEAT;DOMAIN;DOMAIN;HOMOLOGOUS_SUPERFAMILY;HOMOLOGOUS_SUPERFAMILY;HOMOLOGOUS_SUPERFAMILY;HOMOLOGOUS_SUPERFAMILY;DOMAIN;DOMAIN;HOMOLOGOUS_SUPERFAMILY;HOMOLOGOUS_SUPERFAMILY;HOMOLOGOUS_SUPERFAMILY	Molecular Function;Biological Process/Molecular Function/Molecular Function;Biological Process/Molecular Function/Molecular Function;;;;;Biological Process/Molecular Function/Molecular Function;;;;	protein binding;protein phosphorylation/protein kinase activity/ATP binding;protein phosphorylation/protein kinase activity/ATP binding;;;;;protein phosphorylation/protein kinase activity/ATP binding;;;;	SM00248 (SMART);SM00220 (SMART);PF00069 (PFAM);G3DSA:1.25.40.20 (GENE3D);G3DSA:1.10.510.10 (GENE3D);G3DSA:1.25.40.20 (GENE3D);G3DSA:3.30.200.20 (GENE3D);PS50011 (PROSITE_PROFILES);PS50297 (PROSITE_PROFILES);SSF56112 (SUPERFAMILY);SSF48403 (SUPERFAMILY);SSF48403 (SUPERFAMILY)
g446.t1	alkaline ceramidase	747	MFTATYRNLSYVLLLYLSFTTFLFQTVSCLAVPSPEDASNDNTKRADDSGDVYLLGVGKADVTGPVVELNLMGYADLGQIGTGLRQRLYSRAFIVGNPDEPKERFVYLVLDTQSGDTAIRRGILEGIAALGSEYAVYTSDNVAVTGTHSHAGPAGWNNYLMPQISALGFNQQAYQAIVDGAVLSVKRAHESLAKGRLSVGKIRIEDANINRSLYAYQANPKSERDKYQDEVDKELTMLKFTRDSDNKVTGVLTWFSVHGTSLYMNNTLVSGDNKGVSAYLLEQAIRGTNGATDDFVAGFSQAAVADTTPNVEGAWCEDGSGKQCDFKDATCGGKIETCHGRGPFWGLNDGGTKSCWEIGRRVFKQADKLYNQMQGGDGVAVTGKSVLGYHSFQDFSDFT…	gi|591428188|gb|EXL63325.1|alkaline ceramidase [Fusarium oxysporum f. sp. radicis-lycopersici 26381]	EXL63325	0	100	1475.3	747	747				Neutral/alkaline non-lysosomal ceramidase, N-terminal;Neutral/alkaline non-lysosomal ceramidase, C-terminal	DOMAIN;DOMAIN	;	;	PF04734 (PFAM);PF17048 (PFAM)
g447.t1	hypothetical protein FOIG_02395	287	MNMSTVDTDPVLHPDEQINNDADSSIETDTASSTTSISSSILNYRHENGRTYHRYKDGKYHLPNDQVENERLDLQHNLFLLTFGDKLGLAPPNDPGAKVGRVLDVGTGTGIWAIDYADEHPEAEVIGVDLSPIQPAFNVKPGGYVEFQETGGIILSDDGTLTPDHALSKWCNLLGEAFTKLGSTSIEFDKIKAIMQEVGFVDVVDKRFKWPTNPWPRDKKYKELGTWNHYNSSNALESLTLASFSRAHGWSRDEVIMFLVDVRKDLNNPSVHAYNPICSIYGKKPDF	gi|591476232|gb|EXM07384.1|hypothetical protein FOIG_02395 [Fusarium oxysporum f. sp. cubense tropical race 4 54006]	EXM07384	0	99.2958	529.635	284	282				null;null;null;null;S-adenosyl-L-methionine-dependent methyltransferase	null;null;null;null;HOMOLOGOUS_SUPERFAMILY	;;;;	;;;;	G3DSA:3.40.50.150 (GENE3D);PF13489 (PFAM);G3DSA:3.40.50.150 (GENE3D);mobidb-lite (MOBIDB_LITE);SSF53335 (SUPERFAMILY)
g448.t1	related to hydrolases of the alpha/beta superfamily	300	MGLPRRDIEFRACDGIALRGWLYPQPETSPCIIMTHGLGGTRHFLLPNFASAFHDAGYVVLLYDNRNWGDTDGLPRQESNPPLQQADYYDAFNFAASIPCVDKDKIVYWGSSFSGGNVIYAAAIDKRIKAAIIQCPAVSGEVRSLAFKDRIPTLLEDRRQITSGLDPPTVPLIAADRESSDPATTNAMFPTKDAYDLMSLQKTCGSRWENYITSQTQLHMLSFEGQSMIHRVSPTPLLFVVPGNDVLVRTASQMDAFNKAREPKQLLYLDGCGHFDLYTGDYFKENIKVQIDFLDRYVKY	gi|587699366|gb|EWZ45971.1|hypothetical protein FOZG_06175 [Fusarium oxysporum Fo47]gi|591428190|gb|EXL63327.1|hypothetical protein FOCG_01682 [Fusarium oxysporum f. sp. radicis-lycopersici 26381]gi|1246329547|gb|PCD37132.1|hypothetical protein AU210_005636 [Fusarium oxysporum f. sp. radicis-cucumerinum]	EWZ45971, EXL63327, PCD37132	0	100	592.808	300	300		hydrolase activity	Molecular Function	Serine aminopeptidase, S33;Alpha/Beta hydrolase fold;Alpha/Beta hydrolase fold	DOMAIN;HOMOLOGOUS_SUPERFAMILY;HOMOLOGOUS_SUPERFAMILY	;;	;;	PF12146 (PFAM);G3DSA:3.40.50.1820 (GENE3D);SSF53474 (SUPERFAMILY)
g449.t1	hypothetical protein FOZG_06176	376	MSHLQDEIFSTYFEVIQSLSHQRSAFHSQFEMDTMKAVGVAKYGGVDNLESRNVPRPGKPTGRDVLVKTSPKRPGSHTNGEEDYYEFAPKGFHIIGYDGAGIVLETGPECQFFKPGDEISYVGASTRQGSYAEYQLVSELHCACKPKSLDFVQAASFGLTFGTAYQSLHHRLNIKPNENVGILIINGAGGVGSAAIQLARNVLNLPVVVTTASRQESIYFCKEMGATHVINHQKDLVEQIKDLSLSVPIKYAYILASTEQYIHAVAKICAPFGKVCSIVQADVSLYGTDFMSKSMTFAWDWLGSAAYHRTNVEGYHEMFGTLSRLMDEKKLVPTLGKRYRLTLAGLKEAHRQIESKTTIGKVGLGIDEPGQGTPFA	gi|587699367|gb|EWZ45972.1|hypothetical protein FOZG_06176 [Fusarium oxysporum Fo47]	EWZ45972	0	94.8187	743.036	386	366		zinc ion binding;oxidoreductase activity;oxidation-reduction process	Molecular Function;Molecular Function;Biological Process	Polyketide synthase, enoylreductase domain;Polyketide synthase, enoylreductase domain;Polyketide synthase, enoylreductase domain;Polyketide synthase, enoylreductase domain;Polyketide synthase, enoylreductase domain;GroES-like superfamily;NAD(P)-binding domain superfamily	DOMAIN;DOMAIN;DOMAIN;DOMAIN;DOMAIN;HOMOLOGOUS_SUPERFAMILY;HOMOLOGOUS_SUPERFAMILY	Molecular Function;;;;;;	oxidoreductase activity;;;;;;	SM00829 (SMART);G3DSA:3.40.50.720 (GENE3D);G3DSA:3.90.180.10 (GENE3D);PF13602 (PFAM);mobidb-lite (MOBIDB_LITE);SSF50129 (SUPERFAMILY);SSF51735 (SUPERFAMILY)
g450.t1	hypothetical protein FOZG_06177	181	MPQIISHVSGAQWEKDGPQSPTQKFFKQYVNAVDSRGYDSGSGLKFYSKDVIFHNQNNAVYHGGDEMWAWMKKLFDVFECIQHDWIHFLEIERDDGTSQIYTQNIRNLWLRGNKESKPTVSIPITMIAIIGKSGSDETPEGLHLKEVWLYWDTALLLPHLPKDAVVFKTKNVLHGDKDLTQ	gi|587699368|gb|EWZ45973.1|hypothetical protein FOZG_06177 [Fusarium oxysporum Fo47]gi|591428192|gb|EXL63329.1|hypothetical protein FOCG_01684 [Fusarium oxysporum f. sp. radicis-lycopersici 26381]	EWZ45973, EXL63329	1.97e-133	99.4475	376.711	181	180				null;NTF2-like domain superfamily	null;HOMOLOGOUS_SUPERFAMILY	;	;	G3DSA:3.10.450.50 (GENE3D);SSF54427 (SUPERFAMILY)
g451.t1	hypothetical protein FOZG_06178	303	MPRYSSSVDGAELFYRYYAPEGRTPALTTQLPQPAKSLALVFLHQWPLSSRMYDSILLSLCETHGYRVIAPDRRGFGKSDWTGQQPTVPISYKELGQDLSDLLERIQPGPFVFVATSMSTGEALMAYLDSSYIQENCQGMMWISTCLPYPTASPQNPKAMPQSAWDATIMALRQDRPNFIANGFKGPFGDSKSGSVTEKQVAFFENIFFEADPFAVERCLQIYSREDLSEGIKRFGQMFHKPFLLIHGGGDKAVPAEVSAELVQKSVPGAKLTIYDEGGHVLVLAYSDRLLDDIVKFAEDIAG	gi|587699369|gb|EWZ45974.1|hypothetical protein FOZG_06178 [Fusarium oxysporum Fo47]gi|591428193|gb|EXL63330.1|hypothetical protein FOCG_01685 [Fusarium oxysporum f. sp. radicis-lycopersici 26381]	EWZ45974, EXL63330	0	100	629.787	303	303				Alpha/Beta hydrolase fold;Serine aminopeptidase, S33;Alpha/Beta hydrolase fold	HOMOLOGOUS_SUPERFAMILY;DOMAIN;HOMOLOGOUS_SUPERFAMILY	;;	;;	G3DSA:3.40.50.1820 (GENE3D);PF12146 (PFAM);SSF53474 (SUPERFAMILY)
g452.t1	hypothetical protein FOZG_06179	280	MVLQYSVFFSKRDSATRSGPAGHDHLKWVPTSSTLIYGDKDAVLVDAQLTSQASNELLDWVVESGKNITHIYVTHAHGDHFFGGAPILERFPSAIMVATPEVVARMKLETAPARLAGLWEKLFPGQIPPTLRVAEPLGQDYLELEGERLVVVRTGHTDTDDTTTLWVPSIRLAVTGDAVYANTHPYLGESGTAAKRREWIEALDTIAALEPDHVVGGHSDPSRPFGIEAIEDTKTYLEVFEKLSGETKTAEELYARMMEIYPDRLNPGSLWAGAILVHKT	gi|587699370|gb|EWZ45975.1|hypothetical protein FOZG_06179 [Fusarium oxysporum Fo47]gi|591428194|gb|EXL63331.1|hypothetical protein FOCG_01686 [Fusarium oxysporum f. sp. radicis-lycopersici 26381]	EWZ45975, EXL63331	0	100	552.747	280	280				Metallo-beta-lactamase;Metallo-beta-lactamase;Metallo-hydrolase/oxidoreductase superfamily;Metallo-hydrolase/oxidoreductase superfamily	DOMAIN;DOMAIN;HOMOLOGOUS_SUPERFAMILY;HOMOLOGOUS_SUPERFAMILY	;;;	;;;	SM00849 (SMART);PF00753 (PFAM);G3DSA:3.60.15.10 (GENE3D);SSF56281 (SUPERFAMILY)
g453.t1	related to triacylglycerol lipase V precursor	490	MKSLTSFVAVALAACTVTDARGLHYQSEAPLNIKTTSGHLSGFINNTAPDVRQFLGVAYAEPPLKSLRFQPPKRKHSSEHVSAKKYAPSCKQIISKNPTVYTQHMTQFLINGGDSEDCLYLNVYAPLKPTAKKLPVFIYIPGGGFTGGGADSLYKIPDKWIQKTQSHIVVTMNYRVNLFGFPNAEAAQQNVGLLDQRMVVEWTRDNIAAFGGDPQKMTLWGQSAGAGSVGMYGYAYPKDLIVKGLISDSGAPAMLAKVYGNHSSFDTLADKVGCRGLEGKKQLTCMQKVDASKLQKVYSETPTISFTPVGDNITAFSNTTDRLARGLVTRVPWIFGNNANEGAGFGTYDPNGVTPAQTAIGLQAIVCPVAAEVKNRAKYGYPTYRYYYTGNFSNITPLP…	gi|591428195|gb|EXL63332.1|hypothetical protein FOCG_01687 [Fusarium oxysporum f. sp. radicis-lycopersici 26381]	EXL63332	0	100	940.258	490	490		hydrolase activity	Molecular Function	Alpha/Beta hydrolase fold;Carboxylesterase, type B;Alpha/Beta hydrolase fold;Alpha/Beta hydrolase fold;Alpha/Beta hydrolase fold	HOMOLOGOUS_SUPERFAMILY;DOMAIN;HOMOLOGOUS_SUPERFAMILY;HOMOLOGOUS_SUPERFAMILY;HOMOLOGOUS_SUPERFAMILY	;;;;	;;;;	G3DSA:3.40.50.1820 (GENE3D);PF00135 (PFAM);G3DSA:3.40.50.1820 (GENE3D);PS51257 (PROSITE_PROFILES);SSF53474 (SUPERFAMILY)
g454.t1	related to triacylglycerol lipase V precursor	528	MLSLLSLVVFGLGALANPLSKRAATVKIANGTINGGTNGNVEFFKGIPFAKAPVGDLRFRHPQPYDSNFGELDATKRPLACIQGDGSTGSEDCLKLIVVRPTSRPSDKLPVMVFIHGGAFAGGEAEQGNDGTPVVKKSIEMGKPFILVSIQYRLGAFGFLPGKQLAGNTNLGLRDQRMALQWVQENIAEFGGDPKKVTLWGFSAGAMSAFDHTIINNGNANGLFRGIILSSGSMIPALSYDSPKAQEIYDTVAARAGCGQSTDSLDCLRKLDAKKLQAVGYSLNMEFKYLGGNTPYFPRPDETDSFFSTPADTALAAGKYAKVPVLSGNSEDEGTLFALTQSNVTNNKILVDYIATYYPGNAQYSNQFVVKYPDDLGISGSPFRTGLENNAFGQYKRLA…	gi|591428196|gb|EXL63333.1|hypothetical protein FOCG_01688 [Fusarium oxysporum f. sp. radicis-lycopersici 26381]	EXL63333	0	100	1004.2	512	512		hydrolase activity	Molecular Function	Carboxylesterase, type B;Alpha/Beta hydrolase fold;Alpha/Beta hydrolase fold	DOMAIN;HOMOLOGOUS_SUPERFAMILY;HOMOLOGOUS_SUPERFAMILY	;;	;;	PF00135 (PFAM);G3DSA:3.40.50.1820 (GENE3D);SSF53474 (SUPERFAMILY)
g455.t1	hypothetical protein FOXB_06400	774	MQNVVTILCTFGALAYAQDSLTDASFYGLSPPVYPAPQIKGLDAWGHAYLKAKKVVDRLTLEEKINITYGPPVAPNGCAGTISSIKRAGFPGLCLMDAGNGVRSTDLVNAYASGISVAASWNKQLAKDRALFMFKEFKTKGVNVALAPAVGALGRVAKGGRIWEGFGVDPYLSGALASETIKAAVRVGVQTTIKHYIANEQETNRSPENDVASVSSNVDDKTLHELYLWPFQDAVKAGTTGVMCSYNRVNGSYACGNSKILNGLLKTELGFQGYVLTDWDAQRSGVASVLAGLDMAMPTTKYLGLTNFTQAIRNGSVPLTRLNDMATRILASWFFTRQDLDFPPPGIGMPLNTSQPHRRINARDSAAKNTILAGAVEGHVLVKNINNALPLKKPLEVAV…	gi|342882411|gb|EGU83093.1|hypothetical protein FOXB_06400 [Fusarium oxysporum Fo5176]	EGU83093	0	97.2868	1511.12	774	753		RNA polymerase II transcription factor activity, sequence-specific DNA binding;hydrolase activity, hydrolyzing O-glycosyl compounds;nucleus;carbohydrate metabolic process;regulation of transcription by RNA polymerase II;zinc ion binding;integral component of membrane	Molecular Function;Molecular Function;Cellular Component;Biological Process;Biological Process;Molecular Function;Cellular Component	Glycoside hydrolase family 3 C-terminal domain superfamily;Glycoside hydrolase, family 3, N-terminal domain superfamily;Fibronectin type III-like domain;Glycoside hydrolase, family 3, N-terminal;Immunoglobulin-like fold;Glycoside hydrolase family 3 C-terminal domain;Glycoside hydrolase family 3 C-terminal domain superfamily;Glycoside hydrolase superfamily	HOMOLOGOUS_SUPERFAMILY;HOMOLOGOUS_SUPERFAMILY;DOMAIN;DOMAIN;HOMOLOGOUS_SUPERFAMILY;DOMAIN;HOMOLOGOUS_SUPERFAMILY;HOMOLOGOUS_SUPERFAMILY	Molecular Function/Biological Process;Molecular Function/Biological Process;;Molecular Function/Biological Process;;Biological Process/Molecular Function;Molecular Function/Biological Process;	hydrolase activity, hydrolyzing O-glycosyl compounds/carbohydrate metabolic process;hydrolase activity, hydrolyzing O-glycosyl compounds/carbohydrate metabolic process;;hydrolase activity, hydrolyzing O-glycosyl compounds/carbohydrate metabolic process;;carbohydrate metabolic process/hydrolase activity, hydrolyzing O-glycosyl compounds;hydrolase activity, hydrolyzing O-glycosyl compounds/carbohyd…	G3DSA:3.40.50.1700 (GENE3D);G3DSA:3.20.20.300 (GENE3D);PF14310 (PFAM);PF00933 (PFAM);G3DSA:2.60.40.10 (GENE3D);PF01915 (PFAM);SSF52279 (SUPERFAMILY);SSF51445 (SUPERFAMILY)
g456.t1	hypothetical protein FOZG_06183	986	MLRFAQGETRADVLMATSDGVHLDETRQVNIIVCDVLMWAFAFILTVLRLYTRGLLTRAIGSEDWVLLAAVVSSTTLCGVIIYQVNKGLGLHSERVPMSDWIYLRLAGWLAILFNTISLHLTKISILLLYARVFTKRSYRIAIYIPAGQSTDFGSRAARLVSVPTTGLVSVVSFLRLHYSLTNASSDDPIWASITPTYWACIEVNMAIICACLMTLRPLVEKYAPKLLLSRFSSRHQNPGYPRHQSVSIETHLTLPQRLSNSSWERMTTGESVDELIVEDGGQSAIKLSPLAKRPFCLIIGFSSVQTSTPWILRRLVTLHQAYDLCGGRLWLVRDVASKKLNSVSTQSSNHANSMVQMKCSGGKAPCDRCRKANSYCVFEPPQAAAPNGNDVPVQPEIQ…	gi|587699374|gb|EWZ45979.1|hypothetical protein FOZG_06183 [Fusarium oxysporum Fo47]	EWZ45979	0	93.4718	1828.53	1011	945		RNA polymerase II transcription factor activity, sequence-specific DNA binding;nucleus;regulation of transcription by RNA polymerase II;zinc ion binding;integral component of membrane	Molecular Function;Cellular Component;Biological Process;Molecular Function;Cellular Component	Zn(2)-C6 fungal-type DNA-binding domain superfamily	HOMOLOGOUS_SUPERFAMILY	Molecular Function/Molecular Function/Cellular Component/Biological Process	zinc ion binding/RNA polymerase II transcription factor activity, sequence-specific DNA binding/nucleus/regulation of transcription, DNA-templated	G3DSA:4.10.240.10 (GENE3D)
g457.t1	hypothetical protein FOCG_01691	558	MILSTLVLCCFLVFVEARSLPFLKLPYGTWQATSFDEVAKVYTFKNIRYGAPPTGNRRFAKPEPPEAVSGIQDGSKGAACMQLHTSGTDINTRDESVVPDYSKIIQASLSKKVYSEDCLFLDLYMPEESLKSDNKLPVMVFVHGGGYTTGSKDMLDVVGLYDGTGLVNQSKGRVVVVTLNYRLGVFGWLGGTTAERAGATNLGLMDQRLAFEWVQKYIHLVGGDRNNVTAFGESAGGGSLMHHLTLGGGTISPLFNRVQIYSAGLAYNFDRKGKLEDAFQKFSAVAGCQGKGFSCLRAASPQRLILGQIAVAGLSFTIAKPQFGPVPDGNLVKNAASLDFAAGRYWKQLNSVLVAHAIDDAGLFVDPTIKTDAAFLKLLLDAFGYVDIVASLAAEYPAE…	gi|591428199|gb|EXL63336.1|hypothetical protein FOCG_01691 [Fusarium oxysporum f. sp. radicis-lycopersici 26381]	EXL63336	0	100	1074.31	558	558				Alpha/Beta hydrolase fold;Carboxylesterase, type B;Alpha/Beta hydrolase fold	HOMOLOGOUS_SUPERFAMILY;DOMAIN;HOMOLOGOUS_SUPERFAMILY	;;	;;	G3DSA:3.40.50.1820 (GENE3D);PF00135 (PFAM);SSF53474 (SUPERFAMILY)
g458.t1	related to nicotinamide mononucleotide permease	506	MASPQLESQHETISKSPGEATTAAHFEDTEKSQLDSFNFTEDEERRLIRRIDLRLVPIVGLMYCVSLIDRTNVAAASIAGMMEDLQLIGNRYSIITLVFFTTYIIFQPPSTIIVRKLGPRIHLAGITLLWGAVMIGMGFTTKWEQLAALRVILGLLEAGFFPSCIYLLSTWYNRYEMGKRYGLFYAFGAVTGAFAGIMAYGLVHMHGINDMGGWRWLFIIEGILTCAIALIGYWLLVDFPDTGRSNWKFLSEHERSWVVARVNADRGDARPTQFNLRKFLFHMLDIKVWGFGLLFFCCSTQGYAMSFFTPIILTSGMRFNRTATQLINITPMLAAAVAMYATGYIGDRFRIRGPLIVFNSVLAIVGMSLMGFHSVVGVRFFGIFLTAAGVNANLPIIMT…	gi|591428200|gb|EXL63337.1|hypothetical protein FOCG_01692 [Fusarium oxysporum f. sp. radicis-lycopersici 26381]	EXL63337	0	100	942.954	496	496		integral component of membrane;transmembrane transport	Cellular Component;Biological Process	null;Major facilitator superfamily;Major facilitator superfamily;Major facilitator superfamily;Major facilitator superfamily;Major facilitator superfamily domain;MFS transporter superfamily	null;FAMILY;FAMILY;FAMILY;FAMILY;DOMAIN;HOMOLOGOUS_SUPERFAMILY	;Biological Process/Cellular Component;;;;;	;transmembrane transport/integral component of membrane;;;;;	G3DSA:1.20.1250.20 (GENE3D);PF07690 (PFAM);G3DSA:1.20.1250.20 (GENE3D);mobidb-lite (MOBIDB_LITE);mobidb-lite (MOBIDB_LITE);PS50850 (PROSITE_PROFILES);SSF103473 (SUPERFAMILY)
g459.t1	hypothetical protein FOCG_01693	900	MASETTITIVHVYFDHHHSGIGVATSRPSISWRFGGTTVGWTQESCDIEVCLRQQASYPAADAIQIFTLDTTDSVNVPWPARELSSGEQGTVRVRSRGQGIETTWSEPFRVETGLLKAIDWTCDLIETPFLVETTETHPPTLFRRSFVLKQVPCKVRLYITSHGIHEAEINGIKVSDQVLAPGWTAYNHELQYQVHDVGQLLRQGTENVIGIHVAEGWYCGRLGFGGGRHNIWGSRLGVIAQLVLTFQEEITQTIGSDSDWTCHRSPIETASLYDGETYDMAKEQVGWSSAGFNDEGWSAVKVCGYDPERLTCSDGPPIRPTQSLSAIQITHSSNGNAILDFGQNLVGWVRFRVPKGPAGHKITLVHAETLENGECVTRTLRHAKATDVVVLGQSSSPE…	gi|591428201|gb|EXL63338.1|hypothetical protein FOCG_01693 [Fusarium oxysporum f. sp. radicis-lycopersici 26381]	EXL63338	0	100	1815.05	900	900		catalytic activity	Molecular Function	Bacterial alpha-L-rhamnosidase N-terminal;Alpha-L-rhamnosidase, concanavalin-like domain;Alpha-L-rhamnosidase C-terminal domain;Alpha-L-rhamnosidase C-terminal domain;Alpha-L-rhamnosidase, six-hairpin glycosidase domain;Galactose-binding-like domain superfamily;Galactose-binding-like domain superfamily;Galactose-binding-like domain superfamily;Immunoglobulin-like fold;Six-hairpin glycosidase-like	DOMAIN;DOMAIN;DOMAIN;DOMAIN;DOMAIN;HOMOLOGOUS_SUPERFAMILY;HOMOLOGOUS_SUPERFAMILY;HOMOLOGOUS_SUPERFAMILY;HOMOLOGOUS_SUPERFAMILY;HOMOLOGOUS_SUPERFAMILY	;;;;;;;;;Molecular Function	;;;;;;;;;catalytic activity	PF08531 (PFAM);PF05592 (PFAM);PF17390 (PFAM);G3DSA:1.50.10.10 (GENE3D);PF17389 (PFAM);G3DSA:2.60.120.260 (GENE3D);G3DSA:2.60.120.260 (GENE3D);G3DSA:2.60.420.10 (GENE3D);G3DSA:2.60.40.10 (GENE3D);SSF48208 (SUPERFAMILY)
g460.t1	hypothetical protein FOCG_01694	1012	MAKTTLLSLVAACLLIVPSSARPETPDITNHYTSFKNPPVTSRPLFRYWLPDASADVSKVAEDIASAGSIGAGGVELVPFYQYGGHGGRYPPGADWATYGFGSPAFVDVLEQAAKAHVSHGLKMDFALGPNQGQGVPADPDEEGLQWDLVPFAIQVPANGSLDNPLPGWGTGKLVSLVTATVDSRQTRRLGANPFPGASDTHTSFVLANGSLVQHTDKVSTKGIVKYKFPKTPDGTEQWAFAFYSRRSLIKNLKFSSNDTKPIYSNGSYTVDHFSAKGAKVTIRFWQNYILKNSNVRSLIKQCAGAGWEDSPEILSTITWTPEIPKLFKRRHGYDLLTYLPLIMYKSNNLAIQAGVLGPFEAVLNTPDKGQGVVNDFVEILELCYREYITTLRDWLQTN…	gi|591428202|gb|EXL63339.1|hypothetical protein FOCG_01694 [Fusarium oxysporum f. sp. radicis-lycopersici 26381]	EXL63339	0	98.6355	2043.47	1026	1012				Galactose-binding-like domain superfamily;Alpha-L-rhamnosidase RhaM;Galactose-binding-like domain superfamily	HOMOLOGOUS_SUPERFAMILY;FAMILY;HOMOLOGOUS_SUPERFAMILY	;;	;;	G3DSA:2.60.120.260 (GENE3D);PF17132 (PFAM);SSF49785 (SUPERFAMILY)
g461.t1	hypothetical protein FOCG_01696	713	MEESLNFHRAVKQLQGGKDAPRLAQTLLQQLTQDEKLGLLHGDPPFWKGFSHLFGGEYTKRPYSHGKLDRLGIPGVQYCDGPRGVNINQATVFPCSTARGATWDTALEESVARAIGREARVYGANCVGSVCVNVPRHPAWGRVQETYGEDPLLLGEFGAAHARGLQENVMACVKHFALNSMETARFRVNVSIDACALHEVYLPHFKRCIDAGALSIMTAYNSINGEWAGESVALIRNILRERWSFSGIVITDWLFGLRDGVKSVKADLDIECPFQNRRQTSLRPALESGEISWSDIDRIASRIIQTQLTFYANRQSVEPERAVVFGREHRELARTVASRAIVLLKNGLINEQPLLPLSQSIKTCAIVGRHADTALTGDRASSWVHCPEVISPYQGLKEQ…	gi|591428204|gb|EXL63341.1|hypothetical protein FOCG_01696 [Fusarium oxysporum f. sp. radicis-lycopersici 26381]	EXL63341	0	95.0667	1422.14	750	713		hydrolase activity, hydrolyzing O-glycosyl compounds;carbohydrate metabolic process	Molecular Function;Biological Process	Glycoside hydrolase family 3 C-terminal domain;Glycoside hydrolase family 3 C-terminal domain superfamily;Glycoside hydrolase, family 3, N-terminal domain superfamily;Glycoside hydrolase, family 3, N-terminal;Glycoside hydrolase, family 3, N-terminal;Glycoside hydrolase family 3 C-terminal domain superfamily;Glycoside hydrolase superfamily;Glycoside hydrolase family 3 C-terminal domain superfamily	DOMAIN;HOMOLOGOUS_SUPERFAMILY;HOMOLOGOUS_SUPERFAMILY;DOMAIN;DOMAIN;HOMOLOGOUS_SUPERFAMILY;HOMOLOGOUS_SUPERFAMILY;HOMOLOGOUS_SUPERFAMILY	Biological Process/Molecular Function;Biological Process/Molecular Function;Molecular Function/Biological Process;Biological Process/Molecular Function;;Biological Process/Molecular Function;;Biological Process/Molecular Function	carbohydrate metabolic process/hydrolase activity, hydrolyzing O-glycosyl compounds;carbohydrate metabolic process/hydrolase activity, hydrolyzing O-glycosyl compounds;hydrolase activity, hydrolyzing O-glycosyl compounds/carbohydrate metabolic process;carbohydrate metabolic process/hydrolase activity, hydrolyzing O-glycosyl compounds;;carbohydrate metabolic process/hydrolase activity, hydrolyzing…	PF01915 (PFAM);G3DSA:3.40.50.1700 (GENE3D);G3DSA:3.20.20.300 (GENE3D);PF00933 (PFAM);mobidb-lite (MOBIDB_LITE);SSF52279 (SUPERFAMILY);SSF51445 (SUPERFAMILY);SSF52279 (SUPERFAMILY)
g462.t1	probable nucleoside-diphosphate-sugar epimerases	345	MSVGHPVKSSAKSSRNMFLQIKCDLKVANSKNQALIQHFTQMSKRIIVTGGSGKAGRYIIEYLLAQGHQILNLDLVPLPVDFSQKVHTLRCDLTDGGQVYSALSSHFRLTEPFREPINDPPDAVLHLAGVARNMLVPDIETFRVNTLGAYNIIEASCRLGVKKIILASSVCVYGVTYAEGDVDFEAFPVDESHDPNPMDVYSLSKICAERTARSFATKFDVDIYALRIGAVVCPHEYNKVFHSYVNDVEKWKVHGWSYVDVRDLGKICSLALSRDDLGYQVFNATNDEITNKRNTTELLKEQCPNIPLTRTMGAREAPISNAKIKELLGFEADYRWRDLYNGQDK	gi|1252238074|emb|SCO84302.1|probable nucleoside-diphosphate-sugar epimerases [Fusarium oxysporum]	SCO84302	0	99.7101	716.072	345	344		catalytic activity;coenzyme binding	Molecular Function;Molecular Function	NAD-dependent epimerase/dehydratase;NAD-dependent epimerase/dehydratase;NAD(P)-binding domain superfamily	DOMAIN;DOMAIN;HOMOLOGOUS_SUPERFAMILY	Molecular Function/Molecular Function;;	catalytic activity/coenzyme binding;;	PF01370 (PFAM);G3DSA:3.40.50.720 (GENE3D);SSF51735 (SUPERFAMILY)
g463.t1	FUB1_FUSO4RecName: Full=Reducing polyketide synthase FUB1; AltName: Full=Fusaric acid biosynthesis protein 1	2410	MTLSNGSNGANGTRNGHGAHPSANGFHNAANGGANNGTANGGVEHDASLPQVDGDISSAIAVIGVSGRFPGDATSPRHLWDLLKEGRNALSDVPESRFNIDGFYHPDGGRAGTLNTKQGYFLKSDVDKFDAGFFSITPEEARGMDPTQRILLELAYEGLENAGLKIDEVANQHMSCYIGACQHDYWDLQAYDMDSAPKYTATGTGPALLSNRISWFFNLKGPSVTIDTACSSTLTALHLAGQSIRNGESDSALVGGLGLHLLPNFGVFMSSMSFLSADNKCHSFDASANGYARAEGGGFVVLKRLDKALSDGDTIRAVLRSTGSNQDGRTLGITQPSASRQEELIRATYASAGLSFDKTNFFEAHGTGTKVGDPIECSVIGNVFGKTREKPVYVGSVKS…	gi|591428207|gb|EXL63344.1|hypothetical protein FOCG_01699 [Fusarium oxysporum f. sp. radicis-lycopersici 26381]	EXL63344	0	100	4633.55	2410	2410		oxidoreductase activity;transferase activity, transferring acyl groups;phosphopantetheine binding;oxidation-reduction process	Molecular Function;Molecular Function;Molecular Function;Biological Process	Polyketide synthase, enoylreductase domain;Polyketide synthase, enoylreductase domain;Polyketide synthase, phosphopantetheine-binding domain;Polyketide synthase, acyl transferase domain;Polyketide synthase, beta-ketoacyl synthase domain;Polyketide synthase, dehydratase domain;Polyketide synthase, ketoreductase domain;Polyketide synthase, ketoreductase domain;Thiolase-like;Beta-ketoacyl synthase, …	DOMAIN;DOMAIN;DOMAIN;DOMAIN;DOMAIN;DOMAIN;DOMAIN;DOMAIN;HOMOLOGOUS_SUPERFAMILY;DOMAIN;DOMAIN;HOMOLOGOUS_SUPERFAMILY;DOMAIN;DOMAIN;DOMAIN;DOMAIN;DOMAIN;DOMAIN;HOMOLOGOUS_SUPERFAMILY;DOMAIN;DOMAIN;HOMOLOGOUS_SUPERFAMILY;HOMOLOGOUS_SUPERFAMILY;HOMOLOGOUS_SUPERFAMILY;DOMAIN;DOMAIN;DOMAIN;DOMAIN;HOMOLOGOUS_SUPERFAMILY;HOMOLOGOUS_SUPERFAMILY;HOMOLOGOUS_SUPERFAMILY;HOMOLOGOUS_SUPERFAMILY;HOMOLOGOUS_SUPE…	Molecular Function;;Molecular Function;;;;;;Molecular Function/Biological Process;;;;Biological Process;;;;;Biological Process;Molecular Function/Biological Process;;;Molecular Function/Biological Process;;;;;;;;;;;Molecular Function/Biological Process;Biological Process;Molecular Function/Biological Process;	oxidoreductase activity;;phosphopantetheine binding;;;;;;catalytic activity/metabolic process;;;;oxidation-reduction process;;;;;oxidation-reduction process;catalytic activity/metabolic process;;;catalytic activity/metabolic process;;;;;;;;;;;catalytic activity/metabolic process;metabolic process;catalytic activity/metabolic process;	SM00829 (SMART);SM00822 (SMART);SM00823 (SMART);SM00827 (SMART);SM00825 (SMART);SM00826 (SMART);PF08659 (PFAM);G3DSA:3.90.180.10 (GENE3D);G3DSA:3.40.47.10 (GENE3D);PF02801 (PFAM);PF14765 (PFAM);G3DSA:1.10.1200.10 (GENE3D);PF00107 (PFAM);G3DSA:3.40.50.150 (GENE3D);PF00698 (PFAM);PF00550 (PFAM);G3DSA:3.40.50.720 (GENE3D);PF08240 (PFAM);G3DSA:3.30.70.250 (GENE3D);PF16197 (PFAM);G3DSA:3.40.50.720 (GE…
g464.t1	FUB2_GIBF5RecName: Full=Fusaric acid biosynthesis protein 2	104	MATELKEYLVIIPDLPDVLAKRQVLLKPHNQDAAPLVKAGRVPFFGSTLAHHSPEGQQVAENGTVMIIKAESEEEIREIIRKDIFTIEGVWDFGKLSIWPFKSK	gi|587677643|gb|EWY99971.1|hypothetical protein FOYG_03896 [Fusarium oxysporum FOSC 3-a]gi|587699384|gb|EWZ45989.1|hypothetical protein FOZG_06193 [Fusarium oxysporum Fo47]gi|587708360|gb|EWZ79697.1|hypothetical protein FOWG_16211 [Fusarium oxysporum f. sp. lycopersici MN25]gi|590025007|gb|EXK26865.1|hypothetical protein FOMG_16495 [Fusarium oxysporum f. sp. melonis 26406]gi|590057630|gb|EXK85154…	EWY99971, EWZ45989, EWZ79697, EXK26865, EXK85154, EXL63345, PCD37115	8.64e-57	100	176.792	104	104				null;YCII-related;Dimeric alpha-beta barrel	null;DOMAIN;HOMOLOGOUS_SUPERFAMILY	;;	;;	G3DSA:3.30.70.1060 (GENE3D);PF03795 (PFAM);SSF54909 (SUPERFAMILY)
g465.t1	aspartate kinase	498	MRNRRDNSWVVQKFGGTSIGKFPDKVAEIVKSARLGSDRPAVICSARSSGKKVFGTTSRLLQVYRTLRGIVAITQDPDMQELLFDRLRSIIRDIRDDQVATVQIYILRQDIRDETIRQITADCQELLDYTSAAKRFNLDINGKAKDKMVSFGEKLSCRLMVAMLRDRDIPAEYVDLSDIVPSNNLDQLKPEFFHEAAAVFGKRVEACNGRVPVITGFFGTVPGSLIDSGIGRGYSDLCAVLVAIGLHAERVQIWKEVDGIFTADPREVPDARCLPSITPSEAAELTFYGSEVIHHLALSLAIQAKPPVSIFVKNVQKPWGQGTVVVPSDGDDTSSWPIDYLDPSDSDSTSSTTLPKMPTAVTIKRDITIFNILSNKQSMSHGFFVKVFTILAEHDISVD…	gi|591428209|gb|EXL63346.1|aspartate kinase [Fusarium oxysporum f. sp. radicis-lycopersici 26381]	EXL63346	0	97.6471	943.725	510	498		aspartate kinase activity;lysine biosynthetic process via diaminopimelate;phosphorylation	Molecular Function;Biological Process;Biological Process	Aspartate kinase;Aspartate kinase;Aspartate kinase;Acetylglutamate kinase-like superfamily;Aspartate/glutamate/uridylate kinase;ACT domain;ACT domain;ACT domain;Acetylglutamate kinase-like superfamily;Acetylglutamate kinase-like superfamily	DOMAIN;DOMAIN;DOMAIN;HOMOLOGOUS_SUPERFAMILY;DOMAIN;DOMAIN;DOMAIN;DOMAIN;HOMOLOGOUS_SUPERFAMILY;HOMOLOGOUS_SUPERFAMILY	Molecular Function/Biological Process;;;;;;;;;	aspartate kinase activity/cellular amino acid biosynthetic process;;;;;;;;;	TIGR00657 (TIGRFAM);G3DSA:3.30.70.260 (GENE3D);G3DSA:3.30.70.260 (GENE3D);G3DSA:3.40.1160.10 (GENE3D);PF00696 (PFAM);PS51671 (PROSITE_PROFILES);PS51671 (PROSITE_PROFILES);SSF55021 (SUPERFAMILY);SSF53633 (SUPERFAMILY);SSF55021 (SUPERFAMILY)
g466.t1	Dihydrofolate reductase	267	MRFLCLHGYAFSVEVLQQQMEPITAHLPSDWEYEFLEAGMEPTELMLPNLKQVPKPNYSWYNFPYPEDVEEAYERLAAYVESEGPFDGIWGFSQGGSMAALLLLMHQAEHPDTPYPFKMAIFTSAFLPHSFDNGVISWDLTEKNTLEPTYLPGRIDVSRGKKLDWKKDLHTSIEYDMINAVKDELGFPVDLLLRWRPSDIPEKIPVPSVHVRGLKDHYSFVDESVYELFDPDMARKMTHRGGHNFPRYNEELVHFAELIIETVVSLH	gi|591428210|gb|EXL63347.1|hypothetical protein FOCG_01702 [Fusarium oxysporum f. sp. radicis-lycopersici 26381]gi|1246329528|gb|PCD37113.1|hypothetical protein AU210_005617 [Fusarium oxysporum f. sp. radicis-cucumerinum]	EXL63347, PCD37113	0	100	552.747	267	267				Serine hydrolase FSH;Alpha/Beta hydrolase fold;Alpha/Beta hydrolase fold	DOMAIN;HOMOLOGOUS_SUPERFAMILY;HOMOLOGOUS_SUPERFAMILY	;;	;;	PF03959 (PFAM);G3DSA:3.40.50.1820 (GENE3D);SSF53474 (SUPERFAMILY)
g467.t1	homoserine O-acetyltransferase	402	MTTTTTAPALPTPIHDGLSKSIPYEKSVPRAVNPFSNRVPGREIITIPTFTLESGVEMRNVPVAYMSWGKLSPKANNVMIICHALSGSADVSDWWGPLLGPGKAFDTDKFFVVCMNSLGSPYGTASPVTAKNGDYSQGWYGADFPSTTIRDDVRLHKLVLDKLGVRKVAAVIGGSMGGMHVLEWAFFGKDYVRCIVPAATSSHQSAWAIGWGEAQRHAIRSDVRYKNGRYGFDDPPVLGLEAARMTALLTYRSRDSLERRFGRNTGNKKKTQKQDSKTIPNNGTPIHSQGGADETPVAFDRADSNFAAQSYLRYQAKKFSDRFDSNCYIALTNKLDTHDLARGRTQTITEALSLIQQPTLVLGIRSDGLYTLAEQEQIARAVPNAKLREILATCLAWFS…	gi|342878178|gb|EGU79534.1|hypothetical protein FOXB_09938 [Fusarium oxysporum Fo5176]	EGU79534	0	98.7147	793.112	389	384		cytoplasm;biosynthetic process;transferase activity, transferring acyl groups other than amino-acyl groups	Cellular Component;Biological Process;Molecular Function	Alpha/beta hydrolase fold-1;Alpha/Beta hydrolase fold;Homoserine/serine acetyltransferase MetX-like;Homoserine/serine acetyltransferase MetX-like;Alpha/Beta hydrolase fold	DOMAIN;HOMOLOGOUS_SUPERFAMILY;FAMILY;FAMILY;HOMOLOGOUS_SUPERFAMILY	;;Cellular Component/Biological Process/Molecular Function;;	;;cytoplasm/biosynthetic process/transferase activity, transferring acyl groups other than amino-acyl groups;;	PF00561 (PFAM);G3DSA:3.40.50.1820 (GENE3D);TIGR01392 (TIGRFAM);mobidb-lite (MOBIDB_LITE);SSF53474 (SUPERFAMILY)
g468.t1	related to zinc-binding dehydrogenase	351	MSQKALLLEEVGKPLSLGHRAIPEPGENQLLVKVLVAGLNPHDQRTRDDGLFATSFPYVIASDLVGEVVTVGTGEHSAKFTLGEHVFGHTFAEGGFSNDFNAAQQYALVDARFVGRVAGSGLTDDEASTIPVIVLAAFVALFAPSGHGLPPPFSPEAKSFDYSSVSLLIIGGGSNTGRAVVELANLAGIGQIIAIAGKQNEANLKAIGATHVIDRRAPDVLEQIRAIAGDELIYAVDTVNAGLDQELGVAALSNRKKGTLITLRRPDGGLDAAQLGSKAAGYERRLVFGVSPIHPELTMKFWEEAPRWYKEGKLGPSSFEVIQGLDADAVNKALDKYRDGAGVKINIHPWE	gi|591428214|gb|EXL63351.1|hypothetical protein FOCG_01705 [Fusarium oxysporum f. sp. radicis-lycopersici 26381]	EXL63351	0	100	597.816	351	351		oxidoreductase activity;oxidation-reduction process	Molecular Function;Biological Process	Polyketide synthase, enoylreductase domain;Alcohol dehydrogenase, N-terminal;Alcohol dehydrogenase, N-terminal;Alcohol dehydrogenase, C-terminal;Alcohol dehydrogenase, C-terminal;GroES-like superfamily;NAD(P)-binding domain superfamily	DOMAIN;DOMAIN;DOMAIN;DOMAIN;DOMAIN;HOMOLOGOUS_SUPERFAMILY;HOMOLOGOUS_SUPERFAMILY	Molecular Function;Biological Process;;Biological Process;;;	oxidoreductase activity;oxidation-reduction process;;oxidation-reduction process;;;	SM00829 (SMART);PF08240 (PFAM);G3DSA:3.90.180.10 (GENE3D);PF00107 (PFAM);G3DSA:3.40.50.720 (GENE3D);SSF50129 (SUPERFAMILY);SSF51735 (SUPERFAMILY)
g469.t1	hypothetical protein FOCG_01706	357	MGGEVSNKTWVFKQSPSGLPEPGVHTAFEDRPLSLVAPPGGLVIKLLTAGLDPHQRDRMRGAGNVDYVPGYEVNEPITNFSIAKVIRSDNAAFEEGSMIAGSLPIAEYGIIPKELIDARAMASPLVWKVSNDYNLDVKHYVGTLGLAGMTAWNSFYGLVKPVKGETIWVNAASSSVGEVVVQLAKIEGMKVIASVSSDDKLDYVVNELGADVGFNYRKEPVDKALKRLAPDGLDVVFENVGGDHFQAAIENMKWFGRIISCGTASQYNKPVEEQYGVTNLSEIFRRRIKIQGFIFWDDNIYTDNIENFKATMPKWVSEGKIKSRYTQFEDIEQADKAFLSMFTGGSHGKTVLKISDP	gi|591428215|gb|EXL63352.1|hypothetical protein FOCG_01706 [Fusarium oxysporum f. sp. radicis-lycopersici 26381]	EXL63352	0	99.7199	729.939	357	356		oxidoreductase activity;oxidation-reduction process	Molecular Function;Biological Process	Polyketide synthase, enoylreductase domain;Polyketide synthase, enoylreductase domain;Polyketide synthase, enoylreductase domain;Polyketide synthase, enoylreductase domain;Polyketide synthase, enoylreductase domain;Alcohol dehydrogenase, C-terminal;Alcohol dehydrogenase, C-terminal;NAD(P)-binding domain superfamily;GroES-like superfamily	DOMAIN;DOMAIN;DOMAIN;DOMAIN;DOMAIN;DOMAIN;DOMAIN;HOMOLOGOUS_SUPERFAMILY;HOMOLOGOUS_SUPERFAMILY	Molecular Function;;;;;Biological Process;;;	oxidoreductase activity;;;;;oxidation-reduction process;;;	SM00829 (SMART);PF16884 (PFAM);G3DSA:3.90.180.10 (GENE3D);G3DSA:3.40.50.720 (GENE3D);G3DSA:3.90.180.10 (GENE3D);PF00107 (PFAM);mobidb-lite (MOBIDB_LITE);SSF51735 (SUPERFAMILY);SSF50129 (SUPERFAMILY)
g470.t1	O-acetylhomoserine (thiol)-lyase	433	MAEQVFQNFETLQLHAGYTPDPHTRSTAVPIYATSSYTFNDSAHGARLFGLKELGNIYSRLMNPTVDVFEKRIAALEGGIAAAATSSGQAAQFLTIATLAKAGDNIVASSHLYGGTYNQLNVLLPRFGIKTKFVRSGKLEDYTAAIDDQTRAIYVESMSNPDYVVPDFEGIAKIAHEHGIPLVVDNTLGAGGYYIRPIEHGADIVVHSATKWIGGHGTTIGGVIVDSGRFNWNKHSDRFPEMVEPSPSYHGLKYWEAFGPATFITRIRVEMLRDIGACLSPFSAQQLLLGIETLGLRAERHAQNTEKLAKYFESSPNVSWVLWPGSESHPTYAQAKKYLTRGFGAMLSIGVKGDASAGSKVVDGLKLVSNLANVGDAKSLAIHPWSTTHEQLSEDERLA…	gi|591428216|gb|EXL63353.1|O-acetylhomoserine (thiol)-lyase [Fusarium oxysporum f. sp. radicis-lycopersici 26381]gi|591428217|gb|EXL63354.1|O-acetylhomoserine (thiol)-lyase [Fusarium oxysporum f. sp. radicis-lycopersici 26381]gi|591428218|gb|EXL63355.1|O-acetylhomoserine (thiol)-lyase [Fusarium oxysporum f. sp. radicis-lycopersici 26381]gi|591428219|gb|EXL63356.1|O-acetylhomoserine (thiol)-lyase …	EXL63353, EXL63354, EXL63355, EXL63356, EXL63357, EXL63358, EXL63359, EXL63360, EXL63361, EXL63362	0	100	820.461	433	433		cellular amino acid metabolic process;transferase activity, transferring alkyl or aryl (other than methyl) groups;lyase activity;pyridoxal phosphate binding	Biological Process;Molecular Function;Molecular Function;Molecular Function	O-acetylhomoserine/O-acetylserine sulfhydrylase;Pyridoxal phosphate-dependent transferase, major region, subdomain 1;Cys/Met metabolism, pyridoxal phosphate-dependent enzyme;Pyridoxal phosphate-dependent transferase, subdomain 2;Pyridoxal phosphate-dependent transferase	FAMILY;HOMOLOGOUS_SUPERFAMILY;FAMILY;HOMOLOGOUS_SUPERFAMILY;HOMOLOGOUS_SUPERFAMILY	Biological Process/Molecular Function;Molecular Function;Molecular Function;Molecular Function;	cellular amino acid metabolic process/transferase activity, transferring alkyl or aryl (other than methyl) groups;catalytic activity;pyridoxal phosphate binding;catalytic activity;	TIGR01326 (TIGRFAM);G3DSA:3.40.640.10 (GENE3D);PF01053 (PFAM);G3DSA:3.90.1150.10 (GENE3D);SSF53383 (SUPERFAMILY)
g471.t1	hypothetical protein FOCG_01708	1017	MGSISHLPAYGYRLLPVVIDEIARDGPDRVLFYTPRNGQPSQGYDEVNTKIFANSINRLCGWLDSQLGSPAGPRTIAYIGQNDLRYFIMMIASTKLGHRSGCEFWIASSGLDHHEFLQDLQIPSVEAPELPQLLDPTLVKPYVYQKSWNEGKSDVLALLHTSGSTGLPKLVPVYLETAATVDGFHLMEPTNGKRPTGVEWTGTRQLCAMPLFHVAGICLGLYSAVFFNWTVVLPSVGPIMQHVIEDALDHISLDSAFISPSVLQDISKSPRVLEKLSKLKFITSAGGPIPQSVGDLIHPRVPIMQTMGMTEGQWLASVVTHPDEWAYYYFHPRTGVEMRPYSKDLSELVFVQNPKLSATQPVFKTFPELDIWETKDLYSRHPKHPNLWKYEMRRDDLII…	gi|591428226|gb|EXL63363.1|hypothetical protein FOCG_01708 [Fusarium oxysporum f. sp. radicis-lycopersici 26381]	EXL63363	0	98.166	2084.69	1036	1017		catalytic activity;metabolic process;phosphopantetheine binding	Molecular Function;Biological Process;Molecular Function	null;Phosphopantetheine binding ACP domain;Phosphopantetheine binding ACP domain;Phosphopantetheine binding ACP domain;Male sterility, NAD-binding;Male sterility, NAD-binding;Male sterility, NAD-binding;AMP-dependent synthetase/ligase;ACP-like superfamily;Phosphopantetheine binding ACP domain;NAD(P)-binding domain superfamily;ACP-like superfamily;ACP-like superfamily	null;DOMAIN;DOMAIN;DOMAIN;DOMAIN;DOMAIN;DOMAIN;DOMAIN;HOMOLOGOUS_SUPERFAMILY;DOMAIN;HOMOLOGOUS_SUPERFAMILY;HOMOLOGOUS_SUPERFAMILY;HOMOLOGOUS_SUPERFAMILY	;;;;;;;Biological Process/Molecular Function;;;;;	;;;;;;;metabolic process/catalytic activity;;;;;	G3DSA:3.40.50.980 (GENE3D);PF00550 (PFAM);G3DSA:3.40.50.980 (GENE3D);G3DSA:3.40.50.980 (GENE3D);PF07993 (PFAM);G3DSA:3.30.300.30 (GENE3D);G3DSA:3.40.50.720 (GENE3D);PF00501 (PFAM);G3DSA:1.10.1200.10 (GENE3D);PS50075 (PROSITE_PROFILES);SSF51735 (SUPERFAMILY);SSF47336 (SUPERFAMILY);SSF56801 (SUPERFAMILY)
g472.t1	FUB9_FUSO4RecName: Full=Oxidase FUB9; AltName: Full=Fusaric acid biosynthesis protein 9	375	MSDATSSKPQIFSIQDLKQAASDKMSQMYRDYYNGGAMDNITLASNEAAFDRYLLRPRVLRNVSNIDMTTTLWGTKAALPLGVSPSAMHRLAHADGEVGTSKACAARNVPMILSALSNDTLEDVSGQSSDGSTPYAIQVSPFKNRQITTNLLSRAKAAGYKAVVLTVDAPMFGRRLDDLRNGFSVPPGFSFPNLSAQTQSGSGGLGGGIPDLSFDTAATWEEKIAWMKSQTDLEIWVKGVTSPLDAQIAIEQGVDGIIISNHGGRQLDTTPATIDILREIAPIAKGKTRIAIDGGFRRGSDIFKAVALGADFVFVGRIAIWGLAYDGSNGVGLALDLLINEFKLCMGLAGCSKISDITPAHLSILNAKGVLESVY	gi|1246329521|gb|PCD37106.1|hypothetical protein AU210_005610 [Fusarium oxysporum f. sp. radicis-cucumerinum]	PCD37106	0	100	745.347	375	375		FMN binding;oxidoreductase activity;oxidation-reduction process	Molecular Function;Molecular Function;Biological Process	FMN-dependent dehydrogenase;Aldolase-type TIM barrel;FMN hydroxy acid dehydrogenase domain;FMN hydroxy acid dehydrogenase domain	DOMAIN;HOMOLOGOUS_SUPERFAMILY;DOMAIN;DOMAIN	Molecular Function;Molecular Function;;	oxidoreductase activity;catalytic activity;;	PF01070 (PFAM);G3DSA:3.20.20.70 (GENE3D);PS51349 (PROSITE_PROFILES);SSF51395 (SUPERFAMILY)
g473.t1	FUB10_FUSO4RecName: Full=Fusaric acid cluster transcription factor FUB10; AltName: Full=Fusaric acid biosynthesis protein 10	416	MAGDFSNRAPWKRSACDRCRAQKLRCHRDSGHSTDACLRCLKSGIECVTSKARPTGRPPSRQVQPTVSVEQGDTSSSSHTTDSSPSAGGTDINSMMNFEYDLSLDNILDSIGMQHSDFIVNDNILVDISPLSSQSTSQHSVAQAQTVDPSTIQSTTSYQFNSLPSTSSMDSALPIRSDHVELLLSRLHSKLSAQLYSIRSSPWDVKGTLNLSLAHQGIGQDFENCESHPLVQVSQACTELERLLSGLRAPASAEHTPSSFSYTPAVPPRLRTTQLLIALSCYIQIVSIYGIIFSKVFDYLLSTSKTSIGSYQSSPLTLYIGGLPIPPNETLSGNLLVHLIEHQLHQIEQLMGLPEHYRVSSRAKDTKDGELGLFGSQHSQSLLNAAIQLGEDRDGNHDD…	gi|587699412|gb|EWZ46017.1|hypothetical protein FOZG_06206 [Fusarium oxysporum Fo47]gi|587708386|gb|EWZ79723.1|hypothetical protein FOWG_16224 [Fusarium oxysporum f. sp. lycopersici MN25]gi|591428234|gb|EXL63371.1|hypothetical protein FOCG_01711 [Fusarium oxysporum f. sp. radicis-lycopersici 26381]	EWZ46017, EWZ79723, EXL63371	0	100	791.956	416	416		RNA polymerase II transcription factor activity, sequence-specific DNA binding;nucleus;regulation of transcription by RNA polymerase II;zinc ion binding	Molecular Function;Cellular Component;Biological Process;Molecular Function	Zn(2)-C6 fungal-type DNA-binding domain superfamily;Zn(2)-C6 fungal-type DNA-binding domain;Zn(2)-C6 fungal-type DNA-binding domain;Zn(2)-C6 fungal-type DNA-binding domain;Zn(2)-C6 fungal-type DNA-binding domain superfamily	HOMOLOGOUS_SUPERFAMILY;DOMAIN;DOMAIN;DOMAIN;HOMOLOGOUS_SUPERFAMILY	Molecular Function/Molecular Function/Cellular Component/Biological Process;Molecular Function/Molecular Function/Biological Process/Cellular Component;;Molecular Function/Molecular Function/Biological Process/Cellular Component;Molecular Function/Molecular Function/Cellular Component/Biological Process	zinc ion binding/RNA polymerase II transcription factor activity, sequence-specific DNA binding/nucleus/regulation of transcription, DNA-templated;zinc ion binding/RNA polymerase II transcription factor activity, sequence-specific DNA binding/regulation of transcription, DNA-templated/nucleus;;zinc ion binding/RNA polymerase II transcription factor activity, sequence-specific DNA binding/regulati…	G3DSA:4.10.240.10 (GENE3D);PF00172 (PFAM);mobidb-lite (MOBIDB_LITE);PS50048 (PROSITE_PROFILES);SSF57701 (SUPERFAMILY)
g474.t1	hypothetical protein FOCG_01712	593	MAIDPQPSSPSLSSETIANDTIGNENNANEPSVEPKTQENQHTVPPRLSRIYSQAHHISQSFIDQNYPGEGTTQAPYRINFLPDDTQNAQLLPRWKKWAFVLLQSLACLATTFASSAYSGGIKQVIRAFGISQEVATLGISLYVLGFTFGPLIWAPLSELYGRKKVFFFTFMVATAFSAGAAGAGSIASLLVLRFLTGSIGSAPLSNAPALIADMFDKSERGLAMCMFSGAPFLGPAIGPIAGGFLGEAAGWRWLHGLMAAFTGVTWIACTVFIPETYAPYILRKRAQHMSKLTGKVYISTLDADKPPSSAAHQLKNALTRPWLLLFKEPIVFITSIYISIIYGTMYMCFAAFPIVFQKGRGWSQGIGGLAFTGIVIGVVLCIISFAFEDKRYARAARN…	gi|591428235|gb|EXL63372.1|hypothetical protein FOCG_01712 [Fusarium oxysporum f. sp. radicis-lycopersici 26381]	EXL63372	0	100	1074.31	593	593		integral component of membrane;transmembrane transport	Cellular Component;Biological Process	Major facilitator superfamily;Major facilitator superfamily;Major facilitator superfamily;Major facilitator superfamily;Major facilitator superfamily;Major facilitator superfamily domain;MFS transporter superfamily	FAMILY;FAMILY;FAMILY;FAMILY;FAMILY;DOMAIN;HOMOLOGOUS_SUPERFAMILY	Biological Process/Cellular Component;;;;;;	transmembrane transport/integral component of membrane;;;;;;	PF07690 (PFAM);G3DSA:1.20.1250.20 (GENE3D);G3DSA:1.20.1250.20 (GENE3D);mobidb-lite (MOBIDB_LITE);mobidb-lite (MOBIDB_LITE);PS50850 (PROSITE_PROFILES);SSF103473 (SUPERFAMILY)
g475.t1	hypothetical protein FOCG_01713	914	MPLPSRASSTPKISKACVPCRTRKIKCNAAVVGLPCGSCPRQQQLPTNVSRQTTDSSHSDPVEESIHASHTGSSLRNDTPHSRDRRPPGQAQADLLYLNILQDTVNDTSAAQTDASDHQSNDEPDDSFNSQIHHWNPPPQLDDVDNEYLAKKKVFELPPPRFMDDIVKAYFDYVHPFAPILNRTDFIQSYRSGTCCLFLLHAVAAAASLYVTHDVLLGCGYPDRSTAQASFFSKAKLFHDFHCQGDPLSMLQGSMILGAIILDHPSDRDFQYWFHNSVRRASKMGVQNACLRDDGSQKLYRRIWWVLHNRDIFHFFINTQNMRLLANAPPIRPLTEADWETEDIEQWSGILSPISQAQKVSLIAQCELAQIFGNVMSVVTSSTPSAEEIHKRILPLDAW…	gi|591428236|gb|EXL63373.1|hypothetical protein FOCG_01713 [Fusarium oxysporum f. sp. radicis-lycopersici 26381]	EXL63373	0	93.2496	1185.63	637	594		RNA polymerase II transcription factor activity, sequence-specific DNA binding;DNA binding;nucleus;regulation of transcription by RNA polymerase II;zinc ion binding	Molecular Function;Molecular Function;Cellular Component;Biological Process;Molecular Function	Zn(2)-C6 fungal-type DNA-binding domain;Transcription factor domain, fungi;Zn(2)-C6 fungal-type DNA-binding domain superfamily;Zn(2)-C6 fungal-type DNA-binding domain superfamily;Zn(2)-C6 fungal-type DNA-binding domain superfamily;Zn(2)-C6 fungal-type DNA-binding domain superfamily;Zn(2)-C6 fungal-type DNA-binding domain superfamily	DOMAIN;DOMAIN;HOMOLOGOUS_SUPERFAMILY;HOMOLOGOUS_SUPERFAMILY;HOMOLOGOUS_SUPERFAMILY;HOMOLOGOUS_SUPERFAMILY;HOMOLOGOUS_SUPERFAMILY	Biological Process/Molecular Function/Molecular Function/Cellular Component;Biological Process/Molecular Function/Molecular Function/Cellular Component;Molecular Function/Biological Process/Molecular Function/Cellular Component;;;;Molecular Function/Biological Process/Molecular Function/Cellular Component	regulation of transcription, DNA-templated/zinc ion binding/RNA polymerase II transcription factor activity, sequence-specific DNA binding/nucleus;transcription, DNA-templated/zinc ion binding/DNA binding/nucleus;RNA polymerase II transcription factor activity, sequence-specific DNA binding/regulation of transcription, DNA-templated/zinc ion binding/nucleus;;;;RNA polymerase II transcription fact…	PF00172 (PFAM);PF04082 (PFAM);G3DSA:4.10.240.10 (GENE3D);mobidb-lite (MOBIDB_LITE);mobidb-lite (MOBIDB_LITE);mobidb-lite (MOBIDB_LITE);SSF57701 (SUPERFAMILY)
g476.t1	---NA---	178	MTPVFLKKMEPFFTLRNKLPLQIVLVTLIITVITLSGVRLILPNRPPGRSTTMGLGMGAKSLIILTYEILTEHSIRFHRWSSLKAYFILNAMEVVFWAAVAFMMIRGNSQLCVGTSCALGWVVFVLAGFLSPIYKYLAVVTYLDWRFYKKNGFPRGTRTKNTDESLSTLRSDDTAYRH	No Blast Hit										null	null			mobidb-lite (MOBIDB_LITE)
g477.t1	---NA---	264	MNSPLPPPSYSEATTTDPLTTDGFVSPMTTTSSPVAFNVSVSPMAMTPITSRSTESFTLPPLTETDLDSRNHSTLEVAPSPRADSDCLPQAVIHDAPELALVEYAHNRDNLPMISTTPQKNIEYASGLEVIPAPPGSNTVTPLHLLGDQPEAIDCPFCLRRSETRVKKKPSSTTQYVKDVTLTESELTNESLQAVALLMTTVCGAVAPYMAKWSFDIEHICDNCQNRVMYRARGKDIRICKAPAAWKEESKYPDVKNSMSPVTQ	No Blast Hit										LPS-induced tumour necrosis factor alpha factor;LPS-induced tumour necrosis factor alpha factor;LPS-induced tumour necrosis factor alpha factor;LPS-induced tumour necrosis factor alpha factor	DOMAIN;DOMAIN;DOMAIN;DOMAIN	;;;	;;;	PF10601 (PFAM);mobidb-lite (MOBIDB_LITE);mobidb-lite (MOBIDB_LITE);PS51837 (PROSITE_PROFILES)
g478.t1	hypothetical protein FOZG_06212	456	MLPKFITNILVSGALVAAATQEPLQPNQCDVTCQLAYRKALALESSRWVNQNVSTDDFYSNPSNLSDYSAGDLVKWENVPADQASKRWTLPGGVSMSRFFYITEDIDGKPIPATGFVLTPYSNPLGNDKPFRTLVWTHGTAGGTRQCAPSNHRALYYEWSGPFALVQQGYVVIAPDYAGQGSDIPQGFMYESGALHAGDVSFGLQAARKALGKRITKEWVVIGHSEGGMTAWRTDEREAKPGKATGGFLGAVAIAPALQPIKLIPESFRRAKDGPAGDVVSIFLLQSISRLFPSIKVEDYVTDIVLSRIALADQGCIITGGTLYGSLTVKQLYKNTSWIEHPDFVDWQKRYNGAGEHPLAAPMLVIQGDDDILTYAEYAEEDFNATCKKYPESTAEYRL…	gi|587699419|gb|EWZ46024.1|hypothetical protein FOZG_06212 [Fusarium oxysporum Fo47]gi|587708393|gb|EWZ79730.1|hypothetical protein FOWG_16230 [Fusarium oxysporum f. sp. lycopersici MN25]gi|591428241|gb|EXL63378.1|hypothetical protein FOCG_01717 [Fusarium oxysporum f. sp. radicis-lycopersici 26381]gi|1246329512|gb|PCD37097.1|hypothetical protein AU210_005601 [Fusarium oxysporum f. sp. radicis-cuc…	EWZ46024, EWZ79730, EXL63378, PCD37097	0	100	947.577	456	456		triglyceride lipase activity;lipid catabolic process	Molecular Function;Biological Process	Alpha/Beta hydrolase fold;Serine aminopeptidase, S33;Alpha/Beta hydrolase fold	HOMOLOGOUS_SUPERFAMILY;DOMAIN;HOMOLOGOUS_SUPERFAMILY	;;	;;	G3DSA:3.40.50.1820 (GENE3D);PF12146 (PFAM);SSF53474 (SUPERFAMILY)
g479.t1	hypothetical protein FOCG_01718	1426	MNGHSHPSHEPVMSKQDEDLMQLTLQLRNKKEAEKYAKYHGDKLIGNPIVPKVGLWEDVKSVFSKSSNWPALKRTADGIIKGTGLDGQSLATIAGSLSDYSVQRQKLINDQVKDKYDKMLHPPLTYLGDAFQYRTADGKFNSAMNPHLGQAGAPYAKTVPSKTAPLGALPDPSDLFDKLMAREEGGRESQSGLSAMLIYHATIIIHDIFRTNDNDKNISDSSSYLDLSPLYGYTNEMQRKVRDDKYKLGLLKPDTFAEDRLLRQPPGVCIMLVMYNRYHNYAARQLLRINENGRFRVPVMYEKTKIVSLIMEHLPEKDQYGQKLPLDEKVQNMCKQYEDLWRQVRAARPGDAPYAPPKTPNETDKEKKTREKAEQARHDALEEIEKFNKSKLNQDLEDL…	gi|591428242|gb|EXL63379.1|hypothetical protein FOCG_01718 [Fusarium oxysporum f. sp. radicis-lycopersici 26381]	EXL63379	0	100	2881.28	1426	1426		peroxidase activity;response to oxidative stress;heme binding;oxylipin biosynthetic process;oxidation-reduction process;cellular oxidant detoxification	Molecular Function;Biological Process;Molecular Function;Biological Process;Biological Process;Biological Process	Haem peroxidase, animal type;Haem peroxidase domain superfamily, animal type;Haem peroxidase domain superfamily, animal type;Haem peroxidase domain superfamily, animal type;Haem peroxidase, animal type;Haem peroxidase	FAMILY;HOMOLOGOUS_SUPERFAMILY;HOMOLOGOUS_SUPERFAMILY;HOMOLOGOUS_SUPERFAMILY;FAMILY;HOMOLOGOUS_SUPERFAMILY	;;;;;Molecular Function/Biological Process/Biological Process/Molecular Function	;;;;;heme binding/oxidation-reduction process/response to oxidative stress/peroxidase activity	PF03098 (PFAM);G3DSA:1.10.640.10 (GENE3D);mobidb-lite (MOBIDB_LITE);mobidb-lite (MOBIDB_LITE);PS50292 (PROSITE_PROFILES);SSF48113 (SUPERFAMILY)
[truncated: 16,169 more rows]
