# Supplementary material for: Genomic Characterization and Virulence Potential of Two Fusarium oxysporum Isolates Cultured from the International Space Station
Source: mSystems. 2019 Mar 19;4(2):e00345-18. doi: 10.1128/mSystems.00345-18 (PMC6426649; doi:10.1128/mSystems.00345-18)
Supplement: DATA SET S2 [file mSystems.00345-18-sd002.xlsx]

## Sheet: Sheet1
Dataset S2: Summary of BLAST results, gene ontology (GO) and InterProScan (IPS) annotations for F4
Sequence name	Sequence desc.	Sequence length	Sequence Data	Hit desc.	Hit ACC	E-Value	Similarity	Bit-Score	Alignment length	Positives		Annotation GO Term	Annotation GO Category	InterPro Name	InterPro Type	InterPro GO Category	InterPro GO Term	InterPro Signatures
g1.t1	hypothetical protein FOCG_18353	87	APGRQGVVGSIDADLIRPQLVEISSVVWRPWWYRWGLSVHDFFGHIAEGMGMVLKDDAISDLKSPADLFHLFELLYDGSNRILHAIM	gi|591403888|gb|EXL39025.1|hypothetical protein FOCG_18353 [Fusarium oxysporum f. sp. radicis-lycopersici 26381]	EXL39025	9.98e-42	85.0575	141.354	87	74
g2.t1	reverse transcriptase	107	MWNSNDTRPRVMTYVRRDPRLLADQIRPFETRDILWITVNGMTIVNFYRQNDEKDALNTLLRWPIPERCLVAGDFNARHHSWQTGQATNRGQEIADWTSENDLNLLN	gi|1111478173|emb|CZR49649.1|uncharacterized protein FPRO_14872 [Fusarium proliferatum ET1]	CZR49649	4.76e-68	99.0654	227.639	107	106		nucleic acid binding;RNA-directed DNA polymerase activity;RNA-DNA hybrid ribonuclease activity;RNA-dependent DNA biosynthetic process;zinc ion binding;RNA phosphodiester bond hydrolysis, endonucleolytic	Molecular Function;Molecular Function;Molecular Function;Biological Process;Molecular Function;Biological Process	Endonuclease/exonuclease/phosphatase;Endonuclease/exonuclease/phosphatase superfamily;Endonuclease/exonuclease/phosphatase superfamily	DOMAIN;HOMOLOGOUS_SUPERFAMILY;HOMOLOGOUS_SUPERFAMILY	;;	;;	PF14529 (PFAM);G3DSA:3.60.10.10 (GENE3D);SSF56219 (SUPERFAMILY)
g3.t1	hypothetical protein FOXB_06313	136	PLTVKWVFKVKKNEDGNLDKFKARLVVRGFEQQFGFDYNQTFASVAKAATWRILLTVAACLDWEIEQMDVSTAFLEGDLDEEVFIEMPEGLVEYFNQHPEDRPPGFSTEKICKLIKSLYGLKQAPRQWQKKLKETL	gi|342882531|gb|EGU83173.1|hypothetical protein FOXB_06313 [Fusarium oxysporum Fo5176]	EGU83173	6.31e-94	100	276.944	136	136		nucleic acid binding;ATP binding;zinc ion binding;DNA integration	Molecular Function;Molecular Function;Molecular Function;Biological Process	Reverse transcriptase, RNA-dependent DNA polymerase	DOMAIN			PF07727 (PFAM)
g4.t1	Tigger transposable element-derived protein 6	190	MSQSNKEANIILALQAYQNNPELGLHRDASPVGKRWASNFVKRHKELKTCFHRRYDYQRAKCEDLTVIRNWFRLVQNVIAKYGIQLDDIWNFDETGFMMGVISSGIVVTGSERRGRPKSIQPGNREWVTAIQAINAEGRAIDPFIVVAGQYYLANWYQESNLPATWAIATTQNGWTDNKTGLEWLKHFDR	gi|1040023432|gb|OBS16264.1|hypothetical protein FPOA_27625 [Fusarium poae]	OBS16264	1.47e-105	71.6049	315.464	243	174		DNA binding;zinc ion binding	Molecular Function;Molecular Function	DDE superfamily endonuclease domain	DOMAIN	Molecular Function	nucleic acid binding	PF03184 (PFAM)
g5.t1	ankyrin repeat domain-containing protein 52	54	MLLEKGADTTTADDDGWTPLNLASSGGHAEVVKMLLEKGADFTTANKNGWTPLN	gi|596553493|gb|EYB32731.1|hypothetical protein FG05_30095 [Fusarium graminearum]	EYB32731	1.22e-21	88.8889	92.0485	54	48		aspartic-type endopeptidase activity;proteolysis;zinc ion binding;nucleoside metabolic process;integral component of membrane	Molecular Function;Biological Process;Molecular Function;Biological Process;Cellular Component	Ankyrin repeat-containing domain superfamily;Ankyrin repeat-containing domain superfamily;Ankyrin repeat-containing domain superfamily;Ankyrin repeat-containing domain superfamily	HOMOLOGOUS_SUPERFAMILY;HOMOLOGOUS_SUPERFAMILY;HOMOLOGOUS_SUPERFAMILY;HOMOLOGOUS_SUPERFAMILY	;;;	;;;	G3DSA:1.25.40.20 (GENE3D);PF13857 (PFAM);mobidb-lite (MOBIDB_LITE);SSF48403 (SUPERFAMILY)
g6.t1	hypothetical protein FOCG_17143	85	FLERFNARQAQNRAAKQKPTLSVEEHAAHRAQLGTVRFIKPRYSEQTEINVSGIFNKWRRCVEKSPSLLCNLFRILTSRTAIALT	gi|591405240|gb|EXL40377.1|hypothetical protein FOCG_17143 [Fusarium oxysporum f. sp. radicis-lycopersici 26381]	EXL40377	7.2e-34	98.4375	128.642	64	63				Fatty acid desaturase domain	DOMAIN			mobidb-lite (MOBIDB_LITE)
g7.t1	related to reverse transcriptase	145	SAGTIRATVENEVRSELDNPTWRCRAVTRDPKNPHRVRITCRDESEHEIVKRIAETKLAPGARILRDDLYPIRVDNVSRIAVLNERNEVRTEITEMLGRENDTEVAKVAWLSKRDVPKAYGSMVVYLKKRSEARRFINEGFFVAG	gi|475672649|gb|EMT69790.1|hypothetical protein FOC4_g10000254 [Fusarium oxysporum f. sp. cubense race 4]	EMT69790	1.34e-96	98.6207	286.574	145	143		nucleic acid binding;RNA-directed DNA polymerase activity;RNA-dependent DNA biosynthetic process;regulation of transcription, DNA-templated;nucleoside metabolic process;ADP binding	Molecular Function;Molecular Function;Biological Process;Biological Process;Biological Process;Molecular Function
g8.t1	PIF1 protein	226	NEIARTIEQGDDSNCKVPGVFFYAQGMPVVVNKNIYTGLKIVNGAEFTAADVIPDPKSPGYHLADDITIHFGPPLGILLQSRETKDLAVPALPTGTVLIRPLSHTLDPASSHFRFLSGKCTRRGLPVVPAFALTDYKAQSKTFAEVLLELRGHHIVNGEPSKCDFTSLYVQLSRCTTLRGIRLLSPVRRQDFIGNKLDQTIVDGMQRLRNLAVETRRIYEGQGRPT	gi|587731425|gb|EXA29141.1|hypothetical protein FOVG_19318 [Fusarium oxysporum f. sp. pisi HDV247]	EXA29141	2.89e-151	100	469.929	226	226		telomere maintenance;DNA helicase activity;ATP binding;DNA repair;DNA recombination;DNA duplex unwinding	Biological Process;Molecular Function;Molecular Function;Biological Process;Biological Process;Biological Process
g9.t1	ectomycorrhiza-upregulated zf-MYND domain-containing protein	223	MAPIDYSKWDNIDTDSEPQTPTEQVPPVEANPPAPAASQSTAPASTAAHSVSGSIQAVIVRCDVERLKFVPWSATTIQADHPIFSQPVPPVPGLIEVPLVLHRVGTRSANRADLDNQIATYLNIDDESGFAPPEWRSYVGTVVVARKDMKPLLPHHLEGVWMYCDHILDLFGEGEGAPRWLYNRQAFEKWWVRYCEEQKEFRPGKGGEKDPDDWRAVKSPYEM	gi|342889825|gb|EGU88770.1|hypothetical protein FOXB_00712 [Fusarium oxysporum Fo5176]gi|591404266|gb|EXL39403.1|hypothetical protein FOCG_17991 [Fusarium oxysporum f. sp. radicis-lycopersici 26381]	EGU88770, EXL39403	5.47e-165	99.5516	459.914	223	222				DDE superfamily endonuclease domain;DDE superfamily endonuclease domain	DOMAIN;DOMAIN	;	;	mobidb-lite (MOBIDB_LITE);mobidb-lite (MOBIDB_LITE)
g10.t1	Atypical/ALPHA protein kinase	186	SVDTTVKIWNVATGEEERTLKGHTGWIRSVVFSKDGKLIASGSVDKTVKIWNMATGTNVKSFDASEFTDVLSFTDNDSVLVTNTGRFSLGFRDTGTSQSTESETKLGNTEAQGEVDGRLGFGMNRDSTWITAGGPDGRKVLWLPPDFRPGVSATLTGPSGSVLVIGCLSGRVIIMGFRALSSSDEV	gi|590021553|gb|EXK23411.1|hypothetical protein FOMG_19809 [Fusarium oxysporum f. sp. melonis 26406]	EXK23411	1.39e-86	80.6452	265.774	186	150		kinase activity;phosphorylation	Molecular Function;Biological Process	WD40/YVTN repeat-like-containing domain superfamily;WD40 repeat;WD40 repeat;WD40-repeat-containing domain superfamily	HOMOLOGOUS_SUPERFAMILY;REPEAT;REPEAT;HOMOLOGOUS_SUPERFAMILY	Molecular Function;Molecular Function;;Molecular Function	protein binding;protein binding;;protein binding	G3DSA:2.130.10.10 (GENE3D);PF00400 (PFAM);mobidb-lite (MOBIDB_LITE);SSF50978 (SUPERFAMILY)
g11.t1	Atypical/ALPHA protein kinase	240	SVDTTVKIWNVATGEEERTLKGHTGWISSVAFSNDGKLIASGSNDTTVKIWNMATGEEERTLKGHRYSVSSVAFSNDGKLIASGSDDPTVKIWNMATGEEERTLKGHAKLVSSVVFSKDGKLIASGSNDKTVKIWNMATGEEERTLKGHKYSVSSVAFSNDGKLIASGSDDTTVKIWNVATGKEERTLDGHTHSVNSVVFSDDGRLIALGSGDRTVKIWNVATGEEERTLKGHTGWVRPV	gi|1070325002|ref|XP_018242619.1|hypothetical protein FOXG_06634 [Fusarium oxysporum f. sp. lycopersici 4287]gi|902733005|gb|KNB04574.1|hypothetical protein FOXG_06634 [Fusarium oxysporum f. sp. lycopersici 4287]	XP_018242619, KNB04574	8.91e-108	82.9167	347.821	240	199		cytoskeleton;membrane;kinase activity;phosphorylation	Cellular Component;Cellular Component;Molecular Function;Biological Process	Ribonuclease H-like superfamily;WD40/YVTN repeat-like-containing domain superfamily;WD40 repeat;WD40 repeat;WD40-repeat-containing domain superfamily	HOMOLOGOUS_SUPERFAMILY;HOMOLOGOUS_SUPERFAMILY;REPEAT;REPEAT;HOMOLOGOUS_SUPERFAMILY	;Molecular Function;Molecular Function;;Molecular Function	;protein binding;protein binding;;protein binding	G3DSA:2.80.10.50 (GENE3D);G3DSA:2.130.10.10 (GENE3D);PF00400 (PFAM);G3DSA:2.40.50.140 (GENE3D);SSF50978 (SUPERFAMILY)
g12.t1	hypothetical protein FPOA_13463	159	AAQKRGVPQWTISRRLSGQASRNERIQANQRIPKSQEETLIRWVLRQESLGYAPSHSQVRACVEAILQQQGDNKPLGKHWTTRFVKRHPKLSNKIGKRQEAARFDGFTPKAVNWCFDIRENEYGWIKPENTVNVDEGGIMVGFANWLSMSPGQPRDREL	gi|1040022872|gb|OBS15733.1|hypothetical protein FPOA_13463 [Fusarium poae]gi|1040022880|gb|OBS15741.1|hypothetical protein FPOA_13467 [Fusarium poae]	OBS15733, OBS15741	8.6e-94	91.25	288.115	160	146		integral component of membrane;sequence-specific DNA binding	Cellular Component;Molecular Function	DDE superfamily endonuclease domain;HTH CenpB-type DNA-binding domain	DOMAIN;DOMAIN	;	;	G3DSA:1.10.10.60 (GENE3D);PF03221 (PFAM)
g13.t1	Ribonuclease H-like protein	54	MGDDTTSTVYAGELQGISLALQIAQEDTSRGNSRSKVLIYTDNQAAIRSTAKHK	gi|477512469|gb|ENH65015.1|hypothetical protein FOC1_g10000300 [Fusarium oxysporum f. sp. cubense race 1]	ENH65015	2.65e-27	96.2963	104.76	54	52		RNA-DNA hybrid ribonuclease activity;regulation of transcription, DNA-templated;transcription initiation from RNA polymerase II promoter;sequence-specific DNA binding;RNA phosphodiester bond hydrolysis, endonucleolytic	Molecular Function;Biological Process;Biological Process;Molecular Function;Biological Process	Ribonuclease H superfamily;Ribonuclease H-like superfamily	HOMOLOGOUS_SUPERFAMILY;HOMOLOGOUS_SUPERFAMILY	Molecular Function;	nucleic acid binding;	G3DSA:3.30.420.10 (GENE3D);SSF53098 (SUPERFAMILY)
g14.t1	related to reverse transcriptase	150	MEMTRELKEAVAKQEETVHEMGKQMMEIKDQMTEELQRVREQLETIAANAADGPQRSYADVTRLTPFLPHNDSRTLAAPPTPIDIPYCTIDVSRLEDEARLSPGTIRAIVENEVRAELDNPTWRCRAVTKDPKNPHRVRITCRDESEHEI	gi|590022894|gb|EXK24752.1|hypothetical protein FOMG_18534 [Fusarium oxysporum f. sp. melonis 26406]	EXK24752	9.52e-94	93.3775	280.026	151	141		nucleic acid binding;RNA-directed DNA polymerase activity;RNA-dependent DNA biosynthetic process;regulation of transcription, DNA-templated;nucleoside metabolic process;ADP binding	Molecular Function;Molecular Function;Biological Process;Biological Process;Biological Process;Molecular Function
g15.t1	ATP-dependent DNA helicase PIF1	834	QHRTTACRFKAPWKLVENTGFTEDGLLSMRRNHALVNRYNKAMAVGLRHNHDLSMILTKTKGLAMVFYITNYATKLDTPMWKRLVFASDVLRQLRESASLRGPSLSEQDAQRQDVVNESRQFLMRAANRIFSERQLSAVEVCYFLLGYQTDFTNVPNWSYINLTALYWTIFRRWPHLRRQACTQIDAEEPSETVQFRQNGRTLLYLDAYAYRGPVLRDTCLYDYMSTIIVERRRGRDEDEVHIALQGPPECHEWIQKLRQPAGYAVPVFQGFISDDHMDDHPVYFKRNSVLHLALFVPWEKFLSETHPDITGIWQSFAANLCPRLGSHVANISLLRKSAEDARKDARLWANRSEGDDTVDVEFPLGESNCDDEPTMEEPTMAEHYQNYTALFRTLQNAV…	gi|587732311|gb|EXA30027.1|hypothetical protein FOVG_18534 [Fusarium oxysporum f. sp. pisi HDV247]	EXA30027	0	99.0408	1716.05	834	826		telomere maintenance;DNA helicase activity;ATP binding;DNA repair;DNA recombination;DNA duplex unwinding	Biological Process;Molecular Function;Molecular Function;Biological Process;Biological Process;Biological Process	DNA helicase Pif1-like;DNA helicase Pif1-like;P-loop containing nucleoside triphosphate hydrolase	FAMILY;FAMILY;HOMOLOGOUS_SUPERFAMILY	Biological Process/Molecular Function/Biological Process;;	DNA repair/DNA helicase activity/telomere maintenance;;	PF05970 (PFAM);G3DSA:3.40.50.300 (GENE3D);SSF52540 (SUPERFAMILY)
g16.t1	hypothetical protein FPOA_28513	79	LDSLVVGSSDPRKKVSLKGSQSRSWTNFIEAVTATGRLLNPRIIFKGKELQQQWFIDELKEVADWYYITSDNGWTDNHI	gi|1040022447|gb|OBS15332.1|hypothetical protein FPOA_28513 [Fusarium poae]	OBS15332	1.4e-44	94.9367	150.214	79	75		DNA binding	Molecular Function	DDE superfamily endonuclease domain	DOMAIN	Molecular Function	nucleic acid binding	PF03184 (PFAM)
g17.t1	---NA---	83	AKAKADAEAKAKAEADAKAQADAKAQADTKAQADAKAKADAKAQADAKAQADAKAQADAKAQADAEAKARAEADAKANGAKAT	No Blast Hit										Zinc finger C2H2 superfamily	HOMOLOGOUS_SUPERFAMILY			mobidb-lite (MOBIDB_LITE)
g18.t1	---NA---	37	SAKGDLPDNNHIIFIVMVRSGKSLATYGFTAESFKAA	No Blast Hit
g19.t1	heterokaryon incompatibility protein	747	MDEPQAVPALLWGFSASAICSDGVWGEKLTDGQRSPLSAFRDSSGKGCAACTMILEVIDEFCPGWTSHAVDNKEIYLYYGFYGIPTERSGMTSEPFAVYFGPSEEQLRGLGTTVIRHGGDIRQVAPNYLRQSRAIVQIRFSGTAARWEFLEHGESSRLFIRMGGPNFDRPNFPLDTRGWTMQEDLLPNRKLMFTGNEMVWDCLARTICECGHECTFKVFGEPSHGIKYAVGLSNHSRWANGQEHFVNHISILRDWQTMVKEYSLRKLTKAEDKLAAISGLATMTRDATNAVTDGEGDRYHAGLWESRLLLDLTWRMPHGGTRPAKYRAPTWSWASIDGQIAGPLNGAPSNDSYMTHIASNAEVCEVLCRPEDELNPTGRLADGFMRLRGPVVRDLYRKK…	gi|590022153|gb|EXK24011.1|hypothetical protein FOMG_19242 [Fusarium oxysporum f. sp. melonis 26406]	EXK24011	0	100	819.305	394	394				Ribonuclease H-like superfamily;Ribonuclease H-like superfamily	HOMOLOGOUS_SUPERFAMILY;HOMOLOGOUS_SUPERFAMILY	;	;	mobidb-lite (MOBIDB_LITE);mobidb-lite (MOBIDB_LITE)
g20.t1	hypothetical protein FPOA_12724	156	MGETQVDAAERIATASANFRESNCRPSRVRRLPARFEEDEIYALPQRSQPPRFVESALPLHSRAGYSTAEKRSASETWQMSTLPAHHRAYIRASINNGWKNLNEYYDKLGESPLFAAAIILHPRFGISWLEATWVSEEQLAWVRDAKAGIKDYFTR	gi|1040023896|gb|OBS16692.1|hypothetical protein FPOA_12724 [Fusarium poae]	OBS16692	9.08e-101	95.5128	298.13	156	149		phosphorelay signal transduction system;obsolete signal transducer activity;intracellular;protein dimerization activity	Biological Process;Molecular Function;Cellular Component;Molecular Function
g21.t1	NmrA-like family domain-containing protein 1	304	MSKVLTIFGATGKQGGSVVQTILADKKLLSEFTIRGVSRDINKPAAKELTAKGVEMVAADLSDADSLVSAVQGSHTVFVVTNFWETMSAETEELQGRAVTDAAKAVGVQHIIFSALLNVSEASGGRLKHIVHFDSKARIVQYMRDSGVPCSFVWPGAFMDDFVQYIRKSGDDEYILALPIDGDKAQMPLFLASADMGKFVKLAIVNYPKYVGKDIFAAAGYLTPNQLMAEWSEATGKKGKYVQLPEDVFKSHMPPPAAQLIYENMLLMQDPGYFAKGELTPFLNAVDEKPTTWKEFARANQDKW	gi|590024223|gb|EXK26081.1|hypothetical protein FOMG_17306 [Fusarium oxysporum f. sp. melonis 26406]	EXK26081	0	98.6842	617.076	304	300				NmrA-like domain;NmrA-like domain;NAD(P)-binding domain superfamily	DOMAIN;DOMAIN;HOMOLOGOUS_SUPERFAMILY	;;	;;	PF05368 (PFAM);G3DSA:3.40.50.720 (GENE3D);SSF51735 (SUPERFAMILY)
g22.t1	PiggyBac transposable element-derived protein 4	416	MPSRKIPPKIPAVNIYDDNSFITEESSRREQAADSTCRPEFPPAEDRGFNFQPFNVPPRDLKVNPLPQEPLQLFQLFVPVSLVESWVENTNNWVASLHESGVIYSQNHELKDGSRLQKWTRLKVSDVYIWLGILIYIGLHKETRIEDYWKTSLLRDQRPTYSIIKFMTYNKFQLLHRHLRPFDHTEFVPDERFPEVFQCAQPWSDLIQYVSTQLLEPGSHLAVDEGMIQYEGRSHQKTTVQNKPINTGFKVWVVAQKGFFLRWIWHQPGLKYGPVGAEPTKKRRTGVGRGRGRGRGRGGRGRPARPREVEEVKEVIEVMTNRDKVIPLNSTQSVVISLINMLPPAVYHVFMDNLFSSSDLFLSLRQHGHGATGTARANCGIYKDLAVSKNKDKLGKSGY…	gi|590050463|gb|EXK77987.1|hypothetical protein FOQG_17316 [Fusarium oxysporum f. sp. raphani 54005]	EXK77987	0	76.7943	540.806	418	321				PiggyBac transposable element-derived protein;PiggyBac transposable element-derived protein;PiggyBac transposable element-derived protein	DOMAIN;DOMAIN;DOMAIN	;;	;;	PF13843 (PFAM);mobidb-lite (MOBIDB_LITE);mobidb-lite (MOBIDB_LITE)
g23.t1	reverse transcriptase	75	MPLAEATVEDHLATSSDHFTLSLTLPDAGLAPMQPGRVRVTTDDELKRFAEIVELGAAGLPTADSTPSELDELAS	gi|1070360938|ref|XP_018253760.1|hypothetical protein FOXG_14138 [Fusarium oxysporum f. sp. lycopersici 4287]gi|902744148|gb|KNB15715.1|hypothetical protein FOXG_14138 [Fusarium oxysporum f. sp. lycopersici 4287]	XP_018253760, KNB15715	1.55e-41	100	149.828	75	75		nucleic acid binding;RNA-directed DNA polymerase activity;RNA-DNA hybrid ribonuclease activity;RNA-dependent DNA biosynthetic process;zinc ion binding;RNA phosphodiester bond hydrolysis, endonucleolytic	Molecular Function;Molecular Function;Molecular Function;Biological Process;Molecular Function;Biological Process
g24.t1	hypothetical protein FOXB_06053	127	MANRLLDARDAPRVGTRWAMNFVKRQPLLKIRFARRYDYQRARREDPTVIRNWFKLVQNTIAKYGIQSDDIWNFDETGFMMGVISSGMVVTSAERHGRPKSVQPGNREWVTVIQAINAAGWAIEPFI	gi|342882846|gb|EGU83431.1|hypothetical protein FOXB_06053 [Fusarium oxysporum Fo5176]	EGU83431	9.61e-71	90.5512	227.254	127	115		DNA binding;zinc ion binding	Molecular Function;Molecular Function
g25.t1	ATP-dependent DNA helicase PIF1	48	KKARVNEYNYEHLVRLKHPAIQVMAKNIGNGADKATSEQAGNLAGQFP	gi|1032858855|gb|OAQ65645.1|ATP-dependent DNA helicase PIF1 [Purpureocillium lilacinum]	OAQ65645	3.16e-26	100	102.834	48	48		telomere maintenance;DNA helicase activity;ATP binding;DNA repair;DNA recombination;transferase activity, transferring acyl groups other than amino-acyl groups;DNA duplex unwinding	Biological Process;Molecular Function;Molecular Function;Biological Process;Biological Process;Molecular Function;Biological Process
g26.t1	related to reverse transcriptase	96	GRFGYADDTAILCVGDTVEETAAAASRSAEEMVRWGAANGVSFDPKKTEVMYFSRSKLKTTPAIRHGDVEKHPEAAMRWLGIWLDSSLSFRVHAEK	gi|477515451|gb|ENH67792.1|hypothetical protein FOC1_g10000623 [Fusarium oxysporum f. sp. cubense race 1]	ENH67792	4.96e-58	97.9167	194.897	96	94		nucleic acid binding;RNA-directed DNA polymerase activity;RNA-DNA hybrid ribonuclease activity;RNA-dependent DNA biosynthetic process;RNA phosphodiester bond hydrolysis, endonucleolytic	Molecular Function;Molecular Function;Molecular Function;Biological Process;Biological Process	Reverse transcriptase domain	DOMAIN			PF00078 (PFAM)
g27.t1	Putative Reverse transcriptase	105	MWGGDDISVERQGEADPIIDLMNDFMLRSLLRRGTKTWQSGDYETTIDLVLASEELADTNIKCAIHGTEHGSDHRTIETVFDISVPAPKQEERLLFKNAPWKEIN	gi|342867686|gb|EGU72529.1|hypothetical protein FOXB_16962 [Fusarium oxysporum Fo5176]	EGU72529	7.47e-71	99.0476	218.394	105	104		nucleic acid binding;RNA-directed DNA polymerase activity;RNA-DNA hybrid ribonuclease activity;RNA-dependent DNA biosynthetic process;zinc ion binding;nucleoside metabolic process;solute:proton antiporter activity;integral component of membrane;RNA phosphodiester bond hydrolysis, endonucleolytic;proton transmembrane transport	Molecular Function;Molecular Function;Molecular Function;Biological Process;Molecular Function;Biological Process;Molecular Function;Cellular Component;Biological Process;Biological Process	Endonuclease/exonuclease/phosphatase superfamily;Endonuclease/exonuclease/phosphatase;Endonuclease/exonuclease/phosphatase superfamily	HOMOLOGOUS_SUPERFAMILY;DOMAIN;HOMOLOGOUS_SUPERFAMILY	;;	;;	G3DSA:3.60.10.10 (GENE3D);PF14529 (PFAM);SSF56219 (SUPERFAMILY)
g28.t1	hAT family dimerization domain protein	91	MAAQQQSLESLPRISGQGKTLKQQLDAASIKTEAGKTTLANLPTVQIGCKKYIPEEYIANKNRKGRRSCIQAHGFFLTEVSPDLRTLQTYW	gi|591482109|gb|EXM12611.1|hypothetical protein FOTG_18895 [Fusarium oxysporum f. sp. vasinfectum 25433]	EXM12611	2.73e-54	95.6044	172.17	91	87		hydrolase activity, hydrolyzing O-glycosyl compounds;carbohydrate metabolic process;methyltransferase activity;phosphopantetheine binding;methylation;protein dimerization activity	Molecular Function;Biological Process;Molecular Function;Molecular Function;Biological Process;Molecular Function
g29.t1	sulfate transporter	163	ALTFFGFLHVPINVPALALNRGEDHVDLNKELRLHGYSNFLSGCFGSIQNYMVYANTVFFMRSGGNVRLAGYMLATATFGVMVVGPSLIAFIPVMMVGTLVYNLGFELLVEALWLSRKKLKLAEYLTVVVIVTVMGVHDFVVGIGVGILLAFVSLVLQTSRVS	gi|590049658|gb|EXK77182.1|hypothetical protein FOQG_18102 [Fusarium oxysporum f. sp. raphani 54005]	EXK77182	4.81e-105	99.3865	336.265	163	162		secondary active sulfate transmembrane transporter activity;integral component of membrane;sulfate transmembrane transport	Molecular Function;Cellular Component;Biological Process	SLC26A/SulP transporter domain	DOMAIN	Biological Process/Cellular Component/Molecular Function	sulfate transport/integral component of membrane/sulfate transmembrane transporter activity	PF00916 (PFAM)
g30.t1	hypothetical protein FOXB_17274	108	MPQLSYTEEDVIQAMLDVTDNSLSQNQAAQKNGVPQTTLSDRLRGLPSRSEITQPAQLLSKSQESRLVTWILRQEALGYAPSHSQVRATVAALLRQQGRERHIGVHWL	gi|342866732|gb|EGU72217.1|hypothetical protein FOXB_17274 [Fusarium oxysporum Fo5176]	EGU72217	5.74e-71	98.1481	213.772	108	106		nucleotide binding;DNA binding;integral component of membrane	Molecular Function;Molecular Function;Cellular Component	HTH CenpB-type DNA-binding domain;DNA binding HTH domain, Psq-type;Winged helix-like DNA-binding domain superfamily;Winged helix-like DNA-binding domain superfamily;Homeobox-like domain superfamily	DOMAIN;DOMAIN;HOMOLOGOUS_SUPERFAMILY;HOMOLOGOUS_SUPERFAMILY;HOMOLOGOUS_SUPERFAMILY	;Molecular Function;;;Molecular Function	;DNA binding;;;DNA binding	PF03221 (PFAM);PF05225 (PFAM);G3DSA:1.10.10.10 (GENE3D);mobidb-lite (MOBIDB_LITE);SSF46689 (SUPERFAMILY)
g31.t1	Sterol uptake control protein 2	791	MSDDTGASPIPPPVRKPHKKSRSGCQNCRRRRVKCSEKRPSCRVCVRRNVRCEYPDPTRSLSSPSVSVSVLSDSHVPLSLLRSASAASAPTPTITPLFGLYEATAETFKLTDLRLLHHWTVSTSIDICRCSKVRYIWQTILPQIELKHSFVLHALLGLAALHIAHQDPSERGARWADGVYHHSKALDGFQKAINCITKENSEALLTWSMCNVLYVFATSNPLQDTPDIVSRSTVSTRNENILGSEWIPMIRGMHAVLEPIHNYLCFGRMSAMMSLGNWDTLNPDQDSSSLEDTYFCRTRETWKGSNCPEIYDRVLQTLRKCRLYSQQFRSMDSGTADHWGYNKEWSGPLMFIQFAPESYFSLVQQRQPPALVLFAFFGALLHDLDDYWFLKGWGKAIVE…	gi|302883729|ref|XP_003040763.1|hypothetical protein NECHADRAFT_44810 [Nectria haematococca mpVI 77-13-4]gi|256721654|gb|EEU35050.1|hypothetical protein NECHADRAFT_44810 [Nectria haematococca mpVI 77-13-4]	XP_003040763, EEU35050	0	79.2176	541.191	409	324		RNA polymerase II transcription factor activity, sequence-specific DNA binding;nucleus;regulation of transcription by RNA polymerase II;zinc ion binding;membrane;transferase activity	Molecular Function;Cellular Component;Biological Process;Molecular Function;Cellular Component;Molecular Function	Fungal transcription factor;Zn(2)-C6 fungal-type DNA-binding domain superfamily;Zn(2)-C6 fungal-type DNA-binding domain;Zn(2)-C6 fungal-type DNA-binding domain;Zn(2)-C6 fungal-type DNA-binding domain superfamily	FAMILY;HOMOLOGOUS_SUPERFAMILY;DOMAIN;DOMAIN;HOMOLOGOUS_SUPERFAMILY	;Molecular Function/Cellular Component/Molecular Function/Biological Process;Cellular Component/Molecular Function/Biological Process/Molecular Function;;Molecular Function/Cellular Component/Molecular Function/Biological Process	;RNA polymerase II transcription factor activity, sequence-specific DNA binding/nucleus/zinc ion binding/regulation of transcription, DNA-templated;nucleus/RNA polymerase II transcription factor activity, sequence-specific DNA binding/regulation of transcription, DNA-templated/zinc ion binding;;RNA polymerase II transcription factor activity, sequence-specific DNA binding/nucleus/zinc ion binding…	PF11951 (PFAM);G3DSA:4.10.240.10 (GENE3D);PF00172 (PFAM);mobidb-lite (MOBIDB_LITE);SSF57701 (SUPERFAMILY)
g32.t1	transposase-like protein	179	MAVFAHFIDQLGHQQSRLLALRRQFGAHSGENLAGSLIDIVHEWEIEGRVGCAISDNMTANDTCLYYMYQRLDPSMRPVDIKARRMRCYGHTLNLVARAFLFGKDAASFELESDINGMRGLVEQDLDHWRTKGPIGKLRNIVKFIRSSPQRSEQFKRVAREQDHEEYRLCEESTAELEV	gi|1040023897|gb|OBS16693.1|hypothetical protein FPOA_12725 [Fusarium poae]	OBS16693	3.41e-125	97.7654	360.918	179	175		phosphorelay signal transduction system;obsolete signal transducer activity;intracellular;protein dimerization activity	Biological Process;Molecular Function;Cellular Component;Molecular Function	Ribonuclease H-like superfamily	HOMOLOGOUS_SUPERFAMILY			SSF53098 (SUPERFAMILY)
g33.t1	transposase-like protein	62	MRGLIKQDLDRWRMKGPIRKLRNIVKFIRSSRQQSEQFKRVAREQDHEEYRLCEESTAELEV	gi|1040023897|gb|OBS16693.1|hypothetical protein FPOA_12725 [Fusarium poae]	OBS16693	1.1e-30	93.5484	114.775	62	58		phosphorelay signal transduction system;obsolete signal transducer activity;intracellular;protein dimerization activity	Biological Process;Molecular Function;Cellular Component;Molecular Function
g34.t1	hypothetical protein FOXG_14435	321	MIESYDMIFRELFCLAAAALADRLRNDLTSIGVLWDEILPTGANVRRPRAQQQKPDRGGFVPEAIETGDDKHDSLNMAEKGINVRQQDYGRGSLMFLISHTDSERDAERFVSAGYRFAELHQVSEIIRSSMHIKSHEFETKLRDMSTYTSDQNHLLPGVHLGFFAIRARVSSGFEVLARKGTRNLLPSMALPFNALEDWQVHFLMQFTNMSVSRILQSFKDGNASQRTTREAEFAGQLSDTIKALREWTQEPLFEDAVLTSSIVRVPCRGDGGRSEATMIAMRLVVPIHSVLTSPNCEFVPLSFFKMRQVLPQFNQDFTQG	gi|1070362596|ref|XP_018254659.1|hypothetical protein FOXG_14435 [Fusarium oxysporum f. sp. lycopersici 4287]gi|902745047|gb|KNB16614.1|hypothetical protein FOXG_14435 [Fusarium oxysporum f. sp. lycopersici 4287]	XP_018254659, KNB16614	0	100	670.618	321	321		integral component of membrane	Cellular Component
g35.t1	related to xylosidase/arabinosidase	536	MEPSNAEILYSNPIVPGFAPDPSVVFVDGTFFLCTSSFHVFPGLPIYASKDLRQWTHIGNALHKRSQMSLREANTIHVPLDTGFAMVATTGIVAPSIHYHEGVFYIVTTNQTFNGQDYERHNFIIKCHDIWSNNWGDPVYFDYHGIDTSLFFHDDGRVFVQGAWHIRDDKQPTNTIKQVQIDIKSGELLSETTEIWSGWAKYDTEGPHIYKVGEYFYLLAAEGGTFEHHMLTIARSKDIWGPYESWDQNPIMTADGKDEYIQNIGHGSLFQDGDGRWWAAVLGVRKQPDSTLGLGRESFLSPVDWPDEGWPTVRQPRMSFKREAVPSLVPQKPLQAPPHIEDLYIRDHDERKYRYLDDEETLHLIPSRHRLGSAIESPTFLGRRQRFLTGTGSTRITAD…	gi|1111478104|emb|CZR49806.1|related to xylosidase/arabinosidase [Fusarium proliferatum ET1]	CZR49806	0	97.5746	1050.81	536	523		hydrolase activity, hydrolyzing O-glycosyl compounds;carbohydrate metabolic process	Molecular Function;Biological Process	Glycosyl hydrolase, five-bladed beta-propellor domain superfamily;Glycosyl hydrolase, five-bladed beta-propellor domain superfamily;Glycoside hydrolase, family 43;Glycosyl hydrolase, five-bladed beta-propellor domain superfamily;Concanavalin A-like lectin/glucanase domain superfamily	HOMOLOGOUS_SUPERFAMILY;HOMOLOGOUS_SUPERFAMILY;FAMILY;HOMOLOGOUS_SUPERFAMILY;HOMOLOGOUS_SUPERFAMILY	;;Molecular Function/Biological Process;;	;;hydrolase activity, hydrolyzing O-glycosyl compounds/carbohydrate metabolic process;;	G3DSA:2.115.10.20 (GENE3D);G3DSA:2.60.120.200 (GENE3D);PF04616 (PFAM);SSF75005 (SUPERFAMILY);SSF49899 (SUPERFAMILY)
g36.t1	restless-like transposase	51	MTSPDSCFDISDSGFGSAAESAPCPTPYPTLATSTPVSTLRTSSASDEQYE	gi|590024007|gb|EXK25865.1|hypothetical protein FOMG_17519 [Fusarium oxysporum f. sp. melonis 26406]	EXK25865	5.39e-27	96.0784	107.071	51	49		monooxygenase activity;protein dimerization activity;oxidation-reduction process;FAD binding	Molecular Function;Molecular Function;Biological Process;Molecular Function	Kelch-type beta propeller	HOMOLOGOUS_SUPERFAMILY			mobidb-lite (MOBIDB_LITE)
g37.t1	hypothetical protein FOCG_11900	83	MIPSAPKHRAHGMLEGDPRSLGRHVASAIDTDLRGKATGKACKSVTRKRWLAGFWPATTRLFSRGAKSVRPHINVQVAGVKNA	gi|591412614|gb|EXL47751.1|hypothetical protein FOCG_11900 [Fusarium oxysporum f. sp. radicis-lycopersici 26381]	EXL47751	9.07e-11	69.7674	57.7658	43	30				MFS transporter superfamily	HOMOLOGOUS_SUPERFAMILY			mobidb-lite (MOBIDB_LITE)
g38.t1	hypothetical protein FOXG_07034	192	NNATRWNSTYMMIERALIKQSELDSVIQDLGLEADASKRVPATDILTSDDWKVLREVSHILEPIYNMTMRTQGWGTSGGHGRLWEVMTWMEYILEHLEDWRLLYEDDTANNATEERRRTHGEEIESVADTKSMSARPSVVGQTRGRPLRQSRLPSRLQGFDITPLHRRRETVLSACPSTSPLFNEGALPVHS	gi|1070337214|ref|XP_018244310.1|hypothetical protein FOXG_07034 [Fusarium oxysporum f. sp. lycopersici 4287]gi|902734696|gb|KNB06265.1|hypothetical protein FOXG_07034 [Fusarium oxysporum f. sp. lycopersici 4287]	XP_018244310, KNB06265	6.34e-119	95.8333	365.155	192	184		iron ion binding;regulation of transcription, DNA-templated;secondary active sulfate transmembrane transporter activity;integral component of membrane;oxidoreductase activity, acting on paired donors, with incorporation or reduction of molecular oxygen;heme binding;protein dimerization activity;oxidation-reduction process;sulfate transmembrane transport	Molecular Function;Biological Process;Molecular Function;Cellular Component;Molecular Function;Molecular Function;Molecular Function;Biological Process;Biological Process	OTT_1508-like deaminase	FAMILY			mobidb-lite (MOBIDB_LITE)
g39.t1	Thiol protease	222	HYDKNEKKRLAIKFHDKGGDNNSKTETVEVNYEIPINNSNNGALYCRSSDGANIWPSLYEKAFAKWITGSSSEQPDITQTHCGDPVKAMAQINGRDPHYYRTENHSANDMLGLVRSNCVNFKTINPMTAWTYATGNMYRGSNIVANHAYSILGYTILGGKQYLVLRNPWGVTEPIGLNSYPGLLERLDPNLWHPASLLDHGGLFAMETEAFKHCFAYVGVAK	gi|590023997|gb|EXK25855.1|hypothetical protein FOMG_17509 [Fusarium oxysporum f. sp. melonis 26406]	EXK25855	2.39e-163	98.1982	458.373	222	218		calcium-dependent cysteine-type endopeptidase activity;intracellular;proteolysis	Molecular Function;Cellular Component;Biological Process	Peptidase C2, calpain, catalytic domain;Peptidase C2, calpain, catalytic domain;Peptidase C2, calpain, catalytic domain	DOMAIN;DOMAIN;DOMAIN	Biological Process/Molecular Function/Cellular Component;;	proteolysis/calcium-dependent cysteine-type endopeptidase activity/intracellular;;	PF00648 (PFAM);G3DSA:3.90.70.10 (GENE3D);SSF54001 (SUPERFAMILY)
g40.t1	predicted protein	82	MKLLSVVTTLAILSTTVSTGPVAYGVCQAGCAGVVMACYGAAGYTWGATVGATAPATIIACNSAFGTCSAACAKVALLAPTP	gi|590048536|gb|EXK76060.1|hypothetical protein FOQG_19180 [Fusarium oxysporum f. sp. raphani 54005]	EXK76060	2.53e-48	100	153.68	82	82
g41.t1	---NA---	54	TIRAIKPVIDAYDYASEDEVFCDSRVPEGRVPGVATKLGSNRHRYSRPQRILAG	No Blast Hit
g42.t1	Ribonuclease H-like protein	84	MEALAAEFDFDKDERRIRCAPHFLNLAVRAMMYGSKRDNFDELLAHWGDKDFMTEEDEQRQLSDAINELGTDDDFGTPSMEEDL	gi|342888265|gb|EGU87628.1|hypothetical protein FOXB_01854 [Fusarium oxysporum Fo5176]	EGU87628	2.48e-54	100	174.866	84	84		nucleic acid binding;protein dimerization activity	Molecular Function;Molecular Function	Concanavalin A-like lectin/glucanase domain superfamily	HOMOLOGOUS_SUPERFAMILY			mobidb-lite (MOBIDB_LITE)
g43.t1	---NA---	32	MMKRLKKKKKKKKKKKKKKKKKKKKKKKKKKK	No Blast Hit										Glucose-methanol-choline oxidoreductase, N-terminal	DOMAIN			mobidb-lite (MOBIDB_LITE)
g44.t1	Tigger transposable element-derived protein 6	30	MANSLLADRKAPPVGKRWAHNFVKRQPELK	gi|477519134|gb|ENH71315.1|hypothetical protein FOC1_g10006172 [Fusarium oxysporum f. sp. cubense race 1]	ENH71315	2.7e-12	93.3333	63.1586	30	28		DNA binding;ATP binding;nucleus;transcription, DNA-templated;zinc ion binding;protein dimerization activity	Molecular Function;Molecular Function;Cellular Component;Biological Process;Molecular Function;Molecular Function	Ribonuclease H-like superfamily	HOMOLOGOUS_SUPERFAMILY			mobidb-lite (MOBIDB_LITE)
g45.t1	Transcription factor atf21	75	KQEDERKLKSAEKDMKQINRDLSTCATDLTLQVHNLKMKLLQHTDCDCALIQEYIANEAHRYIQDLGDKKQCQQP	gi|590051321|gb|EXK78845.1|hypothetical protein FOQG_16511 [Fusarium oxysporum f. sp. raphani 54005]	EXK78845	7.45e-47	100	155.606	75	75		DNA binding;DNA-binding transcription factor activity;regulation of transcription, DNA-templated	Molecular Function;Molecular Function;Biological Process
g46.t1	hypothetical protein FOQG_16512	284	MTPSSSVEPTKPRRKGARRISTLTPSQLACKRGKDREAQRAIRARTKEHIERLDRELAELKLRQSRDQTVQELLRRNRALEEELMRLKKNMRLQITSSLYPAPDLNSPQPSLPDSLLSTSTFNDNLGTSSDAIPSPRVSPFPGNYNYLPDYNQQYVPLSDNCGSWASTVSRPVPSNVSSPLSSADYSAGCISINVPSSILPSNTNSPSISVVFHKDVVEMEYNNVGCHSIIPQGLPLPDISEENSSTQSLDAGFQLNNPPLQFGTPHSHRYISHHYHQHSAWKI	gi|590051322|gb|EXK78846.1|hypothetical protein FOQG_16512 [Fusarium oxysporum f. sp. raphani 54005]	EXK78846	0	99.6479	578.556	284	283				Reverse transcriptase, RNA-dependent DNA polymerase;Reverse transcriptase, RNA-dependent DNA polymerase	DOMAIN;DOMAIN	;	;	G3DSA:1.20.5.170 (GENE3D);mobidb-lite (MOBIDB_LITE)
g47.t1	High-osmolarity-induced transcription protein 1	97	TPDKLAAWLKEDILLRRVAPPQKKPRARGKGKGKGKAVQLRRHLEQDQLEAAALAEAESLAEALEVPLVEAAELLADDREGYVPPTALAPAAADLAE	gi|477515755|gb|ENH68068.1|hypothetical protein FOC1_g10000221 [Fusarium oxysporum f. sp. cubense race 1]	ENH68068	2.76e-54	97.9381	175.637	97	95		nucleic acid binding	Molecular Function	GroES-like superfamily	HOMOLOGOUS_SUPERFAMILY			mobidb-lite (MOBIDB_LITE)
g48.t1	hypothetical protein FOXB_04208	442	MSQPSKEARVILALQALQNDPKLSFRRAAQIYEVDRNTLRNRKNGRQSRRDTMANSRKLSKLEEETVLQYALDLDSRGLPCRISVVEDMANRLLAARDAPPVGKRWAINFIQRQPELKSRYQRRYDYQRALCEDPTIIRNWFRLVENTIAKYGIRLDDIWNFDETGFMMGMISAGKVVTSAERRGRPKSVQPGSREWVTVIEAANAEGQSIPPFIIVTGKHHLRNWYEGSSLPADWAIATTPNGWTNNDTGLDWLKHFDKHTINRSVGSYRLLILDGHESHHSTDFEAYCKEKNIIPLYMPPHSSHLLQPLDIGCFGPLKRAYGREIEHLIRRSITHITKTQFFPAFYAAHQAAITESNIRGGFRGAGLAPFDPENVISKLNIRLQTPTPPKEDTSRAQ…	gi|342885177|gb|EGU85277.1|hypothetical protein FOXB_04208 [Fusarium oxysporum Fo5176]	EGU85277	0	88.6878	750.355	442	392		DNA binding;zinc ion binding;protein dimerization activity	Molecular Function;Molecular Function;Molecular Function	DDE superfamily endonuclease domain;HTH CenpB-type DNA-binding domain;DNA binding HTH domain, Psq-type;DNA binding HTH domain, Psq-type;DNA binding HTH domain, Psq-type;Homeobox-like domain superfamily	DOMAIN;DOMAIN;DOMAIN;DOMAIN;DOMAIN;HOMOLOGOUS_SUPERFAMILY	Molecular Function;;Molecular Function;;;Molecular Function	nucleic acid binding;;DNA binding;;;DNA binding	PF03184 (PFAM);PF03221 (PFAM);PF05225 (PFAM);mobidb-lite (MOBIDB_LITE);mobidb-lite (MOBIDB_LITE);SSF46689 (SUPERFAMILY)
g49.t1	DNA helicase, ATP-dependent, RecQ type	105	MGRRIRGLVMKQLEGKMDDEDEDNIEIDQITGEPVDCGGSWNIVWDLQSTHGTRIARQHYAVHIGFPGKLQPEMIATFKEISKLWHQFLEESSSAEEGKEAKAPK	gi|1040023812|gb|OBS16613.1|hypothetical protein FPOA_12774 [Fusarium poae]	OBS16613	1.08e-61	96.2264	208.764	106	102		nucleic acid binding;phosphomevalonate kinase activity;ATP binding;cytoplasm;cholesterol biosynthetic process;integral component of membrane;phosphorylation;oxidoreductase activity, acting on CH-OH group of donors;flavin adenine dinucleotide binding;oxidation-reduction process	Molecular Function;Molecular Function;Molecular Function;Cellular Component;Biological Process;Cellular Component;Biological Process;Molecular Function;Molecular Function;Biological Process
g50.t1	hypothetical protein FOXB_16476	72	MASSTTIPSAAPDPFDLGIHTPVNLNRGARAALLQNSPAAVNGTIGVSTGSGRMAQTPSSPLNPATTAAATE	gi|342869082|gb|EGU73014.1|hypothetical protein FOXB_16476 [Fusarium oxysporum Fo5176]	EGU73014	1.68e-34	91.6667	125.946	72	66		nucleic acid binding;RNA-DNA hybrid ribonuclease activity;zinc ion binding;RNA phosphodiester bond hydrolysis, endonucleolytic	Molecular Function;Molecular Function;Molecular Function;Biological Process	Reverse transcriptase, RNA-dependent DNA polymerase	DOMAIN			mobidb-lite (MOBIDB_LITE)
g51.t1	hypothetical protein S7711_10153	109	PDKKEATPGSDGHRDGQVDSDNTPKTSRHIRDMGKNKSPSTRRRYSVISKGFEAQESKIASLSTRIASLEEEVGRLSRGKKRKAIPNPNKRFMTLAEALVTGETISEAN	gi|666408974|gb|KEY73843.1|hypothetical protein S7711_10153 [Stachybotrys chartarum IBT 7711]	KEY73843	4.37e-69	98.1651	217.624	109	107		DNA binding;integral component of membrane	Molecular Function;Cellular Component	NAD(P)-binding domain superfamily	HOMOLOGOUS_SUPERFAMILY			mobidb-lite (MOBIDB_LITE)
g52.t1	hypothetical protein FOXG_21972	216	MYEPVFLQAWTKSPSGGRYWIVEYGGSTTRPVGGKEVYDHLEDVFERERGRQKGLPGEDLANGIGTTRDSQPTTFTDLRPWLERTGWERTFEGIDRELLRNLTTAPSPAPSHRGLILKGSGNRSGHVRSDERTISSADDERKITALITAVDVVIDRCEQTARTTGRSLLCWLRSVRPHGCYAKPFTFVGKAVSQAGHGLNDPQEQQPLVIKLGDLK	gi|1070317402|ref|XP_018255615.1|hypothetical protein FOXG_21972 [Fusarium oxysporum f. sp. lycopersici 4287]gi|1070362536|ref|XP_018254629.1|hypothetical protein FOXG_21713 [Fusarium oxysporum f. sp. lycopersici 4287]gi|590021402|gb|EXK23260.1|hypothetical protein FOMG_19961 [Fusarium oxysporum f. sp. melonis 26406]gi|902745017|gb|KNB16584.1|hypothetical protein FOXG_21713 [Fusarium oxysporum f.…	XP_018255615, XP_018254629, EXK23260, KNB16584, KNB17570	2.2e-157	99.537	444.121	216	215		nucleic acid binding	Molecular Function	FAD/NAD(P)-binding domain superfamily;FAD/NAD(P)-binding domain superfamily	HOMOLOGOUS_SUPERFAMILY;HOMOLOGOUS_SUPERFAMILY	;	;	mobidb-lite (MOBIDB_LITE);mobidb-lite (MOBIDB_LITE)
g53.t1	hypothetical protein FOCG_08805	56	MKIRPYKPEDLTAKEGQPDAADIIFNHPGYSDFSSHHIKLIAIALLSARESSFDHS	gi|591415391|gb|EXL50528.1|hypothetical protein FOCG_08805 [Fusarium oxysporum f. sp. radicis-lycopersici 26381]	EXL50528	4.23e-34	100	117.857	56	56
g54.t1	---NA---	60	RSGHAEPHDGGGGGEGDGSQGVEGARSRRTASHGMEAAVAGGEGTGPASVSDITGYRAIA	No Blast Hit										Ribonuclease H-like superfamily	HOMOLOGOUS_SUPERFAMILY			mobidb-lite (MOBIDB_LITE)
g55.t1	hypothetical protein FOQG_17588	159	ESIPTVSSPESTLPESIPTVSSPESVPTVSSPESVPTVSSPESVPTVSTPQFTLPESTAFQTLIKQSPNEPTQTTEGRTRALNSLHVPTKAVSVPTGKTDKTQPGTTDLSTVSSPSSSPTGKSLELDLSDAQFGEHARFIQINGEAAMQVHSIATLHLL	gi|590050196|gb|EXK77720.1|hypothetical protein FOQG_17588 [Fusarium oxysporum f. sp. raphani 54005]	EXK77720	1.78e-52	79.6178	176.792	157	125				Glycosyl hydrolase, five-bladed beta-propellor domain superfamily;Glycosyl hydrolase, five-bladed beta-propellor domain superfamily	HOMOLOGOUS_SUPERFAMILY;HOMOLOGOUS_SUPERFAMILY	;	;	mobidb-lite (MOBIDB_LITE);mobidb-lite (MOBIDB_LITE)
g56.t1	oxidoreductase	57	MEGATVAIVYLPPEEEDAQHTKTQVEKNGGQVILIPSDLSLSINCKDVAKRAVEALG	gi|342869461|gb|EGU73165.1|hypothetical protein FOXB_16325 [Fusarium oxysporum Fo5176]	EGU73165	7.85e-33	100	117.857	57	57		integral component of membrane;oxidoreductase activity;transmembrane transporter activity;transmembrane transport;oxidation-reduction process	Cellular Component;Molecular Function;Molecular Function;Biological Process;Biological Process
g57.t1	RTA1 like protein	269	MVFHLYHYDPSLAAAVIFIILFTATTILHFFQMIQTRTWFFLAFSCGGILEVIGYIGRTVPDTLGAYIGQSIFLLVAPALFAASIYMELGRIVVLVDGDRYLFVPRRWLTRIFVTGDVLSFFMQGAGGGMMGSDSASSRDLGEKLIVAGLFVQIVFFGCFVVTAALFHSRLRRNPTQKVITDKPPYFRHLIALYITSILIFVRSLVRVIEFIQGFDGFIISHEIFIYLFDAVPILAVMLIMNWTHPSEIKALLVGGKMAKGFRLVDSSD	gi|590022320|gb|EXK24178.1|hypothetical protein FOMG_19086 [Fusarium oxysporum f. sp. melonis 26406]	EXK24178	0	100	539.65	269	269		response to stress;integral component of membrane	Biological Process;Cellular Component	RTA-like protein	FAMILY	Biological Process/Cellular Component	response to stress/integral component of membrane	PF04479 (PFAM)
g58.t1	putative c6 zinc finger domain-containing protein	258	MHLAGLRPLQREHYEQCCRRHQNKAIPDYRQAIQNMKVEESGQVFAMASLVILLTLATVSDNALAQEDTSAGNKPSVADIVSIFTTVKGLEAILNNDSPTRHAVINSPYEAAMTGHTIADAQNFDLPVNVQLRYRELTTSCLDSLLPGKESAKQTCREAVNLLQGIHRELLFLVSKQDYNAKVDLNPAYLVKWFALVSAEFITMLRQNNTAALIIVGEFFALMTLLDGRRIESDALRIHIPTVIPPIPTHRVNVEPRL	gi|590022319|gb|EXK24177.1|hypothetical protein FOMG_19085 [Fusarium oxysporum f. sp. melonis 26406]	EXK24177	4.68e-167	94.8	474.167	250	237		regulation of transcription, DNA-templated	Biological Process
g59.t1	transposase-like protein	458	MVTTKRFVNFSRPFGVFQPAVTWLRRKPNVQISTLHSLYNLLHQAQNIMGLLSYAKRGDRDERAYAGSGGAAAPAKHLMDPPPDGHGPPKGAPCTVKVATIRTILEQAHAAAAENPPKRRRLNDQSGDSIDPDQLEVLYVRFITARSLPFRLVECPEFRALSAYINNDIDNWLPDTHETTRKCIMWHCDLWTSPNSLAILGVVGHYVTEDGQLEHHILALKDIDSEHDGSHLAAAILEVVDEWGFASKLEYFVMDNAGNNDTMMRSLSLGLLRRNDIQYDPKAHRLRRQGHIINLTAKAFLFVTDNEKLERDDAGLHNMTLKHIETWQKKGPLGRLHNFVIYIQRSVQRSQKFLAISHNRRLARDNDTRWSSWYTISRAALNLRDAIDGYFNKWMDADC…	gi|590022318|gb|EXK24176.1|hypothetical protein FOMG_19084 [Fusarium oxysporum f. sp. melonis 26406]	EXK24176	0	100	781.941	377	377		catalytic activity;binding;metabolic process	Molecular Function;Molecular Function;Biological Process	Fatty acid desaturase domain;Fatty acid desaturase domain;Ribonuclease H-like superfamily	DOMAIN;DOMAIN;HOMOLOGOUS_SUPERFAMILY	;;	;;	mobidb-lite (MOBIDB_LITE);mobidb-lite (MOBIDB_LITE);SSF53098 (SUPERFAMILY)
g60.t1	ycfA-like protein domain-containing protein	140	MRRHLKTIFATEIFKKASEPHRAVLLAQRIRTEILNHHWWRWIEMECRHVDEVRKRFRDNIYPGTPLPIRYDKALGALELLLVNQVIYRASRLRELLPFVPGLQKHWNLEPKANLPNTIGFLKREASANTQEALTEDPLD	gi|591483477|gb|EXM13607.1|hypothetical protein FOTG_17951 [Fusarium oxysporum f. sp. vasinfectum 25433]	EXM13607	2.49e-90	98.5714	285.034	140	138		mRNA binding;protein dimerization activity	Molecular Function;Molecular Function
g61.t1	membrane primary amine oxidase	103	MRWAYTFTRKGMASELLGQLISKVRTQYGIQVYAIQMDGGSELYGASLKNLEYTHGVKIIKTTPYTPEFNGVAERSNRIIFDKVRATMESERIPIELWPLVLE	gi|1040024512|gb|OBS17269.1|hypothetical protein FPOA_26604 [Fusarium poae]	OBS17269	2.09e-64	100	214.157	103	103		nucleic acid binding;ATP binding;zinc ion binding;DNA integration;protein dimerization activity	Molecular Function;Molecular Function;Molecular Function;Biological Process;Molecular Function	Ribonuclease H superfamily;Ribonuclease H-like superfamily	HOMOLOGOUS_SUPERFAMILY;HOMOLOGOUS_SUPERFAMILY	Molecular Function;	nucleic acid binding;	G3DSA:3.30.420.10 (GENE3D);SSF53098 (SUPERFAMILY)
g62.t1	reverse transcriptase	68	IPTNPHGNTIDLAVTNMPLAEATVEDHLATSSDHFTLSLTVPDAGLAPMQPGRVRVTTDDELKRSLRS	gi|1070360938|ref|XP_018253760.1|hypothetical protein FOXG_14138 [Fusarium oxysporum f. sp. lycopersici 4287]gi|902744148|gb|KNB15715.1|hypothetical protein FOXG_14138 [Fusarium oxysporum f. sp. lycopersici 4287]	XP_018253760, KNB15715	1.45e-34	98.4375	129.798	64	63		nucleic acid binding;RNA-directed DNA polymerase activity;RNA-DNA hybrid ribonuclease activity;exonuclease activity;RNA-dependent DNA biosynthetic process;zinc ion binding;RNA phosphodiester bond hydrolysis, endonucleolytic	Molecular Function;Molecular Function;Molecular Function;Molecular Function;Biological Process;Molecular Function;Biological Process	FAD/NAD(P)-binding domain superfamily	HOMOLOGOUS_SUPERFAMILY			mobidb-lite (MOBIDB_LITE)
g63.t1	hypothetical protein FOC4_g10000120	61	MAVNWYFGIRESEYGWIQPENTVNVDEGGIMAGFGLDSLVIGSSDPRRKAFLKGSQSRTWT	gi|475672024|gb|EMT69253.1|hypothetical protein FOC4_g10000120 [Fusarium oxysporum f. sp. cubense race 4]	EMT69253	1.22e-35	98.3607	126.716	61	60		nucleotide binding;DNA binding;integral component of membrane	Molecular Function;Molecular Function;Cellular Component
g64.t1	related to reverse transcriptase	222	MDVQGAFDTVMRNRLVLRLREQGWPDYLARWAGSFMSGRSARVRYQDTVTPPSPLQCGLPQGSPVSPILFLLYTEPIYRLGNPWGRFGYADDTAILSIGDTVDETTAMASSSIEEMVRWGAANGVSFDTKKTEVMHFSRRTLRTAPAVRHGDVEKHPESALRWLGIWLDSRLSFRLHVEKWAAKAKAVAYHLRGLTNTIHGPLPSAVRSAVRACVEPVLLHG	gi|342869519|gb|EGU73183.1|hypothetical protein FOXB_16307 [Fusarium oxysporum Fo5176]	EGU73183	5.76e-153	96.8468	444.121	222	215		nucleic acid binding;RNA-directed DNA polymerase activity;RNA-DNA hybrid ribonuclease activity;RNA-dependent DNA biosynthetic process;zinc ion binding;RNA phosphodiester bond hydrolysis, endonucleolytic	Molecular Function;Molecular Function;Molecular Function;Biological Process;Molecular Function;Biological Process	Ribonuclease H superfamily;Reverse transcriptase domain;Reverse transcriptase domain	HOMOLOGOUS_SUPERFAMILY;DOMAIN;DOMAIN	;;	;;	G3DSA:3.30.70.270 (GENE3D);PF00078 (PFAM);SSF56672 (SUPERFAMILY)
g65.t1	related to reverse transcriptase	107	MVRWGAANGVSFDTKKTEVMHFSRSKLSTAPAVRHDDVEKHPESALRWLGIWLDSRLSFRVHVEKWAAKAKAVAYHLRGLTNTIHGPLPSAVRSAVRACVEPVLLHG	gi|1111478173|emb|CZR49649.1|uncharacterized protein FPRO_14872 [Fusarium proliferatum ET1]	CZR49649	4.92e-63	96.2617	213.001	107	103		nucleic acid binding;RNA-directed DNA polymerase activity;RNA-DNA hybrid ribonuclease activity;RNA-dependent DNA biosynthetic process;zinc ion binding;RNA phosphodiester bond hydrolysis, endonucleolytic	Molecular Function;Molecular Function;Molecular Function;Biological Process;Molecular Function;Biological Process
g66.t1	hypothetical protein FOTG_17673	120	SLIEAATKLARDRAEEYNAKLKVFQAFCAKFEEAAKQFTTGPEREFAQKFADSFLDSWNQALTDAKSAPAPTYSAIAALPPAANNALAHQPRYHQQQRQQQQPPHRQGQPTISAPLRVDL	gi|591483819|gb|EXM13887.1|hypothetical protein FOTG_17673 [Fusarium oxysporum f. sp. vasinfectum 25433]	EXM13887	7.13e-42	95.8678	148.673	121	116		binding	Molecular Function	Zinc finger C2H2 superfamily	HOMOLOGOUS_SUPERFAMILY			mobidb-lite (MOBIDB_LITE)
g67.t1	reverse transcriptase	327	RLYWRNLIDTFSDSSSVFKAVRWLKSPGPFQPPPLQVDDVVYESQTDKANALRRATLERRTADDDIQDPWMLVSPPRLIPFLLEISLDEAQCATLHTGNTSPGSDNITVNLLKALWHIIGTHVRRLFERCLSAGHHPKPFREAEVVMIAKLGRRDLTSLRAWRPISLLSCLGKGLERLIASRLAWAAIHYSVLHPQQADALPKRSATDLVTALIHDIEEAFARKKVATLVTMDIQGAFDTVMRNRLVLRLREQGWPDHLARWAGSFMNGRSTRARYQDTLTSSSSLAAWQSLSQRSLQGSQRCKFQANLIRRLDCPDKAKKMQLVAS	gi|477522167|gb|ENH74239.1|hypothetical protein FOC1_g10001881 [Fusarium oxysporum f. sp. cubense race 1]	ENH74239	0	95.4545	551.206	286	273		nucleic acid binding;RNA-directed DNA polymerase activity;RNA-DNA hybrid ribonuclease activity;RNA-dependent DNA biosynthetic process;zinc ion binding;RNA phosphodiester bond hydrolysis, endonucleolytic	Molecular Function;Molecular Function;Molecular Function;Biological Process;Molecular Function;Biological Process	Ndc10, domain 2;Reverse transcriptase domain;Reverse transcriptase domain	DOMAIN;DOMAIN;DOMAIN	;;	;;	G3DSA:3.30.70.270 (GENE3D);PF00078 (PFAM);SSF56672 (SUPERFAMILY)
g68.t1	insulysin	420	MYSRELNLYFPFIDEEFIFATQPSRYINHLIGHEGPGSIMSYIRSKGWANGLNAGAYPMCPGTPGIFDMQVRLTEDGLKNYPEIVKVFFPYIALLPDVDFKFKLKTPASRFTSRISSVMQKTLPREWLLSGHSRLREFAPDQIEKAVAAIRPDNSCMVIVSRNYPGDWDWKEKWYGTEYRHDKIPDDLMQECKKAFAVSPQDRLPTLHLPHRNQFIHNEPEVEKQEMDEQALNPRVIRNDSTARTQWKKDDIFWVPRANVIVSLKTPLFYASAENNVKARLFLDLVRDALEMYSYDAELAGLQYKVSLDSRGLFLDVSGYNDKLPVLLDQIVTIMRDLDIKKYRLRLRPTMRGAGSGAFECHLEGIRLFQKQMLGQVFIEVYVHGNMYKEDALKATDMV…	gi|590051196|gb|EXK78720.1|insulysin [Fusarium oxysporum f. sp. raphani 54005]	EXK78720	0	93.9173	773.081	411	386		catalytic activity;metal ion binding	Molecular Function;Molecular Function	Peptidase M16, middle/third domain;Peptidase M16, middle/third domain;Peptidase M16, middle/third domain;Metalloenzyme, LuxS/M16 peptidase-like;Metalloenzyme, LuxS/M16 peptidase-like	DOMAIN;DOMAIN;DOMAIN;HOMOLOGOUS_SUPERFAMILY;HOMOLOGOUS_SUPERFAMILY	;;;Molecular Function/Molecular Function;Molecular Function/Molecular Function	;;;metal ion binding/catalytic activity;metal ion binding/catalytic activity	PF16187 (PFAM);G3DSA:3.30.830.10 (GENE3D);G3DSA:3.30.830.10 (GENE3D);SSF63411 (SUPERFAMILY);SSF63411 (SUPERFAMILY)
g69.t1	insulysin	252	MHDQLSISSGRLSQSCCLFPSAAWLPHLPLRNDLPTIPHATNRTVNVGIFDPANIWPQQPFLDTPNSRVPHAEHEEQTSTPADGVPMMMLVADSLKKPSLNDRDYRVIRLNNEPEALRMHDFETDKAIAALDINVGNFSDESDISGTAHAVEHFFLIGTEKFSIENEYSQCLSANSGSSNAYTGPTSMNYFFYISVKPNKGQDPFDTNPSPLSGALDRFAQFFIEPLFLSETLDRELKAVDLENKKSLQNDT	gi|342868030|gb|EGU72628.1|hypothetical protein FOXB_16862 [Fusarium oxysporum Fo5176]	EGU72628	4.48e-124	86.2559	356.681	211	182		catalytic activity;metal ion binding	Molecular Function;Molecular Function	Peptidase M16, N-terminal;Peptidase M16, N-terminal;Peptidase M16, N-terminal;Metalloenzyme, LuxS/M16 peptidase-like	DOMAIN;DOMAIN;DOMAIN;HOMOLOGOUS_SUPERFAMILY	;;;Molecular Function/Molecular Function	;;;metal ion binding/catalytic activity	PF00675 (PFAM);G3DSA:3.30.830.10 (GENE3D);mobidb-lite (MOBIDB_LITE);SSF63411 (SUPERFAMILY)
g70.t1	hypothetical protein FOQG_19466	220	MPSDELIPVSSTPSSPRPSSIFSCQSSNTDIDSSADTFINADDELVNRPTTFPAQPPPEAPQAKFLRQQLVFAVILLRKLRRFLGLDPSKLVEESTARRVWIAIEEGNIDAVFTVDTDKIGVLAPEVLDDLRQVSKSCSIRDRIFGEVELLKITENLRMYCRDSERAQSLPTTLRYTAAIVYLACVQTLDCGGFVEREKLEVFRHLDLFLQQSPKGSIAI	gi|590048244|gb|EXK75768.1|hypothetical protein FOQG_19466 [Fusarium oxysporum f. sp. raphani 54005]gi|590051198|gb|EXK78722.1|hypothetical protein FOQG_16622 [Fusarium oxysporum f. sp. raphani 54005]	EXK75768, EXK78722	7.51e-159	100	444.121	220	220				Histidine kinase/HSP90-like ATPase superfamily	HOMOLOGOUS_SUPERFAMILY			mobidb-lite (MOBIDB_LITE)
g71.t1	hypothetical protein FOQG_19515	608	MPIEIVSLLVELLDAEDVFNMVLTCKYLSYIPYDRRMCRLALLKVPYSTEAQEAHSTKNFPKAFRKLAKRRMAVQSADPWIVAIVAMADQFIYTNGHLCYTVNSKHLRVLDTLHKKPTFELTVDVALLLKAAVRDYDPQSSHTFKPLYYAEGVISCLATQVLEDSTTCSWLLIFELIESPRWVVVQRPDASYPSFVRNDKNYLFWGSKSHARLDDSSRWGIHCLNLQTRKWADSQLILWDLNGENIGSDVCFEIFDGQFYCVSNTFRTEADDGMRNNFYQVLRFPVDNAVHEKCEIPPMRNLWRLHDSECTVDERWTSLQLTKDEKTGNLLIVETRKEWFPGNAGSQRTCYRKELQFETQAKVPRPEHSLHTPLESAMGSLEEAEWRSEDHIEERSSEK…	gi|590048195|gb|EXK75719.1|hypothetical protein FOQG_19515 [Fusarium oxysporum f. sp. raphani 54005]	EXK75719	0	99.8355	1270.37	608	607				Histidine kinase/HSP90-like ATPase superfamily	HOMOLOGOUS_SUPERFAMILY			mobidb-lite (MOBIDB_LITE)
g72.t1	hypothetical protein FOCG_14672	940	MLNTIFGWNKEVEDLIREEMSRHPQGSASRILLAKWLGDIDPNILNANFKNMTSSDWMLLALSGIGGHTSQQKLGHTYVQRLLEAGDVHTAVTIMLGMGDHNEAIEVYISHKRYMEALILTCLSAPSVWERQAAIIKKWGEWAVQHGQQQLAIRCFACTDQESTEPWTSPSASQLNFQAMTPSIPEVLSPHLSPPGVQRGPQRSIAKTSALKLITSFGDQTQKYKFFADVSGQTPIAAGVTPIVDSAGSPAFSHASNNEVTTAFLRPSNSSRFNTPVSARGRGCLPSIGEIPSDLNREALRSAELSAVPYDNKPRSTLTRIPSGNDNTTMGTALQRAATASPMMMREHAQHVVQLSDGYFPPPDRATMLKTQQASHNPRNDSRDRILVGLNLQRQVGPA…	gi|591408059|gb|EXL43196.1|hypothetical protein FOCG_14672 [Fusarium oxysporum f. sp. radicis-lycopersici 26381]gi|591408060|gb|EXL43197.1|hypothetical protein FOCG_14672 [Fusarium oxysporum f. sp. radicis-lycopersici 26381]gi|591408061|gb|EXL43198.1|hypothetical protein FOCG_14672 [Fusarium oxysporum f. sp. radicis-lycopersici 26381]gi|591408062|gb|EXL43199.1|hypothetical protein FOCG_14672 [Fus…	EXL43196, EXL43197, EXL43198, EXL43199, EXL43200	0	80.8429	1451.8	1044	844		transcription coregulator activity;transcription factor binding;regulation of nucleic acid-templated transcription	Molecular Function;Molecular Function;Biological Process	Ribonuclease H-like superfamily;Ribonuclease H-like superfamily;Ribonuclease H-like superfamily;Ribonuclease H-like superfamily	HOMOLOGOUS_SUPERFAMILY;HOMOLOGOUS_SUPERFAMILY;HOMOLOGOUS_SUPERFAMILY;HOMOLOGOUS_SUPERFAMILY	;;;	;;;	mobidb-lite (MOBIDB_LITE);mobidb-lite (MOBIDB_LITE);mobidb-lite (MOBIDB_LITE);mobidb-lite (MOBIDB_LITE)
g73.t1	hypothetical protein FOPG_15978	464	MRLPTTKSLHRLSIENPWFAVDPLFWTSQHLRLLDCHFQHLDSALPPSSSSSIAADKNLIMHSRRLAKMNSPIVKSISVGHLLRCQDSPLEKVDDSAPFTFAGRAVHSPDCDVFQVSTTSTQQRPIVGYYHYDKVTRERQRVLRPRLHPGDGCNYPVSKMYQRKLRTVTPSLWFEDSYLVCVLLSLAQLQWRKPRKPRTPRPKAFSARLLVTNKSDTTLAHIFQADIPYELLEALNHPTLDMESFVWPTIQHIQVPFEPYASFAKRIIVQLVGYEYSSAVKPQPEVVQRGEKRKRDESDVVGQRRSYHHDRVVAANCHSRVWFGQLGAEDIGHVGSANMFLGKILRGCWVSQMVAFMAHQLRIQLNQGARSDRDPAEHLRRSQRFGAALYAWEQSEEPF…	gi|591434922|gb|EXL67927.1|hypothetical protein FOPG_15978 [Fusarium oxysporum f. sp. conglutinans race 2 54008]	EXL67927	0	99.3464	628.632	306	304
g74.t1	hypothetical protein FOPG_15977	330	MAKSYFDAIRSERAYRSSFQAEQANDLTFSLSNLQTPASNWGREQLFTCHVVISPAQDTLLPGYKNDHIAIDHNISDDARRQIDNFLQGPDPKDLGQSEHYLVHTYGASLGQAWAALAAVKARRSGVADLDVIKDVIPTNNEGTPESKRLRYNTDCKDFVNSGTLQIGSSSPTSKLLGGTPDSSIGYVDQAPTRDLPLEDNTVRLTSCVMRHILYYTQLPGSTTIIEFRDTRQRMGLQIQDLGGEVTAIDDGGFCLKVEEENGRFTVVRNMVALLEAKRNLKVIEGKPMISDECLSQMTCEAILARATDPLDEFQDERCVHLSFVNLATD	gi|591434921|gb|EXL67926.1|hypothetical protein FOPG_15977 [Fusarium oxysporum f. sp. conglutinans race 2 54008]	EXL67926	0	99.375	658.677	320	318
g75.t1	hypothetical protein FOXB_05761	74	MAIKFVHHKGADNKPKPTIFYFTPTRKLLFCAVSTILSLALHDNAFDAPSLTDAAVIFRSRPPRFKHCIPLRWK	gi|342883183|gb|EGU83725.1|hypothetical protein FOXB_05761 [Fusarium oxysporum Fo5176]	EGU83725	4.29e-47	100	164.851	74	74				Protein of unknown function DUF3435	FAMILY			PF11917 (PFAM)
g76.t1	hypothetical protein FOXB_00070	201	MTLDKKTTKRENMPNRDEANDSMDDAMRNATTQRTELPSDMPQLGGTREEENNETTAKLFCTPSSSPSSSPSSSPRRFFTPSGSYARQKLVEHRSRRAEAQRKIVEEDRKRVEAGMIKRAIAESLKTTTITQACTTVQNTDQPKPLSSLKDPLPHDEKDNSSSSFPQEVASPAGSEDSDEGAWLDELPHEELINNGIISVI	gi|342890641|gb|EGU89410.1|hypothetical protein FOXB_00070 [Fusarium oxysporum Fo5176]gi|590022481|gb|EXK24339.1|hypothetical protein FOMG_18923 [Fusarium oxysporum f. sp. melonis 26406]gi|591430263|gb|EXL64671.1|hypothetical protein FOPG_19073 [Fusarium oxysporum f. sp. conglutinans race 2 54008]	EGU89410, EXK24339, EXL64671	7.56e-147	100	412.149	201	201		protein kinase activity;ATP binding;protein phosphorylation	Molecular Function;Molecular Function;Biological Process	OTT_1508-like deaminase;OTT_1508-like deaminase	FAMILY;FAMILY	;	;	mobidb-lite (MOBIDB_LITE);mobidb-lite (MOBIDB_LITE)
g77.t1	Putative tubulin--tyrosine ligase C12B10.04	414	MKLFVLIELGYHWLNDALQDYIASAYECTFVKHTDELPTEEHLLLIFSHTQPEKPMVIPTNSKALFSMYPLTDALTRKDCLSMVVKYWSAKRPGSVLSGCMPATVSFEIDYAEYLDEALAESDSYDLCTSLSHNTGLMPKDRQWWILKPALTARGDGIRLFSDESQLRESFESVEDDDDEISEDGKARFSNHALASGAVPSSCLRHFIAQRYISNIPRLDNRKFHIRAYVLAVGRLQLYVYQELLVISASEPYRPPWESMSRGSALTNTHLQGTVCSESARRDFWTLPDDLFGQDGSWKDRAYFRIQQIAGECFLAAATMNTNIALHPDCFEIFALDFLIDQDEHVWLMEVNSGPGLSAEGIGSRIAKGFFKATADVLLQSELGLRPRHSNGESMEKVL…	gi|590022482|gb|EXK24340.1|hypothetical protein FOMG_18924 [Fusarium oxysporum f. sp. melonis 26406]	EXK24340	0	99.7585	860.136	414	413		cellular protein modification process;ligase activity	Biological Process;Molecular Function	Helitron helicase-like domain;Tubulin-tyrosine ligase/Tubulin polyglutamylase;Tubulin-tyrosine ligase/Tubulin polyglutamylase	DOMAIN;FAMILY;FAMILY	;Biological Process;	;cellular protein modification process;	G3DSA:3.30.470.20 (GENE3D);PF03133 (PFAM);SSF56059 (SUPERFAMILY)
g78.t1	reverse transcriptase	233	LSSMRTTPSSFTDTLFCTIDTSRVSEEDGGKAQVGEVRQAIEEKVRAREGGQPNWRCAAVVKDVRNEDRIKVVCRDEAELQLVREAAERTMVKGVRVLRDQLYPVKVDGANRTAVLDSSGNILPGAAEALGKENEVTIAKMHWLSNKENGKMYGSMVIYVTKASDARRLLDERYFHLAGESASTNVFERRQGPDQCYNCWETGHKAFACSKTQRCGKCAETGHRHRDCQAVEP	gi|1070317268|ref|XP_018255548.1|hypothetical protein FOXG_21954 [Fusarium oxysporum f. sp. lycopersici 4287]gi|902745936|gb|KNB17503.1|hypothetical protein FOXG_21954 [Fusarium oxysporum f. sp. lycopersici 4287]	XP_018255548, KNB17503	1.17e-173	100	496.508	233	233		nucleic acid binding;RNA-directed DNA polymerase activity;RNA-DNA hybrid ribonuclease activity;RNA-dependent DNA biosynthetic process;zinc ion binding;protein dimerization activity;RNA phosphodiester bond hydrolysis, endonucleolytic	Molecular Function;Molecular Function;Molecular Function;Biological Process;Molecular Function;Molecular Function;Biological Process	Zinc finger, CCHC-type superfamily;Zinc finger, CCHC-type superfamily;Zinc finger, CCHC-type superfamily	HOMOLOGOUS_SUPERFAMILY;HOMOLOGOUS_SUPERFAMILY;HOMOLOGOUS_SUPERFAMILY	Molecular Function/Molecular Function;Molecular Function/Molecular Function;Molecular Function/Molecular Function	nucleic acid binding/zinc ion binding;nucleic acid binding/zinc ion binding;nucleic acid binding/zinc ion binding	G3DSA:4.10.60.10 (GENE3D);G3DSA:4.10.60.10 (GENE3D);SSF57756 (SUPERFAMILY)
g79.t1	sulfate transporter	144	AMLALTFFGFLHVPINVPALALNRGEDHLDLNKELRLHGYSNFLSGCFGSIQNYLVYANTVFFMRSGGNVRLAGYMLAAATFGVMVVGPSLIAFIPVMMVGTLVYDLGFELLVEALWLPRKRLKLSEYLTVVVIVLVMSVHDFV	gi|342876355|gb|EGU77979.1|hypothetical protein FOXB_11510 [Fusarium oxysporum Fo5176]	EGU77979	1.32e-91	100	290.812	144	144		secondary active sulfate transmembrane transporter activity;integral component of membrane;sulfate transmembrane transport	Molecular Function;Cellular Component;Biological Process	SLC26A/SulP transporter domain	DOMAIN	Biological Process/Cellular Component/Molecular Function	sulfate transport/integral component of membrane/sulfate transmembrane transporter activity	PF00916 (PFAM)
g80.t1	nwd1 protein	239	PGLPIDQVSPPNPDPLASIRYSCVFWVDHLDDSEPLVKMRDKDLQDAVIVHDFLRKKYLYWLESLSLLRSMSEGVTAVRKLEALVVKAKEARQLMELLRDARRFILSHKRVMEIAPLQVYASALVFSPTRSLIRELFEKDEPNWITLKPSVESDWNACLQTLEGHHSSVTSVAFSANGQRVASGSRDETVKIWDTATGTCMQTLEGHDDSVTSVAFSADGQRVASGSSDETVKIWDAAT	gi|587681865|gb|EWZ28470.1|hypothetical protein FOZG_17863 [Fusarium oxysporum Fo47]	EWZ28470	3.13e-150	94.9791	443.736	239	227		eisosome;eisosome assembly	Cellular Component;Biological Process	Reverse transcriptase domain;WD40 repeat;WD40 repeat;WD40-repeat-containing domain superfamily	DOMAIN;REPEAT;REPEAT;HOMOLOGOUS_SUPERFAMILY	;Molecular Function;;Molecular Function	;protein binding;;protein binding	G3DSA:2.40.50.140 (GENE3D);PF00400 (PFAM);G3DSA:2.80.10.50 (GENE3D);SSF50978 (SUPERFAMILY)
g81.t1	hypothetical protein FOXB_16972	132	ANSARLTNDDLRRQMLNTIFGWNKEVEDLIRDEMSRHPQGSPSRILLAKWLGDIDPNIMNANFENMTSSDWMLLALSGIGGHTSQQKLGHTYVQRLLEAGDVHAAVTIMLGMGDHNDAIEVYISHKRYMEAL	gi|342867653|gb|EGU72519.1|hypothetical protein FOXB_16972 [Fusarium oxysporum Fo5176]	EGU72519	5.9e-93	100	280.026	132	132		transcription coregulator activity;transcription factor binding;regulation of nucleic acid-templated transcription	Molecular Function;Molecular Function;Biological Process
g82.t1	hypothetical protein FOZG_18411	131	LRYDDPRAIYQRYTAAREDWYKAQPPGSAKTDQRYRKAMGLPLQYSKADYDWCLDWKQMARCCETPTGSREWTKEEMKAYLDWDKSENDRIDVKVADEIVVAPFSSRRGPGEIWRACEEDSEEQQALYSAP	gi|587681270|gb|EWZ27875.1|hypothetical protein FOZG_18411 [Fusarium oxysporum Fo47]	EWZ27875	2.07e-89	96.9231	263.848	130	126		regulation of transcription, DNA-templated	Biological Process
g83.t1	hypothetical protein FG05_30494	131	SFELQSEAYGMLERVEEDLEHWRAKGPVGKLHNIVKFIRASPQRTEAFKAHAREQEEADIYKLAEESTAELEVIQNNATRWNSTYMMIERALIKQSELNSFIQDLGLEADASKRVPAADILTSDDWKVLRE	gi|596544040|gb|EYB24265.1|hypothetical protein FG05_30494 [Fusarium graminearum]	EYB24265	1.23e-88	100	267.314	131	131		RNA polymerase II transcription factor activity, sequence-specific DNA binding;nucleic acid binding;iron ion binding;nucleus;regulation of transcription by RNA polymerase II;zinc ion binding;secondary active sulfate transmembrane transporter activity;integral component of membrane;oxidoreductase activity, acting on paired donors, with incorporation or reduction of molecular oxygen;heme binding;pr…	Molecular Function;Molecular Function;Molecular Function;Cellular Component;Biological Process;Molecular Function;Molecular Function;Cellular Component;Molecular Function;Molecular Function;Molecular Function;Biological Process;Biological Process	Ribonuclease H-like superfamily	HOMOLOGOUS_SUPERFAMILY			SSF53098 (SUPERFAMILY)
g84.t1	predicted protein	301	MSRSGSPKKQRTRNTAPDPDATPRQKGAASLSDVSLGYASSESGSNRSIPISSGSSSPRKRELELRNAKQYPLQRKRISAGIAQITPLMQDLAHLINGPTIPYNMKAKTMLTIVLTTSTQCRIYPDLRDPDPFITDARIDYGIFFEPREDSSLYSAIKTFKARNENNRVAHVQLTDERDTPLAVSIETKNPKSTGGGVAGPAQLGTWVRAHFRHLESLPRADPKNLPMLPIIFVNGADWRVDFAQRTPDKLIIWESIQIGSTDSSHGCYAIIAALQRLAGWCRDEYAPWWEKALAGLEGPV	gi|342876309|gb|EGU77939.1|hypothetical protein FOXB_11549 [Fusarium oxysporum Fo5176]	EGU77939	0	99.6678	617.846	301	300				Tetratricopeptide-like helical domain superfamily	HOMOLOGOUS_SUPERFAMILY			mobidb-lite (MOBIDB_LITE)
g85.t1	patatin-like serine	161	MTFVESKSNDKGNDRQTQPKKVPTSRLYQDGDAADLDTPMSSHERRHLLFLATSRDRWRSHKVHAYCPACILRRPEYGLPCGHMYCEYDIRRLGRKVWRETYAVEECTCCQARFTGVVFKFRPKTKGIRVLALDGGGSMLWVFLPGMPIIDLFDVCAGTSS	gi|591405619|gb|EXL40756.1|hypothetical protein FOCG_16700 [Fusarium oxysporum f. sp. radicis-lycopersici 26381]	EXL40756	9.54e-109	92	338.961	175	161		integral component of membrane;lipid catabolic process;hydrolase activity	Cellular Component;Biological Process;Molecular Function	SLC26A/SulP transporter domain;SLC26A/SulP transporter domain	DOMAIN;DOMAIN	;	;	G3DSA:1.10.1170.10 (GENE3D);mobidb-lite (MOBIDB_LITE)
g86.t1	hypothetical protein FOTG_16031	46	MKKGVGELAPDGMPRGDVMASFPRARTMRRFLFFCRERGMKMTKKE	gi|591485764|gb|EXM15633.1|hypothetical protein FOTG_16031 [Fusarium oxysporum f. sp. vasinfectum 25433]	EXM15633	3.48e-25	97.8261	93.2041	46	45
g87.t1	Fot2 transposase	50	MGRRQEAKRFDYFTPKVVHWYFDMRDGQYGWIKPENTVNVDEGGIMTDFG	gi|1040022369|gb|OBS15257.1|hypothetical protein FPOA_13850 [Fusarium poae]	OBS15257	1.36e-27	94	108.997	50	47		DNA binding;proteolysis;serine-type peptidase activity;protein dimerization activity	Molecular Function;Biological Process;Molecular Function;Molecular Function
g88.t1	bloom syndrome protein	155	VVLDGMPTGGGKSLCYQLPAVIKTGKTQGITIVVSPLLSLMQDQVDHMKALGVQAVAFNGQYSVEYKRQIMTAFEKRSPEDYIELLLRTLYDKGKLARIVIDEAHCVSQWGHDFWSDYKTLGEVRQKYPGVPVMALTATATQNVIVDIRHNLGMD	gi|587732299|gb|EXA30015.1|bloom syndrome protein [Fusarium oxysporum f. sp. pisi HDV247]	EXA30015	1.13e-92	88.5542	294.278	166	147		nucleic acid binding;ATP binding;nucleus;DNA replication;DNA repair;DNA recombination;DNA duplex unwinding;ATP-dependent 3'-5' DNA helicase activity	Molecular Function;Molecular Function;Cellular Component;Biological Process;Biological Process;Biological Process;Biological Process;Molecular Function	DEAD/DEAH box helicase domain;DEAD/DEAH box helicase domain;P-loop containing nucleoside triphosphate hydrolase	DOMAIN;DOMAIN;HOMOLOGOUS_SUPERFAMILY	Molecular Function/Molecular Function;;	ATP binding/nucleic acid binding;;	PF00270 (PFAM);G3DSA:3.40.50.300 (GENE3D);SSF52540 (SUPERFAMILY)
g89.t1	reverse transcriptase	60	MGDKIPPLKRRDGTATSDKAEQAEELLSVFFPTPPAVIEDEERRPAQREIAMPEVALEEV	gi|1040023395|gb|OBS16227.1|hypothetical protein FPOA_13032 [Fusarium poae]	OBS16227	6.06e-26	90	104.76	60	54		nucleic acid binding;endonuclease activity;membrane;nucleic acid phosphodiester bond hydrolysis	Molecular Function;Molecular Function;Cellular Component;Biological Process	Ndc10, domain 2;Ndc10, domain 2	DOMAIN;DOMAIN	;	;	mobidb-lite (MOBIDB_LITE);mobidb-lite (MOBIDB_LITE)
g90.t1	acyl-CoA desaturase	75	MQKKLDQKRATLNWGIRLDHLPVVDWDNFVAQARDGKCLIVVAGVIHNVADFINDHPGGRTLITSAIGKDATAIF	gi|913853997|emb|CRK25375.1|hypothetical protein BN1723_003281 [Verticillium longisporum]	CRK25375	2.41e-35	89.3333	132.494	75	67		mitochondrion inheritance;stearoyl-CoA 9-desaturase activity;unsaturated fatty acid biosynthetic process;electron transfer activity;heme binding;electron transport chain;integral component of endoplasmic reticulum membrane;metal ion binding	Biological Process;Molecular Function;Biological Process;Molecular Function;Molecular Function;Biological Process;Cellular Component;Molecular Function	Cytochrome b5-like heme/steroid binding domain superfamily;Cytochrome b5-like heme/steroid binding domain;Cytochrome b5-like heme/steroid binding domain superfamily	HOMOLOGOUS_SUPERFAMILY;DOMAIN;HOMOLOGOUS_SUPERFAMILY	;;	;;	G3DSA:3.10.120.10 (GENE3D);PF00173 (PFAM);SSF55856 (SUPERFAMILY)
g91.t1	reverse transcriptase	178	ATNRGQEIADWTSENDLNLLNTLDIPTNPYGNTIDLAFTNLPLAEATVEDHLATSSDHFTLSLTFPEIRSTPMQPAKIRVTTEDELKRFVEIVELGATEIPLTHSTPSELDELASSLVNLLTSAVKAAGRPARKGGRPAPWWTEECADAAAAFRAVRRSYPLGFNQDVQTAKRGFHRV	gi|1111478173|emb|CZR49649.1|uncharacterized protein FPRO_14872 [Fusarium proliferatum ET1]	CZR49649	6.24e-107	95.5056	340.502	178	170		nucleic acid binding;RNA-directed DNA polymerase activity;RNA-DNA hybrid ribonuclease activity;RNA-dependent DNA biosynthetic process;zinc ion binding;RNA phosphodiester bond hydrolysis, endonucleolytic	Molecular Function;Molecular Function;Molecular Function;Biological Process;Molecular Function;Biological Process
g92.t1	ankyrin repeat domain-containing protein 52	827	METAGLVLGVAGLAGLYTSCLEVVNIVRTYKTFRTDSHTLNTRFEVAKTLFEQWGLRVGIEDGRLLPYHHSDLDDENTSARVIELLHIIIKTIRDDNNMPLYRTGAGQRDGEQTYTGMPGSRRQKLFWAICRKGMRVEEVELFEKLVDQLDKLGSRIYNGSWLGLKVRIEVRCVIASSEALANVPGAEIRRELHFWLDGSPNERYRDSLQKRLPGTCDWILDRPVFQRWLEAEFPAGPKLLWAHGPAGFGKTVLCAQIVQNLSRTPGAPVVEQPWPTFDTPVAHFFFTSDLESRKDPYLALRSWISQIISRHDKAFELVRQRWELNLEPATTRATRADISAIFTQLLHTIPGCTFVADGLDECSYLDNSSALVKKFLHDVTNAVVGTHARVLFVSRDEP…	gi|591425563|gb|EXL60700.1|hypothetical protein FOCG_03523 [Fusarium oxysporum f. sp. radicis-lycopersici 26381]	EXL60700	0	96.0573	1590.47	837	804				Prion-inhibition and propagation, HeLo domain;Prion-inhibition and propagation, HeLo domain;Ankyrin repeat-containing domain;Ankyrin repeat-containing domain superfamily;Ankyrin repeat-containing domain superfamily;Ankyrin repeat-containing domain superfamily;P-loop containing nucleoside triphosphate hydrolase	DOMAIN;DOMAIN;DOMAIN;HOMOLOGOUS_SUPERFAMILY;HOMOLOGOUS_SUPERFAMILY;HOMOLOGOUS_SUPERFAMILY;HOMOLOGOUS_SUPERFAMILY	;;;;;;	;;;;;;	PF14479 (PFAM);G3DSA:3.40.50.300 (GENE3D);PF12796 (PFAM);G3DSA:1.25.40.20 (GENE3D);G3DSA:1.20.120.660 (GENE3D);SSF48403 (SUPERFAMILY);SSF52540 (SUPERFAMILY)
g93.t1	hypothetical protein FOXB_04417	235	YDYQRAKCEDPTIIRGWFRLVENTIAKYGIRSDDIWNFDETGFMMGVIEPGIVITGSHRQGRPKQVQPGNREWITVIEGINAEGQSIPPFIIGAGKDHLANWYQECDLPGDWVIALSENGWTNNNLGLEWLKHFDRATAKRTNSRYRLLILDGHESHHSVEFEEYCKENKIITLCMPAHASHLLQPLDTEFFPAFHAAHQAAITESNIKGGFRGAGLAPFDPENVISKLDVQLRT	gi|342884923|gb|EGU85068.1|hypothetical protein FOXB_04417 [Fusarium oxysporum Fo5176]	EGU85068	3.12e-164	87.0722	465.307	263	229		DNA binding;zinc ion binding	Molecular Function;Molecular Function	DDE superfamily endonuclease domain	DOMAIN	Molecular Function	nucleic acid binding	PF03184 (PFAM)
g94.t1	ycfA-like protein domain-containing protein	221	DVLLSRWKKRSQAKREALLKEAAPELEEDQWLLPRYTYLRERLYIHARSPTRRRQLLLPWLNVQVMKSNPAVLFALLHYRTAYSPQHWAAFDSRQLTLGWAAGFFDVDFSAKCVVMYGDQYGSLVDWEEKAAHRADTLGFPRAMLVLEAQAYLMEVLCSIVERILDGVDPSQPPRVDKWRDLVSHEAFRETGVVEFWSPYTNQAFSQPPEFDSNYLLTLAK	gi|590050277|gb|EXK77801.1|hypothetical protein FOQG_17505 [Fusarium oxysporum f. sp. raphani 54005]	EXK77801	4.49e-157	99.5475	449.899	221	220		mRNA binding	Molecular Function
g95.t1	mutator-like element	218	MSRRVGIRARDVRAVVQEQHPESIFTQRDIYNARALINRDKLSGYTPTAALIKLFDELHIPYLAKWVDNEPSRLVGLVWTFPYCLQMWKRFPEVISFDNTYNTNRFKLPLFQATGQTCLGSVFNAAFGLIDNERREGFQFLSESIRQLAEQHSIRRPDVIVTDFDEQMKAALNDQFPDVQQQLCIHHINSNVLLKSKQKWAMDRCDGSSSHDDSERDD	gi|590048350|gb|EXK75874.1|hypothetical protein FOQG_19362 [Fusarium oxysporum f. sp. raphani 54005]	EXK75874	6.35e-156	100	463.766	218	218		regulation of transcription, DNA-templated	Biological Process	MULE transposase domain	DOMAIN			PF10551 (PFAM)
g96.t1	hypothetical protein FOXB_17695	70	MARFGLDSLVIGSSDPRRKAFLKGSQSRTWTTFIEAITADGRLLKPGIIFKGKELQQQWFRDEFRKIADW	gi|342865448|gb|EGU71795.1|hypothetical protein FOXB_17695 [Fusarium oxysporum Fo5176]	EGU71795	1.22e-38	95.7143	134.806	70	67		nucleotide binding;DNA binding;integral component of membrane;oxidation-reduction process	Molecular Function;Molecular Function;Cellular Component;Biological Process	DDE superfamily endonuclease domain	DOMAIN	Molecular Function	nucleic acid binding	PF03184 (PFAM)
g97.t1	restless-like transposase	52	MLEGDGQIRKRKRGWTGTYGNIWDVIQGFEFLLEQLERFKDIAKDFPDTEHF	gi|587657348|gb|EWY79745.1|hypothetical protein FOYG_17139 [Fusarium oxysporum FOSC 3-a]	EWY79745	9.78e-29	98.0769	105.916	52	51		protein dimerization activity	Molecular Function
g98.t1	hypothetical protein FOXG_17250	227	MTAPRRKFPESLAELYRDFYDATGRYGIIPRGIKGALDQHLKSTMSLDRVHAHMFFDDETSEDLDKSKSMSPVMVSDKEILHRASRIADRSDQCSQMLSDEAAWNCLVHCPLLDVFTFNMADQTIHDFMPCTTTNIDSTYHRFPDPASRVDFPFYFTFGTIPPANQPPATPCFSWTSDRMLQQYSLAFSIETKRYGGNAAKGEQQMGIWHAAQWEFLITRAGAEAVA	gi|1070361522|ref|XP_018258033.1|hypothetical protein FOXG_17250 [Fusarium oxysporum f. sp. lycopersici 4287]gi|587707547|gb|EWZ78884.1|hypothetical protein FOWG_16893 [Fusarium oxysporum f. sp. lycopersici MN25]gi|902748421|gb|KNB19988.1|hypothetical protein FOXG_17250 [Fusarium oxysporum f. sp. lycopersici 4287]	XP_018258033, EWZ78884, KNB19988	4.05e-156	94.2731	440.654	227	214
g99.t1	reverse transcriptase	98	MDNANQQSQCACHAEDGTNHSVEHVDCVKCEEMSTRLQVYQLNVRKNDKVHLSMMNDKELEDYVALAVAEPWACTIEGQVMTVPNHHSNWTKMIPTKT	gi|1040023395|gb|OBS16227.1|hypothetical protein FPOA_13032 [Fusarium poae]	OBS16227	3.36e-56	92.8571	192.971	98	91		nucleic acid binding;RNA-directed DNA polymerase activity;RNA-dependent DNA biosynthetic process;zinc ion binding	Molecular Function;Molecular Function;Biological Process;Molecular Function
g100.t1	poly [ADP-ribose] polymerase	204	NKFYIIQVVKDLKSPTFWTRTRYGRVGKTGRTDILGDGSRDEAVKIFKKKFNDKTHPARSNRTQGSESDKYTIVERSYNLDPGGEKVIFSQNYDATKLPLGHLTEATITKGFQCLQELAHLLDTPSLASGKYKCSKVIATEKLFNKYYSQIPHGFGPKVPPVILDNTILEKELDLLHSISNMKDAGEIMKLHRISMSTGSEIIN	gi|590023597|gb|EXK25455.1|hypothetical protein FOMG_17882 [Fusarium oxysporum f. sp. melonis 26406]	EXK25455	5.25e-139	98.5294	417.542	204	201		NAD+ ADP-ribosyltransferase activity;protein ADP-ribosylation	Molecular Function;Biological Process	Poly(ADP-ribose) polymerase, regulatory domain superfamily;WGR domain;WGR domain superfamily;Poly(ADP-ribose) polymerase, regulatory domain;WGR domain superfamily;Poly(ADP-ribose) polymerase, regulatory domain superfamily	HOMOLOGOUS_SUPERFAMILY;DOMAIN;HOMOLOGOUS_SUPERFAMILY;DOMAIN;HOMOLOGOUS_SUPERFAMILY;HOMOLOGOUS_SUPERFAMILY	Molecular Function/Biological Process;;;Biological Process/Molecular Function;;Molecular Function/Biological Process	NAD+ ADP-ribosyltransferase activity/protein ADP-ribosylation;;;protein ADP-ribosylation/NAD+ ADP-ribosyltransferase activity;;NAD+ ADP-ribosyltransferase activity/protein ADP-ribosylation	G3DSA:1.20.142.10 (GENE3D);PF05406 (PFAM);G3DSA:2.20.140.10 (GENE3D);PF02877 (PFAM);SSF142921 (SUPERFAMILY);SSF47587 (SUPERFAMILY)
g101.t1	hypothetical protein FOQG_16354	175	MEVQQAIRDLIEHVQLLQRKARPMERQILRNTTELLELCAAVQPQACVIELLRVEIGQQRCWVMDYLKQQEACQEVTFLLDGLTKSSEDDETLLLRYCQETLEGARAIALGLGIALSPQAWKVRHRKKPVACSNGRSHTKGKDINSAPVAAMLPVDHSPGDSTVLERLYNQSWYY	gi|590051484|gb|EXK79008.1|hypothetical protein FOQG_16354 [Fusarium oxysporum f. sp. raphani 54005]	EXK79008	1.39e-124	98.2857	353.984	175	172		membrane	Cellular Component
g102.t1	---NA---	92	MAEAAPTPRRPDEPELATNYLHGLVVAFRVVQCEVPNLILDAIGVKDVQYFGRNVVSEMASSQFRYTKRQPAWLAILIPKETSNPVQAVPIA	No Blast Hit
g103.t1	hypothetical protein FOVG_16892	200	MRPPQQPGSKGSATAAQNSIQLRAQSAAFLPTPQSARQPDQRSSSQPSIPATSSPSSSASPAQASSKPALSRCTNTTSQTSQSFQQQPNNRLSASTNAIPQASLYSHLGGSQPSTPRPIAPAVANKRPAPSLPETAFTSTNSFNQTAASITESLIAPSTKRQKTADIQCPSPQVTGSLDWNALLPTGDEFRASLKAASAA	gi|587734118|gb|EXA31834.1|hypothetical protein FOVG_16892 [Fusarium oxysporum f. sp. pisi HDV247]	EXA31834	1.09e-122	96.5	369.392	200	193		protein dimerization activity	Molecular Function	DDE superfamily endonuclease domain	DOMAIN			mobidb-lite (MOBIDB_LITE)
g104.t1	hypothetical protein FPOA_14072	403	MDIDVHCTICGSSDARRCARCHSAAYCSLECQQTDWRTHRLLCAKFSEQAQGSFASRPSPTHYLAIFFPMDKNRPSLVWVNTKKDKYEVKPYFHPVLDQLLHIPGNEYIGRGLRQVQGNLLRGRPSWQDTLNIWFLDPDEQPRNITTNKAIHGTIPTLIGDTWGEFIWKGPVVAVMRKGTGYEPRHSTDITLTAYRDAIDYLGYYRDTIGSMIEPGREDHLSKRVLADRISKVVGVRINCLRDQIDRQEPQMVEVAVPKTHPLFNLEGDDPCDIPSLFGLDLVAKSYSCNQSSDGGNGNDDDDDGLHNPLAQLLLMSTSIKDGKWVYLPDYRRYLCRGSVLFVCRSKRDIKKEDIHTFCNLIEKIGVPFVLKENPSDSGARKRLLSQLEEEGVRCGLSY…	gi|1040022155|gb|OBS15055.1|hypothetical protein FPOA_14072 [Fusarium poae]gi|1040024539|gb|OBS17292.1|hypothetical protein FPOA_12207 [Fusarium poae]	OBS15055, OBS17292	0	94.0741	717.613	405	381				Zinc finger, MYND-type;Zinc finger, MYND-type;Zinc finger, MYND-type	DOMAIN;DOMAIN;DOMAIN	;;	;;	PF01753 (PFAM);G3DSA:3.90.1410.10 (GENE3D);SSF144232 (SUPERFAMILY)
g105.t1	predicted protein	1543	MGRRKLSEHEKAERVIRERDRGRQRRLNARQNTKTHNTDIRPHHTTTPTTNAPIEIISEDTEVLTPLRSIDEQASSLPCLNPIRVSVVCGATLPSGQIATGEDEVEETLPAVEAPESHAFPQYDHDEGNSIRPGRPQIDPAVSPRERTRVRVQRHRDQQHLTRAQQIVQWFADSQDPPPTLEFSALTLHDGPAPSSVPDEAVEDGEGDDGSESFGFDNDVALGPTSPTPPAPPASTRRDSQPPHHRISLPSTPTFPVSPDAAAVSSSLGSDDPVLSGFLEAIRQQDTAGGPDFLLAQSDAYDQILRKFFSHQCDCPEPRAREEPEHTSTLPEYVQHISRALPPLPTVFAGHDEACDPRASFSQWQSFLSDQPAEPLSFRKTQASLSQDAVTIARQWDVD…	gi|1040024538|gb|OBS17291.1|hypothetical protein FPOA_12206 [Fusarium poae]	OBS17291	0	93.389	2733.36	1558	1455		catalytic activity;nucleoside metabolic process	Molecular Function;Biological Process	Ribonuclease H-like superfamily;Ribonuclease H-like superfamily;Ribonuclease H-like superfamily;Ribonuclease H-like superfamily;Ribonuclease H-like superfamily	HOMOLOGOUS_SUPERFAMILY;HOMOLOGOUS_SUPERFAMILY;HOMOLOGOUS_SUPERFAMILY;HOMOLOGOUS_SUPERFAMILY;HOMOLOGOUS_SUPERFAMILY	;;;;	;;;;	mobidb-lite (MOBIDB_LITE);mobidb-lite (MOBIDB_LITE);mobidb-lite (MOBIDB_LITE);mobidb-lite (MOBIDB_LITE);mobidb-lite (MOBIDB_LITE)
g106.t1	restless-like transposase	178	MTQGTAEKKANSKGRKPPGQQTLAESMKLDLHDPREQAIANDFIKRFDKEHFRRLLIDWIVAKNHSFSIAEEAELHAIFDYLNPSVSARKANITHTTVREKIVAAFEQHKQKVIEVLGKAPGLIHISFDGWRSGNRYALYGICCFFRDENNMPCKITLGLPEVSARHTGPNIAAEILD	gi|587731896|gb|EXA29612.1|hypothetical protein FOVG_18904 [Fusarium oxysporum f. sp. pisi HDV247]	EXA29612	9.71e-127	98.8764	366.696	178	176		protein dimerization activity	Molecular Function	SLC26A/SulP transporter domain	DOMAIN			mobidb-lite (MOBIDB_LITE)
g107.t1	predicted protein	77	MSIKDHNLTLLNSREDWTNWINSIEDLAVRNDVWSYCDPEGIENLVFTVTKPSDSASKDTIQKYHSLQAIYDSERKK	gi|587732086|gb|EXA29802.1|hypothetical protein FOVG_18756 [Fusarium oxysporum f. sp. pisi HDV247]	EXA29802	6.25e-50	98.7013	159.844	77	76		nucleic acid binding;DNA integration	Molecular Function;Biological Process
g108.t1	gag protein	224	QKEGLTATLSKPEDFLNWEHEFLLQAHRLGLQQHLKRKTFLGDEPAIPDIRKRRYTKTATAQRTIRSHTAESQDSTLDDIQETANGTWSTSDLTDQGQKTFQQDLTFYQLQGKVFEKQKKALGILQDWVIPPKTVSQAAFKWLDQWEEAMAKGQQREVPETLHNSAWAWDFFSVTTHILPSWTASYKISSKTLLQNRALSYRDVGNAFRNELQDAEATKGRVAR	gi|927754081|gb|KPA37864.1|gag protein [Fusarium langsethiae]	KPA37864	2.62e-142	78.022	409.453	273	213		nucleic acid binding;DNA integration	Molecular Function;Biological Process
g109.t1	fatty acid desaturase	71	MVFFLHKGWYVTSSVFLGAFWHQLVFIAHDAGHKGITHNYHIDTLIGMTIGNHLGGLSMGWWKRSHNIHHV	gi|751347449|gb|KIL85171.1|fatty acid desaturase [Fusarium avenaceum]	KIL85171	4.69e-41	98.5915	146.362	71	70		lipid metabolic process;integral component of membrane;linoleoyl-CoA desaturase activity;heme binding;metal ion binding;oxidation-reduction process	Biological Process;Cellular Component;Molecular Function;Molecular Function;Molecular Function;Biological Process	Fatty acid desaturase domain	DOMAIN	Biological Process	lipid metabolic process	PF00487 (PFAM)
g110.t1	Integrase, catalytic core	174	KVAEQLYLVARDIDQSEPRTFKEATQGVHGKLWWGGLKDEHGSLVENGVWTLVTLPPGRKALRGKWVFKLKRGENGQVLRYKARFVVRGFEQREGIDFNETFASVVKPMSYKMIFAIAAALDLELEQMDVKTAFLYGLVTEEIYVQQPEGFDDGSGRVCKLLRALYGLKQAPRV	gi|342890281|gb|EGU89128.1|hypothetical protein FOXB_00353 [Fusarium oxysporum Fo5176]	EGU89128	7.6e-121	99.422	356.295	173	172		nucleic acid binding;DNA integration	Molecular Function;Biological Process	Reverse transcriptase, RNA-dependent DNA polymerase	DOMAIN			PF07727 (PFAM)
g111.t1	membrane primary amine oxidase	74	VPVNLKDTLFIPEFPVNVMSGLRLYKNGGWIDGNDMYDPTGDVFGLLRIGRDGLPSRNSSQNHAIITLLHQINA	gi|806776688|gb|AKC01504.1|retrotransposase [Fusarium oxysporum f. sp. lycopersici]gi|806776698|gb|AKC01514.1|retrotransposase [Fusarium oxysporum f. sp. lycopersici]	AKC01504, AKC01514	3.96e-31	98.1481	120.168	54	53		nucleic acid binding;ATP binding;zinc ion binding;DNA integration;protein dimerization activity	Molecular Function;Molecular Function;Molecular Function;Biological Process;Molecular Function
g112.t1	restless-like transposase	76	MGWFILSKYYRLTDEVPVYAAALLLDPRKPIAYIKQNWPKEWHEDTIASATAFWQKEFNYEQPSDHPSTPTSMPPP	gi|342866397|gb|EGU72082.1|hypothetical protein FOXB_17409 [Fusarium oxysporum Fo5176]	EGU72082	1.23e-47	98.6667	155.606	75	74		nucleic acid binding;membrane;protein dimerization activity	Molecular Function;Cellular Component;Molecular Function
g113.t1	hypothetical protein VFPFJ_11500	31	MHTRIVEFELLIIGDEEEGFGGEVDDMALAA	gi|1069628475|ref|XP_018172850.1|hypothetical protein VFPFJ_11500 [Purpureocillium lilacinum]gi|1032853957|gb|OAQ60806.1|hypothetical protein VFPFJ_11500 [Purpureocillium lilacinum]	XP_018172850, OAQ60806	1.97e-05	82.1429	44.669	28	23
g114.t1	hypothetical protein FOPG_19354	163	QHVFARSFEPLLKRNLIIITQILPADAARRPKHDPLVHDDGKLIRLDQEPLWYRERFSAYSQRHLDGEARRLRTSEISLRYIFARKLKTITHFCSDPLLDFVEEHVASSVEFGHEETTPGGQCIYPSEWLYVINSWVMRLNQKGNISASSLNSNWVACLDEMS	gi|591429700|gb|EXL64380.1|hypothetical protein FOPG_19354 [Fusarium oxysporum f. sp. conglutinans race 2 54008]	EXL64380	1.29e-115	98.773	333.954	163	161
g115.t1	hypothetical protein FOQG_19027	240	MICGSIQTPQGVQSVQLIIGCHYHGIRSCLSFIKDFYASHVQCFIGGWCAAHMYYYHASSRNATVWGGTRSTKAIEKALEKYSDRGFSFHDAAYTEPTIRRFDDMKSMFLDYGDVHRSFLRKSNFDMFDKWITERRQNIEAIHWVEFGNVIQEIHSPFERCSRGRTSFSEAKYKLPMRHLRRLADIITLNTATSDRMRTKEFFSSVRKTIAGTDWHIADVANSGSVYNALHDANPWSWAM	gi|590048702|gb|EXK76226.1|hypothetical protein FOQG_19027 [Fusarium oxysporum f. sp. raphani 54005]	EXK76226	9.85e-179	99.1667	496.123	240	238
g116.t1	related to histidine kinase tcsA protein	183	RCRQVVENIVSNAAKFTEQGYILVSVSLVAEDVATYTILTEVYDTGHGVTQDDAQKLFKPFTQLDTPHQKRRQGTGLGLSIAKSIAELLGGNIGYKPNPERQGSIFWFSVKLKKLNSLQQIQIVDALPVPSSDLSRQEVSQGEDLAEQLTQLMKISPMARILAAEDNIINQKILVEMLHGFGF	gi|1070362600|ref|XP_018254661.1|hypothetical protein FOXG_14436 [Fusarium oxysporum f. sp. lycopersici 4287]gi|902745049|gb|KNB16616.1|hypothetical protein FOXG_14436 [Fusarium oxysporum f. sp. lycopersici 4287]	XP_018254661, KNB16616	6.7e-131	100	378.252	183	183		phosphorelay sensor kinase activity;phosphorelay signal transduction system;intracellular;signal transduction by protein phosphorylation	Molecular Function;Biological Process;Cellular Component;Biological Process	Histidine kinase/HSP90-like ATPase;Histidine kinase/HSP90-like ATPase superfamily;Histidine kinase/HSP90-like ATPase superfamily	DOMAIN;HOMOLOGOUS_SUPERFAMILY;HOMOLOGOUS_SUPERFAMILY	;;	;;	PF02518 (PFAM);G3DSA:3.30.565.10 (GENE3D);SSF55874 (SUPERFAMILY)
g117.t1	hypothetical protein FOZG_04482	99	TSPAGSVSTHITWPESSGRPADEDEVMLDVDDGGLNRITDSCSRQHPVTDNTASSPDTQSPAVDDQAQRSPTPSPTAVARADQSPLSCAADNRANPPPT	gi|587702413|gb|EWZ49018.1|hypothetical protein FOZG_04482 [Fusarium oxysporum Fo47]	EWZ49018	1.06e-58	100	199.904	99	99				Metalloenzyme, LuxS/M16 peptidase-like	HOMOLOGOUS_SUPERFAMILY			mobidb-lite (MOBIDB_LITE)
g118.t1	hypothetical protein FOXG_22498	106	AHQRISKSQEETLLRWVLRQESLGYALSHSQLRACVEAILKQQGDNKPLGKHWTTRFIKRHLELSTKLGKRQEAARFDGFTPKAVNWYFDIRENEYGWIKPENTVN	gi|1070361702|ref|XP_018257301.1|hypothetical protein FOXG_22498 [Fusarium oxysporum f. sp. lycopersici 4287]gi|587706547|gb|EWZ77884.1|hypothetical protein FOWG_17743 [Fusarium oxysporum f. sp. lycopersici MN25]gi|902747689|gb|KNB19256.1|hypothetical protein FOXG_22498 [Fusarium oxysporum f. sp. lycopersici 4287]	XP_018257301, EWZ77884, KNB19256	2.95e-72	100	222.631	106	106		integral component of membrane;sequence-specific DNA binding	Cellular Component;Molecular Function	Tubulin-tyrosine ligase/Tubulin polyglutamylase;HTH CenpB-type DNA-binding domain;Homeobox-like domain superfamily	FAMILY;DOMAIN;HOMOLOGOUS_SUPERFAMILY	;;Molecular Function	;;DNA binding	G3DSA:1.10.10.60 (GENE3D);PF03221 (PFAM);SSF46689 (SUPERFAMILY)
g119.t1	hypothetical protein FOVG_19318	69	MALQLVCSFLDKYDANPDSAGQHLQYIGGPGGTGKSRIVDVLRYVFAARGQPHHLQITGTSGSAAAQIG	gi|587731425|gb|EXA29141.1|hypothetical protein FOVG_19318 [Fusarium oxysporum f. sp. pisi HDV247]	EXA29141	4.52e-40	97.1014	145.591	69	67		telomere maintenance;DNA helicase activity;ATP binding;DNA repair;DNA recombination;DNA duplex unwinding	Biological Process;Molecular Function;Molecular Function;Biological Process;Biological Process;Biological Process
g120.t1	related to reverse transcriptase	114	MEMTKELKEAVAKQEETVREMGKQMVEIKDQMTEEMQRVREQLETIVMNAMDGPQRSYADVTRLTPFLPHSDSWTLAAPPNPTDMSYCTIDVSRLEEDEARLSAGTIRATVENE	gi|590022894|gb|EXK24752.1|hypothetical protein FOMG_18534 [Fusarium oxysporum f. sp. melonis 26406]	EXK24752	1.22e-69	95.614	217.238	114	109		nucleic acid binding;RNA-directed DNA polymerase activity;RNA-dependent DNA biosynthetic process;regulation of transcription, DNA-templated	Molecular Function;Molecular Function;Biological Process;Biological Process
g121.t1	WD40 repeat-like protein	154	SVTFSADGQRVASGSYDETVKIWDATTGTCVQTLEGHSAWVTSVAFSADGQRVASGSSDETVKIWDAATGACVQTLEGHHSSVDSVAFSADSQQVASGSSDETVKIWDATTGACVQTLEGHHSSVDSVAFSADGQQVVSGSGDKTVKIWDTATG	gi|281410827|gb|ADA68826.1|NWD1, partial [Podospora anserina]	ADA68826	3.6e-76	84.4156	234.572	154	130		catalytic activity;cytoplasm;microtubule;cell cycle;nucleoside metabolic process;protein dimerization activity;cell division	Molecular Function;Cellular Component;Cellular Component;Biological Process;Biological Process;Molecular Function;Biological Process	Protein of unknown function DUF3435;Protein of unknown function DUF3435;Protein of unknown function DUF3435;WD40 repeat;WD40-repeat-containing domain superfamily	FAMILY;FAMILY;FAMILY;REPEAT;HOMOLOGOUS_SUPERFAMILY	;;;Molecular Function;Molecular Function	;;;protein binding;protein binding	G3DSA:2.40.50.140 (GENE3D);G3DSA:1.10.10.670 (GENE3D);G3DSA:2.80.10.50 (GENE3D);PF00400 (PFAM);SSF50978 (SUPERFAMILY)
g122.t1	FluG domain-containing protein	697	MSQLSAQPSHAIHIPSGRGKSRIDQVDKDIIQEIRNRNLNTTLDSSQFVSDKVKSLRRRVWDEWVEYIKFSNIDSDQLWKDLCEGSTKAIQEFRCFLEYYIVTSTKLVPCLGPEEYEKERTVKSAGTIQDVWCALVHVADEEVLTNIRRQHPAHRQLYILKYRTDAGGRGHGPAADVGKLIPRLATEHGLSRTQLFEKKEMTLEDQLMILRTVWQRARYITCQPCQRLSFSAMLIMGGIGGWRYESLKQLTYRDIELGWVRDPRNPQKGQCVATIRIHHAKRKKDKIERDQTSSFTFGITLVPFKPVCLLTHIVSMAFFKDAFSTNFTTPEDILFPKPDSEVDYVPLSWKDEIKDDLVFQLGYKLYWKLWHRVLLVGGLRENPKPYSVRVGAGNRLDGA…	gi|591506320|gb|EXM35583.1|hypothetical protein FOTG_00038 [Fusarium oxysporum f. sp. vasinfectum 25433]	EXM35583	0	100	1452.96	697	697		nucleic acid binding	Molecular Function	GroES-like superfamily;Protein of unknown function DUF3435;Protein of unknown function DUF3435;Protein of unknown function DUF3435;Protein of unknown function DUF3435	HOMOLOGOUS_SUPERFAMILY;FAMILY;FAMILY;FAMILY;FAMILY	;;;;	;;;;	G3DSA:3.30.160.60 (GENE3D);PF11917 (PFAM);mobidb-lite (MOBIDB_LITE);mobidb-lite (MOBIDB_LITE);mobidb-lite (MOBIDB_LITE)
g123.t1	hat family dimerization protein	550	MSDIDDASSVTALSEAVTETASQPSTLNTRSAAAGSAAFATFRGGRSVADQLRDIDTDEIRTEVSLMSKIKIQRQDYVPTEWLHRKKRGRKSPIDPYGRRLTKVVGNREKGDFWLCNQCDNKKEISLYALVNGGTSGALRHLRKDHHLFAGEVDSETTESEPPRRRQRQRTVLDLQKQAVDRLAIPKSKAELFKDLLLHWIVDADIAFSAVEHPDFRKLLGLLNEELVDELLPRSGVTIRSWLEAEYRSQKELLRSKLAASLYKKHLTFDLWTSPQEYALLGVTVHFTDALKRPQTSLLALRRLRGAHSGEDIGPALREVLSEYEISADELGYFTCDNADANDSAVNEIIAALLPDVQPQERRIRCTNHIYNLGATSYLEGKLKDVLKSLESQPAEQAA…	gi|587731844|gb|EXA29560.1|hypothetical protein FOVG_18975 [Fusarium oxysporum f. sp. pisi HDV247]	EXA29560	0	95.3959	1028.85	543	518		RNA binding;ribonuclease III activity;RNA processing;protein dimerization activity;RNA phosphodiester bond hydrolysis, endonucleolytic	Molecular Function;Molecular Function;Biological Process;Molecular Function;Biological Process	HTH CenpB-type DNA-binding domain;HTH CenpB-type DNA-binding domain;Ribonuclease H-like superfamily	DOMAIN;DOMAIN;HOMOLOGOUS_SUPERFAMILY	;;	;;	mobidb-lite (MOBIDB_LITE);mobidb-lite (MOBIDB_LITE);SSF53098 (SUPERFAMILY)
g124.t1	alcohol oxidase	75	YGTKAGATRKVAKARKELSVIGRGSALTALGVKTIVNLPGVGQNLQDHPLLATVFACEYALMNVQAHITFWDMLH	gi|156063386|ref|XP_001597615.1|hypothetical protein SS1G_01811 [Sclerotinia sclerotiorum 1980]gi|154697145|gb|EDN96883.1|hypothetical protein SS1G_01811 [Sclerotinia sclerotiorum 1980 UF-70]	XP_001597615, EDN96883	9.59e-09	51.3158	56.6102	76	39		oxidoreductase activity, acting on CH-OH group of donors;flavin adenine dinucleotide binding;oxidation-reduction process	Molecular Function;Molecular Function;Biological Process	Glucose-methanol-choline oxidoreductase, N-terminal;Glucose-methanol-choline oxidoreductase, N-terminal	DOMAIN;DOMAIN	Molecular Function/Biological Process/Molecular Function;	flavin adenine dinucleotide binding/oxidation-reduction process/oxidoreductase activity, acting on CH-OH group of donors;	PF00732 (PFAM);G3DSA:3.30.410.10 (GENE3D)
g125.t1	High-osmolarity-induced transcription protein 1	113	YSWPDGELVTPDKLAAWLKEDILLRRVASPQKKPRARGGKGKAVQLRRQLEQEQLEAAALAEAESLAEALEVPLAEAAELLADDREGYVPPTALAPAAADLAEGSLLTRGTID	gi|477515755|gb|ENH68068.1|hypothetical protein FOC1_g10000221 [Fusarium oxysporum f. sp. cubense race 1]	ENH68068	2.16e-64	96.4912	202.216	114	110		nucleic acid binding	Molecular Function
g126.t1	Circumsporozoite protein	102	SGSSPAETTSAPVGENTETVPYGENTKTFPAGEETKTVPAGEQTTSGSSGSETTSAPSGDNTETVPAGENTKTVPVGENTETVPAGEQTTSGSSPAETTSAP	gi|587666818|gb|EWY89159.1|hypothetical protein FOYG_10093 [Fusarium oxysporum FOSC 3-a]	EWY89159	3.65e-46	83.3333	164.081	120	100		integral component of membrane	Cellular Component	Glucose-methanol-choline oxidoreductase, N-terminal	DOMAIN			mobidb-lite (MOBIDB_LITE)
g127.t1	UMTA methyltransferase family protein	70	MAQEQPITPQLVPAQAQPLPTQSTPTQNNPGLADLQVDDDLEDDSAYAASEASASFVSSINSSVFRYKYE	gi|342866793|gb|EGU72233.1|hypothetical protein FOXB_17260 [Fusarium oxysporum Fo5176]	EGU72233	1.94e-32	88.5714	120.939	70	62				Fatty acid desaturase domain	DOMAIN			mobidb-lite (MOBIDB_LITE)
g128.t1	related to reverse transcriptase	107	MGKQMVEIKEQMTEELQRVREQFETITTNALDGPQRSYADVTRLTAVLPHNDSRTLAAPLNPTDVLYCTIDVSRLGEDEARLSAGTIRATVENEVRSELDNPTWRCR	gi|590022894|gb|EXK24752.1|hypothetical protein FOMG_18534 [Fusarium oxysporum f. sp. melonis 26406]	EXK24752	8.49e-65	93.4579	204.527	107	100		nucleic acid binding;RNA-directed DNA polymerase activity;RNA-dependent DNA biosynthetic process;regulation of transcription, DNA-templated;nucleoside metabolic process;ADP binding	Molecular Function;Molecular Function;Biological Process;Biological Process;Biological Process;Molecular Function
g129.t1	restless-like transposase	197	YAAALLLDPSKRKSYIEECWPEEWHEGAFAAARSLWKEEYDYDVEIHLSEQSLAVPALLKRKKDTMLSKMRLEVRNKTMARARGKDDFDSFISEAPIALAEDTTPLQWWCSEDVRTAYPRLSRMAIDILSVPAESAEPERTFSGARRTARWDRLRLLIESIEKIECIGNWLREGHIRPSAEGGIGLPCDPEAIEGDI	gi|1040022472|gb|OBS15357.1|hypothetical protein FPOA_13797 [Fusarium poae]	OBS15357	2.65e-132	98.4772	392.889	197	194		protein dimerization activity	Molecular Function	HAT, C-terminal dimerisation domain;Ribonuclease H-like superfamily	DOMAIN;HOMOLOGOUS_SUPERFAMILY	Molecular Function;	protein dimerization activity;	PF05699 (PFAM);SSF53098 (SUPERFAMILY)
g130.t1	hypothetical protein FOC4_g10000562	74	GEKISTVTATVTHTVTKPIYKAPITKTKTETVTNFKPTVTKYKTKTKTVTEKPYPTYHKPGYGDGKHKDGEYKG	gi|475671958|gb|EMT69226.1|hypothetical protein FOC4_g10000562 [Fusarium oxysporum f. sp. cubense race 4]gi|477515900|gb|ENH68210.1|hypothetical protein FOC1_g10002216 [Fusarium oxysporum f. sp. cubense race 1]gi|587731228|gb|EXA28944.1|hypothetical protein FOVG_19491 [Fusarium oxysporum f. sp. pisi HDV247]	EMT69226, ENH68210, EXA28944	1.7e-41	100	136.732	74	74				Ribonuclease H-like superfamily	HOMOLOGOUS_SUPERFAMILY			mobidb-lite (MOBIDB_LITE)
g131.t1	Thiol protease	93	MYDYFFQSVNKRLIGDLTMFEIGEKRETMRYFDDPTQGCASNSWLIAALFSVFWSDPIIINRATRVHYDKNEKKRLAIKFHDKGGDNNSKTET	gi|590023997|gb|EXK25855.1|hypothetical protein FOMG_17509 [Fusarium oxysporum f. sp. melonis 26406]	EXK25855	3.58e-62	98.9247	196.052	93	92		calcium-dependent cysteine-type endopeptidase activity;intracellular;proteolysis	Molecular Function;Cellular Component;Biological Process
g132.t1	hypothetical protein FOXB_16638	51	MGRPRLLSDDEDEAIVSFVMWMQKSGLPASKSEIVDAVNTIRSRRDADAKP	gi|342868714|gb|EGU72852.1|hypothetical protein FOXB_16638 [Fusarium oxysporum Fo5176]	EGU72852	3.4e-28	100	105.145	51	51		DNA binding;zinc ion binding	Molecular Function;Molecular Function
g133.t1	polyprotein	121	AEDTGAEQSEVEPDQPTGTDEGFGISRDAEVSEGLPEGGTEDQATAGTDDQAKNSDAFARPYPTPVSLPPMALLTIVNREVSGDSQEEYLKLWDTHEPIEVWKAAFVAGRLATPLGIFDEK	gi|342868558|gb|EGU72785.1|hypothetical protein FOXB_16706 [Fusarium oxysporum Fo5176]	EGU72785	1.96e-74	99.1736	244.973	121	120		nucleic acid binding;DNA integration	Molecular Function;Biological Process	Endonuclease/exonuclease/phosphatase superfamily	HOMOLOGOUS_SUPERFAMILY			mobidb-lite (MOBIDB_LITE)
g134.t1	membrane primary amine oxidase	198	PDWAVRLAKELMEHDLQRDNTKNLHIKESNHMTVERSFLILEDSVSDELPMDNTEICKVSLDNISSTAEWLFDTGSSVHICNDQSLFTELQTATRTVLVTGGGKVYPSGRGTVKICFINKWGDQVTINLKDTLFIPEFPVNVMSGLRLYKNGGWIDGNDMYDPTGDVFGLLRIGRDGLPSQNSSQNHAINTLLHQINA	gi|739107479|emb|CEG03737.1|unnamed protein product [Fusarium acuminatum CS5907]	CEG03737	4.38e-120	96.6292	349.362	178	172		nucleic acid binding;ATP binding;zinc ion binding;DNA integration;protein dimerization activity	Molecular Function;Molecular Function;Molecular Function;Biological Process;Molecular Function
g135.t1	hypothetical protein FOTG_18343	91	AVLRKQYVRQLKFSQGLSQHVNQNPNELNNKSLCPLGHLHHSPFYSVHLKDSLSDSPRDNRIDRLSDSPSDNTNINLSDGLNDQLSLNLHE	gi|591482958|gb|EXM13197.1|hypothetical protein FOTG_18343 [Fusarium oxysporum f. sp. vasinfectum 25433]	EXM13197	2.79e-44	84.6154	145.591	91	77				Ankyrin repeat-containing domain superfamily	HOMOLOGOUS_SUPERFAMILY			mobidb-lite (MOBIDB_LITE)
g136.t1	hypothetical protein FOXB_16968	124	MFLARKLEEWETRLSPTILNSSRESSCMPGEGDDIQPDNEQPHEVLEAEGAPNAIGEASPTGGEDNSVPPDNEGPREDSGTDRGAGTSRNPSCPAGVGTDGHIDNKRPREDSEAARETKRARIA	gi|342867662|gb|EGU72523.1|hypothetical protein FOXB_16968 [Fusarium oxysporum Fo5176]	EGU72523	6.31e-84	100	253.832	124	124				Ndc10, domain 2	DOMAIN			mobidb-lite (MOBIDB_LITE)
g137.t1	related to reverse transcriptase	133	MLQKALDLLAESRRETKRLQEALKEQMEMTRELREAVAKQEKTVHEMGKQMVEMKEQMTEELQRVREQLETIVTNAMDGPQRSYADVTRLTPFLPHNDSRTLAAPPNPTDVLYCTIDVSRLGEDEARLSAGTI	gi|587732339|gb|EXA30055.1|hypothetical protein FOVG_18530 [Fusarium oxysporum f. sp. pisi HDV247]	EXA30055	4.98e-85	98.4962	261.151	133	131		nucleic acid binding;RNA-directed DNA polymerase activity;RNA-dependent DNA biosynthetic process;regulation of transcription, DNA-templated	Molecular Function;Molecular Function;Biological Process;Biological Process	Ribonuclease H-like superfamily	HOMOLOGOUS_SUPERFAMILY			G3DSA:1.20.1420.10 (GENE3D)
g138.t1	predicted protein	75	MSPTEGQNGGVRGPEVVSSPTPPLSSPGEDLFCTIDISGVGDDDSNKAQIGEVRQAIEAAVRTRKKDERWRCAAV	gi|587731184|gb|EXA28900.1|hypothetical protein FOVG_19526 [Fusarium oxysporum f. sp. pisi HDV247]	EXA28900	7.66e-46	100	157.918	75	75		nucleic acid binding;zinc ion binding	Molecular Function;Molecular Function	Reverse transcriptase, RNA-dependent DNA polymerase	DOMAIN			mobidb-lite (MOBIDB_LITE)
g139.t1	hypothetical protein FOC4_g10000120	151	NHLLQHRAAQKHGMPQTTLSDRLRGLPSKSEVTQPAQLLYKSQEARLVAWILRQEALGYAPSHSQVRVTVAALLRQQGQERPIGVHWLVRFIKRHPEIDKKVGKRQEAARFNSFTPVAVNWYFNIRESEYGWIKPENTVNVDEGGIMAGFG	gi|475672024|gb|EMT69253.1|hypothetical protein FOC4_g10000120 [Fusarium oxysporum f. sp. cubense race 4]	EMT69253	3.28e-101	96.6887	298.13	151	146		DNA binding;metabolic process;sulfuric ester hydrolase activity;integral component of membrane;protein dimerization activity	Molecular Function;Biological Process;Molecular Function;Cellular Component;Molecular Function	Glucose-methanol-choline oxidoreductase, N-terminal;HTH CenpB-type DNA-binding domain;HTH CenpB-type DNA-binding domain	DOMAIN;DOMAIN;DOMAIN	;;	;;	G3DSA:1.10.10.60 (GENE3D);PF03221 (PFAM);mobidb-lite (MOBIDB_LITE)
g140.t1	endonuclease/exonuclease/phosphatase	87	GSIAFVDDYSAWVTGPTAEDNREGIQAIIDRALDWERRSGATFECDKTTIVHFTRVIDRTSRIPFTIKGDVIKPKRKAKILGVIMDA	gi|477514151|gb|ENH66580.1|hypothetical protein FOC1_g10000937 [Fusarium oxysporum f. sp. cubense race 1]	ENH66580	8.47e-48	96.5517	168.703	87	84		nucleic acid binding;RNA-directed DNA polymerase activity;RNA-DNA hybrid ribonuclease activity;exonuclease activity;RNA-dependent DNA biosynthetic process;zinc ion binding;RNA phosphodiester bond hydrolysis, endonucleolytic	Molecular Function;Molecular Function;Molecular Function;Molecular Function;Biological Process;Molecular Function;Biological Process
g141.t1	alcohol dehydrogenase, putative	61	MSQLSLPSTQLAVILKQIGQPLESIQLPVLEPGEDEVLVRVHAAGLIPIDWEFRDHGILGI	gi|590028615|gb|EXK30473.1|hypothetical protein FOMG_13279 [Fusarium oxysporum f. sp. melonis 26406]	EXK30473	1.01e-26	90.1639	105.145	61	55		oxidoreductase activity;oxidation-reduction process	Molecular Function;Biological Process	Reverse transcriptase, RNA-dependent DNA polymerase;GroES-like superfamily	DOMAIN;HOMOLOGOUS_SUPERFAMILY	;	;	G3DSA:3.90.180.10 (GENE3D);SSF50129 (SUPERFAMILY)
g142.t1	---NA---	62	DAKAQADAKAQADAKAQADAKAQADAKAKADAKAQADAKAQADAEAKARAEADAKANGAKAT	No Blast Hit										Ribonuclease H-like superfamily	HOMOLOGOUS_SUPERFAMILY			mobidb-lite (MOBIDB_LITE)
g143.t1	hypothetical protein FOMG_19705	307	KRFPDLTIAIAEKEAISTEHTEDTGEKSDWEFLVAAETPAKASEEEPEEATAKSPEEEGIENQRWLEKEVCPTETYPAEAYEAPAETKLLEEEACGDRVQEEQNTGCLPLSSQHKLIVYLQEVLETACFAYGQKKLPTQLRKRGWDCIEAAALHTWMNELPAMTETFDTIHEREILQSVVDIQDMPAKRTRIGWSRMKKLLGDAFELTEVLDIKEYSDIVQKVRIDIGKAVEGLSCKEQEAEDQQEEKLQRIAEERRKLDKCEVEVRKYKKNRTKDYRKSAESEVEWILEETRRTLKTAIFFIKLVD	gi|590021673|gb|EXK23531.1|hypothetical protein FOMG_19705 [Fusarium oxysporum f. sp. melonis 26406]	EXK23531	0	99.6753	618.616	308	307				Ribonuclease H-like superfamily	HOMOLOGOUS_SUPERFAMILY			mobidb-lite (MOBIDB_LITE)
g144.t1	related to transposase	66	MTESNIKGGFRGAGLVPLNPESVISKLDVQLRTSTPVEEEASASTSWVSKTPKTVREVESQSEYLE	gi|477510436|gb|ENH63565.1|hypothetical protein FOC1_g10000037, partial [Fusarium oxysporum f. sp. cubense race 1]	ENH63565	7.4e-28	83.3333	105.145	66	55		DNA binding;zinc ion binding	Molecular Function;Molecular Function	Reverse transcriptase, RNA-dependent DNA polymerase	DOMAIN			mobidb-lite (MOBIDB_LITE)
g145.t1	bloom syndrome protein	78	MSSTSFLSIYQQYKRDTDIVASWLATTAKKHGYTTSLAAPPTAGAAANKSAAPSSGRLKGKARKEAKQQQKQHVAPSG	gi|342886635|gb|EGU86403.1|hypothetical protein FOXB_03079 [Fusarium oxysporum Fo5176]	EGU86403	9.72e-46	100	159.073	78	78		nucleic acid binding;DNA replication;DNA repair;DNA duplex unwinding;ATP-dependent 3'-5' DNA helicase activity	Molecular Function;Biological Process;Biological Process;Biological Process;Molecular Function	DDE superfamily endonuclease domain	DOMAIN			mobidb-lite (MOBIDB_LITE)
g146.t1	polyprotein	223	MNKLQNKYKLSGGKPLQWFLGIEIIRDREKKLLWLSQSDYFDKIANLVDRTDYRHETPMKREELLAYNERASLPSIRRYQRKVGSILYAAVITRPDVAFAAARLARFNANPGPQHHAAADQALLYLRSTKTLALQFGGDNTFNVASDASFADNTMDRKSSQAYVMKLFGGTIGWRANKQGTVTTSTTEAELLSLAQAAKEAMFISRLIKELGIKLDDERIRIQ	gi|342881095|gb|EGU82063.1|hypothetical protein FOXB_07425 [Fusarium oxysporum Fo5176]	EGU82063	2.3e-156	98.2063	448.358	223	219		nucleic acid binding;RNA-directed DNA polymerase activity;RNA-dependent DNA biosynthetic process;DNA integration	Molecular Function;Molecular Function;Biological Process;Biological Process
g147.t1	High-osmolarity-induced transcription protein 1	71	MASKKTHLGVGAQDAETHGTSLAQISQAGRWNQSVLCQAYLTHLPRQFMRIVAGFSASPGDYFLARAAHEP	gi|1070324690|ref|XP_018242463.1|hypothetical protein FOXG_06533 [Fusarium oxysporum f. sp. lycopersici 4287]gi|1070363734|ref|XP_018256957.1|hypothetical protein FOXG_16317 [Fusarium oxysporum f. sp. lycopersici 4287]gi|902732849|gb|KNB04418.1|hypothetical protein FOXG_06533 [Fusarium oxysporum f. sp. lycopersici 4287]gi|902747345|gb|KNB18912.1|hypothetical protein FOXG_16317 [Fusarium oxysporum…	XP_018242463, XP_018256957, KNB04418, KNB18912	5.5e-40	95.8904	142.124	73	70		nucleic acid binding;ATP binding	Molecular Function;Molecular Function	Ndc10, domain 2	DOMAIN			PF16787 (PFAM)
g148.t1	gag protein	55	MSTNNLSSKKVTLQTFEDWGRWDEEFQTKAMSLQLWEFIDPESDETLMQRPERPN	gi|587705967|gb|EWZ77304.1|hypothetical protein FOWG_18276 [Fusarium oxysporum f. sp. lycopersici MN25]	EWZ77304	2.81e-32	98.1818	115.546	55	54		nucleic acid binding;DNA integration	Molecular Function;Biological Process
g149.t1	hypothetical protein FOMG_19172	265	MLLGKSRDDRRPNSCPEIRVAAVVSPLSHRHMEARKELCYIRPDYLQPGHASLSDGGLKHNSMIPPPLSISKLRPERQITELTNGQLIAGRQSKRLSGITHEIRENDSLQTLDISYLTLSPQPPDEENIERRKDAEYFAEKIAQFYDFDVVYVASIDSTLLEQARPNAFATVLVAYTVPGVSLPRLVPTALYRMPVEGDGWIHDFEALPSDFQSGYRRLFDGKLVKYVFMCFARHRARYGDRESITLFEDAEWLAQAVTSRPFWI	gi|590022228|gb|EXK24086.1|hypothetical protein FOMG_19172 [Fusarium oxysporum f. sp. melonis 26406]	EXK24086	0	97.3585	526.554	265	258		catalytic activity	Molecular Function
g150.t1	reverse transcriptase	38	MDVQGAFDTVMRNRLVLRLREQGWPDYLARWAGSFMSG	gi|342869519|gb|EGU73183.1|hypothetical protein FOXB_16307 [Fusarium oxysporum Fo5176]	EGU73183	4.83e-19	100	83.9593	38	38		nucleic acid binding;RNA-directed DNA polymerase activity;RNA-DNA hybrid ribonuclease activity;RNA-dependent DNA biosynthetic process;zinc ion binding;RNA phosphodiester bond hydrolysis, endonucleolytic	Molecular Function;Molecular Function;Molecular Function;Biological Process;Molecular Function;Biological Process
g151.t1	hypothetical protein FOZG_04470	143	MASASGLLSPGGSRPGSPGPGVKPPFSLTTKSDNSGNLGQEAFDSMTEEQLQAIMNALNAKRGGSGGAPGAQPAGQPPAEQQPPAEQQPPAQQPPAGQPPAEQQPPAGQQPPAGQQPPTGSIEPYEDTFLVTMENTLPDLHKM	gi|587702401|gb|EWZ49006.1|hypothetical protein FOZG_04470 [Fusarium oxysporum Fo47]	EWZ49006	1.36e-89	95.9732	276.559	149	143				Reticulon	DOMAIN			mobidb-lite (MOBIDB_LITE)
g152.t1	hypothetical protein FOCG_17398	148	SDYAPERMIDPVDSPLPTPIYPQPRPLETPRSVLPSSAPRHSTHDILHPSTELDGSTKDHRGSVQEYTPREPERMNTPQEYRITLGFTPANIRSRHPSSERGRPTPSSLPIDLASQPPESPPALPLEEITRENMVLKNDGVAYTYPEC	gi|591404865|gb|EXL40002.1|hypothetical protein FOCG_17398 [Fusarium oxysporum f. sp. radicis-lycopersici 26381]	EXL40002	5.92e-84	95.2703	272.707	148	141				Protein of unknown function DUF3435	FAMILY			mobidb-lite (MOBIDB_LITE)
g153.t1	Protein SERAC1	640	MEITSRPRLLWTAALGLLVARLILQIFMPSRLDSDYAQKSSIILVHGLGSNPDTTWQKLAKNVSRNHTDPASQGKQFVNWVSDFLCEDFPPEVRRHARVFFYNYDSYWKNDAIEERRSRLSHALFEEVTSMAVKTPERSIIFVGHSYGGLVIKEALLKAQHLHSRRLVDILPQTKAIIFLGTPHVGSASISLSVKAAQFFHAFGLAPLPSIVEAITHDSVELQDLHRQFEAISGHVRIVNFHEERETLGFWGLWSDFAVKKQSVTLDRPNAETIGLYTDHSGLNKFGERDSNYEMIRNKLIELVKAIIATHAVAISGLGGAGKTQLALRYVERHKLHYDPILWIDARSQEAIRSSFQRCAQDLNLLTETYSTVPNMAALRDDPAVRVVLSWLQNRNHLQ…	gi|590022023|gb|EXK23881.1|hypothetical protein FOMG_19368 [Fusarium oxysporum f. sp. melonis 26406]	EXK23881	0	94.0916	1297.34	677	637		hydrolase activity, acting on ester bonds;ADP binding	Molecular Function;Molecular Function	NB-ARC;GPI inositol-deacylase PGAP1-like;Winged helix-like DNA-binding domain superfamily;Alpha/Beta hydrolase fold;Alpha/Beta hydrolase fold;Alpha/Beta hydrolase fold;P-loop containing nucleoside triphosphate hydrolase;Tetratricopeptide-like helical domain superfamily;Alpha/Beta hydrolase fold	DOMAIN;FAMILY;HOMOLOGOUS_SUPERFAMILY;HOMOLOGOUS_SUPERFAMILY;HOMOLOGOUS_SUPERFAMILY;HOMOLOGOUS_SUPERFAMILY;HOMOLOGOUS_SUPERFAMILY;HOMOLOGOUS_SUPERFAMILY;HOMOLOGOUS_SUPERFAMILY	Molecular Function;Molecular Function;;;;;;Molecular Function;	ADP binding;hydrolase activity, acting on ester bonds;;;;;;protein binding;	PF00931 (PFAM);PF07819 (PFAM);G3DSA:1.10.10.10 (GENE3D);G3DSA:3.40.50.1820 (GENE3D);PF13424 (PFAM);G3DSA:1.10.20.10 (GENE3D);SSF52540 (SUPERFAMILY);SSF48452 (SUPERFAMILY);SSF53474 (SUPERFAMILY)
g154.t1	hypothetical protein FOQG_16513	204	MRPPQQPGSQGSATAAQNSVQLRAQSAESLPTPQSARQPDQRSSSQPSMAATSSQSSSALRAQASSQPSLSRRTSTTSQTSVTSQSSQQQPNHRPSASTNATPQASLYSHLGGSEPSTPRPIAPAGTNKRPAPSSPVKTFTSTNNFINQTAASISESLTAPSTKRRKTADIRRPSSHVTGSLDWNALLVSNICKYSQSDAVIIN	gi|590051323|gb|EXK78847.1|hypothetical protein FOQG_16513 [Fusarium oxysporum f. sp. raphani 54005]	EXK78847	6.05e-117	99.4681	355.14	188	187				Ankyrin repeat-containing domain superfamily	HOMOLOGOUS_SUPERFAMILY			mobidb-lite (MOBIDB_LITE)
g155.t1	polyprotein	218	NKYKLSGGKPLQWFLGIEIIRDREKKLLWLSQSDYLDKIANLVDRTDYRHETPMKREELLAYNERASLPSIRRYQRKVGSVLYAAVITRPDVAFAAARLARFNANPGPHHHAAADQALLYLRSTKALALQFGGDDTFNVASDASFADNTMDRKSSQAYVMKLFGGTIGWRANKQGTVTTSTTEAELLSLAQAAKEAMFISRLIKELGIKLDDERIRIQ	gi|342881095|gb|EGU82063.1|hypothetical protein FOXB_07425 [Fusarium oxysporum Fo5176]	EGU82063	3.09e-156	99.5413	447.588	218	217		nucleic acid binding;RNA-directed DNA polymerase activity;RNA-dependent DNA biosynthetic process;DNA integration	Molecular Function;Molecular Function;Biological Process;Biological Process
g156.t1	Atypical/ALPHA protein kinase	473	KIWNVTTGEEERTLEGHTDRVASVAFSNNGTLIASGSYDKTVKIWNVTTGEEERTLEGHTDRVTSVVFSNDGTLIASGSWDETVKIWNVTTGAEERTLEGHTYRVASVVFSNNGTLIASGSDDETVKIWNVTTGEEEQTLKGHTDPVTSVAFSNDGTLIASGSDDETVKIWNVTTVEEERSLQGHTDRVASVVFSNDGTLIASGSWDETVKIWNVTTGEEERTLEGHTDRVTSVAFSNDGTLIASGSYDETVKIWNVTTGLEERSLEGHTDWVTSVAFSNDGTLIASGSYDKTVKIWNVATGEEERTLEGHTSFVSSVVFSNDGTLIASGSYVETVKIWNVATGINVKSFDTSRVTNVLSFTDDASVLVTSTDLFNLDFRDISTSHSSESEPQFGSTKI…	gi|587732619|gb|EXA30335.1|hypothetical protein FOVG_18262 [Fusarium oxysporum f. sp. pisi HDV247]	EXA30335	0	76.4471	644.425	501	383		nucleobase-containing compound metabolic process;kinase activity;phosphorylation	Biological Process;Molecular Function;Biological Process	null;WD40/YVTN repeat-like-containing domain superfamily;WD40/YVTN repeat-like-containing domain superfamily;WD40 repeat;WD40/YVTN repeat-like-containing domain superfamily;WD40/YVTN repeat-like-containing domain superfamily;WD40/YVTN repeat-like-containing domain superfamily;Galactose oxidase/kelch, beta-propeller;WD40-repeat-containing domain superfamily	null;HOMOLOGOUS_SUPERFAMILY;HOMOLOGOUS_SUPERFAMILY;REPEAT;HOMOLOGOUS_SUPERFAMILY;HOMOLOGOUS_SUPERFAMILY;HOMOLOGOUS_SUPERFAMILY;HOMOLOGOUS_SUPERFAMILY;HOMOLOGOUS_SUPERFAMILY	;Molecular Function;;Molecular Function;Molecular Function;;Molecular Function;;Molecular Function	;protein binding;;protein binding;protein binding;;protein binding;;protein binding	G3DSA:1.10.10.670 (GENE3D);G3DSA:2.130.10.10 (GENE3D);G3DSA:2.80.10.50 (GENE3D);PF00400 (PFAM);G3DSA:2.130.10.10 (GENE3D);G3DSA:2.40.50.140 (GENE3D);G3DSA:2.130.10.10 (GENE3D);SSF50965 (SUPERFAMILY);SSF50978 (SUPERFAMILY)
g157.t1	Putative Reverse transcriptase	172	RQRKNNHWKEFLADNDNIWKAAKYMKSGDDAAFGKVPQLVKADGTATTSHQEQAEELLSKFFPPLPDNIEDEGPRQQRAPVTMPNLTLEEVERQLWATKSWKAPGEDGLPAIVWKQVWPSVKHDVLDIFQASLEEGVIPDQWRHARIIPLKKPGKDDYTIAKAWRPISLLAT	gi|342866048|gb|EGU72002.1|hypothetical protein FOXB_17489 [Fusarium oxysporum Fo5176]	EGU72002	7.07e-119	98.2558	343.969	172	169		nucleic acid binding;RNA-directed DNA polymerase activity;RNA-DNA hybrid ribonuclease activity;RNA-dependent DNA biosynthetic process;zinc ion binding;nucleoside metabolic process;RNA phosphodiester bond hydrolysis, endonucleolytic	Molecular Function;Molecular Function;Molecular Function;Biological Process;Molecular Function;Biological Process;Biological Process
g158.t1	hypothetical protein FOXB_16972	134	MGANSARLTNDDLRRQMLNTIFGWNKEVGDLVRDEMNRHPQGSPSRILLAKWLDDIDPNIMNANFENMTSSDWMLLALSGIGSHTSQQKLGHMYVQRLLEAGDVHAAVTIMLGMGDHNDAIEVYISHKRYMEAL	gi|342867653|gb|EGU72519.1|hypothetical protein FOXB_16972 [Fusarium oxysporum Fo5176]	EGU72519	3.26e-89	97.0149	270.396	134	130		transcription coregulator activity;transcription factor binding;regulation of nucleic acid-templated transcription	Molecular Function;Molecular Function;Biological Process
g159.t1	hypothetical protein FOC1_g10000221	67	EAAALAEAESLAEALEVPLAEAAELLADDREGYVPPTALAPAAADLAEGSLLTRGTIDAYIAAVIEL	gi|477515755|gb|ENH68068.1|hypothetical protein FOC1_g10000221 [Fusarium oxysporum f. sp. cubense race 1]	ENH68068	1.07e-33	100	121.709	67	67		nucleic acid binding	Molecular Function
g160.t1	Putative AC transposase	270	QDDDPDKNYPGTLDVVLDNCTRWLSQYYMIERAIKLRRYLEELVDITIQTNRKLARSRSKVEKSRSSLPSCLEEDNVLTDADWEALNWFSSILAMFNSCLLRLEGDCQVRLRKGGAEAQYGMVWQVAIAYEFLLSTLERAKTESADRPESSYLSACINSAWAKLNKYYTKLDETPIYYAATVLHPGIQWAFLTRAYSGREGWIDKARYLIQTLWEEEYRDLPAQWEIADSNLPVAVRAREYNPFDSFQDELMSYPNSEEESVADEFERWQ	gi|54111990|gb|AAV28708.1|transposase [Fusarium oxysporum f. sp. lycopersici]	AAV28708	0	99.2593	555.829	270	268		protein dimerization activity	Molecular Function	Ribonuclease H-like superfamily	HOMOLOGOUS_SUPERFAMILY			SSF53098 (SUPERFAMILY)
g161.t1	hypothetical protein FOXB_06592	69	MAGFGLDSLVTGSSDPKRKAFLKGSQSRTWASFIEAVTATGRLLKPGIIFKGKELQQQWFIDELKEVAD	gi|342882149|gb|EGU82894.1|hypothetical protein FOXB_06592 [Fusarium oxysporum Fo5176]	EGU82894	3.5e-40	95.6522	135.576	69	66		DNA binding	Molecular Function	DDE superfamily endonuclease domain	DOMAIN	Molecular Function	nucleic acid binding	PF03184 (PFAM)
g162.t1	High-osmolarity-induced transcription protein 1	89	PDGELVTPDKLAAWLKEDILLRRVAPPQKKPRARGKGKGKGKAVQLRRQLEQDQLEAAALEEAESLAEALEVPLAEAAELLADDREGYV	gi|477515755|gb|ENH68068.1|hypothetical protein FOC1_g10000221 [Fusarium oxysporum f. sp. cubense race 1]	ENH68068	3.61e-50	98.8764	164.851	89	88		nucleic acid binding	Molecular Function	Histidine kinase/HSP90-like ATPase superfamily	HOMOLOGOUS_SUPERFAMILY			mobidb-lite (MOBIDB_LITE)
g163.t1	hypothetical protein FOPG_19989	75	EAQQGMAERQNEDVTSQERPNARAPSPAISGAPSCIMVATTPHAGYEAEEEPEQPRPGSPRKRRIVLINRSHGQE	gi|591428601|gb|EXL63738.1|hypothetical protein FOPG_19989 [Fusarium oxysporum f. sp. conglutinans race 2 54008]	EXL63738	4.16e-41	95.7143	134.806	70	67		nucleic acid binding;RNA-DNA hybrid ribonuclease activity;zinc ion binding;RNA phosphodiester bond hydrolysis, endonucleolytic	Molecular Function;Molecular Function;Molecular Function;Biological Process	Protein of unknown function DUF3435	FAMILY			mobidb-lite (MOBIDB_LITE)
g164.t1	NADPH2:quinone reductase	361	MKEAIVKKDLSVDVVDVERPKPGPDEVLIKVIVAGMNPKDWKLPNQHGLESNTGDDIAGLIEEVGENVFEFHEGDRVAAYHKIMTPNGAFAEYAIAPYWTTFHIPKSVSFEEAATVPLAAYTSVCALFHELEVPEPWSPMARAAEKKDSRRPLIIYGASTATGSFAIKLAAAADIHPIIAVGSQTSSFIKPFLNKDKGDQLIDYTLYKSGDELVKSIQEAVKKGGAPDGRCWKAFDSVSEDHTVALLTKAIAGPADASGIRPRVANLLFKTEPAGRDPNVDIVNVSVGLVHEAGEKDKMAGVVWGAAFARGLREGWFTAHPYIVGENGLNGIPHGMIGLKNGIIRGQKYLTRIPDTPGLGN	gi|1070363036|ref|XP_018255877.1|NADPH2:quinone reductase [Fusarium oxysporum f. sp. lycopersici 4287]gi|1070363468|ref|XP_018256391.1|NADPH2:quinone reductase [Fusarium oxysporum f. sp. lycopersici 4287]gi|902746265|gb|KNB17832.1|NADPH2:quinone reductase [Fusarium oxysporum f. sp. lycopersici 4287]gi|902746779|gb|KNB18346.1|NADPH2:quinone reductase [Fusarium oxysporum f. sp. lycopersici 4287]	XP_018255877, XP_018256391, KNB17832, KNB18346	0	85.5956	542.347	361	309		oxidoreductase activity;oxidation-reduction process	Molecular Function;Biological Process	Ribonuclease H-like superfamily;Alcohol dehydrogenase, N-terminal;GroES-like superfamily;NAD(P)-binding domain superfamily	HOMOLOGOUS_SUPERFAMILY;DOMAIN;HOMOLOGOUS_SUPERFAMILY;HOMOLOGOUS_SUPERFAMILY	;Biological Process;;	;oxidation-reduction process;;	G3DSA:3.90.180.10 (GENE3D);PF08240 (PFAM);SSF50129 (SUPERFAMILY);SSF51735 (SUPERFAMILY)
g165.t1	oxidoreductase	142	MDSAKETAKETFHKVIHPSMDPSKNTQQPASTGLERDLEPKPQKVHLPSEGEDIVYTPSGKLAGKKAFITGGVSGIGRAVAILFAMEGATVAIVYLPPEEEDAQHTKTQVEKNGGQVILIPSDLSLSINCKDVAKRAVEALG	gi|342869461|gb|EGU73165.1|hypothetical protein FOXB_16325 [Fusarium oxysporum Fo5176]	EGU73165	3.08e-97	99.2958	285.034	142	141		integral component of membrane;oxidoreductase activity;transmembrane transporter activity;transmembrane transport;oxidation-reduction process	Cellular Component;Molecular Function;Molecular Function;Biological Process;Biological Process	SLC26A/SulP transporter domain;Short-chain dehydrogenase/reductase SDR;Short-chain dehydrogenase/reductase SDR;NAD(P)-binding domain superfamily	DOMAIN;FAMILY;FAMILY;HOMOLOGOUS_SUPERFAMILY	;;;	;;;	G3DSA:3.40.50.720 (GENE3D);PF00106 (PFAM);mobidb-lite (MOBIDB_LITE);SSF51735 (SUPERFAMILY)
g166.t1	Putative Reverse transcriptase	75	MVPTTKREGRWVIQSMLWVNKDVEAEQVPIDSPDVTAAAVRMPDRLVFTASVYVPGGDGQALQDICAKLRRAIQE	gi|739108889|emb|CEG03529.1|unnamed protein product [Fusarium acuminatum CS5907]	CEG03529	2.76e-43	96	140.584	75	72		nucleic acid binding;RNA-directed DNA polymerase activity;RNA-dependent DNA biosynthetic process;zinc ion binding;nucleoside metabolic process	Molecular Function;Molecular Function;Biological Process;Molecular Function;Biological Process	Endonuclease/exonuclease/phosphatase superfamily	HOMOLOGOUS_SUPERFAMILY			SSF56219 (SUPERFAMILY)
g167.t1	hypothetical protein FOXG_06658	162	MEEVQRSSEITTDAKAAAKEATEIGKATMKMIRDMKLVSQQNQANAMPTYANVLARGGLAASMHNPQNQKASPVQTLREIIINIRDPVTIANIRMMSPRSLKSHVDLAIEQSSNEHIENIKVVSSNQLKSGDLSIKTATTADMVALRQFAEDWEQRIGNGAT	gi|1070325050|ref|XP_018242643.1|hypothetical protein FOXG_06658 [Fusarium oxysporum f. sp. lycopersici 4287]gi|902733029|gb|KNB04598.1|hypothetical protein FOXG_06658 [Fusarium oxysporum f. sp. lycopersici 4287]	XP_018242643, KNB04598	1.5e-112	100	329.331	162	162		nucleic acid binding;zinc ion binding	Molecular Function;Molecular Function
g168.t1	hypothetical protein FOXG_06805	87	MDPVSAAILFHREVSLFFEKYVKTGQESVYGKISHYYATVETNDRGSLHLHGLLWLEGNMDLPSLIDDMTKNEEGEYRAQVVRYLDS	gi|1070325406|ref|XP_018242821.1|hypothetical protein FOXG_06805 [Fusarium oxysporum f. sp. lycopersici 4287]gi|902733207|gb|KNB04776.1|hypothetical protein FOXG_06805 [Fusarium oxysporum f. sp. lycopersici 4287]	XP_018242821, KNB04776	5.48e-54	98.8506	186.422	87	86		telomere maintenance;DNA helicase activity;ATP binding;DNA repair;DNA recombination;DNA duplex unwinding	Biological Process;Molecular Function;Molecular Function;Biological Process;Biological Process;Biological Process	Helitron helicase-like domain	DOMAIN			PF14214 (PFAM)
g169.t1	MFS transporter, SP family, general alpha glucoside:H+ symporter	212	MTRLRVEEAKRSVERLQSKGTTVNADETVAMMIHTDQVERKISEGTGYLHCFRGRVNLRRTEIACLTWICQTICGSSFMGNSTYFYEQAGLADSSAFDLTIAQFALGFIGTVLSWPLMARVGRRKIYVWGLFLLTVILFVTGCLGIPPKAASRSWGIGSLLLVYTFTYDITVGPVCYSLVAELPSSRLRQRTIVLARNAYNIVGVAYTNIIG	gi|587681525|gb|EWZ28130.1|MFS transporter, SP family, general alpha glucoside:H+ symporter [Fusarium oxysporum Fo47]	EWZ28130	3.16e-153	100	432.565	212	212		integral component of membrane;oxidoreductase activity;transmembrane transporter activity;transmembrane transport;oxidation-reduction process	Cellular Component;Molecular Function;Molecular Function;Biological Process;Biological Process	NAD(P)-binding domain superfamily;Major facilitator, sugar transporter-like;MFS transporter superfamily	HOMOLOGOUS_SUPERFAMILY;FAMILY;HOMOLOGOUS_SUPERFAMILY	;Molecular Function/Biological Process/Cellular Component;	;transmembrane transporter activity/transmembrane transport/integral component of membrane;	G3DSA:1.20.1250.20 (GENE3D);PF00083 (PFAM);SSF103473 (SUPERFAMILY)
g170.t1	mule transposase protein	231	YGVGDEDTLGNLFASYPQTFSTAPQPHGSQGLHEPPWELRFDYEIHLSNDFLTQGRRQQRVRIPIPGPETDPLPSSSPPQSAREQSSPTKAEFQSALKLVREVIGTDRKLTLELARSYERVRQWREKWGYSPLSVDALESPPPYSPPREPSTQAVSPQKIRSSPLRISSSPAPDPIPNPPIPGDPAPSAEALFDLINTFAKESGFDTENHGLAEVQVFGNGSPGSADASGW	gi|927755968|gb|KPA39419.1|mule transposase protein [Fusarium langsethiae]	KPA39419	1.36e-164	99.1342	462.225	231	229		DNA binding;regulation of transcription, DNA-templated	Molecular Function;Biological Process	NAD(P)-binding domain superfamily;NAD(P)-binding domain superfamily	HOMOLOGOUS_SUPERFAMILY;HOMOLOGOUS_SUPERFAMILY	;	;	mobidb-lite (MOBIDB_LITE);mobidb-lite (MOBIDB_LITE)
g171.t1	hypothetical protein FOPG_18914	168	MKNNIKKTGEYHSNKFDPIAHQDSLYKYISWEDPVRTLRSYLVALSILIGTHCLPLTQLMVKVGAVFFGIISLAEFVSRTFGPNTFLSRLRPKEYKTVPEPILNATLRDIHDFIQYAAVQVQKLIFGQDLSKTFVASLGFTAVFWLMKVASPFSLAVLGLSSLYIAPL	gi|591430582|gb|EXL64841.1|hypothetical protein FOPG_18914 [Fusarium oxysporum f. sp. conglutinans race 2 54008]	EXL64841	1.68e-108	93.4524	321.627	168	157		membrane	Cellular Component	Reticulon	DOMAIN			PF02453 (PFAM)
g172.t1	protein kinase subdomain-containing protein	70	MSFVAANTSIPVPAVHCSFIHKNRAFIVMERIQGNSLAEAWPTLSDADLDNIFAQLRQMFQELRALPPPP	gi|587657299|gb|EWY79696.1|hypothetical protein FOYG_17181 [Fusarium oxysporum FOSC 3-a]	EWY79696	6.08e-43	100	146.362	70	70		kinase activity;phosphorylation	Molecular Function;Biological Process	P-loop containing nucleoside triphosphate hydrolase;P-loop containing nucleoside triphosphate hydrolase;Protein kinase-like domain superfamily	HOMOLOGOUS_SUPERFAMILY;HOMOLOGOUS_SUPERFAMILY;HOMOLOGOUS_SUPERFAMILY	;;	;;	G3DSA:3.30.200.20 (GENE3D);G3DSA:3.90.1200.10 (GENE3D);SSF56112 (SUPERFAMILY)
g173.t1	hypothetical protein FOXB_17195	137	MAATSSQSSSAPRAQASSQPALSRRTSTTSQTSQSSQQQPNHRPSESTNATPQASLYSHLGGSEPSTPCPITPAGVNKRPAPSSPVNTFTSTNNFINPTAASISESLTAPSTKRRKTADVRRPSSQVTGSLDWNALL	gi|342866948|gb|EGU72296.1|hypothetical protein FOXB_17195 [Fusarium oxysporum Fo5176]	EGU72296	9.33e-70	97.0803	215.698	137	133		protein dimerization activity	Molecular Function	Reverse transcriptase domain	DOMAIN			mobidb-lite (MOBIDB_LITE)
g174.t1	reverse transcriptase	342	MDIQGAFDTVLRNRLVLRLREQGWPNHLARWAGSFMSGRSARVRYQDTLTPSSPLQCGLPQGSPVSPILFLLYTEPIYRLGNPQGRFGYADDTAILSIGDTVDETTAMASGAIDEMVRWGATNGVSFDSKKTEVMHFSRSKLRTAPAVHHGDIEKHPESALRWLGIWLDSRLSFRIHVEKWAAKAQAVAYHLRGLTNTKHGPLPAAVRSAVRACVEPVLLYGAEAWYPGTNRPRWNQPTKDLSSSNQHLIQRMTKAMNQSMRAILPVWKTTPIAALHRESGIPPVAQLLEARRLRFSARLKSLDEAHPLASRTRPPSQPAYHDLIKRRYQAQTESSFRTRLR	gi|806776690|gb|AKC01506.1|transposase [Fusarium oxysporum f. sp. lycopersici]	AKC01506	0	96.4912	637.876	342	330		nucleic acid binding;RNA-directed DNA polymerase activity;RNA-DNA hybrid ribonuclease activity;RNA-dependent DNA biosynthetic process;zinc ion binding;RNA phosphodiester bond hydrolysis, endonucleolytic	Molecular Function;Molecular Function;Molecular Function;Biological Process;Molecular Function;Biological Process	P-loop containing nucleoside triphosphate hydrolase;Reverse transcriptase domain;Reverse transcriptase domain	HOMOLOGOUS_SUPERFAMILY;DOMAIN;DOMAIN	;;	;;	G3DSA:3.30.70.270 (GENE3D);PF00078 (PFAM);SSF56672 (SUPERFAMILY)
g175.t1	Vegetative incompatibility protein HET-E-1	235	MFSHDSKKVVSASYDKTIRIWDAETGVCKRVLEGHRNLLNSVVFSHNSAKVASASDDETIWIWDAETGACERVLEGHSRGVNSVVFSHDSKKVASASYDKTIRIWNAKTGECKRVLEGHSTSVRSVMFSHDSTKVVSASYDKTIRIWDAETGECKRVLEGHRNFVRSVVFSHDSTKVASASYDKTIRIWDAETGECKRVLEGHSTSVRSVMFSHDSKKVASASWDETIRIWDAET	gi|699034071|emb|CEF83294.1|unnamed protein product [Fusarium graminearum]	CEF83294	2.89e-113	87.6596	358.992	235	206		catalytic activity;cytoskeleton;nucleoside metabolic process;membrane	Molecular Function;Cellular Component;Biological Process;Cellular Component	NAD(P)-binding domain superfamily;NAD(P)-binding domain superfamily;Six-bladed beta-propeller, TolB-like;Six-bladed beta-propeller, TolB-like;WD40 repeat;WD40 repeat;WD40-repeat-containing domain superfamily	HOMOLOGOUS_SUPERFAMILY;HOMOLOGOUS_SUPERFAMILY;HOMOLOGOUS_SUPERFAMILY;HOMOLOGOUS_SUPERFAMILY;REPEAT;REPEAT;HOMOLOGOUS_SUPERFAMILY	;;;;Molecular Function;;Molecular Function	;;;;protein binding;;protein binding	G3DSA:2.140.10.10 (GENE3D);G3DSA:2.40.50.140 (GENE3D);G3DSA:2.120.10.30 (GENE3D);G3DSA:1.10.10.670 (GENE3D);PF00400 (PFAM);G3DSA:2.80.10.50 (GENE3D);SSF50978 (SUPERFAMILY)
g176.t1	reverse transcriptase protein	134	VASYGFTIHRNNVPIFDGSGRLGPAEVFDAEATGALEGLKAALNLRDAATQNIFICLDNLAAATCLRGTPSDSSQDVFLEFQALATSHGAVQVLWVPGHTDIPGNEQADKLAKAASSLPEPEDAQPTLAYLRRI	gi|477513532|gb|ENH66020.1|hypothetical protein FOC1_g10001151 [Fusarium oxysporum f. sp. cubense race 1]	ENH66020	4.62e-90	100	269.626	134	134		nucleic acid binding;RNA-directed DNA polymerase activity;RNA-DNA hybrid ribonuclease activity;RNA-dependent DNA biosynthetic process;zinc ion binding;RNA phosphodiester bond hydrolysis, endonucleolytic	Molecular Function;Molecular Function;Molecular Function;Biological Process;Molecular Function;Biological Process	Ribonuclease H domain;Ribonuclease H superfamily;Ribonuclease H-like superfamily	DOMAIN;HOMOLOGOUS_SUPERFAMILY;HOMOLOGOUS_SUPERFAMILY	Molecular Function/Molecular Function;Molecular Function;	RNA-DNA hybrid ribonuclease activity/nucleic acid binding;nucleic acid binding;	PF00075 (PFAM);G3DSA:3.30.420.10 (GENE3D);SSF53098 (SUPERFAMILY)
g177.t1	uncharacterized protein LW93_10065	249	MSSPDPQVEVPVLYRSSPASALQIRSVSGMWPSQLFADTVPRSWSKNVLVSLAKIISSASTKADTTVDDVVAWFKENAESCGGLNQEACAQADRWLKNPHKRPGYASDIEASRRKRRSYKSPERRASYSPDITTNSEELVRSEHISILREKSAAAEDRLNEAKTLLGQIETSVIALERQIANVNVAALQESIKEATARLATFSALVAKHRRYVDGYQELALPDAPTYHIQAQETAQSELDKASQDAQTT	gi|829111219|gb|KLO87729.1|uncharacterized protein LW93_10065 [Fusarium fujikuroi]gi|829147577|gb|KLP17362.1|uncharacterized protein LW94_7109 [Fusarium fujikuroi]	KLO87729, KLP17362	8.5e-154	91.129	436.802	248	226		integral component of membrane	Cellular Component	Ribonuclease H-like superfamily;Ribonuclease H-like superfamily;Ribonuclease H-like superfamily	HOMOLOGOUS_SUPERFAMILY;HOMOLOGOUS_SUPERFAMILY;HOMOLOGOUS_SUPERFAMILY	;;	;;	G3DSA:1.20.120.330 (GENE3D);mobidb-lite (MOBIDB_LITE);mobidb-lite (MOBIDB_LITE)
g178.t1	alpha beta hydrolase fold-3 domain protein	211	ALVLLKLRPRSNLWLASSISSKEAVVMFFQETITAYQHGKKSCSGSFIRSCGYNMLAGLFSTQFDRTRDMWMTGTKKNREMHNACISFLEREVKDPTVREKLRSTSEFGCKRVLFMDDWYLLFNNSNVELITEGPVRITSGAIVSKPPHALDQTDRALDPVGAYLEKAKDGPTEEVLRDIDVLIWGTGFDMNDSGGHFNIFGENGALLSQT	gi|587731189|gb|EXA28905.1|hypothetical protein FOVG_19523 [Fusarium oxysporum f. sp. pisi HDV247]	EXA28905	2.31e-112	98.0892	323.939	157	154		N,N-dimethylaniline monooxygenase activity;membrane;hydrolase activity;flavin adenine dinucleotide binding;NADP binding;oxidation-reduction process	Molecular Function;Cellular Component;Molecular Function;Molecular Function;Molecular Function;Biological Process	FAD/NAD(P)-binding domain superfamily	HOMOLOGOUS_SUPERFAMILY			SSF51905 (SUPERFAMILY)
g179.t1	putative -like family protein	313	MARKIITIVGVTGTQGASVADVFLKEGGWHVRGITRDPSKPSSQEWADKGVELIEGNINDVATLKSAFAGSNVIYGVTDFWGVVYDPKTQALASSTGKTETEIAYEAEKQQARNIADAAYATIETLDRLVFSTLSHTRKWSNGKYTHNLHFDAKWEGVEYLKATYPTLDKKTSYLQVGLYVTNWKKGLQMARPNKQPDGTFKLSLPTDGDAPVPLVEPRQDTGKFAKALVQVEPALWGKVHGVTCHYERLDRKVLEAAVPGCIGEELADMFEYIGEFGYDGRDPTVVYPENLGIDVPVYTMEEYIKDEEWPEV	gi|342884016|gb|EGU84375.1|hypothetical protein FOXB_05108 [Fusarium oxysporum Fo5176]	EGU84375	0	99.361	637.106	313	311				NmrA-like domain;NmrA-like domain;NAD(P)-binding domain superfamily	DOMAIN;DOMAIN;HOMOLOGOUS_SUPERFAMILY	;;	;;	PF05368 (PFAM);G3DSA:3.40.50.720 (GENE3D);SSF51735 (SUPERFAMILY)
g180.t1	NADPH-dependent 1-acyldihydroxyacetone phosphate reductase	282	MSNSAKRSILITGGFRVFATARSLKTLSNLTAKGIETLTLDVTKPESIESLRAEIATRTGGTLDILFNNAGALYEAPAIEADPARVRSLFDTNVFGLMEVVMAFTPLLLASVSSNYVPTIINVASVLARLPSPFSSAYNATKAAVVAYSDTLRLEVHPLGLKVVTLHMGEVSTPLMATDNINFGAESIYRDAEDGVKQRTTTHLAKTMPPEQFAREVASAIIDGKQSFLWKGTNAFLVWLLNAFGPRTVFDNTLLKAAGLDDKKTRASVYKRGQELAQRKKV	gi|587731191|gb|EXA28907.1|hypothetical protein FOVG_19525 [Fusarium oxysporum f. sp. pisi HDV247]	EXA28907	0	93.9799	560.066	299	281		oxidoreductase activity;oxidation-reduction process	Molecular Function;Biological Process	SLC26A/SulP transporter domain;Short-chain dehydrogenase/reductase SDR;NAD(P)-binding domain superfamily	DOMAIN;FAMILY;HOMOLOGOUS_SUPERFAMILY	;;	;;	G3DSA:3.40.50.720 (GENE3D);PF00106 (PFAM);SSF51735 (SUPERFAMILY)
g181.t1	zinc-binding dehydrogenase	336	MSTTFRKVVIPKYGDASVLEIVEATLSQPAEGEVQVAPTYAGFSGADINMRRGVYPSQEKPPLTPGYCLVGTVKTNGSGSSKFKAGDTVACLTKYDAQAQLVNLPEKHLISVPEGSDLQQATGLILDWCTAYGMVHQVAKVKSGQTVFIHGISGSVGYATMKLVQLLGATAYGTASERNHAAVREQGGIPFVYTDKNWIKAMKDMGGVDAVFDSIGFESFHESYDILNSHGIVVGFGANKHSLTNEAPVPATWPTVKFLLKGQIPWRGKRTAFFLISRDQPDYQPNMKALLDLLSKGKITVPIRKIWDMDDIQEAHRQWHSGSGVGAVIIRIPKLK	gi|587732771|gb|EXA30487.1|hypothetical protein FOVG_18123 [Fusarium oxysporum f. sp. pisi HDV247]	EXA30487	0	99.7024	692.96	336	335		oxidoreductase activity;oxidation-reduction process	Molecular Function;Biological Process	WD40-repeat-containing domain superfamily;WD40-repeat-containing domain superfamily;WD40-repeat-containing domain superfamily;WD40-repeat-containing domain superfamily;Alcohol dehydrogenase, N-terminal;NAD(P)-binding domain superfamily;GroES-like superfamily	HOMOLOGOUS_SUPERFAMILY;HOMOLOGOUS_SUPERFAMILY;HOMOLOGOUS_SUPERFAMILY;HOMOLOGOUS_SUPERFAMILY;DOMAIN;HOMOLOGOUS_SUPERFAMILY;HOMOLOGOUS_SUPERFAMILY	;;;;Biological Process;;	;;;;oxidation-reduction process;;	G3DSA:3.90.180.10 (GENE3D);G3DSA:3.40.50.720 (GENE3D);PF13602 (PFAM);G3DSA:3.90.180.10 (GENE3D);PF08240 (PFAM);SSF51735 (SUPERFAMILY);SSF50129 (SUPERFAMILY)
g182.t1	carbonic anhydrase	157	MRDLVNVVPKSGTICIPEVTCSDARVDPRDYFGLKFGEALVIRNAGGRAVDAFRSLEVMGSIAPIGLIVVVHHTDCGGMFTTEEEIRSKLSDRAPAHAASIKDKWFGTFRDVGVDESVRQDVEEIRRWSFLPAETQVVGYALDIETGVMREVASENP	gi|587681485|gb|EWZ28090.1|hypothetical protein FOZG_18193 [Fusarium oxysporum Fo47]gi|587732772|gb|EXA30488.1|carbonate dehydratase [Fusarium oxysporum f. sp. pisi HDV247]gi|591432400|gb|EXL65920.1|hypothetical protein FOPG_17884 [Fusarium oxysporum f. sp. conglutinans race 2 54008]	EWZ28090, EXA30488, EXL65920	2.57e-108	98.7261	311.997	157	155		carbonate dehydratase activity;zinc ion binding;carbon utilization	Molecular Function;Molecular Function;Biological Process	Carbonic anhydrase;Carbonic anhydrase superfamily;Carbonic anhydrase superfamily	FAMILY;HOMOLOGOUS_SUPERFAMILY;HOMOLOGOUS_SUPERFAMILY	Molecular Function/Molecular Function;Molecular Function/Molecular Function;Molecular Function/Molecular Function	zinc ion binding/carbonate dehydratase activity;zinc ion binding/carbonate dehydratase activity;zinc ion binding/carbonate dehydratase activity	PF00484 (PFAM);G3DSA:3.40.1050.10 (GENE3D);SSF53056 (SUPERFAMILY)
g183.t1	NADH:flavin oxidoreductase/NADH oxidase	411	MTSHIEQPITLKNGLTLPNRLAKSAMAENLADGDLLPTNQVYTAYKTWANGGWGLIITGNVQVDPRHLGQAGDIANNDSIDRGRILDSWKKWASVSRSGGTPTVVQISHPGRQSPLGAGTRGFFDKTLAPSAVPLRLGKGVFAGVISRLLFGTPRAMTVAEILDIQDRFVKTAVLVADAGFDGIELHGAHGYLLSQFLSPKTNRRTDEYGGSAKKRAKIVVDIIKAIRKAVPPSFTVGIKFNSVDHQSSQALEECIEQLRLITDSGIDFLEISGGSYEEPLGIVDPNKVPAAKKESTKNREAFFLDFATAIRDQFPGLPLLVTGGFRSRKVIEGALASGSLDVVGLARPAMLDPSVPTNTLLDKSKKDDEARAIAVSIPTPWLLKKISNYIIGAGYETA…	gi|587732773|gb|EXA30489.1|hypothetical protein FOVG_18125 [Fusarium oxysporum f. sp. pisi HDV247]	EXA30489	0	100	832.787	411	411		FMN binding;oxidoreductase activity;oxidation-reduction process	Molecular Function;Molecular Function;Biological Process	Aldolase-type TIM barrel;NADH:flavin oxidoreductase/NADH oxidase, N-terminal;NADH:flavin oxidoreductase/NADH oxidase, N-terminal	HOMOLOGOUS_SUPERFAMILY;DOMAIN;DOMAIN	Molecular Function;Molecular Function/Biological Process/Molecular Function;	catalytic activity;FMN binding/oxidation-reduction process/oxidoreductase activity;	G3DSA:3.20.20.70 (GENE3D);PF00724 (PFAM);SSF51395 (SUPERFAMILY)
g184.t1	hypothetical protein FOC4_g10000120	134	MAVNWYFDIRESEYGWIKPENTVNVDEGGIMAGFGLDSLVIGSSDPRRKAFLKGSQSRTWTAFIEAVTADGRLLKPGIIFKGKELQQQWFMDEFRKIADWYYITSDNGWTDNHIAVEWLKEVYLPQTQPADESD	gi|475672024|gb|EMT69253.1|hypothetical protein FOC4_g10000120 [Fusarium oxysporum f. sp. cubense race 4]	EMT69253	4.61e-93	99.2537	276.559	134	133		DNA binding;oxidation-reduction process	Molecular Function;Biological Process	DDE superfamily endonuclease domain;DDE superfamily endonuclease domain	DOMAIN;DOMAIN	Molecular Function;	nucleic acid binding;	PF03184 (PFAM);G3DSA:3.10.450.50 (GENE3D)
g185.t1	hypothetical protein FOXB_12467	55	AHKRISKSQEEPLLRWVLRQESLGYAPSHSQLRACVEAILKQQGDNKPLGKHWTI	gi|342875199|gb|EGU77022.1|hypothetical protein FOXB_12467 [Fusarium oxysporum Fo5176]	EGU77022	5.08e-28	94.3396	102.064	53	50		integral component of membrane;sequence-specific DNA binding	Cellular Component;Molecular Function	HTH CenpB-type DNA-binding domain	DOMAIN			PF03221 (PFAM)
g186.t1	recq family helicase	257	EEGKEAKAPKRKRDSQKTDEQQQSIDSPTQMTRSSKRRKITQEEEPAQKRKEIKETREEKEEKKKKKLEDEMRDGLRKLLGPKATWRSDKQAESMRSIMTLKADQTAINVLPTGAGKSILFMLPAVMQDTGTSIVVVPFVALMDDLVTRATDMGVDCIRYRSSMNSGREGMPRAARLIVVSADIVSSAEFCGYVDGLSCTGLLQRIFVDECHTVIMDIGYRAKLGELVGLRRFGCPLVLLTATLPVVLHHYSISKFK	gi|587656813|gb|EWY79226.1|hypothetical protein FOYG_17596 [Fusarium oxysporum FOSC 3-a]	EWY79226	1.54e-134	89.1051	404.06	257	229		nucleic acid binding;phosphomevalonate kinase activity;ATP binding;cytoplasm;cholesterol biosynthetic process;integral component of membrane;phosphorylation;oxidoreductase activity, acting on CH-OH group of donors;flavin adenine dinucleotide binding;oxidation-reduction process	Molecular Function;Molecular Function;Molecular Function;Cellular Component;Biological Process;Cellular Component;Biological Process;Molecular Function;Molecular Function;Biological Process	DEAD/DEAH box helicase domain;DEAD/DEAH box helicase domain;DEAD/DEAH box helicase domain;P-loop containing nucleoside triphosphate hydrolase	DOMAIN;DOMAIN;DOMAIN;HOMOLOGOUS_SUPERFAMILY	Molecular Function/Molecular Function;;;	ATP binding/nucleic acid binding;;;	PF00270 (PFAM);G3DSA:3.40.50.300 (GENE3D);mobidb-lite (MOBIDB_LITE);SSF52540 (SUPERFAMILY)
g187.t1	transposase-like protein	73	SSVPLGEDPDSFEREAFTEAAFQVEERELRLWRKWGAVGKLHNIVRFVRASPQRRELMKSLACSQRDEDDYHL	gi|587734490|gb|EXA32206.1|hypothetical protein FOVG_16577 [Fusarium oxysporum f. sp. pisi HDV247]	EXA32206	4.67e-40	98.5294	138.272	68	67		methyltransferase activity;methylation;protein dimerization activity	Molecular Function;Biological Process;Molecular Function
g188.t1	vegetative incompatibility protein het-e-1	131	LLLDKGADVNTQGGEYGNALQAASFKGNQDIVQLLLDKGADVNARGGKYGNALYAALYKGNREVMQLLLDKGADVDARSSWYGNAVQAALFYGNREVVQLLLDKGADVNAQGGKYGNALYAASHEGNLGIV	gi|751173583|gb|KIL59609.1|hypothetical protein M378DRAFT_84895, partial [Amanita muscaria Koide BX008]	KIL59609	7.63e-56	88.5496	178.333	131	116		catalytic activity;nucleoside metabolic process	Molecular Function;Biological Process	Ankyrin repeat-containing domain;Ankyrin repeat-containing domain superfamily;Ankyrin repeat-containing domain superfamily;Ankyrin repeat-containing domain superfamily	DOMAIN;HOMOLOGOUS_SUPERFAMILY;HOMOLOGOUS_SUPERFAMILY;HOMOLOGOUS_SUPERFAMILY	;;;	;;;	PF12796 (PFAM);G3DSA:1.25.40.20 (GENE3D);G3DSA:1.25.40.20 (GENE3D);SSF48403 (SUPERFAMILY)
g189.t1	hypothetical protein FOPG_19242	324	MPTVGNLASWRLYAAQGKTRWDMLKASDADRHRRPEVSNSVLETSRISTKRIRAESEISYRMLHVVAYVDSQDIPYELIAAVADRCDNDKEDSVKQATELEVLEAITRLKEFSFLSLRQTEQGERRYEMHKLVQEALRYGLRVCGTIETILGEALSIENESENSEAYYASTALQIVDGLFPPSEPSSWARCEQYVKHAIRVGEWAEVSRMEVKTATLLQRVSYFLYDRGRWREREPVDNRAWVLRWKVLGEKHPDTIRSMADLAATYHAQGRHDEDEEIAVKVLELRREVLGEKHPDTIRSMAALATTYHEQGRYVEAEGIDQE	gi|591429915|gb|EXL64492.1|hypothetical protein FOPG_19242 [Fusarium oxysporum f. sp. conglutinans race 2 54008]	EXL64492	0	96.904	630.558	323	313		ADP binding	Molecular Function	Winged helix-like DNA-binding domain superfamily;Winged helix-like DNA-binding domain superfamily;Tetratricopeptide-like helical domain superfamily	HOMOLOGOUS_SUPERFAMILY;HOMOLOGOUS_SUPERFAMILY;HOMOLOGOUS_SUPERFAMILY	;;Molecular Function	;;protein binding	G3DSA:1.10.10.10 (GENE3D);PF13374 (PFAM);SSF48452 (SUPERFAMILY)
g190.t1	High-osmolarity-induced transcription protein 1	81	EDILLRRVAPPQKKPRARGKGKGKGKAVKLRRQLEQEQLEAAALAEVESLAEALEVPLAEAAELLADDREGYVPPTALAPA	gi|477515755|gb|ENH68068.1|hypothetical protein FOC1_g10000221 [Fusarium oxysporum f. sp. cubense race 1]	ENH68068	7.55e-44	98.7654	148.288	81	80		nucleic acid binding	Molecular Function	Alpha/Beta hydrolase fold	HOMOLOGOUS_SUPERFAMILY			mobidb-lite (MOBIDB_LITE)
g191.t1	hypothetical protein FOXB_06592	95	DIREREYGWIKPENTVNVDEGGIMAGFGLDSLVVGSSDPRKKAFLKGSQSRTWTSFIEAVTATGRLLKPGIIFKGKELQQQWFIDELKEVADWYY	gi|342882149|gb|EGU82894.1|hypothetical protein FOXB_06592 [Fusarium oxysporum Fo5176]	EGU82894	3.79e-62	98.9474	192.586	95	94		DNA binding	Molecular Function	DDE superfamily endonuclease domain	DOMAIN	Molecular Function	nucleic acid binding	PF03184 (PFAM)
g192.t1	hypothetical protein FOWG_17285	128	MRYHVKNHPIRSWIYEEMPLSNVRSTNNLLARIVIAKIEDEDRLVELIRNTPVVQNDPNWRCRTWVAQALSRIAQDGMATGTAELDWKKIEAVAREYVASKTAAGRYLNAADMALPKPTYDMLQGKEV	gi|587707126|gb|EWZ78463.1|hypothetical protein FOWG_17285 [Fusarium oxysporum f. sp. lycopersici MN25]	EWZ78463	5.2e-90	100	264.233	128	128
g193.t1	hypothetical protein FOXG_12450	92	MHFTTAALSALLTSAALAVHFNATPYDNPDSNIFPDFDRYSDWAICKGRITKGHFPNLQAPNREGGCVRYYRGIDMTGVVTEQHFFFKDGFK	gi|1070323220|ref|XP_018251779.1|hypothetical protein FOXG_12450 [Fusarium oxysporum f. sp. lycopersici 4287]gi|1070338966|ref|XP_018253647.1|hypothetical protein FOXG_14087 [Fusarium oxysporum f. sp. lycopersici 4287]gi|587706003|gb|EWZ77340.1|hypothetical protein FOWG_18240 [Fusarium oxysporum f. sp. lycopersici MN25]gi|902742165|gb|KNB13734.1|hypothetical protein FOXG_12450 [Fusarium oxysporum…	XP_018251779, XP_018253647, EWZ77340, KNB13734, KNB15602	2.25e-59	96.7391	183.726	92	89
g194.t1	pre-mRNA splicing factor CLF1	115	SFLISLGTSAAMSLPKPPTSLDDSCSVIYENTLYSFTPEAFLSLPLEEGAKWKKLEMGEKVSGAVCVGATPDDTAQAGLFVVGGTSGTDGYTGLQKYTYSTGKWTTITPSELITK	gi|1070317312|ref|XP_018255570.1|hypothetical protein FOXG_15035 [Fusarium oxysporum f. sp. lycopersici 4287]gi|902745958|gb|KNB17525.1|hypothetical protein FOXG_15035 [Fusarium oxysporum f. sp. lycopersici 4287]	XP_018255570, KNB17525	7.33e-66	100	216.853	104	104		integral component of membrane	Cellular Component	Kelch-type beta propeller;Kelch-type beta propeller	HOMOLOGOUS_SUPERFAMILY;HOMOLOGOUS_SUPERFAMILY	Molecular Function;Molecular Function	protein binding;protein binding	G3DSA:2.120.10.80 (GENE3D);SSF117281 (SUPERFAMILY)
g195.t1	vegetative incompatibility protein het-e-1	792	MAEALGIASSVIAVADLSVKVLSLCLQYSREVKRAKDDIERLRKEVADFHATTEEVKALIEGRHGRELKTSQRLASAIGNARSTLDKLAQELQPSTSRKAMRRFGVRALRWPFESKDVEGTIQNLADYKGNILLALNVDQTAILQNVDHKITLGTLPIAEGASFDSHAEEHNPRCLANTREELLREIDRWIDDPNSEPIFWLNGMAGTGKSTISRTVAQSRSKQDDLGASFFFKRGETDRGSLAKFVPTVAHRLAWSMPEVAPFIKSAVDADPAIADKGVREQFEKLVRGPLLKATATPLSRPSVVVVVDALDECEKDADIKLLLELFSTLRFGGPLRVRVLITSRPELPVRLGFSSIDGTHQDLILHKIPQSIIEHDISVFLRHEFANIRNSFNEEAA…	gi|342871799|gb|EGU74256.1|hypothetical protein FOXB_15233 [Fusarium oxysporum Fo5176]	EGU74256	0	79.7084	1155.58	823	656		catalytic activity;nucleoside metabolic process	Molecular Function;Biological Process	WD40 repeat;WD40 repeat;Fungal N-terminal domain of STAND protein;Fungal N-terminal domain of STAND protein;WD40-repeat-containing domain superfamily;P-loop containing nucleoside triphosphate hydrolase	REPEAT;REPEAT;DOMAIN;DOMAIN;HOMOLOGOUS_SUPERFAMILY;HOMOLOGOUS_SUPERFAMILY	Molecular Function;;;;Molecular Function;	protein binding;;;;protein binding;	PF00400 (PFAM);G3DSA:3.40.50.300 (GENE3D);PF17111 (PFAM);G3DSA:2.80.10.50 (GENE3D);SSF50978 (SUPERFAMILY);SSF52540 (SUPERFAMILY)
g196.t1	hypothetical protein FOYG_03477	45	DADELHSPDAPVTSTCPSLPWRDYSTDLKDNADAQEVDSKEKTQG	gi|587677104|gb|EWY99432.1|hypothetical protein FOYG_03477 [Fusarium oxysporum FOSC 3-a]	EWY99432	4.48e-25	97.7778	93.5893	45	44				Ribonuclease H-like superfamily	HOMOLOGOUS_SUPERFAMILY			mobidb-lite (MOBIDB_LITE)
g197.t1	related to reverse transcriptase	43	MDVQGAFDTVMRNRLILRLREQGWPNHLARWAGSFIGGRSARV	gi|1111478019|emb|CZR49848.1|uncharacterized protein FPRO_16055 [Fusarium proliferatum ET1]	CZR49848	1.19e-21	100	91.6633	43	43		nucleic acid binding;RNA-directed DNA polymerase activity;RNA-DNA hybrid ribonuclease activity;RNA-dependent DNA biosynthetic process;zinc ion binding;RNA phosphodiester bond hydrolysis, endonucleolytic	Molecular Function;Molecular Function;Molecular Function;Biological Process;Molecular Function;Biological Process
g198.t1	hat family dimerization protein	164	MQKRAAKRRPLIVESRADIFKRLLLGWITDANIPLHGVEHKLFRQLLAFLDDEFVIEVLPTSGNTDEMNKALSKVHTSFDMWTSPNGIAILSVIAYYVDIAGTPQVRLISLEKLSGSHGGENQAILMAKVIRKYGLEKKIGFFTADNADPCDTCVRALLKMFNP	gi|1040022482|gb|OBS15367.1|hypothetical protein FPOA_13808 [Fusarium poae]	OBS15367	1.31e-110	90.6077	331.643	181	164		protein dimerization activity	Molecular Function	Ribonuclease H-like superfamily	HOMOLOGOUS_SUPERFAMILY			SSF53098 (SUPERFAMILY)
g199.t1	hypothetical protein FOVG_18919	62	MHFTTAALSALLASAALAVPLNSTPYDNPDSNIFPDFDRYSDWAICKGKITKDRFPNLQAPN	gi|587731887|gb|EXA29603.1|hypothetical protein FOVG_18919 [Fusarium oxysporum f. sp. pisi HDV247]	EXA29603	1.55e-37	100	129.028	62	62
g200.t1	hypothetical protein FOWG_17638	191	VPDPFDLGIHTPANLNRGARTALLQNSPAVVNGPVGVPPAFGRTAQTPSSPLNAISTAAATEGAQLAHPAHPAPSSDPAPTTEQQPVSLIETATKLARDRAEEYNAKLKVFQAFCAKFEEAAKQFTTGPEREFAQKFADSFLDSWNQALTDAKSAPAHTTYSAVAASPPAANNALAHQPRHHQQQRQQQQP	gi|587706704|gb|EWZ78041.1|hypothetical protein FOWG_17638 [Fusarium oxysporum f. sp. lycopersici MN25]	EWZ78041	7.26e-120	96.3351	356.295	191	184		binding	Molecular Function	Ankyrin repeat-containing domain superfamily;Ankyrin repeat-containing domain superfamily	HOMOLOGOUS_SUPERFAMILY;HOMOLOGOUS_SUPERFAMILY	;	;	mobidb-lite (MOBIDB_LITE);mobidb-lite (MOBIDB_LITE)
g201.t1	ankyrin repeat and protein kinase domain-containing protein	106	LQAASFKGNREVVQLLLDKGADVNAQGGEYGNALQAASFKGNREVVQLLLDKGADVNAQGGRYGNALQAASFRGNLEVMQLLLDKGADVNTQGGEYGNALQAASFK	gi|591405310|gb|EXL40447.1|hypothetical protein FOCG_17068 [Fusarium oxysporum f. sp. radicis-lycopersici 26381]	EXL40447	1.5e-52	96.1905	182.956	105	101		aspartic-type endopeptidase activity;proteolysis;nucleoside metabolic process;kinase activity;phosphorylation	Molecular Function;Biological Process;Biological Process;Molecular Function;Biological Process	Ankyrin repeat-containing domain superfamily;Ankyrin repeat-containing domain;Ankyrin repeat-containing domain superfamily;Ankyrin repeat-containing domain superfamily	HOMOLOGOUS_SUPERFAMILY;DOMAIN;HOMOLOGOUS_SUPERFAMILY;HOMOLOGOUS_SUPERFAMILY	;;;	;;;	G3DSA:1.25.40.20 (GENE3D);PF12796 (PFAM);G3DSA:1.25.40.20 (GENE3D);SSF48403 (SUPERFAMILY)
g202.t1	reverse transcriptase protein	141	MQKRFGKGQDTPLQTAPKGESAEAFLQWVETVDPATWIVYSDGSLSSEGAASYGFAIHQQDLSICDGSGRLGPAEVFDAEATGALEGLKAALNLPGSAARDIIVCLDNLAAATCLRGTPSDSSQAVFVEFQALAASHGATQ	gi|829131711|gb|KLP05966.1|Uncharacterized protein LW94_10018 [Fusarium fujikuroi]	KLP05966	1.83e-91	97.8723	277.33	141	138		nucleic acid binding;RNA-directed DNA polymerase activity;RNA-DNA hybrid ribonuclease activity;RNA-dependent DNA biosynthetic process;RNA phosphodiester bond hydrolysis, endonucleolytic	Molecular Function;Molecular Function;Molecular Function;Biological Process;Biological Process	Ribonuclease H superfamily;Ribonuclease H-like superfamily	HOMOLOGOUS_SUPERFAMILY;HOMOLOGOUS_SUPERFAMILY	Molecular Function;	nucleic acid binding;	G3DSA:3.30.420.10 (GENE3D);SSF53098 (SUPERFAMILY)
g203.t1	High-osmolarity-induced transcription protein 1	212	EQELSYPTQLQETWRIFGAAGLVASKKTHLPRRVGAQDAETHGTSLAQISQAGRWNQSVLCQAYLTHLPRQFMRIVAGFSASPGDYFLARAANEPPSGSLALKRARRQCWAEGGLDDDDLAADGFLKLMRRLRIVLLQDLAVLQPRYPSLPFFAYAPFNGSEWDEFAVAVRSDAAGATEPLSLLVQRALPELSGVLESTREALLQNNQRLAI	gi|587734352|gb|EXA32068.1|hypothetical protein FOVG_16644 [Fusarium oxysporum f. sp. pisi HDV247]	EXA32068	2.52e-133	90.3509	399.823	228	206		DNA binding	Molecular Function	Ndc10, domain 2	DOMAIN			PF16787 (PFAM)
g204.t1	Zinc finger protein MSN4	352	MDNMSSLCSQPMPCPSTKTGFSSASSAHEPFTLTPEFGITDFDITYNSVSHQAELNAPLSAMGEPMFHPVKNDPEQISFPHSLPNDSMTQEQLSFEYEQMIAMGMTHQGSMGSLTPSNSFGMDGYSPDASVSTACFIITSTPGVSDSGETSSSWSCASASPISLFSHRDLLEGVDSSDQDWHFQPSLFVHHYKADDPNPMPAQRSLMVHDIQQNSAELQQAHIRSPKKRSAKSKPVQIDAAQRVKCKCDYFGCHKAFRRSEHLTRHKKSSHGEGPNRFSCEFCGKDQFNRQDNLNSHRKLHTRRNNRERGVIFIPDAVSIIEQEERSRRRRAPSNLNMEGKHKIQPDQLRSR	gi|477515893|gb|ENH68203.1|Zinc finger protein MSN4 [Fusarium oxysporum f. sp. cubense race 1]	ENH68203	0	98.0114	717.227	352	345		nucleic acid binding	Molecular Function	Glycosyl hydrolase, five-bladed beta-propellor domain superfamily;Glycosyl hydrolase, five-bladed beta-propellor domain superfamily;Glycosyl hydrolase, five-bladed beta-propellor domain superfamily;Glycosyl hydrolase, five-bladed beta-propellor domain superfamily;Glycosyl hydrolase, five-bladed beta-propellor domain superfamily;Zinc finger C2H2 superfamily	HOMOLOGOUS_SUPERFAMILY;HOMOLOGOUS_SUPERFAMILY;HOMOLOGOUS_SUPERFAMILY;HOMOLOGOUS_SUPERFAMILY;HOMOLOGOUS_SUPERFAMILY;HOMOLOGOUS_SUPERFAMILY	;;;;;	;;;;;	G3DSA:2.20.28.30 (GENE3D);G3DSA:3.30.160.60 (GENE3D);G3DSA:3.30.160.60 (GENE3D);mobidb-lite (MOBIDB_LITE);mobidb-lite (MOBIDB_LITE);SSF57667 (SUPERFAMILY)
g205.t1	vegetative incompatibility protein het-e-1	316	MSLLALPLELYSIVAAFLGPKEQAALACTSRLANHITQDILYYHDGRSENPAALLWASGKGEIGKARKALGALKRQCTAHKTKCECISQSLLSKSLHRASAGGYTEIVQLLLDKGADVDARSGRFGTALQAASTTGHERVVQLLLDAGAGVNAQGGRLPTALQEASANGYAEIVELLLGKGADVNAQDGNFATALQVASAEGHERIVQLLLDNGASVNAQGGRLATALQLASANGHNKILQLLLHKGANIEARSGWFLTALQLASLHGYDKIVQILLNWGADVNTRGGDYATALQLASLKGHEKIVDLLTDKNACS	gi|342868701|gb|EGU72841.1|hypothetical protein FOXB_16642 [Fusarium oxysporum Fo5176]	EGU72841	0	93.3544	569.311	316	295				Ankyrin repeat-containing domain superfamily;Ankyrin repeat-containing domain superfamily;Ankyrin repeat-containing domain superfamily;Ankyrin repeat-containing domain;Ankyrin repeat;Ankyrin repeat-containing domain superfamily	HOMOLOGOUS_SUPERFAMILY;HOMOLOGOUS_SUPERFAMILY;HOMOLOGOUS_SUPERFAMILY;DOMAIN;REPEAT;HOMOLOGOUS_SUPERFAMILY	;;;;Molecular Function;	;;;;protein binding;	G3DSA:1.25.40.20 (GENE3D);G3DSA:1.25.40.20 (GENE3D);G3DSA:1.20.120.660 (GENE3D);PF12796 (PFAM);PF00023 (PFAM);SSF48403 (SUPERFAMILY)
g206.t1	dimethylaniline monooxygenase	534	MRVAVIGGGPSGLVTLKYLARAHLSLDCDAIEARLFELEDSIGGAFTHRAYEDAELTTFSDFRCCADRDFLSASDYVQYLHDYCSKFRLWPSIELGAEVRNIQGRSPQGYVVEYAKKGGEVLTWRCDAVAVCSGLHREPNLPTIPGLNHVPEVMHSSKFKTKSQFGVNKTVMIVGSGETGADVAYLAVNSPTKQVLMCHKDGFHFAPKVAHSAYVKPNPSEPGIPIDVSRANLFDTTYVHQALRNSMILWEYYNYYIKVLLWVCSGTTSGMDQWPGPSLWLYALRSALVQTPIPDTHGKQVDLAPLPKRIDDGGVVEFVDNGRPEYERIKLQTIQPDVIVLCTGYQQTFPFLDDKLKVNTNHLSSHVRGIWRREQPTMGFIGFVRPSLGAIPPLAEMQA…	gi|587731207|gb|EXA28923.1|hypothetical protein FOVG_19509 [Fusarium oxysporum f. sp. pisi HDV247]	EXA28923	0	89.6552	1043.11	580	520		N,N-dimethylaniline monooxygenase activity;integral component of membrane;flavin adenine dinucleotide binding;NADP binding;oxidation-reduction process	Molecular Function;Cellular Component;Molecular Function;Molecular Function;Biological Process	Flavin monooxygenase-like;Flavin monooxygenase-like;FAD/NAD(P)-binding domain superfamily;FAD/NAD(P)-binding domain superfamily;FAD/NAD(P)-binding domain superfamily;FAD/NAD(P)-binding domain superfamily	FAMILY;FAMILY;HOMOLOGOUS_SUPERFAMILY;HOMOLOGOUS_SUPERFAMILY;HOMOLOGOUS_SUPERFAMILY;HOMOLOGOUS_SUPERFAMILY	Molecular Function/Molecular Function/Biological Process/Molecular Function;;;;;	NADP binding/flavin adenine dinucleotide binding/oxidation-reduction process/N,N-dimethylaniline monooxygenase activity;;;;;	PF00743 (PFAM);G3DSA:3.40.50.20 (GENE3D);G3DSA:3.50.50.60 (GENE3D);G3DSA:3.50.50.60 (GENE3D);SSF51905 (SUPERFAMILY);SSF51905 (SUPERFAMILY)
g207.t1	hypothetical protein FOVG_19508	240	MEFPTQPPTPPNSISGSPVVKTEEFTSLVRPYNLVSPPRSASVRLPSLESFDQEVEALIRENRPPKTPASVSPLDHCAVGGPANSHPTSQRGTGTGPSQDRFSLNYSLHSWQISYGKRDKHLGNDASTPSLQDQPSMICYPRPAREVKKRHVNQKYTIEEGDYIIYASQDKKMKWHRIKEEFAKLFGNIPERTVQGLQAWYYRMDQRIPMCDPDGRLCFNNEDDLEPRYINLKICDRGYL	gi|587731206|gb|EXA28922.1|hypothetical protein FOVG_19508 [Fusarium oxysporum f. sp. pisi HDV247]	EXA28922	7.95e-176	98.3264	491.886	239	235				Kelch-type beta propeller	HOMOLOGOUS_SUPERFAMILY			mobidb-lite (MOBIDB_LITE)
g208.t1	related to reverse transcriptase	43	MDVQGAFDTVMRNRLILRLREQGWPNHLARWAGSFMGGRSARV	gi|1111478019|emb|CZR49848.1|uncharacterized protein FPRO_16055 [Fusarium proliferatum ET1]	CZR49848	3.02e-22	100	93.2041	43	43		nucleic acid binding;RNA-directed DNA polymerase activity;RNA-DNA hybrid ribonuclease activity;RNA-dependent DNA biosynthetic process;zinc ion binding;RNA phosphodiester bond hydrolysis, endonucleolytic	Molecular Function;Molecular Function;Molecular Function;Biological Process;Molecular Function;Biological Process
g209.t1	hypothetical protein FOIG_13494	108	MGASKLTVISSYLPSFFCIISSSRLAMNGVLALSAYQVASVTHSQHARRKEYQYQMLAIQDLRRCLSNFRPEHADGALVASMALLWLCEDMSSRRQIAKGISAILQGN	gi|591462112|gb|EXL93649.1|hypothetical protein FOIG_13494 [Fusarium oxysporum f. sp. cubense tropical race 4 54006]	EXL93649	3.59e-66	97.1698	207.994	106	103		RNA polymerase II transcription factor activity, sequence-specific DNA binding;nucleus;regulation of transcription by RNA polymerase II;zinc ion binding	Molecular Function;Cellular Component;Biological Process;Molecular Function
g210.t1	hypothetical protein FOC4_g10000204	577	MPAHLHLAALRTPNPLSLFLSALCNTSMASATFDSEQRKLRQNLTPPASQPDTVSLQKEALLAIGKSSDIAICIPSDVESDTEDENDKGRELNNLQPYATRVSTPDYLDLTGTEHGATESEAAISVVIAPIVPPAQAEVAPAWPNEIQASHLADAEPSQQSSCEMNHILTGDTSACKGVNFATPPTSPESQPYPVAASGQQLRPVPASQQSNMMVDAAFDHDACHSAQGHPDSPSTCTHSPRTASPVEVVQASLQESEIPAGNSSDDATPGARNPSLTARMSPEPHRGQDLGDASCVSSDPESEAVDGGLGSPDKARPSPQLPSPRRSHRRPPHAHTTAQEEDSDAGAESSGSEDGPDVLEYARDEDYCPSPPEIQGSGSEDDDVDDEEHQDHKRRKVS…	gi|475677568|gb|EMT74559.1|hypothetical protein FOC4_g10000204 [Fusarium oxysporum f. sp. cubense race 4]	EMT74559	0	89.6014	920.228	577	517				WD40-repeat-containing domain superfamily;WD40-repeat-containing domain superfamily;WD40-repeat-containing domain superfamily	HOMOLOGOUS_SUPERFAMILY;HOMOLOGOUS_SUPERFAMILY;HOMOLOGOUS_SUPERFAMILY	;;	;;	mobidb-lite (MOBIDB_LITE);mobidb-lite (MOBIDB_LITE);mobidb-lite (MOBIDB_LITE)
g211.t1	MFS multidrug transporter	144	MSLVFCCDAVEPYRPQYLSHQAKFNNFMSWASFPRISTPENGDGASHDLIQLSPPYAVQLVQQVNYGPLESKRYFIPTDGTESDFVEVIENDLIQANFQKVNTYKNYKCQDHNKFFEVNIYQKDPINKHHWRVNIARPADSIDL	gi|342867249|gb|EGU72392.1|hypothetical protein FOXB_17099 [Fusarium oxysporum Fo5176]	EGU72392	3.11e-105	100	302.368	144	144
g212.t1	SRF-type transcription factor family protein	148	MSPTPKVQSGSPRRQRLKKNRNAEAGMRNRENGLFKKTNTWHHYYGGDILIFIKRPDGRIKGYESRPKLLQEFSKLPIPAHEIRGPDDIDTVTERADTPSTTAQGEKVKPWIIWTNILPPRVTAIATIAFAITKENPKSLSMSVQTNF	gi|591506338|gb|EXM35601.1|hypothetical protein FOTG_00055 [Fusarium oxysporum f. sp. vasinfectum 25433]	EXM35601	7.48e-83	88.0795	246.128	151	133		integral component of membrane	Cellular Component	null	null			mobidb-lite (MOBIDB_LITE)
g213.t1	Putative AC transposase	78	MLFVHDTQALEDLDPDDFDEWTKRGPVGKLHNLVVWINRSNKATVILRRQQDDDPDKNYPGTLDVVLDNCTRWLSQYY	gi|477524018|gb|ENH75986.1|Putative AC transposase [Fusarium oxysporum f. sp. cubense race 1]	ENH75986	5.57e-49	98.7179	166.777	78	77		protein dimerization activity	Molecular Function
g214.t1	hypothetical protein FOXB_02818	91	EQQNGDMEWQEEGETSEGALGQNRARKQAAPKSAGGMVEAVQSLKQLLEQDLNKKIEAMKAEFQLEFTKLSDRMAEEVARATAQMAQELSQ	gi|342886988|gb|EGU86662.1|hypothetical protein FOXB_02818 [Fusarium oxysporum Fo5176]	EGU86662	2.18e-57	100	178.333	91	91		nucleic acid binding;zinc ion binding	Molecular Function;Molecular Function	MFS transporter superfamily	HOMOLOGOUS_SUPERFAMILY			mobidb-lite (MOBIDB_LITE)
g215.t1	hypothetical protein FOXB_07406	44	MPTVNPDIDSETPGANGDSLSQNAEVKRRRLIQQSVRKPAAKIN	gi|342881123|gb|EGU82083.1|hypothetical protein FOXB_07406 [Fusarium oxysporum Fo5176]	EGU82083	7.22e-23	100	91.2781	44	44				WD40-repeat-containing domain superfamily	HOMOLOGOUS_SUPERFAMILY			mobidb-lite (MOBIDB_LITE)
g216.t1	hypothetical protein FOMG_13272	53	MSATETTASVPSGSSTARLLPSFIPIKRVAKSTTPEAIAKIVKEDGAVVIQQY	gi|590028608|gb|EXK30466.1|hypothetical protein FOMG_13272 [Fusarium oxysporum f. sp. melonis 26406]	EXK30466	1.41e-26	100	103.219	53	53
g217.t1	hypothetical protein FOCG_17065	231	MHNIYDQHRRPFGMSTKHSLIESEAAIGVDTTPAVSPALGEDGPDWTHNSHMGPLADPEPNQQSPYQTNRTSAGDATACTDASFNISPTSPGSQPHRSVSDEQQLATGATSEPDIMMVDALSDERSSGGAQSTPTSPLMRAYSHMAAGLGDVAHTLLHDREGCASTSRDDAISGVHTPSPAKSLSPESQHEQDYNRTSCESSDAESESSEAEPGSPFGARLSPLSPPSQEL	gi|591405306|gb|EXL40443.1|hypothetical protein FOCG_17065 [Fusarium oxysporum f. sp. radicis-lycopersici 26381]	EXL40443	7.89e-133	92.6267	391.349	217	201				DDE superfamily endonuclease domain;DDE superfamily endonuclease domain	DOMAIN;DOMAIN	;	;	mobidb-lite (MOBIDB_LITE);mobidb-lite (MOBIDB_LITE)
g218.t1	Nuf2 family protein	236	MRSTESFDGIDTNTFCDKYRNEDESFWYSWWFSDEVSIGRTDGDYTKWSFYSAGERLHRDKVQPRRRPARHSQMFFGAINYDKPSRIVPLEGDPQSERGGVTGRRILACLQSYLPGLVEEGETFQHDNARTFKAKIVQEWLLPWARRHGVSLTDWPPYSPDLNPIENLWKVLKKRICETYPEIAAYPKSAAAMARLIEAAEELWLEVEDEVVKNVIKSMPDRLNACWIANGYYTKY	gi|342868410|gb|EGU72738.1|hypothetical protein FOXB_16753 [Fusarium oxysporum Fo5176]	EGU72738	2.15e-145	97.5728	422.55	206	201		DNA binding;endonuclease activity;nucleus;nucleotide-excision repair;transposition, DNA-mediated;transcription, DNA-templated;zinc ion binding;response to UV;DNA integration;nucleic acid phosphodiester bond hydrolysis	Molecular Function;Molecular Function;Cellular Component;Biological Process;Biological Process;Biological Process;Molecular Function;Biological Process;Biological Process;Biological Process	P-loop containing nucleoside triphosphate hydrolase;Ribonuclease H superfamily	HOMOLOGOUS_SUPERFAMILY;HOMOLOGOUS_SUPERFAMILY	;Molecular Function	;nucleic acid binding	PF13358 (PFAM);G3DSA:3.30.420.10 (GENE3D)
g219.t1	hypothetical protein FOXB_16450	116	HIIWAGTQQNQHSAASLTEAHRFLPALTARCFKKYITFHVLSVSPIATMASLEDTKKLIETLGCFYQEDEEVGQRVDAIFRDVGYYFKNAPGLTFAKVNTFENEVRVPSNVLSGEY	gi|342869153|gb|EGU73040.1|hypothetical protein FOXB_16450 [Fusarium oxysporum Fo5176]	EGU73040	1.5e-37	87.1795	132.109	78	68
g220.t1	glycoside hydrolase family 43	323	MRWNLLQVVATAALALTSSANAVLPRQQKFVGYLITTFSDPLPKVQQYLSNGNNPLSYRKLNNGNPILASTCSLRILYYCYWTNSPPDLDINAPGFSWDKATRHGSRGLVIWQSKDLVNWSGSKLRTVEASTAGMTWAPSAVWDDSTSQYYVFWASRHYASNDPGHVGFAGLDKIRYATTKDFATFSAPKDYYAPGIPVIDQEFQYLGTPGHFVRYIKDERTNQVFQERTTGGLFGTWTRNPGFVRNESPREGPLSFRDNNNPDLYHLWMDDYVQYLPFQTTNILKPGIFAQSNAAGFPRGLKHGVVTPLTQAEYNRLQTKYP	gi|591404981|gb|EXL40118.1|hypothetical protein FOCG_17303 [Fusarium oxysporum f. sp. radicis-lycopersici 26381]	EXL40118	0	92.9204	636.336	339	315		metabolic process;hydrolase activity	Biological Process;Molecular Function	Glycosyl hydrolase, five-bladed beta-propellor domain superfamily;Glycosyl hydrolase, five-bladed beta-propellor domain superfamily	HOMOLOGOUS_SUPERFAMILY;HOMOLOGOUS_SUPERFAMILY	;	;	G3DSA:2.115.10.20 (GENE3D);SSF75005 (SUPERFAMILY)
g221.t1	glycoside hydrolase family 43 protein	331	MKISNFISASLVALLSSVSYVQAATYSNPLEPRNGGDPSIVWHAGWYYMTSTTWGDVRLRRAKTLNGLKTGESKIIYQSNEPSRCCNVWAPELHNVGGTWHVYFSAGTRANTDNQRSQVLKGGANPWDEFTFAGTLNTPNWAIDGTRLTIDNKNYFVYSCWRSDTGTNLQSLCISLMSSPTTLTGGEFLLSSPTADWERFGDFPVNEGPFALYHGGKTFISFSASFCGSPQYSLGYLTYRGSGDPRQKSNWKKSGRQFTAANGNFGTGHNSFFTSPDGTETWMAYHSTPNAAGSCGDRFANAKKIDWNPDGSPKLGSAPAANQNLAGPRGE	gi|591404980|gb|EXL40117.1|hypothetical protein FOCG_17302 [Fusarium oxysporum f. sp. radicis-lycopersici 26381]	EXL40117	0	100	683.715	331	331		hydrolase activity, hydrolyzing O-glycosyl compounds;carbohydrate metabolic process	Molecular Function;Biological Process	Glycoside hydrolase, family 43;Glycosyl hydrolase, five-bladed beta-propellor domain superfamily;Glycosyl hydrolase, five-bladed beta-propellor domain superfamily;Glycosyl hydrolase, five-bladed beta-propellor domain superfamily	FAMILY;HOMOLOGOUS_SUPERFAMILY;HOMOLOGOUS_SUPERFAMILY;HOMOLOGOUS_SUPERFAMILY	Molecular Function/Biological Process;;;	hydrolase activity, hydrolyzing O-glycosyl compounds/carbohydrate metabolic process;;;	PF04616 (PFAM);G3DSA:2.115.10.20 (GENE3D);mobidb-lite (MOBIDB_LITE);SSF75005 (SUPERFAMILY)
g222.t1	putative Arabinan endo-1,5-alpha-L-arabinosidase	320	MVSLRIFAVGSMLAFGAMANSMFARADVNPDPVRGDTFIHDPTVVKKPDGTYLAAFTSNGVGLKVSSDRTTWRDVGAAFPNGAPWTIPYTKGDRNLWAPDLSYHNGQYYMYYSASSFSTSRSAIFLATSKTGASGSWTNQGLVIESFDNSNFNAIDPNLFVDSDGKWWLTFGSFWSGIKLTQLNPKTGKPINKNNLTSIAARPQNGGAIEAPYITKHGNFYYLWAAFDSCCKGTASTYRTMVGRSSKVTGPYADSTGKPMMQGGGNQLLASHGNIHGPGHPAVYTDKDNDVLVYHYYNAAGIAQLGINQIRYVNDWPTVY	gi|591404979|gb|EXL40116.1|hypothetical protein FOCG_17301 [Fusarium oxysporum f. sp. radicis-lycopersici 26381]	EXL40116	0	100	659.448	320	320		arabinan catabolic process;arabinan endo-1,5-alpha-L-arabinosidase activity	Biological Process;Molecular Function	Glycosyl hydrolase, five-bladed beta-propellor domain superfamily;Glycoside hydrolase, family 43;Glycosyl hydrolase, five-bladed beta-propellor domain superfamily	HOMOLOGOUS_SUPERFAMILY;FAMILY;HOMOLOGOUS_SUPERFAMILY	;Molecular Function/Biological Process;	;hydrolase activity, hydrolyzing O-glycosyl compounds/carbohydrate metabolic process;	G3DSA:2.115.10.20 (GENE3D);PF04616 (PFAM);SSF75005 (SUPERFAMILY)
g223.t1	hypothetical protein FOPG_15975	95	MDRQHDAAFTQLKYSFSELCLADRAPAAERVLDIVRDLGWDVERVEGNRPAIVDDGVSIVTGESMLRAHFSSGLAHLTSASIELGRLGLRAQKDK	gi|591434919|gb|EXL67924.1|hypothetical protein FOPG_15975 [Fusarium oxysporum f. sp. conglutinans race 2 54008]	EXL67924	4.74e-64	100	195.282	95	95
g224.t1	hypothetical protein FOPG_15976	413	MSVSLAWQSDNFCGLTPHQLETLYAPIILEYALQKVGTLPAYSHESQSTEKYEAEMPDLKAFQFYVNKLAQVCDNERAVQECLESCKRRKEDETSEPTKSLLSLVDKSISDCETLIKTITNLEQAEINTMISQRAKDGEMTRSEPWCKLRHFLGRWLSYRKAALGIVAVSKRWPELFLDFEVIMVPSGSRLPNPILRSDLTSSTIMQHIVAQDKGQDLQLLQEAKDLEQMGIDDIIRASQISRNFRPLLHAEVLVYEHLLKSGQTAVECYWNRWNYIGSSKPTCRLCHYYFQALQGDKPGVRSTHNNLYRNWRLPEYHEDESLGLARDELLSKLAKRLRTDVVETLKEKKIRRKARDSNTYSSFPDILRMNDNSSVSIDSPNRESTASTDKQDESVVQL…	gi|591434920|gb|EXL67925.1|hypothetical protein FOPG_15976 [Fusarium oxysporum f. sp. conglutinans race 2 54008]	EXL67925	0	95.1567	684.1	351	334				OTT_1508-like deaminase;OTT_1508-like deaminase	FAMILY;FAMILY	;	;	PF14441 (PFAM);mobidb-lite (MOBIDB_LITE)
g225.t1	hypothetical protein FOZG_04459	227	MPASVIETMNGPLKHNSKARRQQGLKGLSSKTLYRAWRAKLVTDRNRSSRRVQTPLDFTILHKKTHTARLCFKLLEAEPLQTFNNNYEKVKADWDWLKDKTNIPNVTSSSDHRIVCSFKVIDLVIGEAQSSTLLRRLAYVRLMDLLSFLEEVISFERKSGRMIRERYYTNASIALDIYMTAQEDLSNPDVLRRQLQERTQVGKWWKTLSKPSPLLVLMYSEPADSIM	gi|587702390|gb|EWZ48995.1|hypothetical protein FOZG_04459 [Fusarium oxysporum Fo47]gi|587731931|gb|EXA29647.1|hypothetical protein FOVG_18891 [Fusarium oxysporum f. sp. pisi HDV247]	EWZ48995, EXA29647	1.33e-167	99.5595	466.848	227	226		membrane	Cellular Component
g226.t1	hypothetical protein FOXG_14758	174	METAVTRTAPITITRSSATFVEMAPTVVVTSTTSFLRKTKDQTTFRTRRTGTKTEPGFDNSETSGVPSSDIESTATGFSTTIPSSDIQSTATGLGTTTNDSKEPATTNGVSTGPASTGSDTFPTSSPTLALKVPQDAAETTIKPTDDGVFMSDATKPTIPILPAVTASIISTLT	gi|1070359027|ref|XP_018254406.1|hypothetical protein FOXG_14758 [Fusarium oxysporum f. sp. lycopersici 4287]gi|902744794|gb|KNB16361.1|hypothetical protein FOXG_14758 [Fusarium oxysporum f. sp. lycopersici 4287]	XP_018254406, KNB16361	1.09e-112	100	329.331	174	174				Reverse transcriptase domain	DOMAIN			mobidb-lite (MOBIDB_LITE)
g227.t1	hypothetical protein FOTG_18734	52	MATISSYFGPGSCRRPDPERVILDPTYLNPRPNDHDGILIEPDEFERNGKQY	gi|591482387|gb|EXM12785.1|hypothetical protein FOTG_18734 [Fusarium oxysporum f. sp. vasinfectum 25433]	EXM12785	2.7e-33	100	115.161	52	52		DNA binding;protein dimerization activity	Molecular Function;Molecular Function	P-loop containing nucleoside triphosphate hydrolase	HOMOLOGOUS_SUPERFAMILY			mobidb-lite (MOBIDB_LITE)
g228.t1	hypothetical protein FOZG_18315	432	FRRYRGTELSADEAMLYSKLRDDIGQQSLDSGHERKWTPRFARRGAGNAANGAYLYSTRPLNADFVAMPSLFPLLTVFFTGDAPDSVRDQMMRQDPRFMTFQSAYLNEIANFDLQNAFLEEEKESQLFRLFAHVSLMRDPRATADMVPDEVWANLAPDPEIVELEEQRARLKQGNYRIEGHGNEEEIRRLTNKIRTKRAYRERQVVKEYREDYFYHRPTWDIEQQARGEEEEEYTEPVIDVHIPERDRLANILCHQPDGLTEDQVLERRIEAIQLMVALCDKRETAKRHRVQQNVRAQPHIKIEPTEASSEPSPSVNQFPLLMQPGQCPDCIGDERLSLGERTFAYCRPTVRNDHFDDQHLVERERALQRGEKMVCTHPTCRTQNQGQNLEFHTMDHFR…	gi|587681354|gb|EWZ27959.1|hypothetical protein FOZG_18315 [Fusarium oxysporum Fo47]gi|587732848|gb|EXA30564.1|hypothetical protein FOVG_18052 [Fusarium oxysporum f. sp. pisi HDV247]	EWZ27959, EXA30564	0	100	899.427	432	432				Protein of unknown function DUF3435	FAMILY			PF11917 (PFAM)
g229.t1	Methylenomycin A resistance protein	334	HATGPLASLLSAGSPLLMAFIQPDWPYWKCAFPAQILMPFSVDVLFTVGLIVITEVFPDEKQAVAGAVFNTAGQLGNTMGLAAMQVISTWVTKHERAKSAAQALMEGYRATFWTMLALLLICTIESCNFIMHKVDWKDSTPERRLAIMNLVEKYPHIPHPAGDDTAEPPSSLVPPSQRPDIPGMSSDVFTQPAWNASSKTRKAWREGCPPDQFQYQEQGIPSTPRLKRIVARLPTSSPPDVRETQQIPALTSSVPQTVTPTTSSHVYPVLSPPPMSSNRATTELNKLLSELEEARNRFHRLLPQTVDAQAEMERCETKVKQFYLANGPGAVSNQ	gi|477515892|gb|ENH68202.1|Methylenomycin A resistance protein [Fusarium oxysporum f. sp. cubense race 1]	ENH68202	0	99.0881	678.707	329	326		integral component of membrane;transmembrane transport	Cellular Component;Biological Process	Ribonuclease H-like superfamily;Major facilitator superfamily;Major facilitator superfamily;MFS transporter superfamily	HOMOLOGOUS_SUPERFAMILY;FAMILY;FAMILY;HOMOLOGOUS_SUPERFAMILY	;Cellular Component/Biological Process;;	;integral component of membrane/transmembrane transport;;	G3DSA:1.20.1250.20 (GENE3D);PF07690 (PFAM);mobidb-lite (MOBIDB_LITE);SSF103473 (SUPERFAMILY)
g230.t1	ycfA-like protein domain-containing protein	131	MFATEIFKKASEPHKAVLLAQRIRTEILNHHWWRWIEMECRHVDAVCRRFRDNIYPGAPLPIQYDKALGALELLLVNQVIYRASRLEELLPFVPGLQKHWKLEPEANLPNTIGFLKREASANTQEALTEDP	gi|590050277|gb|EXK77801.1|hypothetical protein FOQG_17505 [Fusarium oxysporum f. sp. raphani 54005]	EXK77801	9.39e-89	99.2366	271.937	131	130		mRNA binding;protein dimerization activity	Molecular Function;Molecular Function
g231.t1	insulysin	234	NDTWRLHQLEKSLSNPSHPFCHFSTGNFEVLKTLPEARGINVRDKFIEFHDRHYSANRMKLVVLGREPLDVLQKWVAELFSLIVNKNLPPNRWPGELPFRETDLGMQCFAKPVMDSRELNLYFPFIDEELMFATQPSRYISHLIGHEGPGSIMSYIKSKGWANGLSAGAYPVCPGTPGIFDVQVRLTEEGLKNYPEIVKIFFQYISLLRESPPQEWIFQEQKGMADVDFKFKQK	gi|590051496|gb|EXK79020.1|insulysin [Fusarium oxysporum f. sp. raphani 54005]	EXK79020	4.96e-167	99.1453	493.812	234	232		catalytic activity;metal ion binding	Molecular Function;Molecular Function	Endonuclease/exonuclease/phosphatase superfamily;Peptidase M16, C-terminal;Peptidase M16, C-terminal;Metalloenzyme, LuxS/M16 peptidase-like;Metalloenzyme, LuxS/M16 peptidase-like	HOMOLOGOUS_SUPERFAMILY;DOMAIN;DOMAIN;HOMOLOGOUS_SUPERFAMILY;HOMOLOGOUS_SUPERFAMILY	;;;Molecular Function/Molecular Function;Molecular Function/Molecular Function	;;;metal ion binding/catalytic activity;metal ion binding/catalytic activity	G3DSA:3.30.830.10 (GENE3D);PF05193 (PFAM);G3DSA:3.30.830.10 (GENE3D);SSF63411 (SUPERFAMILY);SSF63411 (SUPERFAMILY)
g232.t1	hypothetical protein FOXB_16657	56	MDQDAHLPHDSLGPRALAIVTAFLIVAIIIFSMRIYTRVTPVYKLDASDYTISVAV	gi|342868693|gb|EGU72836.1|hypothetical protein FOXB_16657 [Fusarium oxysporum Fo5176]	EGU72836	2.67e-26	92.8571	101.679	56	52		integral component of membrane	Cellular Component
g233.t1	hypothetical protein FOC4_g10000120	58	MAVNWYFDIRESEYGWIKPENTVNVDEGGIMAGFGLDSLVIGSSDPRRKAFLKGSQSR	gi|475672024|gb|EMT69253.1|hypothetical protein FOC4_g10000120 [Fusarium oxysporum f. sp. cubense race 4]	EMT69253	1.38e-34	100	124.02	58	58		DNA binding;zinc ion binding;integral component of membrane;protein dimerization activity	Molecular Function;Molecular Function;Cellular Component;Molecular Function
g234.t1	hypothetical protein FOTG_19162	75	MSETALKGSIVSSPSPSPPPTFPRLGSRPKSIAKQYAAALALASTTDSSVDDLHKITWGQRRFVIASLLDRRKSR	gi|591481567|gb|EXM12337.1|hypothetical protein FOTG_19162 [Fusarium oxysporum f. sp. vasinfectum 25433]	EXM12337	3.6e-45	98.6667	146.362	75	74		protein dimerization activity	Molecular Function	DDE superfamily endonuclease domain	DOMAIN			mobidb-lite (MOBIDB_LITE)
g235.t1	Two-component system protein A	144	TEVYDTGHGVTQDDAQKLFKPFTQLDTPHQKRRQGTGLGLSIAKSIAELLGGNIGYKPNPERQGSIFWFSVKLKKLSSLQQIQTVDALPVPSSDLSRQEVSQGEDLAEQLTQLMKISPMARILAAEDNIINQKILVEMLHGFGF	gi|587682804|gb|EWZ29409.1|hypothetical protein FOZG_17033 [Fusarium oxysporum Fo47]	EWZ29409	2.14e-99	99.3056	296.59	144	143		phosphorelay sensor kinase activity;phosphorelay signal transduction system;intracellular;signal transduction by protein phosphorylation	Molecular Function;Biological Process;Cellular Component;Biological Process	Histidine kinase/HSP90-like ATPase superfamily;Histidine kinase/HSP90-like ATPase;Histidine kinase/HSP90-like ATPase superfamily	HOMOLOGOUS_SUPERFAMILY;DOMAIN;HOMOLOGOUS_SUPERFAMILY	;;	;;	G3DSA:3.30.565.10 (GENE3D);PF02518 (PFAM);SSF55874 (SUPERFAMILY)
g236.t1	Cytochrome b2, mitochondrial	48	MEVFIDGGVRRGSDVLKAICLGARGVCLGRPIFHAAVYGQDGVEHALE	gi|590028612|gb|EXK30470.1|hypothetical protein FOMG_13276 [Fusarium oxysporum f. sp. melonis 26406]	EXK30470	5.28e-27	100	105.916	48	48		FMN binding;oxidoreductase activity;oxidation-reduction process	Molecular Function;Molecular Function;Biological Process	FMN-dependent dehydrogenase;Aldolase-type TIM barrel;Aldolase-type TIM barrel	DOMAIN;HOMOLOGOUS_SUPERFAMILY;HOMOLOGOUS_SUPERFAMILY	Molecular Function;Molecular Function;	oxidoreductase activity;catalytic activity;	PF01070 (PFAM);G3DSA:3.20.20.70 (GENE3D);SSF51395 (SUPERFAMILY)
g237.t1	restless-like transposase	81	MLEGDGQIRKRKRGWTGSYGNIWDVIQGFEFLLEQLERFKDIAKDFPDTEHFRININLGWQKLNEYYEILSETPIYYAGLA	gi|587657348|gb|EWY79745.1|hypothetical protein FOYG_17139 [Fusarium oxysporum FOSC 3-a]	EWY79745	1.78e-50	97.5309	162.54	81	79		protein dimerization activity	Molecular Function
g238.t1	reverse transcriptase	91	DKVEQAEELLNVFFPPLPTDIEEEGPRPWRREVAMPNLTMEEVEEKVMEAKAWKAPRSRRTASHGMEAAVAGGEGTGPASVSDITGYRAIA	gi|477514151|gb|ENH66580.1|hypothetical protein FOC1_g10000937 [Fusarium oxysporum f. sp. cubense race 1]	ENH66580	8.12e-28	96.4286	111.694	56	54		nucleic acid binding;RNA-directed DNA polymerase activity;RNA-DNA hybrid ribonuclease activity;RNA-dependent DNA biosynthetic process;zinc ion binding;RNA phosphodiester bond hydrolysis, endonucleolytic	Molecular Function;Molecular Function;Molecular Function;Biological Process;Molecular Function;Biological Process	Reverse transcriptase domain	DOMAIN			mobidb-lite (MOBIDB_LITE)
g239.t1	reverse transcriptase protein	147	CLDNLAAATCLRGTPPDSSQDVFLEFQALAASHGATEVRWVPGHADIPGNEQADKLAKAASSAPGPEGAQPTLTYLRRIARRKPKEAFETWWSTSAPEQYKRLNLKATTGCPPELSLPRAVLHRLLAARSLHGDYAAYHERYRRVIG	gi|475676933|gb|EMT73951.1|hypothetical protein FOC4_g10000222 [Fusarium oxysporum f. sp. cubense race 4]	EMT73951	5.2e-90	93.1034	270.011	145	135		nucleic acid binding;RNA-directed DNA polymerase activity;RNA-DNA hybrid ribonuclease activity;RNA-dependent DNA biosynthetic process;zinc ion binding;RNA phosphodiester bond hydrolysis, endonucleolytic	Molecular Function;Molecular Function;Molecular Function;Biological Process;Molecular Function;Biological Process	Ribonuclease H superfamily;Ribonuclease H domain;Ribonuclease H domain;Ribonuclease H-like superfamily	HOMOLOGOUS_SUPERFAMILY;DOMAIN;DOMAIN;HOMOLOGOUS_SUPERFAMILY	Molecular Function;Molecular Function/Molecular Function;;	nucleic acid binding;RNA-DNA hybrid ribonuclease activity/nucleic acid binding;;	G3DSA:3.30.420.10 (GENE3D);PF00075 (PFAM);mobidb-lite (MOBIDB_LITE);SSF53098 (SUPERFAMILY)
g240.t1	hypothetical protein FOPG_18914	25	MSTPAVVIMPVLANGAQQSEQDPSK	gi|591430582|gb|EXL64841.1|hypothetical protein FOPG_18914 [Fusarium oxysporum f. sp. conglutinans race 2 54008]	EXL64841	8.5e-07	92	48.521	25	23				Protein of unknown function DUF3435	FAMILY			mobidb-lite (MOBIDB_LITE)
g241.t1	---NA---	95	MDIVKRCLARLTTAAHLHLSSFFLVLTAASIACRTSPICALLLSSSPAPEMSIVQNSSSPGDESGAGDDITSGPLTPPFCPSVGDIRAMSANDCL	No Blast Hit										MFS transporter superfamily	HOMOLOGOUS_SUPERFAMILY			mobidb-lite (MOBIDB_LITE)
g242.t1	Major facilitator superfamily domain-containing protein 7	88	MRPKVYKRTFIGMLALFALNICCSVAWIDMASVVDFAAVHFDTSASTINWFSTSFLFVALAANWPASVAVRKSIKLAMMISSRLMVIG	gi|590052122|gb|EXK79646.1|hypothetical protein FOQG_15781 [Fusarium oxysporum f. sp. raphani 54005]	EXK79646	6.19e-38	85.2273	137.887	88	75		integral component of membrane;transmembrane transport	Cellular Component;Biological Process
g243.t1	Putative AC transposase	173	MIERAIKLRRYLEELVDITIQSNRKLARSRSKVEKSRSSLPSCLEEDNLLTDADWEALNWFSNILAMFNSCLLRLEGDCQVRLQKGGAEAQYGMVWHVAIAYEFLLSTVERAKTESADRPESSYLSACINSAWAKLNKYYTKLDETPIYYAATVLHPGIQWAFLTRAYSGREG	gi|477524018|gb|ENH75986.1|Putative AC transposase [Fusarium oxysporum f. sp. cubense race 1]	ENH75986	1.67e-118	98.8439	350.132	173	171		protein dimerization activity	Molecular Function
g244.t1	atp-dependent dna helicase pif1	137	SNRQHDQYDDFCRVKLMLAHPHRDPNQLRKVNGVEYASYALAAEFCYGNHQHPDDYYGTPNTDERRPDPDQFEREFHEPDLVEEDWLELARQLPDCPPSQEAIDLLGRRDIDIQYDWTPHVGRYADPGIVQGDYWRQ	gi|739108288|emb|CEG03647.1|unnamed protein product [Fusarium acuminatum CS5907]	CEG03647	2.29e-89	98.5401	288.115	137	135		telomere maintenance;DNA helicase activity;ATP binding;DNA repair;DNA recombination;DNA duplex unwinding	Biological Process;Molecular Function;Molecular Function;Biological Process;Biological Process;Biological Process	Reverse transcriptase domain	DOMAIN			mobidb-lite (MOBIDB_LITE)
g245.t1	hypothetical protein FOZG_16993	229	MPLNQSNPKGTPPQPTDCFLHLDSFHGSRETVLSDSPEWHNDSSLNATTNNNPADDNLSFSREESDLLDTEKLHLHTRHQVDPPGPITAHSSRSDDYRSVIDDLTLEIQQLKKELKRYKQPGPALLHKDKLFEIKVYGLPQKKKRELETILRDLAADHDGSPKGVQRSPALSSTGFSLRPADSAYASMSAGGESSRTPFYLPILPSTKSSKGKVEDYLRDVPDGLYPQH	gi|587682760|gb|EWZ29365.1|hypothetical protein FOZG_16993 [Fusarium oxysporum Fo47]	EWZ29365	1.1e-150	90.4382	444.506	251	227		nucleus;cytoplasm;regulation of transcription, DNA-templated;circadian rhythm	Cellular Component;Cellular Component;Biological Process;Biological Process	Frequency clock protein;Frequency clock protein;Frequency clock protein;Frequency clock protein	FAMILY;FAMILY;FAMILY;FAMILY	Cellular Component/Biological Process/Cellular Component/Biological Process;;;	nucleus/circadian rhythm/cytoplasm/regulation of transcription, DNA-templated;;;	PF09421 (PFAM);mobidb-lite (MOBIDB_LITE);mobidb-lite (MOBIDB_LITE);mobidb-lite (MOBIDB_LITE)
g246.t1	Ribonuclease H-like protein	87	FLFASSREALQAALDAASDITGDEHYEPFNFILNDASGGDTTNQADHMEAQTEHPGGVACKRTSIQKGGLGYGASAAQTTPDRAVAT	gi|342866115|gb|EGU72023.1|hypothetical protein FOXB_17468 [Fusarium oxysporum Fo5176]	EGU72023	5.66e-41	98.5075	141.354	67	66		protein dimerization activity	Molecular Function	Reverse transcriptase domain	DOMAIN			mobidb-lite (MOBIDB_LITE)
g247.t1	hypothetical protein FOXB_17228	189	QADAKAQADAEAKARAEADAKANGAKATDHQVTETDTAADWNKAQASRDPTKPGRGNGTELPPPVKPESTEPDLAAIPPVGGSDSSEPPSPDPDSPSTSSGGSTSASPKPSSPPTTESESPSPGPSGRMMTPEQEAAEEEAIQAVKKARHAQAELKKAEDEAMKAVDRAKSAGVGTVDYKFDEGDLKED	gi|342866860|gb|EGU72263.1|hypothetical protein FOXB_17228 [Fusarium oxysporum Fo5176]	EGU72263	5.01e-124	100	360.533	186	186				GroES-like superfamily	HOMOLOGOUS_SUPERFAMILY			mobidb-lite (MOBIDB_LITE)
g248.t1	---NA---	156	LRKPPGIVVNDQIDRLPRSNPGIRRHVEFRTLYAPQKISKLVRPSGFNHQVVQLSDSSFAPPESMAEEASTPRRSDKPKLATNHLHGLIVASCVVQCEVPNPVLDPIGIKNVKYFSRNVVSEMASSQFRYTKRQLAWLAILIPKETSNPVQAVPIA	No Blast Hit										SLC26A/SulP transporter domain	DOMAIN			mobidb-lite (MOBIDB_LITE)
g249.t1	phosphatidylserine decarboxylase	57	MASSSIAEMVRWGAENGVSFDTKKTEVMHFSRSKLRTAPAVRHGDVEKHPEPALRWL	gi|1111478173|emb|CZR49649.1|uncharacterized protein FPRO_14872 [Fusarium proliferatum ET1]	CZR49649	5.93e-29	94.7368	113.235	57	54		nucleic acid binding;RNA-directed DNA polymerase activity;RNA-DNA hybrid ribonuclease activity;phosphatidylserine decarboxylase activity;RNA-dependent DNA biosynthetic process;zinc ion binding;phospholipid biosynthetic process;RNA phosphodiester bond hydrolysis, endonucleolytic	Molecular Function;Molecular Function;Molecular Function;Molecular Function;Biological Process;Molecular Function;Biological Process;Biological Process	Homeobox-like domain superfamily	HOMOLOGOUS_SUPERFAMILY			mobidb-lite (MOBIDB_LITE)
g250.t1	bloom syndrome protein	78	MPSTSFLSIYQQYKRDTDIVASWLATTAKKHGYTTSLAAPPVAGAAANKSAAPSSGRLKGKARKEAKQQQKQHVAPSG	gi|342870544|gb|EGU73647.1|hypothetical protein FOXB_15843 [Fusarium oxysporum Fo5176]	EGU73647	2.27e-45	97.4359	154.066	78	76		nucleic acid binding;DNA replication;DNA repair;DNA duplex unwinding;ATP-dependent 3'-5' DNA helicase activity	Molecular Function;Biological Process;Biological Process;Biological Process;Molecular Function	Reverse transcriptase, RNA-dependent DNA polymerase	DOMAIN			mobidb-lite (MOBIDB_LITE)
g251.t1	hypothetical protein FOVG_19318	69	MALQLVCSFLDKYAANPDSAGQHLQYIGGPGGTGKSRIVDALRYVFAARGQPHHLQITGTSGSAAAQIG	gi|587731425|gb|EXA29141.1|hypothetical protein FOVG_19318 [Fusarium oxysporum f. sp. pisi HDV247]	EXA29141	1.95e-41	100	149.443	69	69		telomere maintenance;DNA helicase activity;ATP binding;DNA repair;DNA recombination;DNA duplex unwinding	Biological Process;Molecular Function;Molecular Function;Biological Process;Biological Process;Biological Process
g252.t1	hypothetical protein FOXG_15088	84	QVEQEIPVPSRPPSPQPVLQRTLERFPERQPGRQPDRQIEPQPERQHEQQPERRPERSIEPHPNGALSPKPSEFWSDPMTGSMM	gi|1070317442|ref|XP_018255635.1|hypothetical protein FOXG_15088 [Fusarium oxysporum f. sp. lycopersici 4287]gi|902746023|gb|KNB17590.1|hypothetical protein FOXG_15088 [Fusarium oxysporum f. sp. lycopersici 4287]	XP_018255635, KNB17590	2.86e-31	100	121.324	63	63				Reverse transcriptase domain	DOMAIN			mobidb-lite (MOBIDB_LITE)
g253.t1	transposase-like protein	110	AWVRDAKAGIKDYFTRWYDANQGLCEETMKYDAAPRTMGQEDDQYTQWINSKTKKAFATGGSVGELEKYLRLEPQDTQDAIEWWRDHRALFPSLSSFALDVFAIPAMASD	gi|1040023896|gb|OBS16692.1|hypothetical protein FPOA_12724 [Fusarium poae]	OBS16692	2.06e-73	98.1818	226.483	110	108		protein dimerization activity	Molecular Function	HAT, C-terminal dimerisation domain;Ribonuclease H-like superfamily	DOMAIN;HOMOLOGOUS_SUPERFAMILY	Molecular Function;	protein dimerization activity;	PF05699 (PFAM);SSF53098 (SUPERFAMILY)
g254.t1	restless-like transposase	163	WEQDNRSKKTGLMRRSAVQPRICLSENQLSDKDWDVLEHLATILGFYEVTIKTLEGDGIQRKRKRGWVGSYGNIWDVIQGFEFLMAKLEEYKAVAADYPDPEHFRININLGWQKLNKYYTILDETPIYYVALALHPAYRWGWFEEHWGKHPDWIATAKEMVQE	gi|1040023815|gb|OBS16616.1|hypothetical protein FPOA_12775 [Fusarium poae]gi|1040024033|gb|OBS16819.1|hypothetical protein FPOA_12591 [Fusarium poae]	OBS16616, OBS16819	1.97e-112	97.546	337.421	163	159		RNA-directed DNA polymerase activity;RNA-dependent DNA biosynthetic process;protein dimerization activity	Molecular Function;Biological Process;Molecular Function	Ribonuclease H-like superfamily	HOMOLOGOUS_SUPERFAMILY			SSF53098 (SUPERFAMILY)
g255.t1	predicted protein	76	MSIKDHNLTLLNSREDWTNWINSIEDLAVRNNVWSYCDPEGIENLVFTATKPSDSASKDTIQKYHSLQAIYDSERK	gi|587732086|gb|EXA29802.1|hypothetical protein FOVG_18756 [Fusarium oxysporum f. sp. pisi HDV247]	EXA29802	2.26e-49	100	158.303	76	76		nucleic acid binding;DNA integration	Molecular Function;Biological Process
g256.t1	hypothetical protein FPOA_12303	188	ATRNRSALQAIAKPRQQSGQGAIREIYKHAERLKKGGNAIKMRWTSRRMVLPESVGGYSKRLDKALSGKYTRILYDALKRRESDILVQLRTGMAQVNRYLHRIGAVEMDTCDSGQEEETVDHFLFRCPRWDEQREHMRNVDWEMVGNLSFFLGGKAAEDGHRWSPNLGAVRAAIKFATSTGRLDATQT	gi|1040024417|gb|OBS17181.1|hypothetical protein FPOA_12303 [Fusarium poae]	OBS17181	2.09e-107	72.2222	315.464	234	169
g257.t1	polyprotein	83	MESWTEIPRDDPQTKGNQILDCMWVYVYKFDKHGRFQKCKARLVVRGDQQAKSIHEETYAATLAGRSFRTLMAIAARFDLELI	gi|342868696|gb|EGU72838.1|hypothetical protein FOXB_16654 [Fusarium oxysporum Fo5176]	EGU72838	7.85e-50	96.3855	163.31	83	80		nucleic acid binding;DNA integration	Molecular Function;Biological Process	Reverse transcriptase, RNA-dependent DNA polymerase	DOMAIN			PF07727 (PFAM)
g258.t1	reverse transcriptase	297	MKSKPKNYEGPRQQRAPVTMPNLTLEEVERQLWATKSWKAPGEDGLPAIVWKQVWPSVKHDVLVIFQASLDEGVVPDQWRHARIIPLKKPGKDDYTIPKAWRPISLLATLGKVLESVVAERISHARTATIMINGQSSESRPLPQAGLPQGSPLSSILFLFFNADLVQTQIDRNGGAIAFVDDYTACVSGPTAQSNRRGVQAIIDKAVDWERRSGVTFEAETTAIIHFTRYTGRIDSEPFTIKGDRVFPKDQVKILGVVMDSRLHYKQHIARAATKGLGAAMELKRLKGMAPSTTRQL	gi|342866798|gb|EGU72235.1|hypothetical protein FOXB_17256 [Fusarium oxysporum Fo5176]	EGU72235	8.84e-161	77.0833	477.633	336	259		nucleic acid binding;RNA-directed DNA polymerase activity;RNA-DNA hybrid ribonuclease activity;RNA-dependent DNA biosynthetic process;zinc ion binding;RNA phosphodiester bond hydrolysis, endonucleolytic	Molecular Function;Molecular Function;Molecular Function;Biological Process;Molecular Function;Biological Process	Reverse transcriptase domain;Reverse transcriptase domain;Reverse transcriptase domain	DOMAIN;DOMAIN;DOMAIN	;;	;;	PF00078 (PFAM);G3DSA:3.30.70.270 (GENE3D);SSF56672 (SUPERFAMILY)
g259.t1	hypothetical protein FOWG_18087	147	GPVGVSPGLGRTAQTPSSPLNAATTAAAAEGAERANPTSIYDQPISIIKSANDLARERVEEYNAKLMVFQAFCAKFEEAAQQFTAGPQRRFARQFADSFLGIWKQELSGDAPASKPTYSSVAASLPTDRARPTPQHQQQQQHRQSDP	gi|587706172|gb|EWZ77509.1|hypothetical protein FOWG_18087 [Fusarium oxysporum f. sp. lycopersici MN25]	EWZ77509	2.64e-95	98.6395	291.197	147	145		nucleic acid binding;RNA-DNA hybrid ribonuclease activity;zinc ion binding;RNA phosphodiester bond hydrolysis, endonucleolytic	Molecular Function;Molecular Function;Molecular Function;Biological Process	null;null	null;null	;	;	mobidb-lite (MOBIDB_LITE);mobidb-lite (MOBIDB_LITE)
g260.t1	hypothetical protein FGSG_13475	208	MGGSTRDSKPLVKANTPRFVTMPRPSGVKEITSAWPSNGTTSSHSPVSAFQIRIVLSSEADATFFESCENTTELTWLLWPSSTRRHSPVSAFQIRIVLSPEADATFFESCENTTELTWLLWPSSIRSHSPVPASQIRIVASQEADATFFESCENTTELTDILWPSSIRSHSPVSASQIRIVSTRRHSPVSAFQIRTALSPEADATFFE	gi|758213404|ref|XP_011328867.1|hypothetical protein FGSG_13475 [Fusarium graminearum PH-1]gi|558865366|gb|ESU15449.1|hypothetical protein FGSG_13475 [Fusarium graminearum PH-1]	XP_011328867, ESU15449	2.14e-72	68.9815	233.417	216	149				Fatty acid desaturase domain	DOMAIN			G3DSA:2.60.20.10 (GENE3D)
g261.t1	hypothetical protein FOCG_17398	110	DSLPKVEQKAIWDETERNFWVNLRSKKDAENKKIEKDFQLSINEVRLEFSDLTGQRSQLKESQSRLASELAKVEAELARTTDECEEKANRLERIEQDYRASRQKREETLH	gi|591404865|gb|EXL40002.1|hypothetical protein FOCG_17398 [Fusarium oxysporum f. sp. radicis-lycopersici 26381]	EXL40002	1.16e-65	100	220.32	110	110				DDE superfamily endonuclease domain	DOMAIN			G3DSA:1.20.5.50 (GENE3D)
g262.t1	reverse transcriptase protein	159	ASYGFTIHQNNVPIFDGSGRLGPAEVFDAEATGALEGLKAALNLQGSAAQTIFICLDNLAAATCLRGTPSDSSQDVFLEFQALAASHGATQVLWVPGHSDIPGNEQADKLAKAASSLLEPEGAQPTLAYLRRIARQKPKEAFETWWSTSAPEQYKRLNL	gi|477513532|gb|ENH66020.1|hypothetical protein FOC1_g10001151 [Fusarium oxysporum f. sp. cubense race 1]	ENH66020	1.81e-102	94.9686	301.982	159	151		nucleic acid binding;RNA-directed DNA polymerase activity;RNA-DNA hybrid ribonuclease activity;RNA-dependent DNA biosynthetic process;zinc ion binding;RNA phosphodiester bond hydrolysis, endonucleolytic	Molecular Function;Molecular Function;Molecular Function;Biological Process;Molecular Function;Biological Process	Ribonuclease H domain;Ribonuclease H superfamily;Ribonuclease H-like superfamily	DOMAIN;HOMOLOGOUS_SUPERFAMILY;HOMOLOGOUS_SUPERFAMILY	Molecular Function/Molecular Function;Molecular Function;	RNA-DNA hybrid ribonuclease activity/nucleic acid binding;nucleic acid binding;	PF00075 (PFAM);G3DSA:3.30.420.10 (GENE3D);SSF53098 (SUPERFAMILY)
g263.t1	reverse transcriptase protein	128	MQKRFGKGQDTPLQTAQKGESAEAFLQWIENVEPATWIVYSDGSLSSEGAASYGFAIHQKDLSICDGSGRLGPAEVFDAEATGALEGLKAALNLPGSAARDIVVCLDNLAAATCLRGTPSDSSQAVFV	gi|829131711|gb|KLP05966.1|Uncharacterized protein LW94_10018 [Fusarium fujikuroi]	KLP05966	7.06e-82	97.6562	252.292	128	125		nucleic acid binding;RNA-directed DNA polymerase activity;RNA-DNA hybrid ribonuclease activity;RNA-dependent DNA biosynthetic process;RNA phosphodiester bond hydrolysis, endonucleolytic	Molecular Function;Molecular Function;Molecular Function;Biological Process;Biological Process	Ribonuclease H superfamily;Ribonuclease H-like superfamily	HOMOLOGOUS_SUPERFAMILY;HOMOLOGOUS_SUPERFAMILY	Molecular Function;	nucleic acid binding;	G3DSA:3.30.420.10 (GENE3D);SSF53098 (SUPERFAMILY)
g264.t1	hypothetical protein FOCG_18280	53	MEMTRELREAVAKQEETVHERGKQMMEIKDQMTEELQRVREQLETIVTNAMDG	gi|591403965|gb|EXL39102.1|hypothetical protein FOCG_18280 [Fusarium oxysporum f. sp. radicis-lycopersici 26381]	EXL39102	1.07e-24	98.1132	95.5153	53	52		catalytic activity;regulation of transcription, DNA-templated	Molecular Function;Biological Process	Homeobox-like domain superfamily	HOMOLOGOUS_SUPERFAMILY			mobidb-lite (MOBIDB_LITE)
g265.t1	hypothetical protein FOTG_17684	100	MEFVLEHLEDWRVLYEDQTADPAAEERYTTQGEEAGPAMGVTPTLSRQPTVGQIRERPSRQSRLPSRLQGYEITPLPRRRETTLPARPPASSQFNEDALP	gi|591483814|gb|EXM13884.1|hypothetical protein FOTG_17684 [Fusarium oxysporum f. sp. vasinfectum 25433]	EXM13884	2.03e-61	97	192.2	100	97		iron ion binding;oxidoreductase activity, acting on paired donors, with incorporation or reduction of molecular oxygen;heme binding;protein dimerization activity;oxidation-reduction process	Molecular Function;Molecular Function;Molecular Function;Molecular Function;Biological Process	P-loop containing nucleoside triphosphate hydrolase	HOMOLOGOUS_SUPERFAMILY			mobidb-lite (MOBIDB_LITE)
g266.t1	membrane primary amine oxidase	215	QIYTCWVPSRRKGHQIVRSANVQFYEKVGETEFLTETEHDVEPDIRKNGAPISSRPQSVTEQTKTPSPQRSEVNNLQHAEVHNPHHGQTTTSMTSAKLPDLRKEVITEPKTMTEALRGPQREHWLRTIHSELRSLLTKVAWRKLDLNQAHNRPLTVKLGWWSEALNNSSALTTTNLCLSCQSGDLENPPHRCCLSDWEIEQMDVSTAFLEGDLDE	gi|1040022446|gb|OBS15331.1|hypothetical protein FPOA_28512 [Fusarium poae]	OBS15331	1.9e-101	82.3529	327.02	221	182		nucleic acid binding;zinc ion binding;DNA integration;protein dimerization activity	Molecular Function;Molecular Function;Biological Process;Molecular Function	Reverse transcriptase domain	DOMAIN			mobidb-lite (MOBIDB_LITE)
g267.t1	Putative Reverse transcriptase	235	MLWVNKDVEAEQIPIETADMTAAILRLPERLVLVVSVYVPGGDTQALQGTCNALRQVISDVRGQAGRPVDVVVVGDFNRHDQLWGGDDICLTRQGEADQIINLMNEFDLISLLPRGTKTWSGGDFETTVDLVLASADLASSTVKCMIHGTEHGSDHRAIETEFDISVPVPQAQERLLLKNAPWKEINVRIAAALESTLEEGTVQQKTDRLMAVVLEATSRNSGTYTHTGEIALEH	gi|342869946|gb|EGU73337.1|hypothetical protein FOXB_16153 [Fusarium oxysporum Fo5176]	EGU73337	1.22e-135	92.1659	394.045	217	200		nucleic acid binding;RNA-directed DNA polymerase activity;RNA-DNA hybrid ribonuclease activity;RNA-dependent DNA biosynthetic process;zinc ion binding;nucleoside metabolic process;solute:proton antiporter activity;integral component of membrane;RNA phosphodiester bond hydrolysis, endonucleolytic;proton transmembrane transport	Molecular Function;Molecular Function;Molecular Function;Biological Process;Molecular Function;Biological Process;Molecular Function;Cellular Component;Biological Process;Biological Process	Endonuclease/exonuclease/phosphatase superfamily;Endonuclease/exonuclease/phosphatase;Endonuclease/exonuclease/phosphatase superfamily	HOMOLOGOUS_SUPERFAMILY;DOMAIN;HOMOLOGOUS_SUPERFAMILY	;;	;;	G3DSA:3.60.10.10 (GENE3D);PF14529 (PFAM);SSF56219 (SUPERFAMILY)
g268.t1	hypothetical protein FOCG_17398	167	MRRFFRQKRGEDPDAPDHLGPESEGIVLPEVLPELSPAFHGPIPRIEPTNGTATVVDRPDEVDDDDRMEGIEHHDNEAAETLVDVVDADGNVIGPVEQIEPWNQWVEGIQELEIRRPVKIRRGRRFNARHLTSIYERTGAKGVKWLSCMIQATGEIQAKRCQSCDKN	gi|591404865|gb|EXL40002.1|hypothetical protein FOCG_17398 [Fusarium oxysporum f. sp. radicis-lycopersici 26381]	EXL40002	1.07e-108	98.8024	339.732	167	165				Homeobox-like domain superfamily;Homeobox-like domain superfamily	HOMOLOGOUS_SUPERFAMILY;HOMOLOGOUS_SUPERFAMILY	;	;	mobidb-lite (MOBIDB_LITE);mobidb-lite (MOBIDB_LITE)
g269.t1	ankyrin repeat domain-containing protein 52	88	MLLEKGADFTTANKNGWTPLNLASSGGHAEVVKMLLEKGADTTTADDDGWTPLNSASDSGHAEVVKMLLEKGADITTANKNGSTPLNT	gi|342877299|gb|EGU78775.1|hypothetical protein FOXB_10717 [Fusarium oxysporum Fo5176]	EGU78775	7.13e-40	86.0465	145.976	86	74		aspartic-type endopeptidase activity;proteolysis;zinc ion binding;nucleoside metabolic process;integral component of membrane	Molecular Function;Biological Process;Molecular Function;Biological Process;Cellular Component	Reverse transcriptase, RNA-dependent DNA polymerase;Ankyrin repeat-containing domain superfamily;Ankyrin repeat-containing domain;Ankyrin repeat-containing domain;Ankyrin repeat-containing domain superfamily	DOMAIN;HOMOLOGOUS_SUPERFAMILY;DOMAIN;DOMAIN;HOMOLOGOUS_SUPERFAMILY	;;;;	;;;;	G3DSA:1.20.120.660 (GENE3D);G3DSA:1.25.40.20 (GENE3D);PF12796 (PFAM);mobidb-lite (MOBIDB_LITE);SSF48403 (SUPERFAMILY)
g270.t1	restless transposase	133	MATLHPTKSTTPVPERTEEDNQRLFQLYKGWTLTERDGQVRQWAYQFGYDIQHAQKGERRWVCCLCIKQKRPRSKSYAIKGLQNAEGHLYTDHNGIMDPTGKRQKPAKASEKAHQSIATILQLNPKEPKEQDL	gi|927754099|gb|KPA37877.1|hypothetical protein FLAG1_09294 [Fusarium langsethiae]	KPA37877	5.95e-96	97.7444	287.73	133	130		transcription, RNA-templated;RNA binding;RNA-directed 5'-3' RNA polymerase activity;iron ion binding;integral component of membrane;oxidoreductase activity, acting on paired donors, with incorporation or reduction of molecular oxygen;heme binding;protein dimerization activity;oxidation-reduction process	Biological Process;Molecular Function;Molecular Function;Molecular Function;Cellular Component;Molecular Function;Molecular Function;Molecular Function;Biological Process	STAS domain superfamily	HOMOLOGOUS_SUPERFAMILY			mobidb-lite (MOBIDB_LITE)
g271.t1	hypothetical protein FOYG_17210	123	MGWFVLDKYYALSGESPIYATALFLDPSKRARYLEINWKGEWAEAAIRDALSIWEEEYKMAPTLGPAQALSETFRSQQGHSNELDRLLNEIMVAEDMSRDVDDFENFIHNQPIKIEGSPLVWW	gi|587657247|gb|EWY79646.1|hypothetical protein FOYG_17210 [Fusarium oxysporum FOSC 3-a]	EWY79646	4.96e-82	98.374	246.899	123	121		DNA metabolic process;hydrolase activity;protein dimerization activity	Biological Process;Molecular Function;Molecular Function
g272.t1	transposase-like protein	147	NLVARAFLFGKDAESFELESDINGMRGLVEQDLDHWRTKGPIGKLRNIVKFIRSSPQWSEQFKRVAREQDHEEYRLCEESTAKLEVVMNNETRWNSTYMMIERALRKQTDIRAFIFATQEEEDGARRIPAEDILSSEDWRVLGEVNE	gi|1040023897|gb|OBS16693.1|hypothetical protein FPOA_12725 [Fusarium poae]	OBS16693	1.26e-99	98.6395	294.664	147	145		phosphorelay signal transduction system;obsolete signal transducer activity;intracellular;protein dimerization activity	Biological Process;Molecular Function;Cellular Component;Molecular Function	Ribonuclease H-like superfamily	HOMOLOGOUS_SUPERFAMILY			SSF53098 (SUPERFAMILY)
g273.t1	hypothetical protein FPOA_13032	208	MDYASNVWSHRRGWRETRWLNEAQKMGAQAITGAFKTVSMAVAEAEAGILPIGERHARAGTRLYINMQTLPKAHPLATLRVRETRRYMSPLTKLALAHDGAIERMETIEPYALPPWHRHMVVEYGSDKEAAAYVDTGDDVTETSNMRQVLIATSASARNGLVGMGGIVRNTASGGANDNIVAKYSATLGPRDEQNAYMAELEAIAMVL	gi|1040023395|gb|OBS16227.1|hypothetical protein FPOA_13032 [Fusarium poae]	OBS16227	1.98e-120	92.381	380.948	210	194		nucleic acid binding	Molecular Function
g274.t1	hypothetical protein FOXB_17474	176	MTPKLPSARKRGRPSLNGASSLPDYPTQRALHAAQRIHQACGMWPTEFCKGFVPETWGIRLIESLSALVSLVVAAENVELDKVRHRLKVFATSHPRSDRPRLRKSDISKVRKWLRRMGIDTKQTRRWNGRGDDQVDEDGTADSEGTEANSEPVDEIIALGPREDLGEYEDEDEEET	gi|342866082|gb|EGU72017.1|hypothetical protein FOXB_17474 [Fusarium oxysporum Fo5176]	EGU72017	5.79e-127	99.4318	363.229	176	175				ABC transporter type 1, transmembrane domain superfamily;ABC transporter type 1, transmembrane domain superfamily	HOMOLOGOUS_SUPERFAMILY;HOMOLOGOUS_SUPERFAMILY	;	;	mobidb-lite (MOBIDB_LITE);mobidb-lite (MOBIDB_LITE)
g275.t1	fatty acid desaturase	79	MPLHVQFTLSHFAMSTVTPGRNEPWAMQQLRTTMDVDCPAWLDWMHGGLQFQAIHHLFPTMPRHNLRKASEEVKVWSKE	gi|751347449|gb|KIL85171.1|fatty acid desaturase [Fusarium avenaceum]	KIL85171	3.63e-49	98.7342	168.703	79	78		lipid metabolic process;integral component of membrane;oxidoreductase activity;heme binding;metal ion binding;oxidation-reduction process	Biological Process;Cellular Component;Molecular Function;Molecular Function;Molecular Function;Biological Process	Fatty acid desaturase domain	DOMAIN	Biological Process	lipid metabolic process	PF00487 (PFAM)
g276.t1	Thiol protease	131	HYDKNEKKRLAIKFHDKGGDNNSKTETVEVNYEIPINNSNNGPLYCRSSDGADIWPSLYEKAFAKWITGSSSEQPDITQTHCGDPVKAMAQINGRDPHYYRTENHSANDMLGLVRSNCVNFKTINPMTAWT	gi|342869785|gb|EGU73296.1|hypothetical protein FOXB_16194 [Fusarium oxysporum Fo5176]	EGU73296	1.12e-93	99.2366	274.633	131	130		calcium-dependent cysteine-type endopeptidase activity;intracellular;proteolysis	Molecular Function;Cellular Component;Biological Process	MFS transporter superfamily	HOMOLOGOUS_SUPERFAMILY			SSF54001 (SUPERFAMILY)
g277.t1	---NA---	153	MGRQHHFLGFFPLLRTGPVISNRPKGHTFDQAGRKFLQLFRQVVQTGSPEARTSSQMLVSSMSPRKQVLQHNSPDVVPEEQEELQSLDQGVESIWKGGLLPILVLFLAAQAQNKVPGCYIGANDTPEAVHEAPLTKHVGACPDALSNVERKCS	No Blast Hit
g278.t1	related to G1/S-specific cyclin	223	MCCGLYDAGLFTQMERHILNTLDWVIGHPTVDFFSQIFVLEEGHDQVVTHMAAYLCEIALYHRDFVSTLPTIMARSSLDLARVILGRAEARDVEDWDRMVNATWIALLHHCQSPSPILVHKYSIAEYSKVSQRLARFTTEQSAIAHQATGPSTPKAKKINRYRGNIYSTSQKGHNVRHVHHYPTPPITPDITSWIGSQSQLGMLGLTPNDAIYDQYYGFRAAS	gi|591405626|gb|EXL40763.1|hypothetical protein FOCG_16707 [Fusarium oxysporum f. sp. radicis-lycopersici 26381]	EXL40763	5.35e-126	85.2018	365.54	223	190		nucleus	Cellular Component	Cyclin, C-terminal domain;Cyclin-like superfamily;Cyclin-like superfamily	DOMAIN;HOMOLOGOUS_SUPERFAMILY;HOMOLOGOUS_SUPERFAMILY	Cellular Component;;	nucleus;;	PF02984 (PFAM);G3DSA:1.10.472.10 (GENE3D);SSF47954 (SUPERFAMILY)
g279.t1	dihydroxy-acid dehydratase, mitochondrial	66	VEDGDTIVIDAETRAIDLVVPEEEVARRRKAWKAPAPRYTKGTLSKYAQLVRNASEGCVTDSGLKN	gi|1111481405|emb|CZR46252.1|probable dihydroxy-acid dehydratase [Fusarium proliferatum ET1]	CZR46252	1.43e-36	100	134.42	66	66		dihydroxy-acid dehydratase activity;branched-chain amino acid biosynthetic process	Molecular Function;Biological Process	Dihydroxy-acid/6-phosphogluconate dehydratase;Dihydroxy-acid/6-phosphogluconate dehydratase	FAMILY;FAMILY	Molecular Function/Biological Process;	catalytic activity/metabolic process;	PF00920 (PFAM);SSF52016 (SUPERFAMILY)
g280.t1	squalene synthase	462	MGYLYYLFHPYQLRSIIQWKVWHDPVHQRDPSTESPELKECFRYLDMTSRSFAAVIQELNHELLVPITLFYLCLRGLDTIEDDMTIPLDKKVPLLRNFHITMEEDGWQFHESQEKDKELLEHFDVVVAELKKIKAPYYQIIKEMTCKMGNGMADYAQNEEMIKNGVQTIEEYELYCHYVAGLVGEGLTRLFVESELANPKLAERPSLTESMAQFLQKTNIIRDIHEDWQDGRRWYPKEIWSQHVEKWEDMFDPSQQTKALECVSAMVLDALKHSEECLFYMAGIKDQSVFNFVAIPQGMAIATLELVFRNPEVLKRNVKITKGDACKIMFECTQNLYTVCEVFKRYARQIAKKNDPRDPNFLAISAQCAKIEQFIETLFPKQDPKKLAVTQAQVQNKEP…	gi|1070319062|ref|XP_018241681.1|squalene synthase [Fusarium oxysporum f. sp. lycopersici 4287]gi|587696073|gb|EWZ42678.1|squalene synthase [Fusarium oxysporum Fo47]gi|587728897|gb|EXA00235.1|squalene synthase [Fusarium oxysporum f. sp. lycopersici MN25]gi|590031360|gb|EXK33218.1|squalene synthase [Fusarium oxysporum f. sp. melonis 26406]gi|591423775|gb|EXL58912.1|squalene synthase [Fusarium oxys…	XP_018241681, EWZ42678, EXA00235, EXK33218, EXL58912, KNB03636	0	100	967.607	462	462		farnesyl-diphosphate farnesyltransferase activity;ergosterol biosynthetic process;integral component of membrane;squalene synthase activity	Molecular Function;Biological Process;Cellular Component;Molecular Function	Squalene/phytoene synthase;Isoprenoid synthase domain superfamily;Isoprenoid synthase domain superfamily	FAMILY;HOMOLOGOUS_SUPERFAMILY;HOMOLOGOUS_SUPERFAMILY	Biological Process/Molecular Function;;	biosynthetic process/transferase activity;;	PF00494 (PFAM);G3DSA:1.10.600.10 (GENE3D)/SFLDG01018 (SFLD);SSF48576 (SUPERFAMILY)
g281.t1	probable alkaline protease (oryzin)	442	MALLRTFLASLLVAAPFAAAAPIDVAETLGDMADSIGGGLGGEADKKMGISAFLRPMLKNPDALNVIPNRYIVVYNDTFDDDTISAKEASFAAAIKKRNLNKRSSIGKAMSTSIQSFRMNKWRAMSLDADDLMVQDLWNSDEVAYIEADTKVQLNAAIAQVNAPPGLDRLSHAKVNQDTYVFDDSAGEGITAYVVDTGIKIDHSEFEGRATFGANFINNVDDDENGHGSHVAGTIGGATFGVAKKVDLVAVKVLDASGGGSNSGVLQGMQFVIDDAKKKNRVGKAVMNMSLGGDFSQAINRAIEALFKAGIVPVVAAGNENRETALTSPGSAPNAITVGAIDATTDERADFSNFGPEVDVYAPGVNVLSVGIKSNTDTATLSGTSMASPHVAGLAAYLM…	gi|1070319066|ref|XP_018241683.1|hypothetical protein FOXG_06062 [Fusarium oxysporum f. sp. lycopersici 4287]gi|1070319068|ref|XP_018241684.1|hypothetical protein FOXG_06062 [Fusarium oxysporum f. sp. lycopersici 4287]gi|342883549|gb|EGU84012.1|hypothetical protein FOXB_05432 [Fusarium oxysporum Fo5176]gi|477517477|gb|ENH69726.1|Subtilisin-like protease 6 [Fusarium oxysporum f. sp. cubense race 1…	XP_018241683, XP_018241684, EGU84012, ENH69726, EWY95525, EWY95526, EWZ42676, EWZ42677, EXA00237, EXA00238, EXA47053, EXA47054, EXK33220, EXK33221, EXK94627, EXK94628, EXL58914, EXL58915, EXL77472, EXL77473, KNB03638, KNB03639	0	100	889.412	442	442		serine-type endopeptidase activity;proteolysis	Molecular Function;Biological Process	Peptidase S8/S53 domain;Peptidase S8 propeptide/proteinase inhibitor I9 superfamily;Peptidase S8/S53 domain superfamily;Protease propeptides/proteinase inhibitor I9;Peptidase S8/S53 domain superfamily	DOMAIN;HOMOLOGOUS_SUPERFAMILY;HOMOLOGOUS_SUPERFAMILY;HOMOLOGOUS_SUPERFAMILY;HOMOLOGOUS_SUPERFAMILY	Molecular Function/Biological Process;;Biological Process/Molecular Function;;Biological Process/Molecular Function	serine-type endopeptidase activity/proteolysis;;proteolysis/serine-type endopeptidase activity;;proteolysis/serine-type endopeptidase activity	PF00082 (PFAM);G3DSA:3.30.70.80 (GENE3D);G3DSA:3.40.50.200 (GENE3D);SSF54897 (SUPERFAMILY);SSF52743 (SUPERFAMILY)
g282.t1	Ribonuclease H-like protein	158	KAWVVEILLDHLELAVQGVIIEENDDHIMEEVHLFDDMDAKTRRLLKIYIKLGWKKLNEYYGKLTSTAYIAAVVFHPCKKWRTRGQLWGQLPSRQTSEWRKTYEGNLRRVWEEKYKNMAHEEACNAVSASGSNSALDYIERRLAFSRSLVGPGLSTNK	gi|342888267|gb|EGU87629.1|hypothetical protein FOXB_01853 [Fusarium oxysporum Fo5176]	EGU87629	9.46e-99	95.302	289.271	149	142		mRNA binding;protein dimerization activity	Molecular Function;Molecular Function
g283.t1	High-osmolarity-induced transcription protein 1	105	SWPDGELVTPDKLAAWLKEDILLRRVAPPQKKPQARGKGKGKGKAAQLRRQLEQEQLEAAALAEAESLAEALEVPLAEAAELLADDREGYVPPTALAPAAADLAE	gi|477515755|gb|ENH68068.1|hypothetical protein FOC1_g10000221 [Fusarium oxysporum f. sp. cubense race 1]	ENH68068	1.5e-60	99.0385	191.815	104	103		nucleic acid binding	Molecular Function	Protein of unknown function DUF4451	FAMILY			mobidb-lite (MOBIDB_LITE)
g284.t1	hypothetical protein FOXB_12349	104	FLKGSQSRTWTTFIEAVTADGRLLKPGIIFKGKELQQQGFIDELRGIADWYYITSDNGWTDNHIAVEWLKEVYLPQTQPANESDARLIILDGHGSHVSVSIYLF	gi|342875350|gb|EGU77140.1|hypothetical protein FOXB_12349 [Fusarium oxysporum Fo5176]	EGU77140	4.84e-63	97.9592	196.823	98	96		DNA binding;zinc ion binding;integral component of membrane;oxidation-reduction process	Molecular Function;Molecular Function;Cellular Component;Biological Process	DDE superfamily endonuclease domain	DOMAIN	Molecular Function	nucleic acid binding	PF03184 (PFAM)
g285.t1	hypothetical protein FOXB_12349	104	FLKGSQSRTWTTFIEAVTADGRLLKPGIIFKGKELQQQWFIDELRGIADWYYITSDNGWTDNHIAVEWLKEVYLPQTQPADESDARLIILDGHGSHASVSIYLF	gi|342875350|gb|EGU77140.1|hypothetical protein FOXB_12349 [Fusarium oxysporum Fo5176]	EGU77140	5.41e-65	97.9592	201.83	98	96		DNA binding;zinc ion binding;integral component of membrane;oxidation-reduction process	Molecular Function;Molecular Function;Cellular Component;Biological Process	DDE superfamily endonuclease domain	DOMAIN	Molecular Function	nucleic acid binding	PF03184 (PFAM)
g286.t1	Putative Reverse transcriptase (Fragment)	193	MGGGLPGVIDLYCIVPFQPLPQAGLPQGSPLSPILFLFFNADLVQTQIDKNGGAIAFVDDYTVWVSGPTAQSNRRGIQAIIDKALDWEKRSGATFEAEKTAIIHFTRYTGRVDSEPFTIKGERVFPKDQVKILGVIMDSRLHYKQHIARAATKGLEAAIELKRLKGMAPSTTRQLFTAVVAPVVDYASNVWMH	gi|342866798|gb|EGU72235.1|hypothetical protein FOXB_17256 [Fusarium oxysporum Fo5176]	EGU72235	1.92e-112	97.7273	347.821	176	172		nucleic acid binding;RNA-directed DNA polymerase activity;RNA-dependent DNA biosynthetic process	Molecular Function;Molecular Function;Biological Process	Reverse transcriptase domain;Reverse transcriptase domain	DOMAIN;DOMAIN	;	;	PF00078 (PFAM);G3DSA:3.30.70.270 (GENE3D)
g287.t1	TPR Domain containing protein	441	MSNNLGIKLIRRYERTEEMKDLEEAIETGRRAVDSTPDYHPNLAAWLNNVGRFFERLYEQTGKMRDLGEASAYLLQAWSCLHAVPFHRVTAAAKCLELLAIQNRVDQGINLGRKILDLLPSVHTRTLDRNDQQFVISTFAGVASDLCAFLLSTNRLTEALECLEQGRAIILSQLLDDRSDLSSLRHDHLQLANRYQSLVDEVNAPTRQTTPGVVEALLRKRRQEAAAELDMCLKEIRCVPGHERFMLGQTVTEMQECITEGSIVVINITDFRSDAIIVSSNSLRTIVLPELSASKARLWVSKDWSTKKRSDQRGENDQFLDYLSWLWYACVKHIVAEISASKPNPSEGLPRVWWIGSGLASSMPFHAAGVHTRGSTENAYCRLISSYTPSIKELAYAQN…	gi|1070317398|ref|XP_018255613.1|hypothetical protein FOXG_15070 [Fusarium oxysporum f. sp. lycopersici 4287]gi|1070362540|ref|XP_018254631.1|hypothetical protein FOXG_14411 [Fusarium oxysporum f. sp. lycopersici 4287]gi|902745019|gb|KNB16586.1|hypothetical protein FOXG_14411 [Fusarium oxysporum f. sp. lycopersici 4287]gi|902746001|gb|KNB17568.1|hypothetical protein FOXG_15070 [Fusarium oxysporum…	XP_018255613, XP_018254631, KNB16586, KNB17568	0	99.5465	904.434	441	439		hormone activity;extracellular region;regulation of signaling receptor activity	Molecular Function;Cellular Component;Biological Process	Zinc finger C2H2 superfamily;Zinc finger C2H2 superfamily	HOMOLOGOUS_SUPERFAMILY;HOMOLOGOUS_SUPERFAMILY	;	;	G3DSA:1.20.5.1140 (GENE3D);mobidb-lite (MOBIDB_LITE)
g288.t1	hypothetical protein FOXG_15071	569	QSLQKGPDRFLQAVPDTIKEFARKLVSKERGRLDEQPCTSNFDGTLGKKELLTNWMRRTRWDETLSQARRDMLVTLSEVPLTTGQPFWIGVHGGERICSPVKHERKLALIVRALDRLFNRCADTVLHTDVSVRRWLRGRFPDRPYKAPFELVMRSASEKQYRKEFKHCLCFWLRVLQLPNAVVPYVIGRGLSVPQREMLEQLWSDPVWENQPPTSLVHMEERGEDEIEEEGEEEENSENEDGSDYEDSSDINDAEDKIYAWPEQESSCFDEESAIEGQSSALFTHEGQGAYDSFGDVVLELCYSMAIEDFEEGTASSSLLVYFSAVRGLSRPAGDEYLRPHQFTPVLSRLIYCTRLIFLEMTLPRFPHTYAGIPARPSYGHLRKLMPVRTEKMCDGTTS…	gi|1070317400|ref|XP_018255614.1|hypothetical protein FOXG_15071 [Fusarium oxysporum f. sp. lycopersici 4287]gi|1070362538|ref|XP_018254630.1|hypothetical protein FOXG_14410 [Fusarium oxysporum f. sp. lycopersici 4287]gi|902745018|gb|KNB16585.1|hypothetical protein FOXG_14410 [Fusarium oxysporum f. sp. lycopersici 4287]gi|902746002|gb|KNB17569.1|hypothetical protein FOXG_15071 [Fusarium oxysporum…	XP_018255614, XP_018254630, KNB16585, KNB17569	0	99.5984	1026.16	498	496		nucleic acid binding	Molecular Function	Ribonuclease H-like superfamily	HOMOLOGOUS_SUPERFAMILY			mobidb-lite (MOBIDB_LITE)
g289.t1	Putative transporter C3H1.06c	557	MSNHPPSSPPSSVVRFPSNQRILENWKWKGTILTIYMTCIINGFDVSNVANIQPQLYVAFGHIEYLPWIGLSYSLANFATLSFAGRILDIFDIRHIYLASIVVFAAGAALAGSAKTISAIIAGRAVMGIGGSICQNCAISYFSMYASDSQGPFLYGLLSSLWAVGLVVGGPVGSALAEKVTWRWAFYINLPFLGFAFVCAVVFLPRRRSHFDLPLRHRIAKFAGLDIILQTSTTVATIVLFAIAATFSGPVWSWSSVPCYTTWAVFAAVFVLCGTLHCTRFTAAIKDRLNTSFKSVPDLRVIPIELMGRRNILPLWIVSGCAGATYAVTLYYLPLFYAFSKGHGALQQTIRMLPFILTFIVTVLIVGAFLSKIKQYGVIYIVGGATTLASGTALAIILD…	gi|591458429|gb|EXL90148.1|hypothetical protein FOIG_16574 [Fusarium oxysporum f. sp. cubense tropical race 4 54006]	EXL90148	0	99.8205	1118.99	557	556		integral component of membrane;transmembrane transport	Cellular Component;Biological Process	Peptidase C2, calpain, catalytic domain;Major facilitator superfamily;Major facilitator superfamily;MFS transporter superfamily	DOMAIN;FAMILY;FAMILY;HOMOLOGOUS_SUPERFAMILY	;Biological Process/Cellular Component;;	;transmembrane transport/integral component of membrane;;	G3DSA:1.20.1250.20 (GENE3D);PF07690 (PFAM);G3DSA:1.20.1250.20 (GENE3D);SSF103473 (SUPERFAMILY)
g290.t1	hypothetical protein FOVG_19664	164	MAETATLNHHADTQEKCAQRERNRERQANRRSRVARKMETNENTIIVLKWGLREIARAARHGDYVHVQTILRSLEPSLMVSDFGSVPPTLQWSDSFPDTSSPWGVSTSLFNTTDFGLPLPLSSYTNFPVMGQEQQSLNHMISDFDAWTPTTNANQVSGSMISLN	gi|587731035|gb|EXA28751.1|hypothetical protein FOVG_19664 [Fusarium oxysporum f. sp. pisi HDV247]	EXA28751	4.19e-120	99.3902	341.658	164	163				Zinc finger C2H2 superfamily	HOMOLOGOUS_SUPERFAMILY			mobidb-lite (MOBIDB_LITE)
g291.t1	SET domain-containing protein	284	MTQEPEDRTEFTNLLRRKNVTSWSENVGLKRLSNQRSILVATSVIKSGEVILKGDMSDALEFHLVQETLKMGANISLSPEASVHCHFAVLLALQMIKDKSVSYWQIPDINYFKTYFPILWDEKLQASLPEEAKVWLAVQQDRLDIDWTHAKESLKANWTNVGKSSTSLWEMFLRAWLYVESRAYKDTRYDTVLSSATLQPDDRQVLLPVIDHLTLDPKGCKVNIDKGSYMFEATREYKPRQPIGLLCGNNEIDLLITCGATTQSLESAEAPSNESLLNNANPWL	gi|590051467|gb|EXK78991.1|hypothetical protein FOQG_16368 [Fusarium oxysporum f. sp. raphani 54005]	EXK78991	0	97.8873	570.466	284	278				Ribonuclease H-like superfamily;Ribonuclease H-like superfamily	HOMOLOGOUS_SUPERFAMILY;HOMOLOGOUS_SUPERFAMILY	;	;	G3DSA:3.90.1410.10 (GENE3D);SSF82199 (SUPERFAMILY)
g292.t1	zinc finger protein odd-paired-like (opl)	219	MHIDTLNPTHPWGSHLTAGSSPASIGFDDFTDYGTDQALACQYDIEEQLFSLDSCFDSVFESQPDFSSPYELPDLSQRAVSPSMTSLDRTFSSEIAGYDFSTSHTFASPIWPSDENEHPRSFFKLSGVAKDVDNPSKWGPVDDLESHGPKLSQTGRAGGGATEKVPCLQKSPRRSGRRNKGKSGIEPLRTLQRNIYRCEFPGCSWTFRRNEHLKRHMKT	gi|591434446|gb|EXL67515.1|hypothetical protein FOPG_16371 [Fusarium oxysporum f. sp. conglutinans race 2 54008]	EXL67515	9.9e-157	97.2603	438.728	219	213		nucleic acid binding	Molecular Function	Cyclic nucleotide-binding-like;Cyclic nucleotide-binding-like;Cyclic nucleotide-binding-like;Zinc finger C2H2 superfamily	HOMOLOGOUS_SUPERFAMILY;HOMOLOGOUS_SUPERFAMILY;HOMOLOGOUS_SUPERFAMILY;HOMOLOGOUS_SUPERFAMILY	;;;	;;;	PF00096 (PFAM);G3DSA:3.30.160.60 (GENE3D);mobidb-lite (MOBIDB_LITE);SSF57667 (SUPERFAMILY)
g293.t1	hypothetical protein FOXB_06886	116	IAFGSSYLSVGATDAVEDDATGDVPPCVDGFADDTADDAAVSILTTMQLVSSLPDPACPENPDDGSSSGSPSCKDDTDADTAAAGCASPDNAGESATGIASTCADDDDKYKIPSYR	gi|342881793|gb|EGU82600.1|hypothetical protein FOXB_06886 [Fusarium oxysporum Fo5176]	EGU82600	7.6e-69	98.2609	210.69	115	113				Ribonuclease H-like superfamily	HOMOLOGOUS_SUPERFAMILY			mobidb-lite (MOBIDB_LITE)
g294.t1	Arrestin-related trafficking adapter 3	319	MIPIFLRLGPLDKVQVHGFEVFVTESIEYSSNNKKVIKRTPSRTVLLLKKTAEKAIFPSWATSGLVTVRDGEFTPEPRNETCEMAAEQRRVEASGQRTSADTVREKRDSLLVNSDLDLSTFWGTTEIEAAVQIPTCALPKGNFVNILPPRLIHADVDEQIILHISRLDANDPTGKKRIYQDTITYLPVALLNCRANQANMSLPSYSDETFSSLSYHKSCGCPDALTIPIEKPPCHSIEGLAACHLVDDGHNAHPTANSWQPTEVSGDHTFDLSSSDNDVTPPSVPALINDELPPHYDDIVGGTGLNGLEDYFSHLARSG	gi|587733746|gb|EXA31462.1|hypothetical protein FOVG_17240 [Fusarium oxysporum f. sp. pisi HDV247]	EXA31462	0	93.4985	600.512	323	302				Ankyrin repeat-containing domain superfamily	HOMOLOGOUS_SUPERFAMILY			mobidb-lite (MOBIDB_LITE)
g295.t1	hypothetical protein FOZG_04470	330	MEEKHAAAKQQMEDLRIAAVARHYTDAELEFLRKHATKHLPKIASDIDLLADFTFKFCPEFKERHPKDDIFELLCFGELIHTFFPKDADAKIQEFIQTKELPRIEDMKFGNDTDLAQQRRQQALNVLEGLRKPQPANVDPAAFYDAAERRNFRKQFIATAEDPAADRCVINDPEIKEPVEATIIGRHPHRRKWLICAIPTNNSKYGKLERFPTIDGDQHRDILENYSLKGSDRTIPVGSLLDLRGISMEEFELNGVILLPWGNDIRISGLGLSNSRNREFKMFSKTVLCQKWGRSGLAMLHAHLQKCGSTIPAGKNKNELELQPKSWYGP	gi|587702401|gb|EWZ49006.1|hypothetical protein FOZG_04470 [Fusarium oxysporum Fo47]	EWZ49006	0	99.3939	682.559	330	328
g296.t1	hypothetical protein FOXB_06438	245	ERRPEPQTERILDRSNDRFHDVIAARAPEQTVEVAPVQIAERPREMLHRPIYGSPHGSPSRPTTAPRSDYAPERMIDPVDSPLPTPIYPQPRPLETPRSVLPSRAPRHSPHDILHPSTELDGSTKNHRGSVQVHTPREPERMNTPQEYHITPGFTPANIRSRPPSSERGRPTPPSLPIDPSSQPPESPPALPLEEITRENMVLKNDGVVYTYPECVAGVPLVKINEEHPYWEANWPNVKTLIEPQ	gi|342882337|gb|EGU83051.1|hypothetical protein FOXB_06438 [Fusarium oxysporum Fo5176]	EGU83051	1.52e-159	97.551	476.863	245	239				NAD(P)-binding domain superfamily	HOMOLOGOUS_SUPERFAMILY			mobidb-lite (MOBIDB_LITE)
g297.t1	hypothetical protein FOXB_12454	383	AKTLPERDSEKPFGPEPLAYKTLPEQAREVFHFSKANKIIPGHNDCPIIVGSFSASMQILIRLCWLYKIPITLCMPRLRYEKTVGDLESLATYKLTSAPVRTYVAVQEAGGRFKMVDSIKEGIEDEPCWKLGGYSMYHESQLGSLLSSGNDDEYNKTLDRAEVGHLISLFGFVHPEYPLQTENGGADLVALRRSICGEIAQSAELTLEGINSGWWLKEDGGVNNMSLRSLASACNKVTSQYNLQDTVLAYQRHIDKKKASYRMQCKPIPFTFDHIDISTPRHEKAKWTEILKKHLYTTEPMYANLFVVSRTVYSMRDQTEADRLMILVNNDNQKLNTLLEQHPEHSVFLTQNHQKKVDQFRKRSKREIGKKKARSNVTEKRSF	gi|342875221|gb|EGU77033.1|hypothetical protein FOXB_12454 [Fusarium oxysporum Fo5176]gi|591431718|gb|EXL65461.1|hypothetical protein FOPG_18313 [Fusarium oxysporum f. sp. conglutinans race 2 54008]	EGU77033, EXL65461	0	98.9556	798.505	383	379				Nucleoside phosphorylase superfamily	HOMOLOGOUS_SUPERFAMILY			mobidb-lite (MOBIDB_LITE)
g298.t1	hypothetical protein FOXB_16446	163	MPKPWKEPQDPKRSFMLRTEGLMRKCKDLTNLGVQVALYIEDVKEGTVLRYRTDPTLLPSWHNVAPLPEEPDAETEPPAVFFGSLRLNCPSTSESPLPLKPTWADLEISKASCGSSARPPSQKRQQHQENRPTTKKRVRDGSPDDAEEQRRKRERSSSTWFND	gi|342869163|gb|EGU73042.1|hypothetical protein FOXB_16446 [Fusarium oxysporum Fo5176]gi|587675110|gb|EWY97438.1|hypothetical protein FOYG_02278 [Fusarium oxysporum FOSC 3-a]gi|587702402|gb|EWZ49007.1|hypothetical protein FOZG_04471 [Fusarium oxysporum Fo47]gi|587731304|gb|EXA29020.1|hypothetical protein FOVG_19424 [Fusarium oxysporum f. sp. pisi HDV247]gi|590025152|gb|EXK27010.1|hypothetical pro…	EGU73042, EWY97438, EWZ49007, EXA29020, EXK27010, EXL41510, EXL69556	4.23e-116	99.3865	331.257	163	162				STAS domain superfamily;STAS domain superfamily	HOMOLOGOUS_SUPERFAMILY;HOMOLOGOUS_SUPERFAMILY	;	;	mobidb-lite (MOBIDB_LITE);mobidb-lite (MOBIDB_LITE)
g299.t1	hypothetical protein FOCG_16315	295	MPVWSNPDQYVTGQASDLTFLISRTIGHHRRSLGSIFPESRLRLDGPYGKDLKLHTFETVVLTAKGLGISGILPFALHLAARKRHDNGLRDKSARLRDSSEPVFGDLSRHVDLIWWLEHDDQDRWVHDQLQSLQEVDNKACLTRSLSQLIANSQKFLIVWCIYPVKRNPERKLPFTSNEYWSRRYNFGFDEFSRELRQEARYPGRTVVVASGEEKFVSMMRDMVVQNTTSKRLIEFADVEYHTQPGGFKSSFYNPPDSQAVLVNSNTPSDSQSTPIEMTEMDISDQHVSKAKEFV	gi|591406374|gb|EXL41511.1|hypothetical protein FOCG_16315 [Fusarium oxysporum f. sp. radicis-lycopersici 26381]	EXL41511	0	100	612.838	295	295		integral component of membrane	Cellular Component	MFS transporter superfamily	HOMOLOGOUS_SUPERFAMILY			G3DSA:3.40.50.80 (GENE3D)
g300.t1	hypothetical protein FOMG_16451	410	MELVGIIRCPVHLLLPYGEGRQIDPDAVRRLAKCFDKTECRRQEADNFVRGIVTYDDLRFIISALNTSESALKHTILQKQYPLLSDRPIACLDGRHRIRAAMRHEPLSWWVVKLLCVQGSWVDFPRKIALVSVDDQTIQDKIEATSREAPYSDAEIYRLLRKYKKQNDKLRFKERLNRLSAPKQISVKGFLKRELLVQDLDALLKYPGVIAGLQFGNVHKHLALHIDENISRFLKHILQVWDFITNDEPRINSAVDIQSVRCLQFRAPISSYSDRIAIHRMFNEGLLFEGLKDLDLREQVRRRVLSVQVIIPSMETFHENMKYISIGAKILRKYLMETPIRVPGEPKQPKLTVLESLASCWSAETRSIEVKDGEMSTSPDTPTAWFAYETVFLAALRDF…	gi|590025155|gb|EXK27013.1|hypothetical protein FOMG_16451 [Fusarium oxysporum f. sp. melonis 26406]	EXK27013	0	99.7561	855.129	410	409				Protein of unknown function DUF3723	FAMILY			PF12520 (PFAM)
g301.t1	ATP-dependent DNA helicase PIF1	120	MGTTLHSLLRLPVDRAFTELSPADANAIQKKLRDVRYLVIDEKSMLGLRQLSWVDKRLRQVFPGRAADFFGGMSIILVGDFFQLPPVANKPLYFDGPLKDLHEVSGQAAYRAFNHTVFLK	gi|342874753|gb|EGU76690.1|hypothetical protein FOXB_12799 [Fusarium oxysporum Fo5176]	EGU76690	2.53e-79	97.5	239.58	120	117		telomere maintenance;DNA helicase activity;ATP binding;DNA repair;DNA recombination;DNA duplex unwinding;protein dimerization activity	Biological Process;Molecular Function;Molecular Function;Biological Process;Biological Process;Biological Process;Molecular Function	DDE superfamily endonuclease domain;DNA helicase Pif1-like;P-loop containing nucleoside triphosphate hydrolase	DOMAIN;FAMILY;HOMOLOGOUS_SUPERFAMILY	;Biological Process/Biological Process/Molecular Function;	;DNA repair/telomere maintenance/DNA helicase activity;	G3DSA:3.40.50.300 (GENE3D);PF05970 (PFAM);SSF52540 (SUPERFAMILY)
g302.t1	transposase-like protein	139	RSGQRIDKLHKLQSIENTALGLEDRSTYDVITDNATRWNSSEAMMERGYQLRNPLDSLVQAEVTEWDQYVAMRTGGGTRPMPKRSRKKPAIVDDKMSSEDWAVIAEYLAILKPLKIATKRLEGRPEEGMGNMERSGKSY	gi|342870428|gb|EGU73607.1|hypothetical protein FOXB_15884 [Fusarium oxysporum Fo5176]	EGU73607	1.25e-86	100	265.003	129	129		DNA binding;protein dimerization activity	Molecular Function;Molecular Function	Kelch-type beta propeller;Ribonuclease H-like superfamily	HOMOLOGOUS_SUPERFAMILY;HOMOLOGOUS_SUPERFAMILY	;	;	mobidb-lite (MOBIDB_LITE);SSF53098 (SUPERFAMILY)
g303.t1	hypothetical protein FOCG_18312	276	MWPTEFCKGFVPETWGIRLIEGLSALVSLVVAAENVELDEVRHRLKDFATSHPSSDRPRLRKSDIAKVRKWLRRMGIDTKHTRRWNGHADDQVDEDETADSDGTEANSEPIDEIIALGPREHLGEYEDEDKEETEEDPDLTVEEEERAPHERNLWSRNRDIGDIPDDEPMEDTMAANPRSAPAKINGQSRGSPVASSSGSNAAESSARPRRSFQPPSRLVHDTPQSSIRRPEGPDEQVSESSAATTPRAFQSSTQPREPPSSQTMAPLPSASRNAQ	gi|591403933|gb|EXL39070.1|hypothetical protein FOCG_18312 [Fusarium oxysporum f. sp. radicis-lycopersici 26381]	EXL39070	0	97.4638	545.428	276	269				Reverse transcriptase, RNA-dependent DNA polymerase	DOMAIN			mobidb-lite (MOBIDB_LITE)
g304.t1	UbiD family decarboxylase	244	MIPLVIESWIWYAITWLVVIVRLLSRRMVVGSVKKYQIEDYLMILAMVCDAVLIACINASFQMGNNLIDPTQRITLTPDEISRRRFGSKLTLIAEMLQCTVIWLVKCCLLLLYNRLTTNLSYNRVVKTVALYVLVGFVVMMTLYLAVWCRPFSQYWVVPTEHDPYGPNWTFWYIRESSTSLIVANLPLTWPFFRRVMHINTSSAGDSNPQLRHRDSHLFGNVPPRPSLILADSRIELSQEHGLP	gi|342869746|gb|EGU73281.1|hypothetical protein FOXB_16206 [Fusarium oxysporum Fo5176]	EGU73281	1.37e-161	94.2149	453.366	242	228		integral component of membrane	Cellular Component
g305.t1	Transcription factor, fungi	410	MPSVEHHESSIDFGTQASASNTSHGSTPNDIPHFGMAPDILDHLIDVYRVKLHIQPLPLFNIGTLREVLANAQLYLVWSLLALVLPLSSPEFPGHPDPETVALDTQSANSTVMRMAADENMLNRAWMTIGTASRLEALRQARRRHAGCRIPDQDASSRCYWSVFILERIFGVSERLNLVDLEAAPEYLSSYQTPPSNFHNGHDLDQEDSRAPSKYVCINAHYIRTLMIWTKVVSYLHEIRSGRRETPWLSDSTYAKLNVEILDFDTELYPAHRLKNGGLSGRLYTELSKEQEYWYPWLMLEILQSLQATAGCQLWGIEPKNTTITFHSSKLWQLLDSNLADEFYASTFEGGDVMVDNRDPDIMLLEDRDMQQELDITSSTLPTAGALDNLPEKDCLSLF…	gi|477516635|gb|ENH68902.1|hypothetical protein FOC1_g10000682 [Fusarium oxysporum f. sp. cubense race 1]	ENH68902	0	83.8137	732.635	451	378		DNA binding;nucleus;transcription, DNA-templated;zinc ion binding	Molecular Function;Cellular Component;Biological Process;Molecular Function	Ankyrin repeat-containing domain superfamily	HOMOLOGOUS_SUPERFAMILY			mobidb-lite (MOBIDB_LITE)
g306.t1	peptidase family C26 protein	259	MRDESYPTPPLLGNQGIPRILVTGSLTPPGVSNYLVGVIKQLSNTDISAIQRTKADIIHVDVSAPGPRPIDALRRVDGLLVLGGADIDPTYYGQVPQADNTYGIHPKANKFELTVLGAAIARDLPVLGICRGMQLINIAYGGDMVQDIGPGTVHNSDEENAVMVTHPVSIEPETHLQTIYGNRTLAVRSGHHQAVSRVGEELRAAAYAEDGMVEAMEGRNRRWVVGVQWHPEDSGAPQEDLDLLITEFCQEARIRLKAN	gi|591404720|gb|EXL39857.1|hypothetical protein FOCG_17524 [Fusarium oxysporum f. sp. radicis-lycopersici 26381]	EXL39857	9.13e-74	98.2456	226.483	114	112				Peptidase C26;Class I glutamine amidotransferase-like;Class I glutamine amidotransferase-like	FAMILY;HOMOLOGOUS_SUPERFAMILY;HOMOLOGOUS_SUPERFAMILY	Molecular Function;;	hydrolase activity;;	PF07722 (PFAM);G3DSA:3.40.50.880 (GENE3D);SSF52317 (SUPERFAMILY)
g307.t1	hypothetical protein FOMG_19660	140	MKVSSLTVAYELGTVNDAASSSSTAPMSNQAHCYSNPEPDSSNASAAAIRQPAWNRAFPNLRRMMLLNGYPLGYLILWTPGVVNRFIEIKGKSPPWLVAFLASTQYIGLVHAITYGYNEQFRRSIQSWKAFRQRRERIDD	gi|590021720|gb|EXK23578.1|hypothetical protein FOMG_19660 [Fusarium oxysporum f. sp. melonis 26406]	EXK23578	3.51e-99	98.5714	286.574	140	138		integral component of membrane	Cellular Component	Peptidase S8/S53 domain superfamily	HOMOLOGOUS_SUPERFAMILY			mobidb-lite (MOBIDB_LITE)
g308.t1	hypothetical protein FOQG_16513	113	MAPLPSASQNAQGAQRSGVQPLKQTASSVPGNPQTPVSLPATIPQGTMRLPQQPGSQGSATAAQNSVQLRAQSAASLPTPQSARQSDQRSSSQPSMAATSSQSSSAPRAQASS	gi|590051323|gb|EXK78847.1|hypothetical protein FOQG_16513 [Fusarium oxysporum f. sp. raphani 54005]	EXK78847	2e-58	96.4602	197.593	113	109				S-adenosyl-L-methionine-dependent methyltransferase	HOMOLOGOUS_SUPERFAMILY			mobidb-lite (MOBIDB_LITE)
g309.t1	NADH dehydrogenase	577	MPSSRLIRSFWQSLARPRSRFLICRDVAVASSTSLSTAARPANTPQHTQGTTDNSEIKATTYTEGRKKRERVVVLGSGWAGYALVRNLDPAKYERIIISPRSYFVFTPLLASTSVGTLEFRSILEPVRRLQPDRFHQGWADDVDFTNRTIRVETNPDADEINSRTLPPATQSSQHNDGRDSGSSAVSVIQTPSSGSVKETLTKRKGEMITVPYDKLIFAVGAYSQTFGIPGVREHANFLRDVGDARSIRLRILQCFERAELPSTTDEQRRKLLHFAVVGGGPTGIEFAAELHDLIHDDLARIYPDLMPFVGITVYDIAPKILPMFDKKLSSYTIDTFRRQGIHIKTQHHLQSIRPDEDGKGGLKIKIQEYDDEVGAGIVVWSTGLMQNPLVARLVEQDI…	gi|342886618|gb|EGU86394.1|hypothetical protein FOXB_03088 [Fusarium oxysporum Fo5176]	EGU86394	0	98.9601	1169.07	577	571		oxidoreductase activity;oxidation-reduction process	Molecular Function;Biological Process	FAD/NAD(P)-binding domain superfamily;FAD/NAD(P)-binding domain superfamily;FAD/NAD(P)-binding domain;FAD/NAD(P)-binding domain;FAD/NAD(P)-binding domain;FAD/NAD(P)-binding domain superfamily	HOMOLOGOUS_SUPERFAMILY;HOMOLOGOUS_SUPERFAMILY;DOMAIN;DOMAIN;DOMAIN;HOMOLOGOUS_SUPERFAMILY	;;Biological Process/Molecular Function;;;	;;oxidation-reduction process/oxidoreductase activity;;;	G3DSA:3.50.50.60 (GENE3D);G3DSA:3.50.50.60 (GENE3D);PF07992 (PFAM);mobidb-lite (MOBIDB_LITE);mobidb-lite (MOBIDB_LITE);SSF51905 (SUPERFAMILY)
g310.t1	vegetative incompatibility protein het-e-1	172	VQLLLDKGADVNAQGGRFGNALQAASLNGNLDVVHLLLDKGEDVNAQGGHFGNALQAASLNGNLDVVHLLLDKGVDVNAQGGRFGNALQAASYKGNLGVVQLLLDKGADVNAQGGEYGNALQAASYKGNLEVVQLLLDKGADVNAQGGEYGNALQAASYDGNLGVVQLLLDR	gi|751167151|gb|KIL53953.1|hypothetical protein M378DRAFT_53985, partial [Amanita muscaria Koide BX008]	KIL53953	2.97e-78	85.4651	246.128	172	147		DNA binding;DNA-binding transcription factor activity;regulation of transcription, DNA-templated;nucleoside metabolic process;kinase activity;phosphorylation	Molecular Function;Molecular Function;Biological Process;Biological Process;Molecular Function;Biological Process	Ankyrin repeat-containing domain;Ankyrin repeat-containing domain superfamily;Ankyrin repeat-containing domain superfamily;Ankyrin repeat-containing domain superfamily;Ankyrin repeat-containing domain superfamily	DOMAIN;HOMOLOGOUS_SUPERFAMILY;HOMOLOGOUS_SUPERFAMILY;HOMOLOGOUS_SUPERFAMILY;HOMOLOGOUS_SUPERFAMILY	;;;;	;;;;	PF12796 (PFAM);G3DSA:1.25.40.20 (GENE3D);G3DSA:1.25.40.20 (GENE3D);PF13637 (PFAM);SSF48403 (SUPERFAMILY)
g311.t1	hypothetical protein FOVG_18066	301	EDTGTHYDRGTLHSTEQIRNDICGILDIRAKKNKPERILDDAIADDNTIHGDIATNPTTADSTRDSSITDNDPVDEGLIDDGIGDDESICSLETIQSGDIKLETLWKRKYPINECQVVKSLDLQTFKKSSQDFVHLRELKGRINNWVEFAREIFDVLKPGGVAEFHERTIEFKAKAELPEDSFMKEWGDLFRKAGAERGARFDVIESGILLSSLRAAGFSDIKEYTYDVPIEHWQKQGEIGRLAWLECVCDIEGSIFRPAVKNSGWREDRCHMFAAGLRDELKKTTVKPYTTRVAVVCKKP	gi|587732862|gb|EXA30578.1|hypothetical protein FOVG_18066 [Fusarium oxysporum f. sp. pisi HDV247]	EXA30578	1.02e-164	77.3913	468.774	345	267				Endonuclease/exonuclease/phosphatase superfamily;Endonuclease/exonuclease/phosphatase superfamily;Endonuclease/exonuclease/phosphatase superfamily;S-adenosyl-L-methionine-dependent methyltransferase	HOMOLOGOUS_SUPERFAMILY;HOMOLOGOUS_SUPERFAMILY;HOMOLOGOUS_SUPERFAMILY;HOMOLOGOUS_SUPERFAMILY	;;;	;;;	PF13489 (PFAM);G3DSA:3.40.50.150 (GENE3D);mobidb-lite (MOBIDB_LITE);SSF53335 (SUPERFAMILY)
g312.t1	predicted protein	178	METRATNQISTFQIVAFRPDSEIDSLKIKAANNTLYIGPSTQDACCNQRNAEDAATFYLKSEELFLYSPGNPKQQVYVDNSRAGERNIRYYIGSQPQPQGAKTKGWEIRKDGALTFNDGQLMACNNGANIWDVLLRSGDQSAGSCKKCLEFTAKTSIIASPTSCLYSGEHQVVSFHCL	gi|1111490568|emb|CZR36185.1|uncharacterized protein FPRO_03555 [Fusarium proliferatum ET1]	CZR36185	9.42e-53	64.4444	172.94	180	116
g313.t1	AAA family ATPase	642	MSSVADMPHPFANSRSTPPPSPSASTISGSNMREIENGETMFAARLITAVEKLVENKLSDNRPAGTENPEVKGTKSCAGRATTLAYKHVEETWDDKTFKYKIVEDNQSSVGNLDQFIEQNVVFHIRSFLRYRRDTIVAEQDAMSHSHLNLFVDYIEAEFHSVDEELAGLTVKNEITFDLLWALFEPNEKVFTTCPGTGSPRCVLHNYCEEGEEMDGSKFMRLDTRFLGTDGKIFGEATNKIKIPHFPGARRIDFLPAYPLRYHHNYDEIFRELVENGRRFISLYGSHHLQYRGFAFFFDDEGEIVKRHVDGRIMVDSVGFREHNPGHPQPTVRNVNPIQETPGPSNWNGSFSSETVVLQDEDFLICGPTVLGFCLGGKKFLEFAVAHISDITWMPSSYD…	gi|1111490290|emb|CZR35907.1|uncharacterized protein FPRO_03833 [Fusarium proliferatum ET1]	CZR35907	0	91.0145	1270.76	690	628		DNA binding;ATP binding	Molecular Function;Molecular Function	Cytochrome P450 superfamily;ATPase, AAA-type, core;ATPase, AAA-type, core;P-loop containing nucleoside triphosphate hydrolase	HOMOLOGOUS_SUPERFAMILY;DOMAIN;DOMAIN;HOMOLOGOUS_SUPERFAMILY	;Molecular Function;;	;ATP binding;;	G3DSA:3.40.50.300 (GENE3D);PF00004 (PFAM);mobidb-lite (MOBIDB_LITE);SSF52540 (SUPERFAMILY)
g314.t1	hypothetical protein FOCG_13849	214	FNFENSEASSSEWASSGYEPEQEDPEVAESSDQDGSSAPLSSTFGSGSMDEAGASPSECSETVPSELCTSEKTPTPGAARLGLPTQQSASSAPPAPSTTPPSDSERSLSLKLLMFLSTIDHASSSSDANSDQRYDEAEEYQLPQLIERYLERLCKRFELSPWRPIACGIAQYHPAYNILRKAVQPSEGRRLEPLHLNTEVDDHFLGKELTEREW	gi|591409949|gb|EXL45086.1|hypothetical protein FOCG_13849 [Fusarium oxysporum f. sp. radicis-lycopersici 26381]	EXL45086	3.3e-116	96.2617	348.977	214	206				Protein of unknown function DUF4451	FAMILY			mobidb-lite (MOBIDB_LITE)
g315.t1	Ankyrin repeat-containing domain-containing protein	230	MSCEEFDFDCSSIASWVNAQLLNPKGYKAECSLKLDQNIFPYDDFKIDPSTRAPVFEPRQSCVILVTPLSAAAFLGDKEAVEHLSIFPDPHESNELISPLSLACLQGHSSIVELLTERDAERDETGNTLSTAHIAARKGQSQYIRRLYPKFCLPGISDVDSVPPAIHALYLDDDEQIKEVLLVLLELDRDALDTQGIWQYHWTCADLARAMRKSVDLVHWLEDKCRSVTN	gi|591434432|gb|EXL67503.1|hypothetical protein FOPG_16397 [Fusarium oxysporum f. sp. conglutinans race 2 54008]	EXL67503	1.31e-169	99.5652	472.241	230	229		nucleic acid binding	Molecular Function	Ankyrin repeat-containing domain superfamily;Ankyrin repeat-containing domain superfamily	HOMOLOGOUS_SUPERFAMILY;HOMOLOGOUS_SUPERFAMILY	;	;	G3DSA:1.25.40.20 (GENE3D);SSF48403 (SUPERFAMILY)
g316.t1	NADPH2 dehydrogenase	261	ASLFYLVDHLRKQLAEYSDSDRIFPGPEIEGPEREIRVGDAPLRFAAAQGSSPPSSPPVSPPAAQSQRPQRNVGLPHKYRDSVIDLPGRPVGSINPPVELEDSGAEEVLEQEDGEEEGSQRQWREKWPNLPSKPEIADLNLRAIRGCITCAIYKLEKYVTLLEDSPAYWTAMILHPAFKDKWIREYLPGEHANRIVDRFKQLFGRDYNNLPTQPTPIQKKTKSSHLGAHSYLAQRPSPANRDEVKEYLEEPIYEDEAVEDP	gi|587731844|gb|EXA29560.1|hypothetical protein FOVG_18975 [Fusarium oxysporum f. sp. pisi HDV247]	EXA29560	9.91e-148	93.1034	441.425	261	243		cytoplasm;FMN binding;oxidoreductase activity;protein dimerization activity;oxidation-reduction process	Cellular Component;Molecular Function;Molecular Function;Molecular Function;Biological Process	MFS transporter superfamily;MFS transporter superfamily	HOMOLOGOUS_SUPERFAMILY;HOMOLOGOUS_SUPERFAMILY	;	;	mobidb-lite (MOBIDB_LITE);mobidb-lite (MOBIDB_LITE)
g317.t1	reverse transcriptase	265	MDYASNVWSHRRGVRETKWLNEAQKMGVQAITGAFKTVSIAVAEAEAGILPIGERHAQAGTRLYVNMQALPKTHPLATLRVRETRRYLSPLTKLALAHDGVIARMETIEPYALPPWHRHMVVKYDSDKEAAADVDTGDNVTETSSMRQVLIATSASARNGLVGMGGVVRNTAGGGVNDDVIAKYSVTLGLRDEQNAYMAELEAIAMVLRCMPHGLRHREVIMATRNRSALQAIAKPRQQSGQGTIREIYKHVERLEKGGNTIEMR	gi|1040023395|gb|OBS16227.1|hypothetical protein FPOA_13032 [Fusarium poae]	OBS16227	1.8e-156	91.7603	481.1	267	245		nucleic acid binding	Molecular Function	Ribonuclease H superfamily	HOMOLOGOUS_SUPERFAMILY	Molecular Function	nucleic acid binding	G3DSA:3.30.420.10 (GENE3D)
g318.t1	hypothetical protein FOXB_02682	158	MIVESHEELRLYSVLAAVFNWLFLAGFVVFPGTFTSLGKAAALSESKTGQAVQKVMHHTPLIVIGCLCCFLGSIGIGWIAWKRKRNHVWLNDHIFMPGLLNSMVALLMSLTNIYTAQRGSWSSTAIVTVSIIGGWTAIMGAFFSVYELWLLKKLKKLL	gi|342887223|gb|EGU86801.1|hypothetical protein FOXB_02682 [Fusarium oxysporum Fo5176]	EGU86801	3.49e-111	99.3671	318.931	158	157		integral component of membrane	Cellular Component
g319.t1	Integrase, catalytic core	965	MKSKEAQVESEKNLVKEAAKTMEKISNAFLTALNEINPGHASSGSVAILSSTDSEEEENNEDDDVTIVQKAQNTVNRTLKTFRKLNPTLSEKKITIGFCIKQFRTMAPPKEKAIRGRAAHATLQGRKHNNDSDLQNEGDQPQQKRQRTGHSSSNMGFRNCVCGMSHKYTECYYLNPSGAPEGWTPIVQIQSRIITTVKGSKRLRENIERNLKRSNIDLPKFWPSDTTKNQPKHLAEDETSSTDKFLSKSRAAFVTSRFAFGTTAKDEYGDCFRLDNCADTHVCNDLSRFTNYTPLDDETIEFGNSGTHLTGIGNVTVHVDTPTGAGLIQLENVAYVPGFHWNLINTHSLEQQGLYFNTRTCWMEYSDGSNAFKVTKHGAFRVAESHIKDIIFRAQSHKE…	gi|1040027902|gb|OBS20629.1|hypothetical protein FPOA_06977 [Fusarium poae]	OBS20629	0	94.3992	1835.85	982	927		nucleic acid binding;RNA-directed DNA polymerase activity;RNA-dependent DNA biosynthetic process;DNA integration	Molecular Function;Molecular Function;Biological Process;Biological Process	GAG-pre-integrase domain;Ribonuclease H superfamily;Ribonuclease H superfamily;Ribonuclease H superfamily;Ribonuclease H superfamily;Ribonuclease H-like superfamily	DOMAIN;HOMOLOGOUS_SUPERFAMILY;HOMOLOGOUS_SUPERFAMILY;HOMOLOGOUS_SUPERFAMILY;HOMOLOGOUS_SUPERFAMILY;HOMOLOGOUS_SUPERFAMILY	;Molecular Function;;;;	;nucleic acid binding;;;;	PF13976 (PFAM);G3DSA:3.30.420.10 (GENE3D);mobidb-lite (MOBIDB_LITE);mobidb-lite (MOBIDB_LITE);mobidb-lite (MOBIDB_LITE);SSF53098 (SUPERFAMILY)
g320.t1	related to sulfate transporter	281	GNYSGDIVTSTVRRNPSQHHYLHDVGRQIYIVKLTGYLFFGTIVSVEEKVRGLLDDSTFAKHPIKFLILDMWHVTGLDFSAGEAFNTISRLLDNKGVILILSGLDAENQLGQHLRAAGLGSDDIGVMMLPSLNSALESCENELLKTLYARQEELNSLERMSPQHLDVPSAKTSSLSSFDPPFSSPRRNHLAEAAHDALTSVENQRPSKWQSFKEPLRLLLQIFQGLSDQNEAFWFPATLYFTRQEYPSGTYIFRCGEQANGFYLVERGIIRAEYHLPQGQL	gi|587734143|gb|EXA31859.1|hypothetical protein FOVG_16915 [Fusarium oxysporum f. sp. pisi HDV247]	EXA31859	0	97.5089	550.436	281	274		secondary active sulfate transmembrane transporter activity;integral component of membrane;sulfate transmembrane transport	Molecular Function;Cellular Component;Biological Process	STAS domain;STAS domain superfamily;RmlC-like jelly roll fold;STAS domain superfamily;Cyclic nucleotide-binding-like	DOMAIN;HOMOLOGOUS_SUPERFAMILY;HOMOLOGOUS_SUPERFAMILY;HOMOLOGOUS_SUPERFAMILY;HOMOLOGOUS_SUPERFAMILY	;;;;	;;;;	PF01740 (PFAM);G3DSA:3.30.750.24 (GENE3D);G3DSA:2.60.120.10 (GENE3D);SSF52091 (SUPERFAMILY);SSF51206 (SUPERFAMILY)
g321.t1	mule transposase domain protein	277	GLEARHESLNDWNEFFNCWHSIVRSADEETFDQRVKGLEERYLPQYLEEVGYIKANWLDLYKEKLVKAWVDQYPHFGNVVTSRVEGIHALLKSHLKKSTLDLFEAWRAVKHALLNQLAELRYNQAKQQSRVPIELSGVLYSAVHGWVSHEALRKVEEQRKLLLKEDLPACTGAFSRSHGLPCAHMLKTLQEQDQPLRLEHFHRHWHLSRPGSPQLLLEPRQHIDRVANNSAKPQSSIRREPSAFENEFKVMPFAAHRDFTAGSNRCAGSNTKVDSHV	gi|475676039|gb|EMT73077.1|hypothetical protein FOC4_g10000350 [Fusarium oxysporum f. sp. cubense race 4]	EMT73077	8.98e-176	99.1837	504.212	245	243		regulation of transcription, DNA-templated	Biological Process
g322.t1	hypothetical protein FOQG_16513	157	NSEPVDEIIALGPREDLGEYEDEDEEETEEDPDLTVEEEEIAPHERNLWSRSRDIGGIQDDEPMEDTMAANPRSAPAKTNGQSRGSPVASSSGSNAAESSARPRRSFQPPSRLVHGTPQSSIRRPEGPDEQVSASSAATTPRAFQSSTQPREPPSSQ	gi|590051323|gb|EXK78847.1|hypothetical protein FOQG_16513 [Fusarium oxysporum f. sp. raphani 54005]	EXK78847	7.8e-102	100	313.923	157	157				Reverse transcriptase, RNA-dependent DNA polymerase	DOMAIN			mobidb-lite (MOBIDB_LITE)
g323.t1	hypothetical protein FOXB_15132	383	MPQGLGSSNGQSRARLSGAAPGQPALSPLGVQFFSSLEGLEIASSTDRQLIRGHNLIGAVRLQFVKASFFDGGAGEHGEVLDEIDGIDVPLSMHVYPFPQADEWENQWFFFDIQLHPYQLHFRRRVEDGEESIIGGWEDSYAKLAQVRGQMCVQAISIRPLRLANDCLPTIAPRATFHGPVDTTAFRFKAGSLSNNQLKCCGFIQCSTYLVPPRDKDPTFRGGQMFHILAYMPHDQQPWKSRVDWMKGLPEGGFASGKWMYGRGSIVGVLNPALLQEELQPGQDILVVLVDEFSFTSKATLEGATVMRKASSPQKAKVDLAKRRNPFSSSPDNSPPKRAKDPSSTRGMNGTGKEIRDGAYMSVDLRLQQELAGHERDSILVAG	gi|342871938|gb|EGU74358.1|hypothetical protein FOXB_15132 [Fusarium oxysporum Fo5176]	EGU74358	0	99.7389	788.875	383	382				Peptidase C2, calpain, catalytic domain;Peptidase C2, calpain, catalytic domain	DOMAIN;DOMAIN	;	;	mobidb-lite (MOBIDB_LITE);mobidb-lite (MOBIDB_LITE)
g324.t1	hypothetical protein FOMG_19038	318	MPPPGRTPLPIEDVRQTLERLDRQHTDTTARTRRTTRPQRVMESELRNTKLRMPLEEIIRVSDDLDRRRAERRTGGPGPYRPHQARRRSGWVHTRVATGPTTPEPASPLRTPPSLKRHSIQQDVLPAPTPSDRDRSRRKRPKLLHEVTQHQQLSLDTILQHRDSCFRVKEDVSLRRSWCKEVPLALQVETSRSFHAAFADERTLPISHCTFCYRKCAPANMTTIQWRRDLPSSLLRATVALQECQKCLPLTGDAQVDVCLECRGSFDRGKLPKACSVNNMNIGCEHRYPKELDGLSPLEERLIALQAPFGYITKFTVD	gi|590022368|gb|EXK24226.1|hypothetical protein FOMG_19038 [Fusarium oxysporum f. sp. melonis 26406]	EXK24226	0	99.6855	655.596	318	317		telomere maintenance;DNA helicase activity;ATP binding;DNA repair;DNA recombination;DNA duplex unwinding	Biological Process;Molecular Function;Molecular Function;Biological Process;Biological Process;Biological Process	Ulp1 protease family, C-terminal catalytic domain;Ulp1 protease family, C-terminal catalytic domain	DOMAIN;DOMAIN	;	;	mobidb-lite (MOBIDB_LITE);mobidb-lite (MOBIDB_LITE)
g325.t1	hypothetical protein FOQG_17171	140	MDEAAAHFKSHPGLQEVLDPIISSFFYFEVSSRPIRHRTHVSFCGRILCDIQPEFSINGKFTALDSVGEWNGREVDFEIPVRGTVAGLHTRLEIFLCWNMLGRQSKEMISRSPFSLNEIMEAQGWDSPQSRALRQPVRSG	gi|590050616|gb|EXK78140.1|hypothetical protein FOQG_17171 [Fusarium oxysporum f. sp. raphani 54005]	EXK78140	1.06e-89	87.8205	273.092	156	137		lipid catabolic process;hydrolase activity	Biological Process;Molecular Function
g326.t1	hypothetical protein FOCG_17175	262	EQEDAVRLRKGDLKEDIDRDSPWVKRLGWVRHFGSRDLINIHDAAQWLRAREVTGRSAGRQEDEEAARERLLLRRLGESFDREVERCCWRLDSVPTETLQWLNSISSVTPSGVPFGRKGKEESMSQYKSVGHRYLSFCWKAYRIGRKEAFERWAIRFTDEQWSLLGDVAEELERDRAPSSHDSGFFSGRERQAKDKEEEEDEEDEEDEDGDEDEDKYQDDGEQENNGMTSPLQDALDRAVFRFIVASIKTHHLVLSHARWAT	gi|591405150|gb|EXL40287.1|hypothetical protein FOCG_17175 [Fusarium oxysporum f. sp. radicis-lycopersici 26381]	EXL40287	2.38e-138	90.0398	404.06	251	226		nucleic acid binding;phosphomevalonate kinase activity;ATP binding;cytoplasm;cholesterol biosynthetic process;phosphorylation;oxidoreductase activity, acting on CH-OH group of donors;protein dimerization activity;flavin adenine dinucleotide binding;oxidation-reduction process	Molecular Function;Molecular Function;Molecular Function;Cellular Component;Biological Process;Biological Process;Molecular Function;Molecular Function;Molecular Function;Biological Process	Leucine-rich repeat domain superfamily;Leucine-rich repeat domain superfamily	HOMOLOGOUS_SUPERFAMILY;HOMOLOGOUS_SUPERFAMILY	;	;	G3DSA:3.80.10.10 (GENE3D);mobidb-lite (MOBIDB_LITE)
g327.t1	restless-like transposase	231	SSNQSFSFAENPILREIFDYLSPSVSIQHANLCARAVRYKIIQEYNRHKQTVIEVLRNSPGALHISFDGWASRNKLALYGIACFFRDEKNRPCKIMIGVPEAHRHFGSTIGGEVLDVLHTLGVSPEKIGYFTLDNAENNDTAMEVIGAELGFDGRLRRGRCIGHTINLSAKALLFGKNANAFEQQLSGAEALSDTEYAQWRKKGPVGKLHNIVVDVRISHRLIYLFKEVQK	gi|1040024176|gb|OBS16954.1|hypothetical protein FPOA_12504 [Fusarium poae]	OBS16954	1.67e-166	98.7013	476.478	231	228		DNA-binding transcription factor activity;RNA-directed DNA polymerase activity;RNA-dependent DNA biosynthetic process;regulation of transcription, DNA-templated;protein dimerization activity	Molecular Function;Molecular Function;Biological Process;Biological Process;Molecular Function	Ribonuclease H-like superfamily	HOMOLOGOUS_SUPERFAMILY			SSF53098 (SUPERFAMILY)
g328.t1	polyprotein	381	ASIKSAFSISHYPLKNSALLDSAATIHIFNNCDRFDKYRPAGPEDYVFAGKQRVPIQGYGNVDLHAQGPEGSKTIRLCDVAFCEGFPCNLVSLRQLHKRGYWWDNKPPSNCIRTLNGIVVCNVVIRHEQFVIEDIAMGETAFVTQRHKFNSWTGRRPAKADGRRWHLRLGHPGPRALEHLVNSSQGTKIKGIPTVECDDCAVSKIRRQIHRQPREVGHKPGERLAIDFHDITPDPEGKSSVMLITDRWSGFIWDYYLCSRGTGEIIAAIRDLFGFLHHQHGIQPKVVECDNEIVGKNQFDAEHSMIFTFLRSLHLTIENTAAYTPAQNGNAEVSGHIIKAKARAMRAGARLPASLWVEIYRCAVYLYNRTPKYIYDWRTPY	gi|342868558|gb|EGU72785.1|hypothetical protein FOXB_16706 [Fusarium oxysporum Fo5176]	EGU72785	0	99.7375	802.742	381	380		nucleic acid binding;DNA integration	Molecular Function;Biological Process	Integrase, catalytic core;Ribonuclease H superfamily;GAG-pre-integrase domain;Ribonuclease H-like superfamily	DOMAIN;HOMOLOGOUS_SUPERFAMILY;DOMAIN;HOMOLOGOUS_SUPERFAMILY	Biological Process;Molecular Function;;	DNA integration;nucleic acid binding;;	PF00665 (PFAM);G3DSA:3.30.420.10 (GENE3D);PF13976 (PFAM);SSF53098 (SUPERFAMILY)
g329.t1	related to fungal transcriptional regulatory protein	181	DLDRTSRYYLAHFSERVCKDLVVRDTPESNPFRELIPLTRKYPLLLQILVATSAIHWSNIFHRVCKIPASFTNPAGYLSLLRSRDLVTRQALIDALTAKQKALSHLREVLDTLDPRGSEVTLAAMHFFIKFDLIDLDKSDNQSWRAHLEGATSIMALLNPDSNTDASSRMLRDRVITDSFM	gi|1070354609|ref|XP_018258167.1|hypothetical protein FOXG_17233 [Fusarium oxysporum f. sp. lycopersici 4287]gi|902748555|gb|KNB20122.1|hypothetical protein FOXG_17233 [Fusarium oxysporum f. sp. lycopersici 4287]	XP_018258167, KNB20122	2.48e-121	98.3425	359.762	181	178		RNA polymerase II transcription factor activity, sequence-specific DNA binding;nucleus;regulation of transcription by RNA polymerase II;zinc ion binding	Molecular Function;Cellular Component;Biological Process;Molecular Function	Fungal transcription factor	FAMILY			PF11951 (PFAM)
g330.t1	hypothetical protein FOIG_07738	321	AVTIMLGMGDHNDAIEVYISHKRYMEALILTCLSAPSVWERQAAIIRKWGEWAVQHGQQQLAIRCFACTDQESTEPWTSPSAAQLNFQTMTPSIPEILSPPLSSPGVQCGPQCSIAKTSTLKLITSFSDQTQKLKFFAGDGGQTPIAAGVTPTADSAGSPAFSHTSNNEATTAFLRPSNNSRFNTPVSARGRGRLPSIGEIPSELNRETLRSAELSAVPYDYEPRSGHARTPSGNDNMMIGTALQRAATASPMMMREHAQRVVQPSKGDFPPPPDQATMLKMQQASRNHCNGSRDIIPMGSSQLLLLPATTGQLAAEVLPL	gi|591469523|gb|EXM00850.1|hypothetical protein FOIG_07738 [Fusarium oxysporum f. sp. cubense tropical race 4 54006]	EXM00850	0	96.3333	597.045	300	289		transcription coregulator activity;transcription factor binding;regulation of nucleic acid-templated transcription	Molecular Function;Molecular Function;Biological Process	Peptidase S8/S53 domain superfamily	HOMOLOGOUS_SUPERFAMILY			mobidb-lite (MOBIDB_LITE)
g331.t1	speckle-type poz protein	257	LFDDGTYSDLTIVCGDDHHKVHKAIVCPRSEFFASACNGPFQEGEPGVFHLPEDDPFAVKAMLHYFYHLDYPLMAVPVVDTDEAAMSRPFTFRCAYQPNEFTQIDPATGPGHAPLSKKAKKKMKKESRSAQPSSQRPGSVPPTPNLCLHAKVYALGEKYGIEDLKGLALDKFHAEAEHHWQSDDFLHAIQEVYKSTIEEDRPLRDIVVEVIDAHPELLDQSRWQESIKDLGLCFDLLMRSRCRRPVSQPASRLLGET	gi|591404639|gb|EXL39776.1|hypothetical protein FOCG_17628 [Fusarium oxysporum f. sp. radicis-lycopersici 26381]	EXL39776	1.24e-160	92.5781	452.595	256	237				BTB/POZ domain;BTB/POZ domain;BTB/POZ domain;SKP1/BTB/POZ domain superfamily	DOMAIN;DOMAIN;DOMAIN;HOMOLOGOUS_SUPERFAMILY	Molecular Function;;;	protein binding;;;	PF00651 (PFAM);G3DSA:3.30.710.10 (GENE3D);mobidb-lite (MOBIDB_LITE);SSF54695 (SUPERFAMILY)
g332.t1	Gag-Pol polyprotein	259	MGVFVKGHTFIAVYVDDLLIAGPSKDEIVAVKQDLCNKFKMTDLGPCKYYLGMSVRRDRATRSIFLSQTTYLEKVLRDFGMDQCAPNATPVSTSKFGEPGPDYKAADKLKEWYAKAIGSLMYLMLGTRPEIAFAVSLCSRHLANPTNEHQTAVKRIFRYLKGSKNLELVYQGGLQPLLGYTDSDWAGDLETRRSTSGYVFNLGTGAISWSSKRQRTVALSSCEAEYMGQTTAAKEAVWLRALLQELLKEYKEVPELRTT	gi|342872836|gb|EGU75121.1|hypothetical protein FOXB_14368 [Fusarium oxysporum Fo5176]	EGU75121	1.93e-172	96.5251	505.753	259	250		nucleic acid binding;DNA integration;protein dimerization activity	Molecular Function;Biological Process;Molecular Function	Reverse transcriptase, RNA-dependent DNA polymerase;Reverse transcriptase, RNA-dependent DNA polymerase	DOMAIN;DOMAIN	;	;	PF07727 (PFAM);SSF56672 (SUPERFAMILY)
g333.t1	Ankyrin repeat and SOCS box protein 3	163	MSVQDQICYNSMGLLRSTLVMINNHLRDIQAARKIKEELRVLHLFPLKDFQVDQQLNLIYTPVTHTITLDFFTFAAFQGRTDILEAFLALPGPSKTCDLSNPLCLSLLNGHIDTAKFLLSKGADPRGISCTNGLHAAARAGCPELVLDFLVNWKIPADCTDAD	gi|587702398|gb|EWZ49003.1|hypothetical protein FOZG_04467 [Fusarium oxysporum Fo47]	EWZ49003	1.35e-117	100	339.347	163	163				Ankyrin repeat-containing domain superfamily;Ankyrin repeat-containing domain superfamily	HOMOLOGOUS_SUPERFAMILY;HOMOLOGOUS_SUPERFAMILY	;	;	G3DSA:1.25.40.20 (GENE3D);SSF48403 (SUPERFAMILY)
g334.t1	hypothetical protein FOXG_21743	254	MDEAATLLARRRGDSSTVEREAGVDALLEELHCLPLAISQAGAYMRRMSMTAEQYLGFLRQGKTRWDMLKASDADRHRRPEVSNSMLETSRISTKRIRTESEMSYRMLHVVAYVDSQDIPYELIAAVADRCDNDKEDSVKQATEIEVLEAITRLKEFSFLSLRQTEQGERRYEMHKLVQEALRYGLRVRGTMETILGEALNIKNESENSEAYYAGTTLQIVDVLFPPSEPSSWARCEQYMKHAIRVGGGEQDGG	gi|1070362722|ref|XP_018254722.1|hypothetical protein FOXG_21743 [Fusarium oxysporum f. sp. lycopersici 4287]gi|1070362724|ref|XP_018254723.1|hypothetical protein FOXG_21743 [Fusarium oxysporum f. sp. lycopersici 4287]gi|902745110|gb|KNB16677.1|hypothetical protein FOXG_21743 [Fusarium oxysporum f. sp. lycopersici 4287]gi|902745111|gb|KNB16678.1|hypothetical protein FOXG_21743 [Fusarium oxysporum…	XP_018254722, XP_018254723, KNB16677, KNB16678	3.63e-174	98.3806	492.656	247	243		ADP binding	Molecular Function
g335.t1	polyprotein	369	MPPLPRHHGDLATHPMGSLFQEAEAEHLRSHEEMRSWTEIRQLDPRTRDQQVLDCMWVYVYKFDKHGRFKKCKARLVVRGDQQLEPIHEETYAATLAGRSFRTLMAIAARFDLELIQYDAVNAFVNAKLDKPVFMRMPPGYRKPRTVLMLQKALYGLRESPLLWQKELTATLSELGFQPVPHEPCCMTKGGIIVFFYVDDIVLAYRKRREDVVQRITRALQNKYKLTGGSPLQWFLGIEIIRDREKKLLWLSQSDYIDKIANLADRTDLQHDVPMRREELLPYEELPSLASIRRYQRKTGSILYAAVITRPDVAFAASRLARHNSNPGPEHHAAADRVLLYLKTTKTLALQFGGDDVFTVASDASFADN	gi|477513528|gb|ENH66017.1|hypothetical protein FOC1_g10000196 [Fusarium oxysporum f. sp. cubense race 1]	ENH66017	0	99.187	757.288	369	366		nucleic acid binding;RNA-directed DNA polymerase activity;RNA-dependent DNA biosynthetic process;DNA integration	Molecular Function;Molecular Function;Biological Process;Biological Process	Reverse transcriptase, RNA-dependent DNA polymerase;Reverse transcriptase, RNA-dependent DNA polymerase	DOMAIN;DOMAIN	;	;	PF07727 (PFAM);SSF56672 (SUPERFAMILY)
g336.t1	histone demethylation protein 3d	963	MPTLHLYMKEAKTESQGYIASNIAVGPNQQAMDRATTDTEMNTQSEIAGRIRISEQEIPWQSPARGASPAQHAQPNASENMTIGGNVTADSLATTNDEDSEVLDASLTDTRVDTTIYVSTPHPLQDSAAMANRPPQETASREAQSAEDASMEDMPRVDDGSPTVEVSKHANAASRHRQTQPIITTEMEEERTNVNQTNDANEGRSLHDCLASSQDGQKDQTCDAPSDVQTQLSRDHPIVRNLDDISTSADDNSAQSTTTQDSIQQEDTPMADAEPEATQQTAIPAAVAGADDKRPATPGLARPSSNSEVGRNSEWSSQRSDTSGTLSPTSSTASRTDSIQTRFTTPDSTSMVEQVDKTPISENNTSIPHGLADESYYERYFIEPKDTPTLDPNQLGKNM…	gi|587677120|gb|EWY99448.1|hypothetical protein FOYG_03493 [Fusarium oxysporum FOSC 3-a]	EWY99448	0	98.8577	1972.98	963	952				JmjC domain;JmjC domain;JmjC domain;JmjC domain;JmjC domain;JmjC domain	DOMAIN;DOMAIN;DOMAIN;DOMAIN;DOMAIN;DOMAIN	;;;;;	;;;;;	PF02373 (PFAM);G3DSA:2.60.120.650 (GENE3D);mobidb-lite (MOBIDB_LITE);mobidb-lite (MOBIDB_LITE);mobidb-lite (MOBIDB_LITE);SSF51197 (SUPERFAMILY)
g337.t1	vegetative cell wall protein gp1	312	MRIYDYELCMPATGSPRYNSHGYHVASIYGSNSGTYGRGTGTRFATDCQLFNNGGGQCRGQNVNLHDAAFTVSNKSISKKQIPSIYDSFQHLPYKSFGNDNHRIDGISRTQIQNIRSVESYHSRHLSSSHTPKATDADACKHRIPSGYSLKHWEPSEEPILLLGSVFDANNLGKWIYDWTTYCHGPSAPISDMAGDMWLLLIQLADKVKRAKKIVGHIYSAADRDRVEKFIEAGCCLTEKLRSLLKICEAPMLKVAKRSQAGLGENAGVEFVKTLFGRDRKLDMTEKFMHSVRHFNLHFDDHCEGILQKPVR	gi|587707118|gb|EWZ78455.1|hypothetical protein FOWG_17277 [Fusarium oxysporum f. sp. lycopersici MN25]	EWZ78455	0	99.0385	647.506	312	309
g338.t1	hypothetical protein FOZG_15803	354	MPTDAPATRRQATSPNNESLRLKKRESDRKAQRISRERTKSRIAYLEDLVQKLSSGDDNGKTLSLMAQLSEVTEQRDSLVRFLDSTSSSLTKRLSDAKNWESRTSPEEQPQVQPSVSGTIYREFPALLPDLVETFPADNELGLFSPDFARTFPTPKDRALDSDQTCINQEFGTEQDRLLPPATYSVSHGYSVVNAIPAASASASDQKSHCDCTSSETRRLSDGSVVSRNIWQAGNQALKDPSLLSASMLELEHNASDDVPIRVVLYGWDHLAQSGKMTLLWKRIRHLDEICFSACGQVERLAVIHMVHRYMRAYANPTSANTTILPRWYMKSFVSTPFHFTHYLTGLPKYVITG	gi|587684804|gb|EWZ31409.1|hypothetical protein FOZG_15803 [Fusarium oxysporum Fo47]gi|591417599|gb|EXL52736.1|hypothetical protein FOCG_08510 [Fusarium oxysporum f. sp. radicis-lycopersici 26381]	EWZ31409, EXL52736	0	99.7175	733.021	354	353				Peptidase C2, calpain, catalytic domain;Peptidase C2, calpain, catalytic domain;Peptidase C2, calpain, catalytic domain	DOMAIN;DOMAIN;DOMAIN	;;	;;	G3DSA:1.20.5.170 (GENE3D);mobidb-lite (MOBIDB_LITE);mobidb-lite (MOBIDB_LITE)
g339.t1	related to pisatin demethylase cytochrome P450	566	MMNLSAIQLDSLPVLVVVAFCGVATHLAIFRIGEWDVAVHRIIAFFGLIYALIFTLIAYHRDLDHQSLLSAWYTASALLATFIAGIYGSMVIFRFFFHALRRFPGPTFAPISSLYAVSMSMKKFHMFSEMQKLHNTYGDFVRLGPSEMSIASPSAVAAIYQNSSPCLKGPWYNVFVPSISLHASRDKQEHAHRRKVWDRGLSAKAMRDYEPRVEKYTRLLISQLQKRCGKPVDIAEWCNFYGFDVMGDLAFGKSFNMLNDGVRHYYMDLTQTSTLWGTQIARSSWLYLLIKSIPILNYQIANFLKWLRTHVDQRAKNEPDLPDLFSWLLGAYKEQSVHTKQDELNLLGDAHLIVVAGSDTTSTSLTCALFELARHPDVYRKLRTEVDDLLKPEDTHSHS…	gi|587684805|gb|EWZ31410.1|hypothetical protein FOZG_15804 [Fusarium oxysporum Fo47]gi|591417600|gb|EXL52737.1|hypothetical protein FOCG_08511 [Fusarium oxysporum f. sp. radicis-lycopersici 26381]	EWZ31410, EXL52737	0	98.5816	1150.58	564	556		iron ion binding;methyltransferase activity;integral component of membrane;oxidoreductase activity, acting on paired donors, with incorporation or reduction of molecular oxygen;heme binding;methylation;oxidation-reduction process	Molecular Function;Molecular Function;Cellular Component;Molecular Function;Molecular Function;Biological Process;Biological Process	Cytochrome P450 superfamily;Cytochrome P450;Cytochrome P450 superfamily	HOMOLOGOUS_SUPERFAMILY;FAMILY;HOMOLOGOUS_SUPERFAMILY	Molecular Function/Biological Process/Molecular Function/Molecular Function;Molecular Function/Molecular Function/Biological Process/Molecular Function;Molecular Function/Biological Process/Molecular Function/Molecular Function	oxidoreductase activity, acting on paired donors, with incorporation or reduction of molecular oxygen/oxidation-reduction process/heme binding/iron ion binding;heme binding/iron ion binding/oxidation-reduction process/oxidoreductase activity, acting on paired donors, with incorporation or reduction of molecular oxygen;oxidoreductase activity, acting on paired donors, with incorporation or reducti…	G3DSA:1.10.630.10 (GENE3D);PF00067 (PFAM);SSF48264 (SUPERFAMILY)
g340.t1	pisatin demethylase	508	MGLFASVSEHRELLVCALLGLFVIKKLVVYSKLRQFGGPRWTGFSDWPHSWAMLQDRCHELYEQANLKHGPIARVAPNILITSSPDLWIHVNNKPGYKRSDWYYNACRIEYRRDNVFSQTDNQKHEQRRKQMAPGYSGRENPHLENSVDERVQEFLDLIRNKYLSSDTQAIPMDVAQKVQYLTLDIISGIGFGKPFGMVQKDSDVDEYLKSSEEGLAIGNIALALGFSWLAHAPIIGKFISPSSQDNNGFGKMIAACYRAVDERAANPTDKRSDMLASFIRHGISGDELRSEALEQLIAGADTTSTGIRGALLYIMTNPRVYQKLQQEIDDAILEGKAPGSGKGIITLTQAKQLPYLQAVIREALRLWPPAVNIFSRDTPPGGDTVTVNGESIFLPGGV…	gi|587709439|gb|EWZ80776.1|hypothetical protein FOWG_15122 [Fusarium oxysporum f. sp. lycopersici MN25]	EWZ80776	0	100	1058.13	508	508		monooxygenase activity;iron ion binding;methyltransferase activity;integral component of membrane;oxidoreductase activity, acting on paired donors, with incorporation or reduction of molecular oxygen;heme binding;methylation;oxidation-reduction process	Molecular Function;Molecular Function;Molecular Function;Cellular Component;Molecular Function;Molecular Function;Biological Process;Biological Process	Cytochrome P450 superfamily;Cytochrome P450;Cytochrome P450;Cytochrome P450 superfamily	HOMOLOGOUS_SUPERFAMILY;FAMILY;FAMILY;HOMOLOGOUS_SUPERFAMILY	Molecular Function/Biological Process/Molecular Function/Molecular Function;Molecular Function/Molecular Function/Biological Process/Molecular Function;;Molecular Function/Biological Process/Molecular Function/Molecular Function	oxidoreductase activity, acting on paired donors, with incorporation or reduction of molecular oxygen/oxidation-reduction process/heme binding/iron ion binding;heme binding/iron ion binding/oxidation-reduction process/oxidoreductase activity, acting on paired donors, with incorporation or reduction of molecular oxygen;;oxidoreductase activity, acting on paired donors, with incorporation or reduct…	G3DSA:1.10.630.10 (GENE3D);PF00067 (PFAM);mobidb-lite (MOBIDB_LITE);SSF48264 (SUPERFAMILY)
g341.t1	Trans-aconitate 2-methyltransferase	367	MSSPKSPKSDQGASRSSMSPKSPRDPPPPIDAGQHPTNTQIPYNEDDADDQDSTYDDDGSIASSTASLSESIFDYRSLHGRTFQNSKTTEYWGPNDERQNNGLDIAHHFMVMLKDDKLFDAPITRPSRVLDVGTGTGIWAIDMADANPSAEITGTDISPIQPAWVPPNCQFHIEDAQLEWTYRPESFDFVHIRALYGSISDWGELYRQAFRSLEPGGWIENMEINIHLYSDIPEVRDDPDHIFKRWAKVFWEATDMINRTLRIAMNGTQRKFMVEAGFVNVVEKTYQVPCGAWSSDPKMKKIGTYNLAFMDESLEGFALFMLREIMKWEYEEVQLFVMEMRKAVRDSKIRPYYLITNVFGQKPEGHE	gi|587709433|gb|EWZ80770.1|hypothetical protein FOWG_15121 [Fusarium oxysporum f. sp. lycopersici MN25]	EWZ80770	0	99.7275	764.607	367	366		methyltransferase activity;methylation	Molecular Function;Biological Process	MULE transposase domain;MULE transposase domain;MULE transposase domain;S-adenosyl-L-methionine-dependent methyltransferase	DOMAIN;DOMAIN;DOMAIN;HOMOLOGOUS_SUPERFAMILY	;;;	;;;	G3DSA:3.40.50.150 (GENE3D);PF13489 (PFAM);mobidb-lite (MOBIDB_LITE);SSF53335 (SUPERFAMILY)
g342.t1	umta protein	354	MCNEEQTRQGIAIDPEVVGADDNDNDSAADVESTRSSTASVSSSIYEYRKIQGRTYQNSHTTDYWAPNDEKHIEAFDVAHEWLTMMLEDELYAAPIGDSPQARRILDVGTGTGIWAIDMADKFPSAEVIGVDISPTQPSWVPPNLKFQIDDAQLDWTFAPASFDFIHVRYMHGAFDNWQKLYHQMFKALKPGGWFQHIEPNIHLKCENPNSVAENETFKQWAQLFYDAGDKIGRTFKVTDGIMQDSAREAGFEDIVHKVHTIPLGGWPKDARLKREGQFVGLYMDLSLDGFALYPIGQILGWSLEEVQVLVAKMRAILRNPKHLGSGDMHLVYGRKPLKAPAPEKSPSPEAETA	gi|591491920|gb|EXM21537.1|hypothetical protein FOTG_10769 [Fusarium oxysporum f. sp. vasinfectum 25433]	EXM21537	0	100	737.643	354	354				PLC-like phosphodiesterase, TIM beta/alpha-barrel domain superfamily;PLC-like phosphodiesterase, TIM beta/alpha-barrel domain superfamily;PLC-like phosphodiesterase, TIM beta/alpha-barrel domain superfamily;S-adenosyl-L-methionine-dependent methyltransferase	HOMOLOGOUS_SUPERFAMILY;HOMOLOGOUS_SUPERFAMILY;HOMOLOGOUS_SUPERFAMILY;HOMOLOGOUS_SUPERFAMILY	;;;	;;;	G3DSA:3.40.50.150 (GENE3D);PF13489 (PFAM);mobidb-lite (MOBIDB_LITE);SSF53335 (SUPERFAMILY)
g343.t1	polyprotein	435	MLSTTHYPLVNSAILDSGSTIHIFNNIDRFSKFRHAEPGDFVLAGEGRVPVQGYGNVVIRAHGPRGSKFLRLNDVAFCENFPCNLVSLRQLRKRGYWWDNRPGCNCLREWNGALVCNLVDQHEQFVIEDLPPDISKTSFITRQHKLNSWTDHTSKVDARKWHLRLGHPGPQALEHLVNTTRGTRIKGPTTVECDDCAVSKISRQISRRPREVGHTPGERLAVDFHDLVRDWGGRTSVMLITDRWSGMIWDYYLADRHTGTLITALKDLFGLLERQYQLKPKVLECDNEIPNAGTVFEFLRTLHIKVEPSAPYTQAQNGGAEVSGKIIKDKARAMRAGARLPEDLWVEIYRAAAHLRVYGCKAFAMTREAKTKQQKKHRLNPRAWIGFLVGYQSTNIYRI…	gi|477513528|gb|ENH66017.1|hypothetical protein FOC1_g10000196 [Fusarium oxysporum f. sp. cubense race 1]	ENH66017	0	90.9474	889.797	475	432		nucleic acid binding;DNA integration	Molecular Function;Biological Process	Ribonuclease H superfamily;GAG-pre-integrase domain;Integrase, catalytic core;Ribonuclease H-like superfamily	HOMOLOGOUS_SUPERFAMILY;DOMAIN;DOMAIN;HOMOLOGOUS_SUPERFAMILY	Molecular Function;;Biological Process;	nucleic acid binding;;DNA integration;	G3DSA:3.30.420.10 (GENE3D);PF13976 (PFAM);PF00665 (PFAM);SSF53098 (SUPERFAMILY)
g344.t1	gag protein	347	TRRSGQSSQTILSQPSAGEPVVSLPETVDPHHHARNVSELTAEDKATFTFEWRVYEQDHREYKEQEANCEKLKAWVTETVDYGLRQSSCRAIWDLRTWYTNLKTSVGATQREQQIAARRNYQAAITPLAKIPKDFANWITAWEMTTNHALVMKTGGVDDPNTWFDDLAKAIQPVLGNWVTIYTGIYKDKLEGKTLTIGEVAKDLRKEVERQTLIQPQKGHRVTKGAFGPTFAGESSTLSQTRAGTPEREIRPRDHGEASGRKRKARQGSPAARKRVAPSADSDSRCQACEGNHALSSCYYVFPEKAPEYFKGRKLVCDAVEHRLKTDQNLKTEVDRIKKSTQPKEAE	gi|342874705|gb|EGU76661.1|hypothetical protein FOXB_12828 [Fusarium oxysporum Fo5176]gi|591429185|gb|EXL64132.1|hypothetical protein FOPG_19598 [Fusarium oxysporum f. sp. conglutinans race 2 54008]	EGU76661, EXL64132	0	98.8473	710.294	347	343		nucleic acid binding;DNA integration	Molecular Function;Biological Process	Peptidase S8/S53 domain superfamily;Peptidase S8/S53 domain superfamily	HOMOLOGOUS_SUPERFAMILY;HOMOLOGOUS_SUPERFAMILY	;	;	mobidb-lite (MOBIDB_LITE);mobidb-lite (MOBIDB_LITE)
g345.t1	mutator-like element	572	FDEMDVPYVVKWADDEPSRLVGLVWTFSYCLQMWKRFPEVISFDNTYNTNRFKLPLFQATGQTCLGSVFNAAFGLIDNERREGFQFLSESIRQLAEQHSICQPDVIVTDFDDQMKAALNDLFPDVQQQLCIHHINSNVLLKSKQKWVKGRSSSSSPDSSDEDKSTPQVRAELSPKDRQVVHAPTSEDIPHSYRGVLMMWKLVLFAETEDVHEKAWRNLCREFDDQRAILRYLHGTYMPVRARWARCFIRKYRNFGIRVTSGTEASNNNIKSYLLNGMSHLYRLVEAMQDMMKDQERDFNDACAADEVLTAREYIGSSSEYLGELRTAISSKGLGLINKQYRLARKAMPTGKNPFPEPLGGCNDDCSVSVELGIPCCHKVYSRLGSATPFTKWEVHPRWR…	gi|1070361966|ref|XP_018257433.1|hypothetical protein FOXG_16676 [Fusarium oxysporum f. sp. lycopersici 4287]gi|902747821|gb|KNB19388.1|hypothetical protein FOXG_16676 [Fusarium oxysporum f. sp. lycopersici 4287]	XP_018257433, KNB19388	0	98.8909	1112.06	541	535		regulation of transcription, DNA-templated;integral component of membrane;protein dimerization activity	Biological Process;Cellular Component;Molecular Function	MULE transposase domain;MULE transposase domain;MULE transposase domain	DOMAIN;DOMAIN;DOMAIN	;;	;;	PF10551 (PFAM);mobidb-lite (MOBIDB_LITE);mobidb-lite (MOBIDB_LITE)
g346.t1	transposase-like protein	309	LELRSAIELYQSRWQKPKNDPVHRDLTKDFLNAADWAELERFHDFLKPFYILTKTMEGNASKPGVEGGHGAVWETLKTMDYLFVKFKQAAEETQFEEPSHFKSGIDCGWAKLEDYYVKSDRTPVYRAALALHPSYGYDYFERHWKTAMDRPQWYNDMQSAVGSLFGEYARQAEVEAQAQAGLLEGEVDEIEADVNDYSSFGKRSIRSLNTQRKKVKAVSELDIFQTRPIYAHDLDVADPLEWWNRHQLEYPVLYRMALDLSSIPGMSSECERVFSQTKKMITDERNRLAPEVVEADQLQKQWLMRGLVV	gi|1040023415|gb|OBS16247.1|hypothetical protein FPOA_13050 [Fusarium poae]	OBS16247	0	99.3506	640.188	308	306		nucleic acid binding;RNA-directed DNA polymerase activity;RNA-dependent DNA biosynthetic process;DNA integration;protein dimerization activity	Molecular Function;Molecular Function;Biological Process;Biological Process;Molecular Function	HAT, C-terminal dimerisation domain;Ribonuclease H-like superfamily	DOMAIN;HOMOLOGOUS_SUPERFAMILY	Molecular Function;	protein dimerization activity;	PF05699 (PFAM);SSF53098 (SUPERFAMILY)
g347.t1	reverse transcriptase	385	MAVETNKEWHTYVVSDFPRRLTDFRGNEVDSDSVVSDEIEIQTGLKPVDIRTGRQFSDNPLTKTLLVSFLKPTKRFWSLFGSRAARLIDKTVQPKQCKTCWDYHFARNCRRQPVCRRCGKTDHIADGCAAPEQCVNCLGPHEASLRKCPARPKKVRGVLRRLTKEQREHVRMVGAETFRQRYSETQLETHMETQQGASELRRGDTGLDEQPDAHAPSPAASGAPSYSQTRKNDKKPLKVFQANVGKIPPAHDCALALADSERYDIVLLQEPWTAHTKARCLTKTHPAYDTFTPVDMWNSNDTRPRVMTYVRRDPRLLADQIRPFETRDILWITVNGMTIVNFYRQNDEKDALNTLLRWPVPERCLVAGDFNARHHSWQTGQATNR	gi|1111478173|emb|CZR49649.1|uncharacterized protein FPRO_14872 [Fusarium proliferatum ET1]	CZR49649	0	98.708	796.964	387	382		nucleic acid binding;RNA-DNA hybrid ribonuclease activity;zinc ion binding;RNA phosphodiester bond hydrolysis, endonucleolytic	Molecular Function;Molecular Function;Molecular Function;Biological Process	Endonuclease/exonuclease/phosphatase superfamily;Endonuclease/exonuclease/phosphatase;Zinc finger, CCHC-type superfamily;Zinc finger, CCHC-type superfamily;Endonuclease/exonuclease/phosphatase superfamily	HOMOLOGOUS_SUPERFAMILY;DOMAIN;HOMOLOGOUS_SUPERFAMILY;HOMOLOGOUS_SUPERFAMILY;HOMOLOGOUS_SUPERFAMILY	;;Molecular Function/Molecular Function;;	;;nucleic acid binding/zinc ion binding;;	G3DSA:3.60.10.10 (GENE3D);PF03372 (PFAM);G3DSA:4.10.60.10 (GENE3D);mobidb-lite (MOBIDB_LITE);SSF56219 (SUPERFAMILY)
g348.t1	hypothetical protein FOZG_04486	283	MKDILVPVVPEYSETQDLELVVIAINTISLQLCSQYVPTLFQSFVGALKLGIRNCTANARDDIYLEMQARPQNRGSSNTQLQGDIDELLQERISRQGNHFRTLHSKRQPEHMLDAVTILRGLKHSLGLQIVDYSTDTEVQLIAACGIALSQLGRVIAYEPTCPFVRYCWLVQDRLERFPRSRCLAPIRPPVAQSSQQAMTSEILSIARRVEQKIDDLPRDQSDQDVKNNLNLSLRVDKIEQLELHQLLPENTRNQNAAPCAPPPTPVRQSPDDGQHADIYSSN	gi|587702417|gb|EWZ49022.1|hypothetical protein FOZG_04486 [Fusarium oxysporum Fo47]	EWZ49022	0	99.2933	572.007	283	281				Tetratricopeptide-like helical domain superfamily	HOMOLOGOUS_SUPERFAMILY			mobidb-lite (MOBIDB_LITE)
g349.t1	serine threonine protein kinase	197	VEDDDENRLHRTAVAQVYAFVLQAIRSPLPSQAWHNAADQLDTWAVEYDDVLRSIPATLRKAKRTTPYRAQRWKGFTRSPIRTRSQCLPLEDRKVQSSDDDNEDDESPSPTPNLTGRSLGESRGTSSSETQVQGRVPDTQGNADKRQNIRDRPYCTHACLRGIASGGPLDERCPNIADHGETHIDRQSFVALLRDQL	gi|591506359|gb|EXM35622.1|hypothetical protein FOTG_00076 [Fusarium oxysporum f. sp. vasinfectum 25433]	EXM35622	2.17e-135	98.9848	401.749	197	195		protein kinase activity;ATP binding;protein phosphorylation	Molecular Function;Molecular Function;Biological Process	Cytochrome P450 superfamily	HOMOLOGOUS_SUPERFAMILY			mobidb-lite (MOBIDB_LITE)
g350.t1	hypothetical protein FOVG_18172	166	MYWGCQMYSGSNPSIKEYIPQFCEEAEHRWTDEKATDSLLNLASTQLLGLAYLGDGKDHHVLTYVSEANAMATRMGLFGVDPTEAARKAQEITPALQNATSHAAWGTFNWIVLMSLFYQQPGLAYPEYPPVLPIPGFAWHGGRDESANSVRQSLHSAYMGDTFPAL	gi|587732720|gb|EXA30436.1|hypothetical protein FOVG_18172 [Fusarium oxysporum f. sp. pisi HDV247]	EXA30436	6.94e-116	98.1928	350.903	166	163		RNA polymerase II transcription factor activity, sequence-specific DNA binding;nucleus;regulation of transcription by RNA polymerase II;zinc ion binding	Molecular Function;Cellular Component;Biological Process;Molecular Function
g351.t1	hypothetical protein FOTG_18308	114	MRRFFRQKRGEDPDAPDDLGPESEGILLPEVLPELSSAFNGPIPRIEPTNGTATVVDRPDEVDDDDRMEGIEHHDNEAAETLVDVIDADGNVIGPVEQIEPWNQWVEGIQELEI	gi|591483008|gb|EXM13235.1|hypothetical protein FOTG_18308 [Fusarium oxysporum f. sp. vasinfectum 25433]	EXM13235	3.71e-70	99.1228	229.18	114	113				Zn(2)-C6 fungal-type DNA-binding domain superfamily	HOMOLOGOUS_SUPERFAMILY			mobidb-lite (MOBIDB_LITE)
g352.t1	restless-like transposase	87	MKLDTRLPREQDIANSLAKGFDRKHFQRLLLEWIIEENHAFSVYHGCRYYQDNHPPQSSLGYEMHKDKVIAALKQSSGLIHVSFDGW	gi|1040022191|gb|OBS15091.1|hypothetical protein FPOA_14102 [Fusarium poae]	OBS15091	3.56e-36	72.381	132.494	105	76
g353.t1	ankyrin repeat domain-containing protein 52	174	MLLEKGADFTTANKNGWTPLNTASSNGHAEVVKMLLEKGADITTANKNGWTPLNAASSGGHAEVVKMLLEKGADFTMANNYGWTPLLSTSKKGHAEVVKMLLEKGADITTANKNGWTPLNLASSGGHAEVVKILLEKGADFTTADDDGWTPLNSASDSGHAEIVKILLEKGADI	gi|342877299|gb|EGU78775.1|hypothetical protein FOXB_10717 [Fusarium oxysporum Fo5176]	EGU78775	4.28e-82	84.4828	266.929	174	147		aspartic-type endopeptidase activity;proteolysis;zinc ion binding;nucleoside metabolic process;integral component of membrane	Molecular Function;Biological Process;Molecular Function;Biological Process;Cellular Component	Ankyrin repeat-containing domain;Ankyrin repeat-containing domain superfamily;Ankyrin repeat;Ankyrin repeat-containing domain superfamily;Ankyrin repeat-containing domain superfamily;Ankyrin repeat-containing domain superfamily	DOMAIN;HOMOLOGOUS_SUPERFAMILY;REPEAT;HOMOLOGOUS_SUPERFAMILY;HOMOLOGOUS_SUPERFAMILY;HOMOLOGOUS_SUPERFAMILY	;;Molecular Function;;;	;;protein binding;;;	PF12796 (PFAM);G3DSA:1.25.40.20 (GENE3D);PF00023 (PFAM);G3DSA:1.25.40.20 (GENE3D);G3DSA:1.25.40.20 (GENE3D);SSF48403 (SUPERFAMILY)
g354.t1	calpain-like protein	714	MFDLGETTCLDTEPNAPGAVKRVHEIFSLPTFMENVDGGDVKQGKLGNCWFVAGLTALANLEYGLTQTCVAHDTEVGVYGFVFYRDGAWTYTIIDDTLYLQSPCWDSPSLQRALLQQTDRVDAESEYKRTYQTGSKALFFAQCRDQNETWVPLIEKAYAKAHGDYAALACGWVGEGLEDLSGGVTTQLFTSDILDPDLFWVDELSKVNQEFLFGASTGILDGGYGERDGISEGHAYIVVAAHTLKSGKRLLKIRNPWAHARKGIWEGAWSDGSKEWTAEVQQELGHRFGGDSVFWISFEDFLRKYSHLDRTRLFREVDWRCSQSWISINVPWRACHQDRFRIILTKESPVVVAVSQLDRRYFNGLHGQYAFRLSFRIYHDTDSRVRRCVAQSHDNSLMT…	gi|1070325816|ref|XP_018243027.1|hypothetical protein FOXG_06940 [Fusarium oxysporum f. sp. lycopersici 4287]gi|902733413|gb|KNB04982.1|hypothetical protein FOXG_06940 [Fusarium oxysporum f. sp. lycopersici 4287]	XP_018243027, KNB04982	0	98.0392	1442.94	714	700		calcium-dependent cysteine-type endopeptidase activity;intracellular;proteolysis	Molecular Function;Cellular Component;Biological Process	Peptidase C2, calpain, catalytic domain;Peptidase C2, calpain, catalytic domain;Peptidase C2, calpain, catalytic domain;Peptidase C2, calpain, catalytic domain;Peptidase C2, calpain, catalytic domain	DOMAIN;DOMAIN;DOMAIN;DOMAIN;DOMAIN	Molecular Function/Cellular Component/Biological Process;;;;	calcium-dependent cysteine-type endopeptidase activity/intracellular/proteolysis;;;;	PF00648 (PFAM);G3DSA:3.90.70.10 (GENE3D);mobidb-lite (MOBIDB_LITE);mobidb-lite (MOBIDB_LITE);SSF54001 (SUPERFAMILY)
g355.t1	Meiotic expression up-regulated protein 26	552	MNSNDFTENESVLGSGEIRSTPTTQCKLCAMHNCNAQSYSTVSYWDPPSVSFQQIPSEAISRPKSMDQALYPPTTTNDSSWMENPVEVQFNLQGEGFNMATNEAIPMLDLKQGTLIYEDQMAIDDGSKLYCTSGSSSFTPTSSPYYDGSSPAASGACYFSPSYSPSDNRTAMMFSAESSSVASGPMTLLPGTDLLMSQSRNNCASPSRNHNHRYAPYRLEGSRLEQCSQVTSNTSASRKPVQHGHQARPDDNSHQNFNSHHSFPANGATPLSSNYFNLHAMQEAPLILSSIPVYHRGNMLIPTQLSSLTAQQHPWQTDVNNFAPPQPLLSHGLSRILQSNGDTACLSGHYIDLSDPPELYAALREEQIPPPPEDMNPEDPDMIPCEQELSFEGDLYTPR…	gi|1070325812|ref|XP_018243024.1|hypothetical protein FOXG_06939 [Fusarium oxysporum f. sp. lycopersici 4287]gi|902733410|gb|KNB04979.1|hypothetical protein FOXG_06939 [Fusarium oxysporum f. sp. lycopersici 4287]	XP_018243024, KNB04979	0	98.915	1140.56	553	547				Protein of unknown function DUF4451;Protein of unknown function DUF4451;Protein of unknown function DUF4451	FAMILY;FAMILY;FAMILY	;;	;;	PF14616 (PFAM);mobidb-lite (MOBIDB_LITE);mobidb-lite (MOBIDB_LITE)
g356.t1	Ribonuclease H-like domain	326	MPHTDYGAYQFNLQIVKRPGSSHRMGSITTTHQWESKVHQPPVPGLEIWLLATYCFRTALTPVVHEYLKELATAFFLYVDDHHTASETFEDHLEFTLKYYLPRITWAPISLNDKTNPIHRIKERFFEFRNQDKVLETISPEAGNKTRHTSAESNAAAALESICDSIQDNVNSGADSTKQFHLGTDASENGTRGVLQLDDTPAGEDSTSKDFKNAGVIMWILGRFNDADLQYMMPEREMLAVVRGWQESHWMIKHASHPVKVYTDHKGMTDSMANRGHFHGKVSRWIEVVGEWEFEYRYRSCRSKVMRLADGISRLPEALKEDAKPI	gi|591485362|gb|EXM15258.1|hypothetical protein FOTG_16388 [Fusarium oxysporum f. sp. vasinfectum 25433]	EXM15258	1.28e-139	92.3423	416.387	222	205				Nucleoside phosphorylase superfamily;Nucleoside phosphorylase superfamily	HOMOLOGOUS_SUPERFAMILY;HOMOLOGOUS_SUPERFAMILY	;	;	mobidb-lite (MOBIDB_LITE);SSF56672 (SUPERFAMILY)
g357.t1	hypothetical protein FOXG_06937	155	MLRYDGRGFTRVEADDSKPWLPGERRPEATPGEDYSRPWFPVNSTFRQTTATPADQLMVNAAARATNKNKNDPKGKKNTASVDSDRLKVPAIEALRQAEEMTDHTTRGTPADALELRAIVLREEEQPLPPGPRYIDVEMAQNISEEGFERLLLHL	gi|1070325804|ref|XP_018243020.1|hypothetical protein FOXG_06937 [Fusarium oxysporum f. sp. lycopersici 4287]gi|902733406|gb|KNB04975.1|hypothetical protein FOXG_06937 [Fusarium oxysporum f. sp. lycopersici 4287]	XP_018243020, KNB04975	2.65e-109	99.3548	314.309	155	154				ABC transporter type 1, transmembrane domain superfamily;ABC transporter type 1, transmembrane domain superfamily	HOMOLOGOUS_SUPERFAMILY;HOMOLOGOUS_SUPERFAMILY	;	;	mobidb-lite (MOBIDB_LITE);mobidb-lite (MOBIDB_LITE)
g358.t1	related to zinc finger protein	244	MSPNDSNDSDDDGFPSTPQLPMNQVHGYHIPQHRDNRQGIPASVPHEYHGTPVPEQYTPVQPVHRATTMTQEVYYVTEAENPGVATMTNTVPPHYQLSQQGERPPMEIPYSALGTAMSVQSRPSTVSATSVPSPTIPEGFYAHQPGSQPAYTAAESQPAMIEYQQLIQQPMVSQLQYIPATTRYYTPPPAHPQQEQWPYYHAPIEVTTTGQLAAYEPAVYDIYGPKIEFEDPSLQPLSIRLASM	gi|590023892|gb|EXK25750.1|hypothetical protein FOMG_17604 [Fusarium oxysporum f. sp. melonis 26406]	EXK25750	2.69e-170	98.7705	479.174	244	241		nucleic acid binding	Molecular Function	Zn(2)-C6 fungal-type DNA-binding domain superfamily	HOMOLOGOUS_SUPERFAMILY			mobidb-lite (MOBIDB_LITE)
g359.t1	related to zinc finger protein	480	MTIVCTEMRVMPVTHLLIECVPTGFGRLHNHFQFQSPADIHGDALKQKLDQTRSLGTPRPQSLLRSSTNELLAGSPFAEGQFPPVLRVPVQLPIRPQDVLGSPARLSDTSTHSAISPRSTPFFHVDKSPNDSSDIGLSSRTVMKGDSSDDATSTHLSYDFTVDMEMEDGQSLKRPHADDSYALGGQKRKATSPNDEHLLPMPSDTSRRRDLSSRGCPQGRFTSLPRVATMPPVHTSRSNSYISTMSMSVHPAGLATANSFGRQLNPIPRTSTSGCKLILPQTISDASTRTVTEVKKPGGTRMQSFYMCECCPKKPKRFEAIEDLDAHEAEKQYKCSFCGNRFKAKNEAERHENSLHVRRHSWSCSALSEYDKAFQESTNRPGEADICGYCGDEFPRSGC…	gi|587731081|gb|EXA28797.1|hypothetical protein FOVG_19626 [Fusarium oxysporum f. sp. pisi HDV247]	EXA28797	0	99.5671	952.97	462	460		nucleic acid binding	Molecular Function	NAD(P)-binding domain superfamily;NAD(P)-binding domain superfamily;Zinc finger, RING/FYVE/PHD-type;Zinc finger, RING/FYVE/PHD-type;Zinc finger, RING/FYVE/PHD-type	HOMOLOGOUS_SUPERFAMILY;HOMOLOGOUS_SUPERFAMILY;HOMOLOGOUS_SUPERFAMILY;HOMOLOGOUS_SUPERFAMILY;HOMOLOGOUS_SUPERFAMILY	;;;;	;;;;	G3DSA:2.10.69.10 (GENE3D);G3DSA:2.20.28.30 (GENE3D);G3DSA:3.30.40.10 (GENE3D);mobidb-lite (MOBIDB_LITE);mobidb-lite (MOBIDB_LITE)
g360.t1	vacuolar ABC heavy metal transporter	820	MWDKAVFDEVQRLLALVTIGHSAAIHFKQPKGRERNTAPFIWLLVTLILLWIVEWIYMTVRVDKIIHDDDALLVATPPFFVLVLQLNAILTLPSKKGAGKEMAWQSYPVSWFFMILSNTLVVVKNVQEFQPKTTLNYAHILSIPIVRYCLLFALFAAFTCPDRGGRIKLGDDLESGPGVDKNNDLGVTVWDEVREAGGLWPWAMKYRIFLDLILPADVPWMWVDIPLVFVLTLFETALTILYPRIFGYLLNAILQAFEDKDPQVLLWPMVLNAVSSFLTSNYGLSCWLQFFWERFSLHRQKRAKHLIHRHIMNNDASFHKSVHSSDIRTAMDRGIQVCELFDFVVLEVPPRIITLICTSFITSSEYGLEAALVLFLVSLINLGISLRAMERLTPLWDQS…	gi|587730821|gb|EXA28537.1|hypothetical protein FOVG_19865 [Fusarium oxysporum f. sp. pisi HDV247]	EXA28537	0	99.878	1694.86	820	819		ATP binding;integral component of membrane;ATPase activity, coupled to transmembrane movement of substances;transmembrane transport	Molecular Function;Cellular Component;Molecular Function;Biological Process	ABC transporter type 1, transmembrane domain;ABC transporter-like;ABC transporter type 1, transmembrane domain superfamily;ABC transporter type 1, transmembrane domain superfamily;P-loop containing nucleoside triphosphate hydrolase;ABC transporter type 1, transmembrane domain superfamily	DOMAIN;DOMAIN;HOMOLOGOUS_SUPERFAMILY;HOMOLOGOUS_SUPERFAMILY;HOMOLOGOUS_SUPERFAMILY;HOMOLOGOUS_SUPERFAMILY	Cellular Component/Biological Process/Molecular Function/Molecular Function;Molecular Function/Molecular Function;Cellular Component/Biological Process/Molecular Function/Molecular Function;;;Cellular Component/Biological Process/Molecular Function/Molecular Function	integral component of membrane/transmembrane transport/ATP binding/ATPase activity, coupled to transmembrane movement of substances;ATP binding/ATPase activity;integral component of membrane/transmembrane transport/ATP binding/ATPase activity, coupled to transmembrane movement of substances;;;integral component of membrane/transmembrane transport/ATP binding/ATPase activity, coupled to transmembr…	PF00664 (PFAM);PF00005 (PFAM);G3DSA:1.20.1560.10 (GENE3D);G3DSA:3.40.50.300 (GENE3D);SSF52540 (SUPERFAMILY);SSF90123 (SUPERFAMILY)
g361.t1	amidase	474	MPHIFWILAVFLAVAGSGIWPRSYNEAISPLSDRVELWKLTASEALGKIQADKISVQEYAGSLLERIMARDEDVKAWAYLDEKRVMQEARRLGEIPTENRGPLHGLPIAVKDVIYTKDMPTQFNSPLYDGHFPETDAASVRILRQAGALIFGKTTTTEFAAIHVGPKTHNPHDPRRTPGGSSSGSGAAVADFQVPMALGTQTGGSMIRPASFNGIYGFKPTWNSVSREGQKIYALMYDTLGWYGRCVEDLILLADIFALQDDEDEDRSFQGIAEARFAICKTSIWPMAGPGTQNALARAADLLESHGADVHELELPSEFDDVPEWYRIGLHTEGRTSFLPEYRVGKDQIGQVLIEHVENSDNFTRKTQLMASDSLAGMRPAFDKIASQYAAIITPSVPD…	gi|587730932|gb|EXA28648.1|amidase [Fusarium oxysporum f. sp. pisi HDV247]	EXA28648	0	99.789	973.77	474	473		transferase activity	Molecular Function	Amidase signature (AS) superfamily;Amidase signature domain;Amidase signature domain;Amidase signature (AS) superfamily	HOMOLOGOUS_SUPERFAMILY;DOMAIN;DOMAIN;HOMOLOGOUS_SUPERFAMILY	;;;	;;;	G3DSA:3.90.1300.10 (GENE3D);PF01425 (PFAM);mobidb-lite (MOBIDB_LITE);SSF75304 (SUPERFAMILY)
g362.t1	hypothetical protein FOVG_19758	681	MPPNSRPPRRSERQRLDQPQSSSSRVEPMPVTPPPTAPTSVPPPDQTPTSALTSTSTSTPTPAPTLTPTLTGPSASMSNQKQGPVQPVHDWYTHPKKTNDDRVAVGHVKFMNKYWPNGQAGWAKQPFIQTFPPSKRIVNQLHSIMVLCLYFEIDLQSLYEPDGYIYNAVKPGSSLGQTNCGRALERIKKAKGFEGPVHRSILHGEQDGRFDNDFDPKDAAEAEQSDDLPTIDNMAAEANIKRPLKSPSIPGSIKRQRSGSTTPARGSSAAESIDLIQEDSDHDSQSAASHLHPIEDEDRAKQKLSDPTAWLCDESIDRSIRQILLYQNPSNFAWRHPLWLDVRGVNDEGKTLRGKFPKDSRIVFVPVKTALPFKHWSLVVIYQENGRCVKAEHHDSLAN…	gi|587730933|gb|EXA28649.1|hypothetical protein FOVG_19758 [Fusarium oxysporum f. sp. pisi HDV247]	EXA28649	0	90.4531	1079.32	618	559		proteolysis;cysteine-type peptidase activity	Biological Process;Molecular Function	Ulp1 protease family, C-terminal catalytic domain;Ulp1 protease family, C-terminal catalytic domain;Ulp1 protease family, C-terminal catalytic domain;Ulp1 protease family, C-terminal catalytic domain;Ulp1 protease family, C-terminal catalytic domain;Ulp1 protease family, C-terminal catalytic domain;Ulp1 protease family, C-terminal catalytic domain	DOMAIN;DOMAIN;DOMAIN;DOMAIN;DOMAIN;DOMAIN;DOMAIN	Molecular Function/Biological Process;;;;;;	cysteine-type peptidase activity/proteolysis;;;;;;	PF02902 (PFAM);G3DSA:3.40.395.10 (GENE3D);mobidb-lite (MOBIDB_LITE);mobidb-lite (MOBIDB_LITE);mobidb-lite (MOBIDB_LITE);mobidb-lite (MOBIDB_LITE);SSF54001 (SUPERFAMILY)
g363.t1	related to integral membrane protein	350	MTTVDGVDVWMVSPDGSHVNFTNPQKDTATIIASYCAFGITLTVPVFLGPCLYTAYFIRQQWHIEHYMKIPACILTLASGVLTFICLHKGVLGVHVWEMSLDDAIWKKKFILVTILVVTPGTALARLGLCTFYCRLAPMLWYLYFIYATAILIVLTFLGAWFGLLFACKPVEAAWNVRLSTGAECIDSYPLHMLHAGVGSGADLILIFVTFYNTIPLQLSWKTKVVPVAFFSTGLLTLGAAVARLAILITGLKNPDTTFVLAQGTVCLILETSFVIIFGSLPNFRKFIEYFVPRVFENSQSLMDRRISCDQGPGPEALVLSTIGGTPMNGEKPASENSNYHSSSEALIAP	gi|590023263|gb|EXK25121.1|hypothetical protein FOMG_18206 [Fusarium oxysporum f. sp. melonis 26406]	EXK25121	0	99.4286	708.368	350	348		integral component of membrane	Cellular Component	Fungal transcription factor	FAMILY			mobidb-lite (MOBIDB_LITE)
g364.t1	BTB/POZ fold protein	335	MPLYLDYLWSLREKKAFNGEVVTFYVGKQKKKFFIHKKLLIETTDTLRAALNGTFTEAATLEMNWPDDDELTFRCYRDFLYHGDYDMPEGLDVCRIATTHLPPASVPLGPTSDNSTLGNGDTDAPGKDEITHVNPEEDPITIPNSLKDLPPSPSIEGSAVKDVQSPSAQPISFPRSLNAFLSGEPLNERTGEKRKRPTEGAALLAVKAFQELWPCKNFFDDITWVASEQDDADVFRDSDLLINARVYILADRNICKPLIHISLYHLKVALKCYVLENITSLMEVVRVLYEWTQQNDPARILVSAYIGCFYERIRHLEPFEEVYLQVADFRHDLQN	gi|590049459|gb|EXK76983.1|hypothetical protein FOQG_18293 [Fusarium oxysporum f. sp. raphani 54005]	EXK76983	0	97.5155	637.106	322	314				Ankyrin repeat-containing domain superfamily;Ankyrin repeat-containing domain superfamily;SKP1/BTB/POZ domain superfamily	HOMOLOGOUS_SUPERFAMILY;HOMOLOGOUS_SUPERFAMILY;HOMOLOGOUS_SUPERFAMILY	;;	;;	G3DSA:3.30.710.10 (GENE3D);mobidb-lite (MOBIDB_LITE);SSF54695 (SUPERFAMILY)
g365.t1	hypothetical protein FOXB_14236	619	MATISKTRTAKKRALSPLGDQNTVLGEPYDGDNDEDFLGDKIGGNGGRHKKQKPQTDMKQQQQQQEEKPPGWWPDRYAPENPESPSIISRMNAVIKKCNKAGYSLEDLWKDDGLMVRAILKGGRHRLTQRTFDRIDYPVVFKQSKNGVATAGYELQRNSSNAIESDSQYLATDAPALSLPDRDDSDESPPSSNHSNSGAHNDELLTSPNRAVSVDSDKSFPAPPTPPPVSETISRLRGSDWLKDIDILRCVELLNASPEWHIFDPGYPSPTSKLSERNEVSANSLIFFINAKSHWSLCHLDRRLGLLKHYNSLPSEMPVNDLKSWILEQPAIRLTGELSIREEKCPQQEDGVNCGIFTLAVLQALLNGNSIPSQVDANHLRSRFAGQLESTTSSELAKP…	gi|342872997|gb|EGU75253.1|hypothetical protein FOXB_14236 [Fusarium oxysporum Fo5176]	EGU75253	0	97.7419	1230.31	620	606		proteolysis;cysteine-type peptidase activity	Biological Process;Molecular Function	MFS transporter superfamily;Ulp1 protease family, C-terminal catalytic domain;Ulp1 protease family, C-terminal catalytic domain;Ulp1 protease family, C-terminal catalytic domain;Ulp1 protease family, C-terminal catalytic domain;Ulp1 protease family, C-terminal catalytic domain;Ulp1 protease family, C-terminal catalytic domain	HOMOLOGOUS_SUPERFAMILY;DOMAIN;DOMAIN;DOMAIN;DOMAIN;DOMAIN;DOMAIN	;Molecular Function/Biological Process;;;;;	;cysteine-type peptidase activity/proteolysis;;;;;	G3DSA:3.40.395.10 (GENE3D);PF02902 (PFAM);G3DSA:1.10.287.620 (GENE3D);mobidb-lite (MOBIDB_LITE);mobidb-lite (MOBIDB_LITE);mobidb-lite (MOBIDB_LITE);SSF54001 (SUPERFAMILY)
g366.t1	hypothetical protein FOXG_21941	225	SLRRQLDQAQRENTKIRNERQRLQVNYDKLAKDIGRMSMEKSQVYAQLEHERFQRELGDLVLDQYKDEIIERNEVIEREVFKKELSDLLLEQYRGEIEEQKKALRENELRIASCHRQMFAFNSQVSYWRQRVNLGENQICKLTSELEHSKGEMHRQNTLIAKLEKERSEAMDGCSFFQAEIRKLKATYHELEMRVDALGATDVTEADEQRKRRNTKKRRRRHTSQ	gi|1070317212|ref|XP_018255520.1|hypothetical protein FOXG_21941 [Fusarium oxysporum f. sp. lycopersici 4287]gi|1070362698|ref|XP_018254710.1|hypothetical protein FOXG_21738 [Fusarium oxysporum f. sp. lycopersici 4287]gi|902745098|gb|KNB16665.1|hypothetical protein FOXG_21738 [Fusarium oxysporum f. sp. lycopersici 4287]gi|902745908|gb|KNB17475.1|hypothetical protein FOXG_21941 [Fusarium oxysporum…	XP_018255520, XP_018254710, KNB16665, KNB17475	8.56e-158	98.2222	444.121	225	221		peptidase activity	Molecular Function	Class II aldolase/adducin N-terminal domain superfamily;Class II aldolase/adducin N-terminal domain superfamily	HOMOLOGOUS_SUPERFAMILY;HOMOLOGOUS_SUPERFAMILY	;	;	G3DSA:1.20.1170.10 (GENE3D);mobidb-lite (MOBIDB_LITE)
g367.t1	predicted protein	429	LGGRMGPVVQMLNIHRTSYLLFHHWVGRIAVLEAVSHAIIVLLHRPKTGTLVTSGWVAFAGFLGSLVLSFWLPRHFLGRWFLLSHRAIALTGVGALFWHALAVSQISHQAVAFWHPPDDVDPEGKSSNVSFLLSHCTANVAALSVLQTGQRILLDGPFGQRLEPHSYENVILLAKGMGIAGILPLALGLAERRQHDNRIRAELQRLTQRSQSLLREEGSADLDDRATIARERAEVAKQRITLSRKPLFRDATKKIDLFWSLESNSQMDLVADQLRSLQQLDPDNSFLVVWCGYPYPRTGEAPFQPISTFWMCLEPSPQRKAFDELIIGKIGEERKKLQGPCGNGDFTSRVREGTIRSIEDMSITFVETEYRPAGIETVPINEAFGHELLRERERRKRKQ…	gi|587677117|gb|EWY99445.1|hypothetical protein FOYG_03490 [Fusarium oxysporum FOSC 3-a]	EWY99445	0	97.8659	651.358	328	321		integral component of membrane	Cellular Component	Endonuclease/exonuclease/phosphatase superfamily;Endonuclease/exonuclease/phosphatase superfamily	HOMOLOGOUS_SUPERFAMILY;HOMOLOGOUS_SUPERFAMILY	;	;	G3DSA:3.40.50.80 (GENE3D);SSF52343 (SUPERFAMILY)
g368.t1	hypothetical protein FOYG_03491	210	MTNSIGLAGSLGAKLAHDKVKKRLSNIGVDVVKKEDEEVPKYVVAAKASNIPEKWSGATQMPKQWLQAMMDITPIRDLAWIDPEEWKVKNEQGGGEEEGEEGDGGGEEEEREEARGRKRNSEALAAEAKAEAEAKAKAEAEREKEEAKKKEEEARKQKQAAEDAAKAKAQADAKAKADAEADAKAKADAEAKAKAEADAKAQADAKAQAD	gi|587677118|gb|EWY99446.1|hypothetical protein FOYG_03491 [Fusarium oxysporum FOSC 3-a]	EWY99446	1.87e-127	98.5849	377.481	212	209				PLC-like phosphodiesterase, TIM beta/alpha-barrel domain superfamily	HOMOLOGOUS_SUPERFAMILY			mobidb-lite (MOBIDB_LITE)
g369.t1	hypothetical protein FOXB_03242	185	MLAPERVTTFSCECPWVTGKMCELEELSLRLGGLSHLAGKSGAISSVHHTEVMANSNEADEPVRRLRSSLLKNVMNHGKMLRLLVLDIREVIDQPQSCMRFDLYGVQKLIGSCPKIEFIGMPVNLQASGGQRYRRMNYEPFRNRSDFEIFIGHYDKLRKVSFNLKGERKFLNVKEEEVKLYDLNL	gi|342886377|gb|EGU86237.1|hypothetical protein FOXB_03242 [Fusarium oxysporum Fo5176]	EGU86237	1.62e-108	82.0896	319.701	201	165
g370.t1	reverse transcriptase	247	HESLMNDKNLREYTAIAIQEPQAHQKDGKLLTIPMRHPRWAKMVPTVWREGRWPIRSMLWANKDVEAEQIPIETADMTAAILRLPERLVLVVSVYVPGRDDEALQGTCNLLRQVISGTRRQAGGLVDVVIVGDFNRHDQLWGGNEISLTRQGEADQIISLMTEFDLTSLLPRGTKTWSGGDFETTVDLVLASADLASSTVKCMIHGTEHGSDHRAIETEFDVSVPMPQAQERLLLKNAPWKEINARI	gi|475677672|gb|EMT74652.1|hypothetical protein FOC4_g10000213 [Fusarium oxysporum f. sp. cubense race 4]	EMT74652	1.46e-152	94.332	459.144	247	233		nucleic acid binding;RNA-directed DNA polymerase activity;RNA-DNA hybrid ribonuclease activity;RNA-dependent DNA biosynthetic process;zinc ion binding;nucleoside metabolic process;RNA phosphodiester bond hydrolysis, endonucleolytic	Molecular Function;Molecular Function;Molecular Function;Biological Process;Molecular Function;Biological Process;Biological Process	Endonuclease/exonuclease/phosphatase;Endonuclease/exonuclease/phosphatase superfamily;Endonuclease/exonuclease/phosphatase superfamily	DOMAIN;HOMOLOGOUS_SUPERFAMILY;HOMOLOGOUS_SUPERFAMILY	;;	;;	PF14529 (PFAM);G3DSA:3.60.10.10 (GENE3D);SSF56219 (SUPERFAMILY)
g371.t1	hypothetical protein FOVG_19744	240	MPLPTSGKGLELLIIQICCSVVVYISACLRLWAQHANKNRQLQHNNTAKKKQSPHDILMLASVLLYTVQTIIVIRGIIEGGIGQHASKIDIAEVTKGFQTWYFGELIYAVLSCLVKTSVILFLQEAYIGRRKIRKATDRRKICWILYICLAVIWATSIVFLSASIFQCSPPSHYWKQFENPSSEGACSKSVVPAAGIALSIVSAVSDWVLASVPTVALLKTQIPWQKKAAIQALSSLGVL	gi|587730945|gb|EXA28661.1|hypothetical protein FOVG_19744 [Fusarium oxysporum f. sp. pisi HDV247]	EXA28661	7.9e-173	99.5833	481.1	240	239		lipid metabolic process;integral component of membrane	Biological Process;Cellular Component
g372.t1	hypothetical protein FOQG_18460	259	MSTKDSEAASRRHYKINKTIKAWKTRDAAVKPSSPPEFTDLRPTFQTVLSENKVQPSDISKYVKLLRKAEERRAATACGETFEKMDKELIFGLFEDVGPILFQEWFTEWKSNNQLAEDATPSNYDTQLSSEQTADGLHYIRESPAPQVGGKAPGKSFNQTFVFKPWTAENESSQPAQLTSSQPDEVEHTDELGCEPPTSRVRRRTKRPQERQRSKRRCIQGPRNTQVELDDQYSSDQSEDTAPFTDDDLEACTGFCGDK	gi|590049282|gb|EXK76806.1|hypothetical protein FOQG_18460 [Fusarium oxysporum f. sp. raphani 54005]	EXK76806	0	99.2278	531.946	259	257				Ribonuclease H-like superfamily	HOMOLOGOUS_SUPERFAMILY			mobidb-lite (MOBIDB_LITE)
g373.t1	putative aba 3 protein	332	TIIIAIVAEFRGDLIPEINSKNIIGYDLDELLSTLFGGTSMREDMSREFRTFLLMSAEKSRKQRDSELFGRYLNALAKSPQWWFRLRDCDALARYTIASALACNGFSEIPFREEQLQLVAELSDTLYDAVAFYKHRAEGETNSTFGYVGSEMRVENYRDYREILWALDVKWAHDPAKRCVLNFIRPFGGPIHMMTRRYRFVEDGLMIGRPETDQVVELTRANFKLWHKVDSDIVKPDKDGHYMDTITKFDKLMLPGFCGLLESSARKHCSYCSNAVSSSSDIRRFGGVRLCDECKANWRSFMRAARARFAAAFPEIKNEVLKGWQCCGSSSS	gi|590051483|gb|EXK79007.1|hypothetical protein FOQG_16353 [Fusarium oxysporum f. sp. raphani 54005]	EXK79007	0	99.6988	689.878	332	331
g374.t1	2-dehydropantoate 2-reductase	353	MSQPVRVLIVGGGGVGTIAAYNLEKGGLATVTMVLRSNYAAVKENGFQIESCDHGTIKEWRPSGGLLNLVPDSGSSETQYEYIVCCTKNTPDIPPSLVQVLQPAIKPGYSTVLLVQNGLNIEKPFEQAFPNNIILSGVSLCGAEEPVPGHIIHNDSDRLLVGAFANEKIEFQPKVEAAQVFVNMYKASGSVKAELDEDVFFTRWRKVIFNAAYNPICALTNLDTSRLRLSSVENPDTEDNVIDSLIRPAMEEIRAAAREASGVELGTEVIDSLIESDPINGFIMPSMQQDLRKGRFIEYETILGEALRAGEAAGVKMPIIMTLYYLCKSVQFRMRDSRGLVDIQALRRRYEQK	gi|590028609|gb|EXK30467.1|2-dehydropantoate 2-reductase [Fusarium oxysporum f. sp. melonis 26406]	EXK30467	0	95.1841	657.136	353	336		cytoplasm;2-dehydropantoate 2-reductase activity;pantothenate biosynthetic process;oxidation-reduction process	Cellular Component;Molecular Function;Biological Process;Biological Process	Helitron helicase-like domain;Ketopantoate reductase, C-terminal domain;Ketopantoate reductase, N-terminal domain;6-phosphogluconate dehydrogenase, domain 2;6-phosphogluconate dehydrogenase-like, C-terminal domain superfamily;NAD(P)-binding domain superfamily	DOMAIN;DOMAIN;DOMAIN;HOMOLOGOUS_SUPERFAMILY;HOMOLOGOUS_SUPERFAMILY;HOMOLOGOUS_SUPERFAMILY	;;;Biological Process/Molecular Function;Biological Process;	;;;oxidation-reduction process/oxidoreductase activity;oxidation-reduction process;	G3DSA:3.40.50.720 (GENE3D);PF08546 (PFAM);PF02558 (PFAM);G3DSA:1.10.1040.10 (GENE3D);SSF48179 (SUPERFAMILY);SSF51735 (SUPERFAMILY)
g375.t1	class II Aldolase and Adducin domain-containing protein	307	MAPTAISDDTSGAVHQSFNSITPTEVSHTNHGHELDGKTPLQALSHGDVTLQGIPKFPDFTSQRQWQLRHMVAVFRHWHREGFVEGMSGHISVRDPEFHNAFWTNPLGVHFGLLKTRDMVLVNLDGEVIGGNCVRPPNSAGFLIHASVHKARRDVHAVCHNHSVYGKAWSVFGRRLEMLTQDACKFYGGAHGVYNSYGGVVLGSEEGDRIAQALGPSGKGCILRNHGLLTVGQTVDEAAFLFTSMEKSCRVQLLADSAAKSAGIPKVLISDEEAQFNFDIESDPEVCYCEFQVYYDLEEQQAVGGFE	gi|590028610|gb|EXK30468.1|L-fuculose-phosphate aldolase [Fusarium oxysporum f. sp. melonis 26406]	EXK30468	0	95.4397	593.193	307	293				Class II aldolase/adducin N-terminal;Class II aldolase/adducin N-terminal domain superfamily;Class II aldolase/adducin N-terminal domain superfamily	DOMAIN;HOMOLOGOUS_SUPERFAMILY;HOMOLOGOUS_SUPERFAMILY	;;	;;	PF00596 (PFAM);G3DSA:3.40.225.10 (GENE3D);SSF53639 (SUPERFAMILY)
g376.t1	Major facilitator superfamily domain-containing protein 7	453	MATTASVREGIMEEQSITPRVYKRRFIGMVVLFALNLCSALAWIDMASVVDYASEHFSTSPSRINWFSTSFLFVALAANWPASIATRKSVKLSMMISSGLMASGTWVMYGGTYVKSFGLAIFGHCIIAASQSFTIILPAPYSETWFVSGSRATATAVSSLANILGGTVGQFIMTAWVKSAEEVTCGILYQSILLSAVACMVVFVPAKPPTPPGVAAKHQRTLSYRQELQTLFTRVEFYLIGFPFAMLSGVFNAMSFLIFQMCMPYGFTVNQCVVAGCLIIVPGLATSLIASRAADMYRCHKWVLKTLAVIQGAGFLAFVWVPPSGSIAFLYSICVVISIGVVGSGPIAVEFVAEVVYPLGPELAIAIMWAMGQLLGGVLTIGEGYMTDNSGGLQHGVYL…	gi|590028611|gb|EXK30469.1|hypothetical protein FOMG_13275 [Fusarium oxysporum f. sp. melonis 26406]	EXK30469	0	95.122	839.336	451	429		integral component of membrane;transmembrane transport	Cellular Component;Biological Process	RTA-like protein;Major facilitator superfamily;Major facilitator superfamily;Major facilitator superfamily;MFS transporter superfamily	FAMILY;FAMILY;FAMILY;FAMILY;HOMOLOGOUS_SUPERFAMILY	;Biological Process/Cellular Component;;;	;transmembrane transport/integral component of membrane;;;	G3DSA:1.20.1250.20 (GENE3D);PF07690 (PFAM);G3DSA:1.20.1250.20 (GENE3D);mobidb-lite (MOBIDB_LITE);SSF103473 (SUPERFAMILY)
g377.t1	intracellular protein transport protein uso1	285	MGSKSALRHIDTASKDVKYLRPCADVLKRLILGQGRSSSTAQAVALDAFLPGRQRGADAEFLDKLKRVYLFIMQNIVQLTDEAPLRGDRAKVQMPGRGGPNPKSWFQLAIEAQRLGFSSVEITRLASEDPDRELALRTLLLARPESEYEYDRSDLDNLVSSAVQLFRAARRRRPDFVEPRFTTRGTGELIARRCGRQYSGAYEHDRNFFTMTYFSLPVARDVDVTSLFVRRSVFHAFFRLEKGNKVTSDATGVDQSHSPAVMDGESPQANQDRSLSKIKNEETAR	gi|927754149|gb|KPA37917.1|intracellular protein transport protein uso1 [Fusarium langsethiae]	KPA37917	0	99.6491	582.793	285	284				Protein of unknown function DUF3723;Protein of unknown function DUF3723	FAMILY;FAMILY	;	;	PF12520 (PFAM);mobidb-lite (MOBIDB_LITE)
g378.t1	Putative glucose transporter rco-3	569	MATNDLDENLGRDPDSMILHRAHFTHEFEAKKKLDSTLLTSFPAIGGLLVGYDFGCINGLLRFESFIGAIEGRGKVKMSKNNVVLIVSLLFCGCIIGAIAGGALGDRLGRKWLIQLSCAVYVSGVFLQMSFDLYDTAFILVLIGRLIGGIGTGLNSVGTVLYMTETCHSSLRGFSLAAYQGCVALGLLIAALNVYAVDKRTDISAYRWLVGCQFIWPAVLAIAVSMIPESPRHLVNIGRNEEAYRALIRLRAPRSRDKSDIRRVQMELSEIYLSHEVGLGPEKVAFRKVAKGWLSTRSSGITRSVNLVIHPLTVSVLLHTMYQCTGVSFITFSTTSLAGTDEALGDPLVIALVLSIVQLCGTPVYMWSFKKLGQRWTLIVSALAISACHLLTAITGMTA…	gi|475672211|gb|EMT69401.1|Putative glucose transporter rco-3 [Fusarium oxysporum f. sp. cubense race 4]gi|477519798|gb|ENH71963.1|Putative glucose transporter rco-3 [Fusarium oxysporum f. sp. cubense race 1]gi|591458128|gb|EXL89941.1|hypothetical protein FOIG_16777 [Fusarium oxysporum f. sp. cubense tropical race 4 54006]	EMT69401, ENH71963, EXL89941	0	99.1213	1143.26	569	564		carbohydrate transport;integral component of membrane;transmembrane transporter activity;transmembrane transport	Biological Process;Cellular Component;Molecular Function;Biological Process	Glycosyl hydrolase, five-bladed beta-propellor domain superfamily;Glycosyl hydrolase, five-bladed beta-propellor domain superfamily;Major facilitator, sugar transporter-like;Major facilitator, sugar transporter-like;MFS transporter superfamily	HOMOLOGOUS_SUPERFAMILY;HOMOLOGOUS_SUPERFAMILY;FAMILY;FAMILY;HOMOLOGOUS_SUPERFAMILY	;;Cellular Component/Molecular Function/Biological Process;;	;;integral component of membrane/transmembrane transporter activity/transmembrane transport;;	G3DSA:1.20.1250.20 (GENE3D);G3DSA:1.20.1250.20 (GENE3D);PF00083 (PFAM);mobidb-lite (MOBIDB_LITE);SSF103473 (SUPERFAMILY)
g379.t1	major facilitator superfamily transporter	527	MQTTTGTLAAHVEKDSKQNSPDTPSTVNTEDIIARHPRDNLSIHMDIEANANNPAREKADFEGHGGDGDGHEYPSGAHLGFIIVALVLSVFLVILDTTIVATAIPKITDEFHRLDEVSWYGAAFFVCTAAFQSTWGKAYKYFRLKICFLVSIFIFEVGSLICGVAPNSVTLIVGRAIAGIGCAGIASGAYIIIGFSARPAKRPVLTGVVGASYGIASVTVADVPNQVSVPAVVPYREKLLQMDPLGTALIMGFTTSFLLALQYGGIQHAWGSSMVIGLFAGSGLILAAFVVLEWFQGERSMIAPRLLKDRTLYISSAYAFFFAGGYFALIYYLPIYFQSIHDVSPTMSGVRNLPLIIAVTIATIVSGASITNTGIYAPILVGSAAIATVAAGLIYTLDV…	gi|1070322688|ref|XP_018256529.1|hypothetical protein FOXG_15900 [Fusarium oxysporum f. sp. lycopersici 4287]gi|902746917|gb|KNB18484.1|hypothetical protein FOXG_15900 [Fusarium oxysporum f. sp. lycopersici 4287]	XP_018256529, KNB18484	0	99.241	1049.27	527	523		integral component of membrane;transmembrane transport	Cellular Component;Biological Process	ABC transporter type 1, transmembrane domain superfamily;Major facilitator superfamily;Cyclic nucleotide-regulated ion channel, N-terminal;Cyclic nucleotide-regulated ion channel, N-terminal;MFS transporter superfamily	HOMOLOGOUS_SUPERFAMILY;FAMILY;HOMOLOGOUS_SUPERFAMILY;HOMOLOGOUS_SUPERFAMILY;HOMOLOGOUS_SUPERFAMILY	;Biological Process/Cellular Component;;;	;transmembrane transport/integral component of membrane;;;	G3DSA:1.20.1250.20 (GENE3D);PF07690 (PFAM);G3DSA:1.20.120.540 (GENE3D);mobidb-lite (MOBIDB_LITE);SSF103473 (SUPERFAMILY)
g380.t1	P-loop containing nucleoside triphosphate hydrolase protein	371	AAGIIEPTKMKREEGREMLQARLREDQVLDRASTDSLLDFLDDLPLAIRQASAYMSKTGISTARYLEHCLSSDATLVKLLSQEFEDRGRYDRIKNPVATTWLISFEHISRDSPRAGEYLEFMCFLAERDIPISLLPPASDEMETEEAVGTLEAYGFITRREEGESLDMHRLVRLAMWNWLRQEGQARQRYCDVVQRLDEVFPFPEHENREIWMRYMAHAQRVVESDEECEDEEAMSGLLFNVAEALSMQGRYEGAAKLYRETLEMRQKVLGKEHPNTFSSMNNLAIVLNNMGKYEEAEKMHRETLELTEKVLGKEHPNTLSNMNNLALVLRKIGKYEEAEKMHRETLEAREKVLGKEHPSTLDSTNNLANV	gi|591409967|gb|EXL45104.1|hypothetical protein FOCG_13864 [Fusarium oxysporum f. sp. radicis-lycopersici 26381]gi|591409968|gb|EXL45105.1|hypothetical protein FOCG_13864 [Fusarium oxysporum f. sp. radicis-lycopersici 26381]	EXL45104, EXL45105	0	95.4178	628.632	371	354		hydrolase activity;ADP binding	Molecular Function;Molecular Function	Tetratricopeptide-like helical domain superfamily;Tetratricopeptide-like helical domain superfamily;Tetratricopeptide-like helical domain superfamily;Winged helix-like DNA-binding domain superfamily;Winged helix-like DNA-binding domain superfamily;Tetratricopeptide-like helical domain superfamily	HOMOLOGOUS_SUPERFAMILY;HOMOLOGOUS_SUPERFAMILY;HOMOLOGOUS_SUPERFAMILY;HOMOLOGOUS_SUPERFAMILY;HOMOLOGOUS_SUPERFAMILY;HOMOLOGOUS_SUPERFAMILY	Molecular Function;;;;;Molecular Function	protein binding;;;;;protein binding	G3DSA:1.25.40.10 (GENE3D);PF13374 (PFAM);PF13424 (PFAM);G3DSA:1.10.10.10 (GENE3D);mobidb-lite (MOBIDB_LITE);SSF48452 (SUPERFAMILY)
g381.t1	hypothetical protein FOZG_04469	123	MTRPEAARSSDSTCKITKRKFSPAQLQRTLRHKRCKTLISKSDQLRKLGARVYTVVEVNGRYHVYSSESSDSWPPTEGSLSKNYPVPLRYWPHMKELSQDQANQEKEDQAEKEEKAARESKET	gi|587702400|gb|EWZ49005.1|hypothetical protein FOZG_04469 [Fusarium oxysporum Fo47]	EWZ49005	4.61e-87	100	254.603	123	123				Tetratricopeptide-like helical domain superfamily	HOMOLOGOUS_SUPERFAMILY			mobidb-lite (MOBIDB_LITE)
g382.t1	3-octaprenyl-4-hydroxybenzoate carboxy-lyase, putative	168	MFRLTHHQILSSVKPTSIRVRLYSSKASLNSNQGDPQLDFRSFVEVLRKDGDLADIYQEVDPNLEVGAVVRRVSETNAKAPLFHNVKGTRNGLWKMFGNAASLRNDSKFRYGRIARSLGLPPDSNWKDILEQMRLATTREPLPPNILSTGQCKQNKIFGDDIDLTNLP	gi|590051348|gb|EXK78872.1|hypothetical protein FOQG_16484 [Fusarium oxysporum f. sp. raphani 54005]	EXK78872	2.17e-117	100	344.354	168	168		cytoplasm;carboxy-lyase activity;ferulate metabolic process;cinnamic acid catabolic process;metal ion binding	Cellular Component;Molecular Function;Biological Process;Biological Process;Molecular Function	UbiD decarboxylyase family;FMN-binding split barrel	FAMILY;HOMOLOGOUS_SUPERFAMILY	Molecular Function;Molecular Function	carboxy-lyase activity;cofactor binding	PF01977 (PFAM);SSF50475 (SUPERFAMILY)
g383.t1	3-octaprenyl-4-hydroxybenzoate carboxy-lyase UbiX	257	MKEVSSATRQLLGVSSKRFTFYHPTHFIQRPYVRLFSTSQSYLSWSGAQDQVQENALPSLESTRPRRIVVGITGATGAPYAIRILTLLHHLGVETHLIISKWALATLKYETSMSEADIRGLASRSYTAKDLSAPIASGSFQHDGMMIVPCSMKTLAAVRSGYCDDLISRAADVTLKEDRKLLLAIRETPLSSIHLENMLALRRANAIIFPPVPAFYTRPGGIDYIVDQSAGRMLDMMGIFTDGFERWEGFKKAQTEM	gi|590051349|gb|EXK78873.1|3-octaprenyl-4-hydroxybenzoate carboxy-lyase UbiX [Fusarium oxysporum f. sp. raphani 54005]gi|591417621|gb|EXL52758.1|3-octaprenyl-4-hydroxybenzoate carboxy-lyase UbiX [Fusarium oxysporum f. sp. radicis-lycopersici 26381]	EXK78873, EXL52758	0	99.6109	528.48	257	256		prenyltransferase activity;mitochondrion;lyase activity;cofactor biosynthetic process	Molecular Function;Cellular Component;Molecular Function;Biological Process	Flavoprotein;Flavin prenyltransferase-like;Flavin prenyltransferase-like	DOMAIN;HOMOLOGOUS_SUPERFAMILY;HOMOLOGOUS_SUPERFAMILY	Molecular Function;Molecular Function;Molecular Function	catalytic activity;catalytic activity;catalytic activity	PF02441 (PFAM);G3DSA:3.40.50.1950 (GENE3D);SSF52507 (SUPERFAMILY)
g384.t1	hypothetical protein FOXG_15125	756	MISRATKRTGNSLPTVTGKRRAPYAARACIACRRRKGKCDGRQPCDYCENRGRTCLYDEETVSPGIETVTATASVTRAPAQPSAFQSDESNRSLSPPLTPAAANGPPSPAILPNSSGAPDVASNGCGSGNDSDLTSLVASLRTELQQVKAMVEAQSNGTHSLGSVASPHTLHAPGDHTSLSNRRPHATQTDTTPSYASHYFYGPTSPDYSMNLVQITLRQLGYLASSSHQPMLPSVNGNDAVLPPIPHWPSRRHFDRYQLLQFRSWLSLQEAKDAADTYHRVIGELHPFVNIDRVRSQLESCYSSDTNQSLGGESNQPDDDDLIILVLMLAVVAQVSKDTLLATMASVLHSNFMPSANAAITSSTTSIKQVTIALLLGYYYFSHDLSRLALRLCGIAGR…	gi|1070317554|ref|XP_018255691.1|hypothetical protein FOXG_15125 [Fusarium oxysporum f. sp. lycopersici 4287]gi|902746079|gb|KNB17646.1|hypothetical protein FOXG_15125 [Fusarium oxysporum f. sp. lycopersici 4287]	XP_018255691, KNB17646	0	99.2	1545.41	750	744		RNA polymerase II transcription factor activity, sequence-specific DNA binding;DNA binding;nucleus;regulation of transcription by RNA polymerase II;zinc ion binding;integral component of membrane	Molecular Function;Molecular Function;Cellular Component;Biological Process;Molecular Function;Cellular Component	Zn(2)-C6 fungal-type DNA-binding domain superfamily;Zn(2)-C6 fungal-type DNA-binding domain;Transcription factor domain, fungi;Transcription factor domain, fungi;Transcription factor domain, fungi;Zn(2)-C6 fungal-type DNA-binding domain superfamily	HOMOLOGOUS_SUPERFAMILY;DOMAIN;DOMAIN;DOMAIN;DOMAIN;HOMOLOGOUS_SUPERFAMILY	Cellular Component/Molecular Function/Molecular Function/Biological Process;Biological Process/Molecular Function/Molecular Function/Cellular Component;Molecular Function/Biological Process/Molecular Function/Cellular Component;;;Cellular Component/Molecular Function/Molecular Function/Biological Process	nucleus/zinc ion binding/RNA polymerase II transcription factor activity, sequence-specific DNA binding/regulation of transcription, DNA-templated;regulation of transcription, DNA-templated/RNA polymerase II transcription factor activity, sequence-specific DNA binding/zinc ion binding/nucleus;zinc ion binding/transcription, DNA-templated/DNA binding/nucleus;;;nucleus/zinc ion binding/RNA polymera…	G3DSA:4.10.240.10 (GENE3D);PF00172 (PFAM);PF04082 (PFAM);mobidb-lite (MOBIDB_LITE);mobidb-lite (MOBIDB_LITE);SSF57701 (SUPERFAMILY)
g385.t1	Lipase 2	531	MFNFACFIAWLLLVFAVDAKSPSTSSLGPRGPPTVTIKNGTLSGIFNSHYDQEFFLGIPYAAPPVNDLRLRKPQPAQPWAGIRKSESYGARCLRNDIRLAGFSQNVTDPVSEDCLHINIIRPATQRSPLPVLVWIHGGAFQEGSASDGRTNGTFLVQTSVEMGTPIIFVSFNYRLGAFGFLGGLEIEAAGVSNIALYDQRQALHWIQENIGYFGGDASQVTIMGQSAGAMSVGFHLLAFGGRNDGLFNAAIAQSGGPYTVPVLSREISDREADFNMVLNKTGCSDSKDSLNCLRAAPAELLQQAGSLLTPSFVVDGGIITAPSEELLHSGRFAKVPLLIGSTRNEGTSLLQQILGTTGSFETEEHFKSFIKTSWIRGPINDTVAQHWAQLYAQEINTPS…	gi|758207422|ref|XP_011326035.1|Lipase 2 [Fusarium graminearum PH-1]gi|558862445|gb|ESU12528.1|Lipase 2 [Fusarium graminearum PH-1]gi|596540516|gb|EYB21414.1|hypothetical protein FG05_06437 [Fusarium graminearum]	XP_011326035, ESU12528, EYB21414	0	99.8117	1090.87	531	530		hydrolase activity	Molecular Function	Carboxylesterase, type B;Alpha/Beta hydrolase fold;Alpha/Beta hydrolase fold	DOMAIN;HOMOLOGOUS_SUPERFAMILY;HOMOLOGOUS_SUPERFAMILY	;;	;;	PF00135 (PFAM);G3DSA:3.40.50.1820 (GENE3D);SSF53474 (SUPERFAMILY)
g386.t1	hypothetical protein FOXG_21640	167	MDTTFDDTFLYDFSQAVDPADFSSLTQLDFDDNTIQCLLDNPQDFATISVAPATTLPSANQGLRTPDSSSNVPLADPPTEAEEIKKLLQNLSTRIEDLERAVSAGNCQINQIGFNIDRALPKLLSATEDFRETIDNLRKSLKVFSRELVNHLLGWYVEGDAEAEQST	gi|1070359025|ref|XP_018254405.1|hypothetical protein FOXG_21640 [Fusarium oxysporum f. sp. lycopersici 4287]gi|902744793|gb|KNB16360.1|hypothetical protein FOXG_21640 [Fusarium oxysporum f. sp. lycopersici 4287]	XP_018254405, KNB16360	1.85e-119	100	340.502	167	167				MFS transporter superfamily	HOMOLOGOUS_SUPERFAMILY			mobidb-lite (MOBIDB_LITE)
g387.t1	uncharacterized protein FPRO_03823	217	ATLENLDRGTTQDFLLYICERYKITSWGSGHEYIRQFQQLYTTVNGQYMDRNDTKEVYKYYRSVLVPRFGHRPPNIDGKPVLNVDNLRVILTFNIAYDTTVFPGERHRINLAGCYQLLCYTGARPAELVDGERQKPKDGSIQELFGQNAVQSSSSASSEEQDAPADEQSKVLNDLLCQETAGRGRPKALCYEDIQMMIVRHPATGRCMPAMAIKFVH	gi|1111490300|emb|CZR35917.1|uncharacterized protein FPRO_03823 [Fusarium proliferatum ET1]	CZR35917	6.99e-153	98.1567	450.284	217	213				MFS transporter superfamily	HOMOLOGOUS_SUPERFAMILY			mobidb-lite (MOBIDB_LITE)
g388.t1	vegetative incompatibility protein het-e-1	683	MAEALGVASSVIAVVDLSAKVLSLCFQYSQAVKNAKYEIEKLCEEVAAFQATTKELQTLVEGPRGKELKASQQLKSVIEDGRSRLEKLEQQLQPSTGRKRMSRFSLRALKWPFESKDVKGTIDDLERCRGNISLALSIDQTVILQSVDDRTTLNQLPIAHGASFDSKAEQHNPTCLPNTRQELLDYIDHWIDDPNSKTVYWLNGMAGTGKSTIARTVAYSRSKRGDLGASFFFKRGEVDRGNLNKLMSTLAYQLALSMPGATLFIKKALDANPAIVGKSEKEQFEKLIQEPLCETTATATTPSSVVMVIDALDECDQETDIRLLINIFSQAKILRPRLRVFLTSRPELPIRLGFSEVQGSYQDLVLHEIPAQIVEHDIVVFLNDEFKKIRHDFNMTVSD…	gi|342876400|gb|EGU78021.1|hypothetical protein FOXB_11468 [Fusarium oxysporum Fo5176]gi|587681359|gb|EWZ27964.1|hypothetical protein FOZG_18319 [Fusarium oxysporum Fo47]gi|591429653|gb|EXL64354.1|hypothetical protein FOPG_19378 [Fusarium oxysporum f. sp. conglutinans race 2 54008]	EGU78021, EWZ27964, EXL64354	0	99.8536	1409.82	683	682		catalytic activity;nucleoside metabolic process	Molecular Function;Biological Process	Ribonuclease H-like superfamily;Ribonuclease H-like superfamily;P-loop containing nucleoside triphosphate hydrolase	HOMOLOGOUS_SUPERFAMILY;HOMOLOGOUS_SUPERFAMILY;HOMOLOGOUS_SUPERFAMILY	;;	;;	G3DSA:3.40.50.300 (GENE3D);PF05729 (PFAM);SSF52540 (SUPERFAMILY)
g389.t1	reverse transcriptase	60	SVFKAVRWLKSPGPFQPPPLQVGDVVYESKIDKANALRRATLERRTADDDIQDPWMLVSS	gi|475676932|gb|EMT73950.1|hypothetical protein FOC4_g10000221 [Fusarium oxysporum f. sp. cubense race 4]	EMT73950	2.64e-31	98.3051	119.783	59	58		nucleic acid binding;RNA-directed DNA polymerase activity;RNA-DNA hybrid ribonuclease activity;RNA-dependent DNA biosynthetic process;RNA phosphodiester bond hydrolysis, endonucleolytic	Molecular Function;Molecular Function;Molecular Function;Biological Process;Biological Process
g390.t1	pre-mRNA splicing factor CLF1	115	SFLISLGTSAAMSLPKPPTSLDDSCSVIYENILYSFTPEAFLSLPLEEGAKWKKLEMGEKVLGAVCVGATPDDTAQAGLFVIGGTSGSDGYTGLQKYTYSTGKWTTITPSELITK	gi|342868270|gb|EGU72693.1|hypothetical protein FOXB_16798 [Fusarium oxysporum Fo5176]gi|591430369|gb|EXL64727.1|hypothetical protein FOPG_19019 [Fusarium oxysporum f. sp. conglutinans race 2 54008]	EGU72693, EXL64727	2.69e-65	100	216.468	104	104		integral component of membrane	Cellular Component	Kelch-type beta propeller;Kelch-type beta propeller	HOMOLOGOUS_SUPERFAMILY;HOMOLOGOUS_SUPERFAMILY	Molecular Function;Molecular Function	protein binding;protein binding	G3DSA:2.120.10.80 (GENE3D);SSF117281 (SUPERFAMILY)
g391.t1	related to sulfate transporter	309	VHDFVVGIGVGILLAFVSLVLQTSRVSAIRGNYSGDIVTSTVRRNPSQHHYLHDAGQQIYIVKLTGYLFFGTIVSVEEKVRGLLDDSTFAKHPIKFLILDMWHVTGHDFSAGEAFNTISRLLDNKGVILVLSGLDAENQLGQNLRAAGLGSDGIGVMMLPSLNSALESCENELLKTLYARQEELKSLKRMSPQHLDVPPAKTSSLSSFDSPFNSPRRNHLAEAAHDALTSVEVQRPSEWQSFKEPLRLMLQIFQGLSDQNEVFWFPATLYFTRREYPAGTNIFRCGEQANGFYLVERGIIRAEYHLPQG	gi|1070317252|ref|XP_018255540.1|hypothetical protein FOXG_15020 [Fusarium oxysporum f. sp. lycopersici 4287]gi|902745928|gb|KNB17495.1|hypothetical protein FOXG_15020 [Fusarium oxysporum f. sp. lycopersici 4287]	XP_018255540, KNB17495	0	100	639.032	309	309		secondary active sulfate transmembrane transporter activity;integral component of membrane;sulfate transmembrane transport	Molecular Function;Cellular Component;Biological Process	STAS domain;RmlC-like jelly roll fold;STAS domain superfamily;Cyclic nucleotide-binding-like;STAS domain superfamily	DOMAIN;HOMOLOGOUS_SUPERFAMILY;HOMOLOGOUS_SUPERFAMILY;HOMOLOGOUS_SUPERFAMILY;HOMOLOGOUS_SUPERFAMILY	;;;;	;;;;	PF01740 (PFAM);G3DSA:2.60.120.10 (GENE3D);G3DSA:3.30.750.24 (GENE3D);SSF51206 (SUPERFAMILY);SSF52091 (SUPERFAMILY)
g392.t1	---NA---	111	MVYTLVYGVLRVTDVSGFVRSKSDVQQPTRYTQRDQAHPETRASEIWTNPDLLAFRSPISGPVHPSHGITDDIEGRTNSNIAMSAQIFNGRAPVQDQYGGGFGKSKRNRIE	No Blast Hit
g393.t1	Prt1	259	MSILSDSDAITAVDDDGNFGSSPAPSTAFTPFSPARRSKSTSPDSTTKERQYEESLWRHFPGFTWSQRVRDTNSWAWEYGYDIQKGNDRKWVCKICIRKNTLKPRTFTSTGIQNTLNHLYDDHGICAPEGKTKSASQLRAEGQKAKGQSTIAELMKLNTNKPREQAIANGFIKNFDKKFFQRLLMEWIVEANLSFETAEHDKLRKIFAYLNPCVKLCDANLSATSIRRKIVVSYEQHKTKVMEVLQSSPGLIHVSFDGW	gi|13259368|gb|AAK16925.1|AF315315_4restless-like transposase [Nectria haematococca]	AAK16925	0	98.0695	525.783	259	254				Nucleoside phosphorylase superfamily	HOMOLOGOUS_SUPERFAMILY			mobidb-lite (MOBIDB_LITE)
g394.t1	hypothetical protein FOPG_19607	366	MAAARPTRILLDVSDNVSPIKDEERPLCEEWLQSVGFLAPGKDQDMWVAIVQNWEQFLKATKTKITGSGASRRFVQGPAAKKREAIKGAFWEKMDELEGLSECWPVKARRTINRAAEGPDARPFESLAAIWDLDKRRRYQSMWTSMICFLVWTIDNGRESLEDMGLQLDEELEEDIVDISLAVAPGSDFFADDDDPKDAILGFLTKLITDESVTARKNPLLWWTSILVRSAISGDETKDFISRGTISMNMLPPDVDIKGRIEAIGHYSKVLILDKAFMGWRTGRPDREVLAVEIAHDLNDVDNEWLNIEDGPRPDDRLDRRTCQSPAWKMMLKHLEQEGCQWLGQKERTTMGEIRRLLSALRRVSD	gi|591429166|gb|EXL64123.1|hypothetical protein FOPG_19607 [Fusarium oxysporum f. sp. conglutinans race 2 54008]	EXL64123	0	99.4536	734.947	366	364
g395.t1	hypothetical protein FOC4_g10000574	421	MSQSFKESQIILALQAYQTDPKLSLRRAAKIYDVSFDALNRRHHGIPAREDYIPSSRKLSNLEEEVIVQYILDLDLRGFPPRHCDVEEMANRLLTDRDALPVGKRWAINFIKRQPQLKTRFQRRYDYRRAQCEDPTTIRNWFRLVENIIAKYGIRSDDIWNFDETGFMMGVISSGIVVTSSERRGNPKSVQPGNREWATVIQAINAEGQAIDPFIVVAGEFHLQNWYKESNLPATWVIATTENGWTDNETGLDWLKHFNRATTDRSVGAYRLLILDGHESHRSADFQLYCEENNIITLCMPPHSSHLLQPLDVGCFGPLKKAYGREIERLIKRSVTHIEKTDFFLAFYIAFQATIIEKNIKGGFRRAGLAPFDPEYVISKLDVQLRTPTPPQEVTEPST…	gi|475672060|gb|EMT69262.1|hypothetical protein FOC4_g10000574 [Fusarium oxysporum f. sp. cubense race 4]	EMT69262	0	92.6366	776.163	421	390		DNA binding;zinc ion binding;hydrolase activity;protein dimerization activity	Molecular Function;Molecular Function;Molecular Function;Molecular Function	DDE superfamily endonuclease domain;HTH CenpB-type DNA-binding domain;Ribonuclease H superfamily;DNA binding HTH domain, Psq-type;DNA binding HTH domain, Psq-type	DOMAIN;DOMAIN;HOMOLOGOUS_SUPERFAMILY;DOMAIN;DOMAIN	Molecular Function;;Molecular Function;Molecular Function;	nucleic acid binding;;nucleic acid binding;DNA binding;	PF03184 (PFAM);PF03221 (PFAM);G3DSA:3.30.420.10 (GENE3D);PF05225 (PFAM);mobidb-lite (MOBIDB_LITE)
g396.t1	Prt1	263	MSILSDSDAITAVDDDGNFGSSPAPSTAFTPFSPARRSKSTSPDSTTKERQYEESLWRHFPGFTWSQRVRDTNSWAWEYGYDIQKGNDRKWVCKICIRKNTLKPRTFTSTGIQNTLNHLYDDHGICAPEGKTKSASQLRAEGQKAKGQSTIAELMKLNTNKPREQAIANGFIKNFDKKFFQRLLMEWIVEANLSFETAEHDKLRKIFAYLNPCVKLCDANLSATSIRRKIVVSYEQHKTKVMEVLQSSPGLIHVSFDGWRSGN	gi|13259368|gb|AAK16925.1|AF315315_4restless-like transposase [Nectria haematococca]	AAK16925	0	98.0989	533.872	263	258				Alpha/Beta hydrolase fold	HOMOLOGOUS_SUPERFAMILY			mobidb-lite (MOBIDB_LITE)
g397.t1	AT hook, DNA-binding motif protein	447	MTEHIGLAAYLESTADICPEVLSSTRIASPEDDLSGKMSSSDRRRVYCGLGSGGQAPHICLSEDERITHVAGVSFDVDSVTGFPSNLAIAKQGIRWSPTQMPVSDLQSDLHLCPRPVQYLDMVGNQRRVHRPVHQIPHYTFGRLIGFEDVSLYLLFPNLYREEQKSSRLRDEDFRTWMDGVLLPIIHNHYSNSHVQHYPSSYDHSKYNATARGIETLAQRVHPVAREQQLKYYLPPESLGAVWASIQHAVQEPGFRHFCDITVLLQAKNLKVLTKDITWSQTMARFRNYWTHAIDEEYVTADFYFDVGKETCPQQASRATSIGDEGVLNGNIDNLVYTPAGTLLYKRCCLQSYSHLEQNDVAAQEIEKQMFYPFSMLHDTGSLTVETGQQSSRRKAGLL…	gi|590050469|gb|EXK77993.1|hypothetical protein FOQG_17322 [Fusarium oxysporum f. sp. raphani 54005]	EXK77993	0	100	932.554	445	445		nucleic acid binding;ATP binding;integral component of membrane;transmembrane transport	Molecular Function;Molecular Function;Cellular Component;Biological Process
g398.t1	chromate ion transporter	688	TTLAGFSHILSKQYLKNNGNEEGTRLIIDQDLQERSDLPCDTGSKRSALEIAFPLLDFSVLAEDWYIKDGPHAANDSAVAARAKRFRERLRDTVQAIHGSEDLANMPKKVVVVTHGVFMKYLCEDMTIDLPKAGWRTFAIADGVDAGQRELLVQWSPEDFADFRHTPLFYNDFRMAVRSRMAWRSWRPVNLKAKFWNTISTNYHLGFTSFGGPPVHFRIFRDKFVDKLQWIDNQVYQELFSVCQAFSGPGSTKMHYCINLIHDGFLPALLSFFIWSLPGALGMYGLSIGVSNIGDTLPGPVYALLSGLNASTVGIIAVAAVQLSEKAITDKITRILVLLGGAAGILYNALWYFPLLMFVAGCATVVHDYRWLHGPIKTIVGLMKNPTKRLRAQEPESIE…	gi|1070317450|ref|XP_018255639.1|hypothetical protein FOXG_15092 [Fusarium oxysporum f. sp. lycopersici 4287]gi|1070362490|ref|XP_018254606.1|hypothetical protein FOXG_14390 [Fusarium oxysporum f. sp. lycopersici 4287]gi|902744994|gb|KNB16561.1|hypothetical protein FOXG_14390 [Fusarium oxysporum f. sp. lycopersici 4287]gi|902746027|gb|KNB17594.1|hypothetical protein FOXG_15092 [Fusarium oxysporum…	XP_018255639, XP_018254606, KNB16561, KNB17594	0	100	1045.8	514	514		chromate transmembrane transporter activity;chromate transport;integral component of membrane	Molecular Function;Biological Process;Cellular Component	Histidine phosphatase superfamily;Chromate transporter;Chromate transporter;Histidine phosphatase superfamily	HOMOLOGOUS_SUPERFAMILY;FAMILY;FAMILY;HOMOLOGOUS_SUPERFAMILY	;Biological Process/Molecular Function;;	;chromate transport/chromate transmembrane transporter activity;;	G3DSA:3.40.50.1240 (GENE3D);PF02417 (PFAM);mobidb-lite (MOBIDB_LITE);SSF53254 (SUPERFAMILY)
g399.t1	Two-component system protein A	221	MDVVTKALDASVPAMSKIFDFLPVPTLVVSPSYRIQRASAGLLEAWGRKREELIDQDLFVALYQGSLTERFDRIPFVYAIETALAARALRLCYSAYTANGISWTARIMPVHRDDELLCLILEWDKAELHTTVADGVMTQSWLPIDDAFRILVQAVKDYAIFLLDTRGNVMSWNTGAELNKGYKKEEIIGKHFSTFYSEEDIRSRKPERELEICLREGVLSV	gi|1070317338|ref|XP_018255583.1|hypothetical protein FOXG_15045 [Fusarium oxysporum f. sp. lycopersici 4287]gi|902745971|gb|KNB17538.1|hypothetical protein FOXG_15045 [Fusarium oxysporum f. sp. lycopersici 4287]	XP_018255583, KNB17538	5.42e-156	100	454.521	217	217		phosphorelay sensor kinase activity;phosphorelay signal transduction system;intracellular;signal transduction by protein phosphorylation	Molecular Function;Biological Process;Cellular Component;Biological Process	S-adenosyl-L-methionine-dependent methyltransferase;S-adenosyl-L-methionine-dependent methyltransferase;PAS fold;PAS domain superfamily;PAS domain superfamily	HOMOLOGOUS_SUPERFAMILY;HOMOLOGOUS_SUPERFAMILY;DOMAIN;HOMOLOGOUS_SUPERFAMILY;HOMOLOGOUS_SUPERFAMILY	;;Biological Process;;	;;regulation of transcription, DNA-templated;;	G3DSA:3.30.450.20 (GENE3D);G3DSA:3.30.450.20 (GENE3D);PF00989 (PFAM);SSF55785 (SUPERFAMILY);SSF55785 (SUPERFAMILY)
g400.t1	related to nitrate assimilation regulatory protein nirA	777	MDADNNGPSGGANQRQPSAEHRPQGASASQAGGDSSQGNLSPTLTQFSNISSTASVTAPDTISHSQNSKRRRGLGVVTPNACKECRKKRAKCDGKKPCGRCKVQKDVECDYEILVRRSKEDLRTEIESLRQKQRSGDQVFAALVRPELWEEVLTRLRGGQPIKNISEWLGSLSRSSEGGLSSFSSRPEAPTMGPIPGFPGSGLGSLASMSLGVNQVLPQQPSMGPEIGQHNPWHPSFHSQTGSTRSNSHPDVMDWTTDLRGPPRNRVGSWAEGMHPDQMTDGIRYRGIEQILSTSNEPELRTPTSTWTAITSDSTLVQHLLALYFCWEYPTFASLSKEHFLQDFQEGRNRYCSPILVNALLALGCRFSTQPMSRANPSDPHTSGDHFFKESLRLLSQER…	gi|590022049|gb|EXK23907.1|hypothetical protein FOMG_19341 [Fusarium oxysporum f. sp. melonis 26406]gi|590022050|gb|EXK23908.1|hypothetical protein FOMG_19341 [Fusarium oxysporum f. sp. melonis 26406]	EXK23907, EXK23908	0	95.4433	1590.47	812	775		RNA polymerase II transcription factor activity, sequence-specific DNA binding;DNA binding;nucleus;regulation of transcription by RNA polymerase II;zinc ion binding;integral component of membrane	Molecular Function;Molecular Function;Cellular Component;Biological Process;Molecular Function;Cellular Component	Zn(2)-C6 fungal-type DNA-binding domain;Zn(2)-C6 fungal-type DNA-binding domain superfamily;Transcription factor domain, fungi;Transcription factor domain, fungi;Zn(2)-C6 fungal-type DNA-binding domain superfamily	DOMAIN;HOMOLOGOUS_SUPERFAMILY;DOMAIN;DOMAIN;HOMOLOGOUS_SUPERFAMILY	Biological Process/Molecular Function/Molecular Function/Cellular Component;Cellular Component/Molecular Function/Molecular Function/Biological Process;Molecular Function/Biological Process/Molecular Function/Cellular Component;;Cellular Component/Molecular Function/Molecular Function/Biological Process	regulation of transcription, DNA-templated/RNA polymerase II transcription factor activity, sequence-specific DNA binding/zinc ion binding/nucleus;nucleus/zinc ion binding/RNA polymerase II transcription factor activity, sequence-specific DNA binding/regulation of transcription, DNA-templated;zinc ion binding/transcription, DNA-templated/DNA binding/nucleus;;nucleus/zinc ion binding/RNA polymeras…	PF00172 (PFAM);G3DSA:4.10.240.10 (GENE3D);PF04082 (PFAM);mobidb-lite (MOBIDB_LITE);SSF57701 (SUPERFAMILY)
g401.t1	probable UV-endonuclease UVE-1	573	MASKRKRVGPHLPLPAPERPGAPKRSSGRLKDAVTLSTATSERCPHKMGIDSTVNTNSPNDQMSNRKTKVIGDIGESVEEAMHKLSEMEHKLQNAARKERLAVETSDLHVEEGSTVASDIRSKIHSPEKEILPTTCMKKADRLKRAPLGGPEDELAMTDIFNVEDDKGSDQGANRPPPVNSDRLPLPWSGRLGYACLNTYLRNANPPVFSSRTCQMASILERGQKYVQELGLANARDIVKMIQWNHKYSINFMRLSSGMFPFASHEEYGYSLAPFAADVLAEAGKVAAELGHRLTMHPGQFTQIGSPKKEVVAAAVRDLNYHDEMLSLLKLPEQMDRDAVMVLHMGGVYGHKEATLNRFRENYAKLSDSVKRRLVLENDDVAWSVHDLLPICEELNIPL…	gi|342880131|gb|EGU81320.1|hypothetical protein FOXB_08165 [Fusarium oxysporum Fo5176]	EGU81320	0	96.1606	1120.92	573	551		endonuclease activity;nucleotide-excision repair;membrane;intracellular membrane-bounded organelle;UV-damage excision repair;nucleic acid phosphodiester bond hydrolysis	Molecular Function;Biological Process;Cellular Component;Cellular Component;Biological Process;Biological Process	UV-endonuclease UvdE;UV-endonuclease UvdE;UV-endonuclease UvdE;UV-endonuclease UvdE;UV-endonuclease UvdE;UV-endonuclease UvdE;Xylose isomerase-like superfamily	FAMILY;FAMILY;FAMILY;FAMILY;FAMILY;FAMILY;HOMOLOGOUS_SUPERFAMILY	Molecular Function/Biological Process/Biological Process;;;;;;	endonuclease activity/nucleotide-excision repair/response to UV;;;;;;	PF03851 (PFAM);G3DSA:3.20.20.150 (GENE3D);G3DSA:3.20.20.150 (GENE3D);mobidb-lite (MOBIDB_LITE);mobidb-lite (MOBIDB_LITE);mobidb-lite (MOBIDB_LITE);SSF51658 (SUPERFAMILY)
g402.t1	hypothetical protein FOC4_g10000460	415	MYRRIHDHEAFVDSMSEAGSALEHSERGLDDRGDSDAFIVPDSDGDSGISIPQTPPVPQSTLSQRYGRITRRGERRAPQNVEGASFASSSESPTPNTRHRDVHRSSRGQVHFYFLIRRLEDLAMAIEDMRADMQDIHYSRIPLSLFYFSKIPAQFSSCPCFMVSAPLVDLPQVSALADKGVPKDRFELVVRIPLQSVEEWVVAEREAALQICEAEFAVRRLVSSRNMTLEAVEQALGVTCKQGCFKITDEMYKGAVEEPPSEYGKHPKKRFSTSRAHNQGIDSRKARKGEYRAGVLRIPAIWYILNPNDITNPIKLKLTACRTRETEEAEKFLGLDQAYKRARLAISDSVSLAIFFHRKVSMCFEHYVNVGEESVFVLVSQYNVAVETNERGALHLHGL…	gi|475671928|gb|EMT69199.1|hypothetical protein FOC4_g10000460 [Fusarium oxysporum f. sp. cubense race 4]	EMT69199	6.12e-116	97.1429	342.428	175	170				Helitron helicase-like domain;Helitron helicase-like domain;Helitron helicase-like domain	DOMAIN;DOMAIN;DOMAIN	;;	;;	PF14214 (PFAM);mobidb-lite (MOBIDB_LITE);mobidb-lite (MOBIDB_LITE)
g403.t1	ATP-dependent DNA helicase PIF1	425	MVQQMYQFQETALASEEDLNAAIILNDGLSPPQRTVSSTGTPRQEQLRAIKSQQISLSREREKAFQGMQSWPGATIPIDRATARGGSEDLEQQNGQAATADWMEDTNPSTSIMFGLFTSFCEVRRQVTKSLTLNRRQSIAFWLICRQLDQVRRDEHCTAQLCLFIGGNGGTGKSWVIAAIAELFVVESPSFQLAISPETRVREQAAPSSSACLRIDGQAKMDWQEKYALIIDEVGMLGARMLYTVNVQLRRLRESTEDFGDIPVTIFCGDFHQFRPVQEWSILLPSSSFPRGQGHGFGLEQQRQHDVAYVLWRKFNVVVPKEKVRAAQDPRLRRLITRVEFLNSNGYHEERRIPWESEATLAFQRQRHAPLHIFVSEHKWKDSKPTEEEAVMMLGQGDD…	gi|1070338334|ref|XP_018256926.1|hypothetical protein FOXG_16287 [Fusarium oxysporum f. sp. lycopersici 4287]gi|902747314|gb|KNB18881.1|hypothetical protein FOXG_16287 [Fusarium oxysporum f. sp. lycopersici 4287]	XP_018256926, KNB18881	0	93.1873	758.829	411	383		telomere maintenance;DNA helicase activity;ATP binding;DNA repair;DNA recombination;integral component of membrane;DNA duplex unwinding	Biological Process;Molecular Function;Molecular Function;Biological Process;Biological Process;Cellular Component;Biological Process	Ankyrin repeat-containing domain superfamily;DNA helicase Pif1-like;P-loop containing nucleoside triphosphate hydrolase	HOMOLOGOUS_SUPERFAMILY;FAMILY;HOMOLOGOUS_SUPERFAMILY	;Biological Process/Biological Process/Molecular Function;	;DNA repair/telomere maintenance/DNA helicase activity;	G3DSA:3.40.50.300 (GENE3D);PF05970 (PFAM);SSF52540 (SUPERFAMILY)
g404.t1	predicted protein	343	MPVQLLPASAAAFAPRASSVDVALGSKVEPWLTKTLKRINRVKCPLNSVLQHQRCLTETLSSSNAIWTLTSLMLPKTPESGFKPDASNPLFEAIMNYELVHVEAYVVHVDMVLRNEVSYKLTKDTIDALVEYHKEIHCVDAKASTYDWTGKEQQCKRLHEDFVQGINKFVFCTHVSALEGLEEGGTGELLCGKSEEVKNCISALIKPLLPPPTPHVVEIARQPTLLSSSLVNNTWPQHGLCGNLVAVDSWSALPSSPGIPSWADSNTSPMTVSDLSPTPAFTHSLYDWPGCSTQVTTPIPALPLPIMLAPAHCDVSVGMEHMGGMGSFRCCPCEYAATCDDQR	gi|590023018|gb|EXK24876.1|hypothetical protein FOMG_18435 [Fusarium oxysporum f. sp. melonis 26406]	EXK24876	0	96.5015	610.142	343	331
g405.t1	hypothetical protein FOXG_07021	227	MDAVAFHLSPPVKDAVCKQNITTALVPVGCTGMLQPLDTAVNKLIKDWIREFILDYELEQERKGKTRWSVSDRRIMTTWVIARAFERLKTKKDLIEKAFLDVGITVRPDGSQDNLIRIKGIDEIDFTGWETASEITIKSQELVSRLCDEEELSFGPEDELDEDILIYSLKKMTIPQLKQLASRNSLTVKGRKDDIVEQLQQYYAKERSQNDCITVQIDVEEDVFTVD	gi|1070337176|ref|XP_018244291.1|hypothetical protein FOXG_07021 [Fusarium oxysporum f. sp. lycopersici 4287]gi|902734677|gb|KNB06246.1|hypothetical protein FOXG_07021 [Fusarium oxysporum f. sp. lycopersici 4287]	XP_018244291, KNB06246	5.43e-162	100	460.685	227	227		DNA binding	Molecular Function	SAP domain superfamily;SAP domain;SAP domain superfamily	HOMOLOGOUS_SUPERFAMILY;DOMAIN;HOMOLOGOUS_SUPERFAMILY	;;	;;	G3DSA:1.10.720.30 (GENE3D);PF02037 (PFAM);SSF68906 (SUPERFAMILY)
g406.t1	related to Phospholipase D	180	MDALLLALNDGANAIEMDLFAETTGWWASHDGPSKNGDTARDMFNAVARHRKGGKPITFVWLDIKNPDRCDPDDQTWRFCSIAALQDLAREILEPQGVRVLFGFYHTENGNAYRLIRDDLNSKEAINVDGRAAPLLEEFTVNGPADVRKRVLSYGDPDIGYLFGNCSEPGDAHLTCTQLR	gi|590027626|gb|EXK29484.1|hypothetical protein FOMG_13960 [Fusarium oxysporum f. sp. melonis 26406]	EXK29484	2.33e-130	98.8889	374.4	180	178		lipid metabolic process;phosphoric diester hydrolase activity	Biological Process;Molecular Function	PLC-like phosphodiesterase, TIM beta/alpha-barrel domain superfamily	HOMOLOGOUS_SUPERFAMILY	Molecular Function/Biological Process	phosphoric diester hydrolase activity/lipid metabolic process	G3DSA:3.20.20.190 (GENE3D)
g407.t1	hypothetical protein FPOA_28660	330	MTRACYTEDDVIEAILDVTENGLSQNQARQKHGIPQPTLSDRLRGVLPKSEVTHPAQLLSKSQESRLVAWEKPIGVHWLARFMKRHPSIKTKIGKRQEASRFNCFTPTAVNWYFDIRESEYGWIKPENTVNVDEGGIMAGFGLDSLVIGSSDPKRKAFLKGSQSRAWTSFIEAVTATGHLLKPRIIFKGKELQQQWFVDELKQVADWHYITSENGWTDNHIAVEWLKEVYLPQTQPEDESDARLIILDGHRSHVSPLDNGIFNASKAAYRKELQKLTSLTDSAPVDKVNFIKAYAKAREVGMTKKNILSGWRVTGNWPISRRKALVHPEI	gi|1040022323|gb|OBS15212.1|hypothetical protein FPOA_28660 [Fusarium poae]gi|1040022337|gb|OBS15226.1|hypothetical protein FPOA_28674 [Fusarium poae]	OBS15212, OBS15226	0	82.0779	615.535	385	316		DNA binding;metabolic process;sulfuric ester hydrolase activity;integral component of membrane;protein dimerization activity	Molecular Function;Biological Process;Molecular Function;Cellular Component;Molecular Function	DNA binding HTH domain, Psq-type;DDE superfamily endonuclease domain;Homeobox-like domain superfamily	DOMAIN;DOMAIN;HOMOLOGOUS_SUPERFAMILY	Molecular Function;Molecular Function;Molecular Function	DNA binding;nucleic acid binding;DNA binding	PF05225 (PFAM);PF03184 (PFAM);SSF46689 (SUPERFAMILY)
g408.t1	xylosidase/arabinosidase, putative	320	MTQIRAESIACTNVEHIKPGNTNGAWGIKFYNFIISTDDIWACDWSNPLYFDFHGIDPDLFFDDNGRVYVTPERSIWGGFSKIIPEGPHIYKRGEWYYLLDAEGGTHEGHGLAMARSRDIFGPYPKDAQVLQIRASADDLTDSRSQPISFVGKRQRNLQGMISVNLSLSQSIGGTRMKAGLAYYGDEHRIARVYFKISTVSVWTDVRNSGRRPSILRNREVVKLDKHQIEHAENIDFRIQFTEMALDLQYSLRLTDGSYDDGWVDAGSADILDLTDRDFTGPCFGVFATTKSIVKGDGNGVDPALEDGSCKAIFQKFIIE	gi|590021882|gb|EXK23740.1|hypothetical protein FOMG_19500 [Fusarium oxysporum f. sp. melonis 26406]	EXK23740	0	89.5349	607.446	344	308		hydrolase activity, hydrolyzing O-glycosyl compounds;carbohydrate metabolic process	Molecular Function;Biological Process	Glycosyl hydrolase, five-bladed beta-propellor domain superfamily;Glycosyl hydrolase, five-bladed beta-propellor domain superfamily;Glycoside hydrolase, family 43;Glycoside hydrolase, family 43;Glycosyl hydrolase, five-bladed beta-propellor domain superfamily	HOMOLOGOUS_SUPERFAMILY;HOMOLOGOUS_SUPERFAMILY;FAMILY;FAMILY;HOMOLOGOUS_SUPERFAMILY	;;Molecular Function/Biological Process;;	;;hydrolase activity, hydrolyzing O-glycosyl compounds/carbohydrate metabolic process;;	G3DSA:2.115.10.20 (GENE3D);G3DSA:2.115.10.20 (GENE3D);PF04616 (PFAM);G3DSA:2.60.120.200 (GENE3D);SSF75005 (SUPERFAMILY)
g409.t1	glycoside hydrolase family 35 protein	345	MQVQNEVGLLGGSRDVGPAAEKVFHADVPTELVKLLEGNWDDLPQEFTDNFPTFAAAWVDTQRKGLVKSWEQHFGKSSYTDELFMAYHCAWYVEKIAAAGKEAYNIPLFTNAWLPMPGTKDASGDITSGGAVPGEYLSGGRHLISSTSGIGLLLRSISYLQIYMPPTTVRFRRGEYRARRIWEAIGSHGALGASPFGVDTLRPENCSFRSHYELLTSVSPLLLKAREESAFICGFFFDGIPLGSPEDNANIIKLATSYELSISRSVVFSQPGPGYGLIIELDADRFLLVGKGFKVEFKERSNTLVVSGILRFYEKEIADQNGTLRTARHLNGDESRSGMREYARR	gi|587681563|gb|EWZ28168.1|hypothetical protein FOZG_18132 [Fusarium oxysporum Fo47]	EWZ28168	4.38e-168	79.3785	486.108	354	281		beta-galactosidase activity;carbohydrate metabolic process;beta-galactosidase complex	Molecular Function;Biological Process;Cellular Component	Homeobox-like domain superfamily;Homeobox-like domain superfamily	HOMOLOGOUS_SUPERFAMILY;HOMOLOGOUS_SUPERFAMILY	;	;	G3DSA:3.20.20.80 (GENE3D);G3DSA:2.60.220.20 (GENE3D)
g410.t1	hypothetical protein FOPG_18404	109	MLIDEAPDKFDNLQGNNWGTGMLAKSRIFGPVHAKRSVGKWEGMRLYIEVWPIGKRGSTEIDYLVEASFKTESRMTASAKHDSFISYLQDKGWFLCKDSLKTQLIMERY	gi|591431560|gb|EXL65361.1|hypothetical protein FOPG_18404 [Fusarium oxysporum f. sp. conglutinans race 2 54008]	EXL65361	2.12e-74	97.2477	227.254	109	106
g411.t1	bacterial lipase	538	MAPNLDDPDGLVNLRNLTQEVERIAPDDKSVPIVLVPGFLGWGAPLFGTVNYFGGVIDIPKILVDRGYTVIVASVSPISSNWERACELYRQLTFGQFSTVNSATGSIDEVHDVDIDYGTYFNADPARAPEQTSTTGRRRAILFSNSPAFDNWRWDQDHKVHFICHSQGGNTVRYLISLMAQGAGNLHPTYFGETERGNWTISITTLGTPHRGTTIINALESFLSRSMQQAVGLVARLFATISFNSPEKRAYDLQLDHWGIRRNSGETFQDMLIRIESDNGPVWKWLNSDNNGLHDNSIAGVHNPPLNIIKTSEHIYYFSLSFHATDPFPEVWPAWGRDAAGSFPTKIEDFVRLAIGRIPILEGLVDLIIKAFESLGWTFIIASTSFRSFVEWVTQAVIT…	gi|590022037|gb|EXK23895.1|hypothetical protein FOMG_19354 [Fusarium oxysporum f. sp. melonis 26406]	EXK23895	0	100	1106.28	538	538		integral component of membrane	Cellular Component	Alpha/Beta hydrolase fold;Alpha/Beta hydrolase fold	HOMOLOGOUS_SUPERFAMILY;HOMOLOGOUS_SUPERFAMILY	;	;	G3DSA:3.40.50.1820 (GENE3D);SSF53474 (SUPERFAMILY)
g412.t1	Putative ATP-dependent DNA helicase Q1	934	MEPFIHVLELPFVICKVCKLGCVANEIPRHLKQKHPKIAASQIGEITKAVDAIPGLVRRQDELHDFQFPDASNEAIPYLEPPRGGMRGCPTCGYFVSDQRGVQAHYRKEHGWENDWKKGGNIKKKLEQPRETPWIEGAYCQRFFRRRWASSWFQVRKDNESEVQTAINHEPREDAAAKLMRLHQEQVNKFNAAEEDEIKVANEKKEPSAWLERTGWADHLQKFKAKKDLLPLAAPLQEDEPVLQLMCDIFDRLADHAKAAAVPSIVGLAALYQIERKEIHIKPSKPFDNRLEDESWTQYKGYWMTMLRIWHRMDGRQDEDRPPYKLTIRQGDLWDEFVEAAEAVVAGQARQNELTDEKMERLCLDMLIGMLDHQFKQSHYDSIVLSALAIMGISEDGGW…	gi|342874164|gb|EGU76225.1|hypothetical protein FOXB_13264 [Fusarium oxysporum Fo5176]	EGU76225	0	100	1887.85	906	906		nucleic acid binding	Molecular Function	Protein of unknown function DUF3505;Peptidase S8/S53 domain superfamily;Peptidase S8/S53 domain superfamily;Peptidase S8/S53 domain superfamily	FAMILY;HOMOLOGOUS_SUPERFAMILY;HOMOLOGOUS_SUPERFAMILY;HOMOLOGOUS_SUPERFAMILY	;Biological Process/Molecular Function;;	;proteolysis/serine-type endopeptidase activity;;	PF12013 (PFAM);G3DSA:3.40.50.200 (GENE3D);mobidb-lite (MOBIDB_LITE);mobidb-lite (MOBIDB_LITE)
g413.t1	hypothetical protein FOXG_07021	227	MDAVAFHLSPPVKDAVCKQNITTALVPVGCTGMLQPLDTAVNKLIKDWIREFILDYELEQERKGKTRWSVSDRRIMTTWVIARAFERLKTKKDLIEKAFLDVGITVRPDGSQDNLIRIKGIDEIDFTGWETASEITIKSQELVSRLCDEEELSFGPEDELDEDILIYSLKKMTIPQLKQLASRNSLTVKGRKDDIVEQLQQYYAKERSQNDCITVQIDVEEDVFTVD	gi|1070337176|ref|XP_018244291.1|hypothetical protein FOXG_07021 [Fusarium oxysporum f. sp. lycopersici 4287]gi|902734677|gb|KNB06246.1|hypothetical protein FOXG_07021 [Fusarium oxysporum f. sp. lycopersici 4287]	XP_018244291, KNB06246	5.43e-162	100	460.685	227	227		DNA binding	Molecular Function	SAP domain superfamily;SAP domain;SAP domain superfamily	HOMOLOGOUS_SUPERFAMILY;DOMAIN;HOMOLOGOUS_SUPERFAMILY	;;	;;	G3DSA:1.10.720.30 (GENE3D);PF02037 (PFAM);SSF68906 (SUPERFAMILY)
g414.t1	Ribonuclease H-like protein	382	MLSIIEERWVSQGGKEQDRPAILKENLSLEEWKVVATVQKILQPFKVASKQLQGEGISGKRSTSGGFDEYFQVVEMLLDHLELAVQGVIIEENDDHIMEEVHLFDDMDAKTRKLLKIYIKLGWKKLNDYYGKLTSTAYVAAVVFHPCKKWRTLEQLWNQLPSRQTSEWRKTYEGNLTRVWEEKYKDMAHEVACNAVSASESNSALDYIERRLAFSRSLVRPDSQERQSKRRKQSATLPVQDELDQYLSEPPVDNIAYKVDPIAWWRDVGAVRFPRLSYMAVDFLTIASSSAETERDFSSCGRMVTPLRCRLRRHIVAMAQCLPQRDIAQIKLLTKVEVMEFLNRRLKPVSSRRDRLSIHLQAQGKAEGADKRQEEAQKNANM	gi|1040027819|gb|OBS20546.1|hypothetical protein FPOA_06905 [Fusarium poae]	OBS20546	0	95.9627	630.558	322	309		mRNA binding;protein dimerization activity	Molecular Function;Molecular Function	HAT, C-terminal dimerisation domain;HAT, C-terminal dimerisation domain;Ribonuclease H-like superfamily	DOMAIN;DOMAIN;HOMOLOGOUS_SUPERFAMILY	Molecular Function;;	protein dimerization activity;;	PF05699 (PFAM);mobidb-lite (MOBIDB_LITE);SSF53098 (SUPERFAMILY)
g415.t1	hypothetical protein FOMG_17882	551	MQISKWNAAKRFEDVLLLNSDYIEDSHDGCPCSSPYNSFLRKDCETEDDYEMLMELCHKGLLVMGDPERDWRGNRQRLDQGVYEQIPYLEFIMHERPSTMRNILLGLEHDPQLTVGCWSQREGLFIGKRVPFRQRRQADSKIDQVEYRQGKDLSLKSFCLDHVKAFQGQDIFICAVAKNMRWDEDFNLASQVSKHINRPNKDLTVVVRDGESGFIRSQTTEFCDRMERELQPDASWKAQLTTPEQSLEDLCLHRVKILRRQNVSICTVAMKITENNKEELEGEEAAFIKATTKFDLIDKIAGHIENPRNLDHAKNPCQLFKLYDTYIDRNFEPEDVEKSKMLLRNELLALENRIEIREDWKGWKIPLLKFAFIQSPTKANFISKLFQDPELAVGCWNGK…	gi|590023597|gb|EXK25455.1|hypothetical protein FOMG_17882 [Fusarium oxysporum f. sp. melonis 26406]	EXK25455	0	95.614	629.787	342	327		NAD+ ADP-ribosyltransferase activity;protein ADP-ribosylation	Molecular Function;Biological Process
g416.t1	related to Rtm1p	106	MLFHQRCKKNPTLAVRERAFPWKLDIAVLYTVSVIILVRSIFRVIEYLQGNDGYLISHEIFLYVFDAILMAIVMVIFLIWYVDHLRYKDGDGYDFENCAVGQTMSD	gi|596540424|gb|EYB21366.1|hypothetical protein FG05_04706 [Fusarium graminearum]	EYB21366	5e-62	94.2308	196.438	104	98		cytoplasm;response to stress;2-dehydropantoate 2-reductase activity;pantothenate biosynthetic process;integral component of membrane;oxidation-reduction process	Cellular Component;Biological Process;Molecular Function;Biological Process;Cellular Component;Biological Process	RTA-like protein	FAMILY	Biological Process/Cellular Component	response to stress/integral component of membrane	PF04479 (PFAM)
g417.t1	Thiol protease	235	MGDTNVLSIDPYALVEALLGQKVNKPASVGSDSLQSGYDDLDMKIEAGLLREGDIRPDSPPKDVSVGAANPYLLVEALLGRNIDKFSINSAKIISNVLQTDYDELFDMKHCSVLFAGLKLNEKERKAEKLSEKDMKILNERDLITPDLSGVQQLDDLEKIGLKDLGKARVKVARMQNGKMHLMLHAHSLGKTVSNREVTMSINELVTPFRMQKGHWTPPNSSWRDMYDYFFQSVN	gi|591433495|gb|EXL66740.1|hypothetical protein FOPG_17111, partial [Fusarium oxysporum f. sp. conglutinans race 2 54008]	EXL66740	1.79e-167	99.5708	471.855	233	232		calcium-dependent cysteine-type endopeptidase activity;intracellular;proteolysis	Molecular Function;Cellular Component;Biological Process
g418.t1	hypothetical protein FOC1_g10000704	479	MAFDTSQSQVDFWLDTLPCDTAAFPSPDSCERHLKRQQSSKHSKSRKRRRPISPPRSGAGHSSPSPEPDVMLPSTPNKPLVKRPSDDANIDNDETPRASTRSGRGPISNAPDFKARSQSRSQSDTCSHDSKRSKRSQSPTKNFPLYGPEGRRLVRASLGFTNAHTLPQALRQLIGEMRCVSAKNRIMPQRFKTELEKLPEVECFIEPLFDYMFYDDEMGAESKRLVQPAGAEELVRRASRIAERSSDCASMLSDEAAWNGLVHTPLLEMLVSDMRDAPEHKILDFMPCTTTNIDFPYHRFAESASRVDYIFRFHPKRDSTILTGNAPLPSQQEQQQIQPDIAPCFNWTSDRMLQQYPLGISIETKRHGGDIAKGEQQLAIWHAAQWEFLRSRAGPSAVD…	gi|477512850|gb|ENH65376.1|hypothetical protein FOC1_g10000704 [Fusarium oxysporum f. sp. cubense race 1]	ENH65376	0	99.7912	981.86	479	478				Protein of unknown function DUF4451	FAMILY			mobidb-lite (MOBIDB_LITE)
g419.t1	pfs domain-containing protein	138	MANPQDYTVGWICALTIESVAAQAFLDEEHEGPRAVAQNDNNNYALGRIGNHNIVIAVLPDGEYGTAVAAAVARDMLHSFPNIRIGLLVGIGGGAPGPNHDIRLGDIVVPYWGTGRAELEKSGSIYTLVTEMLLAMKD	gi|927754280|gb|KPA38019.1|hypothetical protein FLAG1_09154 [Fusarium langsethiae]	KPA38019	2.24e-65	95.4128	220.705	109	104		catalytic activity;nucleoside metabolic process	Molecular Function;Biological Process	Protein of unknown function DUF3723;Nucleoside phosphorylase superfamily	FAMILY;HOMOLOGOUS_SUPERFAMILY	;Biological Process/Molecular Function	;nucleoside metabolic process/catalytic activity	G3DSA:3.40.50.1580 (GENE3D);SSF53167 (SUPERFAMILY)
g420.t1	reverse transcriptase	524	MSGRSARVRYQDTVTPSSPLQCGLPQGSPVSPILFLLYTEPIYRLGNPWGRFGYADDTAILSVGDTVDETTAMASSSVAEMVRWGAANGVSFDPKKTEVMHFSRSKLRTAPAVRHGDVEKHPELALRWLGIWLDSRLSFRVHVEKWAAKAKTVAYHLRGLTNTIHGPLPSAVRGAVRACVEPVLLHGSEAWYPGTNRPRWSQPNKDTPSSNQHLIQRMNKALNQSMRAIVPVWKTTPITILHRESGIPPVDQLLEARRLRFSARLKSLDDTHPLVRRAAPPRQPTYHDLIKRKYQAQAESSFRTRLRRTDELLGQCARPKLIQKRFQQEQMPPLQTASKEKTAEAFLRWVKSLDPLTLVVYSDGSLSEKGVASYGFTIHQDDLPIFDGSDRLGPAEVFD…	gi|342869519|gb|EGU73183.1|hypothetical protein FOXB_16307 [Fusarium oxysporum Fo5176]	EGU73183	0	99.4275	1064.68	524	521		nucleic acid binding;RNA-directed DNA polymerase activity;RNA-DNA hybrid ribonuclease activity;RNA-dependent DNA biosynthetic process;zinc ion binding;RNA phosphodiester bond hydrolysis, endonucleolytic	Molecular Function;Molecular Function;Molecular Function;Biological Process;Molecular Function;Biological Process	Ribonuclease H domain;Ribonuclease H superfamily;Ribonuclease H superfamily;Reverse transcriptase domain;Ribonuclease H superfamily;Ribonuclease H-like superfamily	DOMAIN;HOMOLOGOUS_SUPERFAMILY;HOMOLOGOUS_SUPERFAMILY;DOMAIN;HOMOLOGOUS_SUPERFAMILY;HOMOLOGOUS_SUPERFAMILY	Molecular Function/Molecular Function;Molecular Function;;;Molecular Function;	nucleic acid binding/RNA-DNA hybrid ribonuclease activity;nucleic acid binding;;;nucleic acid binding;	PF00075 (PFAM);G3DSA:3.30.420.10 (GENE3D);G3DSA:3.30.70.270 (GENE3D);PF00078 (PFAM);G3DSA:3.30.420.10 (GENE3D);SSF53098 (SUPERFAMILY)
g421.t1	restless-like transposase	219	MGWFVLNKYYTLSDQTPVYAAALLLDPSKRRKYIERNWQESWHAPAIAAAQQIWLDEYNAAPIPESLRVPLDVSSSSGRQHNELDELLSDIAVTGPILDDADDFETFIDAPPTRITGSPLQWWLHLDQRKAYPRLSRMAIDILSIPPESSDVESHFSSARRTLSWDRESMTCENLAKVECVGNWMREGIIVPKSHGGRGVISSVAVEFSVETEAEDFLD	gi|1070363904|ref|XP_018257022.1|hypothetical protein FOXG_22439 [Fusarium oxysporum f. sp. lycopersici 4287]gi|902747410|gb|KNB18977.1|hypothetical protein FOXG_22439 [Fusarium oxysporum f. sp. lycopersici 4287]	XP_018257022, KNB18977	3.68e-155	99.0868	452.21	219	217		protein dimerization activity	Molecular Function	HAT, C-terminal dimerisation domain;Ribonuclease H-like superfamily	DOMAIN;HOMOLOGOUS_SUPERFAMILY	Molecular Function;	protein dimerization activity;	PF05699 (PFAM);SSF53098 (SUPERFAMILY)
g422.t1	restless-like transposase	345	MASSQTTAASTPSISDQPITGTSLDFSLFFKATYPDEDTQNTTGGSRKRKSRGMVMYRCLHCPADKPWANRKRNNAWHHARRCHADIISSLDRTLIGGSSDVLDDEREATRPRIDAFFPSRYSDVSLRRMFDRDRYLDAIISLITRRRLAFSAINWDGMQEIMLAANPAIEDLLVTNRSALMRLIDATYELYSSQLMATLEASISKIHILSDLWTSPHRHGILAISARWVDQDYRPQRALLAMPEFRYSHSGETQASLIIDTLAKYGIASKVGYHVGDNATSNDTCLSYLSRRLRDDYGLTFDPSKRRIRCVAHIINLSLQAFLLASSKEALIAALDATDDTSND	gi|587706305|gb|EWZ77642.1|hypothetical protein FOWG_17964 [Fusarium oxysporum f. sp. lycopersici MN25]	EWZ77642	0	99.1304	693.345	345	342		membrane;protein dimerization activity	Cellular Component;Molecular Function	Ribonuclease H-like superfamily	HOMOLOGOUS_SUPERFAMILY			SSF53098 (SUPERFAMILY)
g423.t1	restless-like transposase	226	MIRRALRLKTSIELLLIKYKAQWEDENRSKKTGQVTQAKLAKRPRILRDDNQLTDKDWEVLYHLEAILTVFDTVVKTLEGDGHIRRRKQGWTGSYGNIWDVVLGYELLLNTLEEYKQLAADFPDAEHFRIGINLAWDKLDEYYRRLDETPIYYTAMALHPAYRWDWFDETWAHKPSWVEKAKEMVADVWLSDYAHLEARTSSSRGDDEPPAKRPRFFNPFEKNSRL	gi|587681743|gb|EWZ28348.1|hypothetical protein FOZG_17988 [Fusarium oxysporum Fo47]	EWZ28348	4.26e-157	99.115	457.218	226	224		RNA-directed DNA polymerase activity;RNA-dependent DNA biosynthetic process;protein dimerization activity	Molecular Function;Biological Process;Molecular Function	Nucleoside phosphorylase superfamily;Ribonuclease H-like superfamily	HOMOLOGOUS_SUPERFAMILY;HOMOLOGOUS_SUPERFAMILY	;	;	mobidb-lite (MOBIDB_LITE);SSF53098 (SUPERFAMILY)
g424.t1	mutator-like element	489	MQSRIHRSQAAHSQQSKLSLTQSPPSRKLMDLALQSTTAARIRGGRSAILFGAIDTETQDPAEAQVFGSGNPGSVDVSGWATIESMSRRVGIRIRDVRAVVQEQHPESMFTQRDIYNARALINRDKLSGYTPTGALIKLFDELHIPYLAKWVDNEPSRLVGLVWTFPYCLQMWKRFPEVISSDNTYNTNRFKLPLFQATGQTCLGSVFNAAFGLIDNERREGFQFHSKSIRQLAEQHSIRRPDVIITDFDEQMKAALNDQFPDVQQQLCIHHINSNVLLKSQQKWAMDRCNGSSSHDDSERDDSAPQTQAQLNPKGQQSIHGTTSEVIPHSYQGVLMMWKLVLFAETEEAHEKAWGNLCKEFDDQRAILRYLHGTYMPVRAQWARCFIRKYRNFGIRVT…	gi|590048350|gb|EXK75874.1|hypothetical protein FOQG_19362 [Fusarium oxysporum f. sp. raphani 54005]	EXK75874	0	97.555	830.091	409	399		regulation of transcription, DNA-templated	Biological Process	MULE transposase domain;MULE transposase domain;MULE transposase domain	DOMAIN;DOMAIN;DOMAIN	;;	;;	PF10551 (PFAM);mobidb-lite (MOBIDB_LITE);mobidb-lite (MOBIDB_LITE)
g425.t1	reverse transcriptase	513	MHFTQPDSAFSNGDITLNPSATNGGADSAVTFPEPVSSPTPPPSSLGSDLFCTIDISGVGDDDSDKAQIGEVRQAIEATVRTRKKDERWRCAAVVRGARNANIIKVICRGEAELHMDREAALGADMPGAKILRERLYPVKVNGANRSAVLDSNDNLLPERHKGNGKPYGSMVVYVTKESDARRLLEDRYFHLGGESARTSVFEPRAAVVQCYNCWGLGHKAYVCKVAQRCGKCAERGHYHRQCEAAEPICEEMSTRLQVYQLNVRKNDKVHLSMMNDKDLEDYAALAVAEPWACTIEGQVMTAPNHHSNWTKMIPTKTREPRVSRWPIRSMLWIRRDLEAEQVPIPSPDLTAAIVRFPERDVLVVSVYVEGRNEQALEAAMGQLHTAIVEFRNGSGRRT…	gi|1040023395|gb|OBS16227.1|hypothetical protein FPOA_13032 [Fusarium poae]	OBS16227	0	81.8898	793.112	508	416		nucleic acid binding;nuclease activity;zinc ion binding;nucleic acid metabolic process	Molecular Function;Molecular Function;Molecular Function;Biological Process	Zinc finger, CCHC-type superfamily;Endonuclease/exonuclease/phosphatase superfamily;Endonuclease/exonuclease/phosphatase;Zinc finger, CCHC-type superfamily;Zinc finger, CCHC-type superfamily;Zinc finger, CCHC-type superfamily;Zinc finger, CCHC-type superfamily;Endonuclease/exonuclease/phosphatase superfamily	HOMOLOGOUS_SUPERFAMILY;HOMOLOGOUS_SUPERFAMILY;DOMAIN;HOMOLOGOUS_SUPERFAMILY;HOMOLOGOUS_SUPERFAMILY;HOMOLOGOUS_SUPERFAMILY;HOMOLOGOUS_SUPERFAMILY;HOMOLOGOUS_SUPERFAMILY	Molecular Function/Molecular Function;;;Molecular Function/Molecular Function;;;Molecular Function/Molecular Function;	zinc ion binding/nucleic acid binding;;;zinc ion binding/nucleic acid binding;;;zinc ion binding/nucleic acid binding;	G3DSA:4.10.60.10 (GENE3D);G3DSA:3.60.10.10 (GENE3D);PF14529 (PFAM);G3DSA:4.10.60.10 (GENE3D);mobidb-lite (MOBIDB_LITE);mobidb-lite (MOBIDB_LITE);SSF57756 (SUPERFAMILY);SSF56219 (SUPERFAMILY)
g426.t1	transposase-like protein	160	MDVGRRRLRCIGHIINLVVRAVIFGSNVSKFETELRGATDEFSFDIWAKKGAIGRLHNLATYIRRTDQRRQALRRFQTELAGDDAIFTLEIVVDGKTRWNSIYNMIKRSLELRSAVELYQSRWQKPKNELSGNVRFSNVRNTSNIRVPWISPFDMSDKVY	gi|799239932|gb|KJZ69513.1|hypothetical protein HIM_11090 [Hirsutella minnesotensis 3608]	KJZ69513	5.8e-81	96.8992	251.906	129	125		protein dimerization activity	Molecular Function	Ribonuclease H-like superfamily	HOMOLOGOUS_SUPERFAMILY			SSF53098 (SUPERFAMILY)
g427.t1	hypothetical protein FOXG_13238	340	MDYFEVCWSIFSTICLVNVVFGILVCEITRFTVLAAVPIFSSAAGAIANGLCYYVYYQKHPVINEVVAAVFSDFFWLLQEASLLLYSYIILQRVLWPKQWRIFSIIFWSLMVVTAITRVFIAIYRAKFLIEGVAEFEVIINYLHIGYFTFMAISECLSAYFLVVIFASAKTASMSAALKVGLLRYLTRSTEMRVAFLAVLGVVRTIIHPFQTPGQKAVNIASQLDRFLYALFCLYPIVLYFDTLASKLRFNEDRSIYTHSDQAGNSNRYGMSTQTRCYTTTKSNYASKMYGGDTTGDREALEEQIVPANESTRSGVSEVEMEDMDVEGFVIRKTTEVTVT	gi|1070357411|ref|XP_018252408.1|hypothetical protein FOXG_13238 [Fusarium oxysporum f. sp. lycopersici 4287]gi|475670233|gb|EMT67602.1|hypothetical protein FOC4_g10005704 [Fusarium oxysporum f. sp. cubense race 4]gi|477510749|gb|ENH63659.1|hypothetical protein FOC1_g10004267 [Fusarium oxysporum f. sp. cubense race 1]gi|587659882|gb|EWY82250.1|hypothetical protein FOYG_14365 [Fusarium oxysporum F…	XP_018252408, EMT67602, ENH63659, EWY82250, EWZ31133, EWZ80724, EXA36794, EXK36494, EXK81681, EXL52458, EXL69159, EXL97330, EXM21354, KNB14363	0	96.7647	660.218	340	329		integral component of membrane	Cellular Component
g428.t1	hypothetical protein FOC4_g10000027	510	MQLAVEDQKLIGLRASARKHSIKLSTLKDRCAGGQDIRTAHQKDLSLTVVQEDDLVNYIIERERAFQPLTRQEIHDFAQALSAVNGDVSYTGKNWVDRFVSRHKTIEMKPSRVIDAARKRCVTEEMLTEYYNGLSYVVESKKILRSNSYNVDETGVQLGETNGGTVAGTVMTPSSERIKSDNSTWSSILESISADGRRLTPTVVFKGENLQGQWFPSVFPDWKYTTSSSGWSNADIFLKWFMEVFIPETTPSDPSQWRLLVMDQHKSHITAELMKKAWLNKIWLSWLPSHFSHITQPLDVAVFGLLKRYYRQLTRFWASYEATSPHQQQLFLKAYEEASRKALTRRNIMSGFLATGLFPINIQKALKSLKPKEKKRKSFQGPTTPRKVQVTSETVWGTP…	gi|475669436|gb|EMT67187.1|hypothetical protein FOC4_g10000027 [Fusarium oxysporum f. sp. cubense race 4]gi|475672079|gb|EMT69281.1|hypothetical protein FOC4_g10000593 [Fusarium oxysporum f. sp. cubense race 4]gi|475675263|gb|EMT72338.1|hypothetical protein FOC4_g10001788 [Fusarium oxysporum f. sp. cubense race 4]	EMT67187, EMT69281, EMT72338	0	98.2318	1013.83	509	500		nucleic acid binding	Molecular Function	HTH CenpB-type DNA-binding domain;DDE superfamily endonuclease domain	DOMAIN;DOMAIN	;Molecular Function	;nucleic acid binding	PF03221 (PFAM);PF03184 (PFAM)
g429.t1	Arrestin-related trafficking adapter 3	203	MPITLGNGATCSIHLDEPSLFLSGFESLCCYQEQNDTAVLRGTLQLHVSRNTKIKSVQLKLVGRTRLDWQQETQPDFHEECNLPTQVSTFFSALNNHEKNDFGFQCRYQLQSASGSDSNFMDEGNTLAPLDLNLHSIMGTKKRRRLALDNVQAQCYNHGNMIRPGTEVQDYKIFYPGTYDYPFAFSIAQDELETIKVPSPECA	gi|587681873|gb|EWZ28478.1|hypothetical protein FOZG_17790 [Fusarium oxysporum Fo47]	EWZ28478	4.79e-145	99.4949	416.001	198	197
g430.t1	ATP-dependent DNA helicase PIF1	2095	MDSPAAKPHEAVAHVGACSSSAGNGQEGDDVSVWGREHGDDTTGRGADVVAAAEKEASAWGKRLGRLSRYDSLANAASTFRQIQPKQSAVEDTARRQHAEAIARSLPRRPLRGGLRSNRARKSHGTANSGGSVHHQSPSQLQRPLLARERGAPEAADSDLPLFHRHFLPKGRRDGDDERRGTPPRKRIRGGTRKQRRPELQAEDLASALRFLEDEFAVKESLSNEQMWCTPIPHERKVSTVRAFYKEFHDADNLPIRTCMLCYRKRTNKELREVTWDQWISSCVEKDNRSPFSCRSCFPVGETFSACAECARCLRRGVLSPAAQLHRRIGCEHLFPEELKGLTPVEEKLIGLNSCYGFVTRYSIASSQKQSVGYPKHIKGHITVFPNNVQELTTKVLPH…	gi|591482573|gb|EXM12912.1|hypothetical protein FOTG_18615 [Fusarium oxysporum f. sp. vasinfectum 25433]	EXM12912	0	98.7701	4314.22	2114	2088		telomere maintenance;DNA helicase activity;ATP binding;DNA repair;DNA recombination;DNA duplex unwinding	Biological Process;Molecular Function;Molecular Function;Biological Process;Biological Process;Biological Process	Helitron helicase-like domain;DNA helicase Pif1-like;DNA helicase Pif1-like;DNA helicase Pif1-like;DNA helicase Pif1-like;DNA helicase Pif1-like;P-loop containing nucleoside triphosphate hydrolase	DOMAIN;FAMILY;FAMILY;FAMILY;FAMILY;FAMILY;HOMOLOGOUS_SUPERFAMILY	;Biological Process/Molecular Function/Biological Process;;;;;	;DNA repair/DNA helicase activity/telomere maintenance;;;;;	PF14214 (PFAM);PF05970 (PFAM);G3DSA:3.40.50.300 (GENE3D);mobidb-lite (MOBIDB_LITE);mobidb-lite (MOBIDB_LITE);mobidb-lite (MOBIDB_LITE);SSF52540 (SUPERFAMILY)
g431.t1	hypothetical protein FOZG_18240	90	MASSTTNPPAAPDPFDLGIHTPANLNRGARAALLQNSPAAVNGTIGVSPGPRRMAQTPSSPLNASTIAAATEGAERASPSSTFEQQPVSI	gi|587681433|gb|EWZ28038.1|hypothetical protein FOZG_18240 [Fusarium oxysporum Fo47]	EWZ28038	4.39e-54	97.7778	172.555	90	88		nucleic acid binding;RNA-DNA hybrid ribonuclease activity;zinc ion binding;RNA phosphodiester bond hydrolysis, endonucleolytic	Molecular Function;Molecular Function;Molecular Function;Biological Process	NAD(P)-binding domain superfamily;NAD(P)-binding domain superfamily	HOMOLOGOUS_SUPERFAMILY;HOMOLOGOUS_SUPERFAMILY	;	;	mobidb-lite (MOBIDB_LITE);mobidb-lite (MOBIDB_LITE)
g432.t1	protein kinase C substrate 80K-H	299	MTKEGGIGPITSGNCLKKDIAALEVKKEELAQKHREAEQQDKGNVVREGTGGGKLGVLIGLAKTRVNELRDTLDKVVSRRDALKERVGELEELLTKFKADYNPNFNDEGVKAAIRSFEDYSARQAEGKDEVVNDEDILSVLKEDGENGGVNWSEFEEDEGTDTDILYNFEAYPPPSVRAFIHNSLDNLRVWATANGILADNSTPGNESTLVRAAREAVDAAKRDLSDKKSILDVEQADLDFDCGPDDIFRALKGKCLTLEAGEYTLRTMLARQHKAKVKEGPGSKQHGKFQSHRSRNGR	gi|590031765|gb|EXK33623.1|protein kinase C substrate 80K-H [Fusarium oxysporum f. sp. melonis 26406]	EXK33623	7.4e-159	88.4058	460.685	276	244		N-glycan processing;kinase activity;phosphorylation	Biological Process;Molecular Function;Biological Process	Pseudouridine synthase, catalytic domain superfamily;Glucosidase 2 subunit beta-like;Glucosidase 2 subunit beta-like	HOMOLOGOUS_SUPERFAMILY;DOMAIN;DOMAIN	;;	;;	G3DSA:1.20.5.400 (GENE3D);PF13015 (PFAM);mobidb-lite (MOBIDB_LITE)
g433.t1	FKBP12-rapamycin complex-associated protein	2405	MAQAQHVALERLEQISRGLRSRTSDDLRKRSAVQLRELVAVCHRDLSPEQFQAFYNSVNNKITQLITHGSDSSERLGGIYALDALIDFEGVDVGVKYTRFTQNLKTILRGKDINPMQPAAIALGKLCRPGGSMISEVVDSEVNTALEWLQNDRVEERRYSAVLVLRELARSAPTLMYQYIPTIFDWIWIGLRDTRQLIRATSAETVSACFRILRERDQEMKQLWMSKIYNESKAGLKVNTVESIHGSLLVLKELLEQGAMYMQEHYQEACEIVFKHKDHRDPTIRKTVVLLIPDLASYSPADFAHTWLHKFMVYLSGMLKKDKERNDAFLAIGNIANSVKSAIVPYLDGVLIYVREGLSVQSRKRSSVDPVFDCISRLAVAVGQTLSKYMEALLDPIFA…	gi|342887411|gb|EGU86913.1|hypothetical protein FOXB_02566 [Fusarium oxysporum Fo5176]	EGU86913	0	98.0222	4899.34	2427	2379		protein serine/threonine kinase activity;ATP binding;protein phosphorylation;protein-containing complex binding	Molecular Function;Molecular Function;Biological Process;Molecular Function	Phosphatidylinositol 3-/4-kinase, catalytic domain;Phosphatidylinositol 3-/4-kinase, catalytic domain;Armadillo-like helical;PIK-related kinase, FAT;FKBP12-rapamycin binding domain;HEAT repeat;FKBP12-rapamycin binding domain superfamily;Armadillo-like helical;FATC domain;Domain of unknown function DUF3385, target of rapamycin protein;Phosphatidylinositol 3-/4-kinase, catalytic domain superfamily;…	DOMAIN;DOMAIN;HOMOLOGOUS_SUPERFAMILY;DOMAIN;DOMAIN;REPEAT;HOMOLOGOUS_SUPERFAMILY;HOMOLOGOUS_SUPERFAMILY;DOMAIN;DOMAIN;HOMOLOGOUS_SUPERFAMILY;HOMOLOGOUS_SUPERFAMILY;HOMOLOGOUS_SUPERFAMILY;HOMOLOGOUS_SUPERFAMILY;HOMOLOGOUS_SUPERFAMILY;HOMOLOGOUS_SUPERFAMILY	Molecular Function;;;Molecular Function;Molecular Function;Molecular Function;Molecular Function;;Molecular Function;;Molecular Function;;Molecular Function;Molecular Function;;Molecular Function	kinase activity;;;protein binding;protein-containing complex binding;protein binding;protein-containing complex binding;;protein binding;;kinase activity;;binding;protein-containing complex binding;;binding	PF00454 (PFAM);G3DSA:3.30.1010.10 (GENE3D);G3DSA:1.25.10.10 (GENE3D);PF02259 (PFAM);PF08771 (PFAM);PF02985 (PFAM);G3DSA:1.20.120.150 (GENE3D);G3DSA:1.25.10.10 (GENE3D);PF02260 (PFAM);PF11865 (PFAM);G3DSA:1.10.1070.11 (GENE3D);mobidb-lite (MOBIDB_LITE);SSF48371 (SUPERFAMILY);SSF47212 (SUPERFAMILY);SSF56112 (SUPERFAMILY);SSF48371 (SUPERFAMILY)
g434.t1	hypothetical protein FOXG_21937	70	MVFSKHMAAKVQGGLMKLKSFIISALSMVRRPEVRQAPDRIRMLLPKQLPSEIQYFLINAFGLDISTLLM	gi|1070317192|ref|XP_018255510.1|hypothetical protein FOXG_21937 [Fusarium oxysporum f. sp. lycopersici 4287]gi|902745898|gb|KNB17465.1|hypothetical protein FOXG_21937 [Fusarium oxysporum f. sp. lycopersici 4287]	XP_018255510, KNB17465	1.69e-23	78.125	91.2781	64	50
g435.t1	hypothetical protein FOMG_16421	849	MNHFPCLVIRGICDYSDSHKSKEWQGFAAMMAAAYAKDLLRQIPPSKVEAEKPISEVLSSIESTGNETKHAVMSIASDHRFAKIERWLSPPDCSTNANLARKRRHPGTGAWLLNSPVFQEWKLGTRQHLWLYGLAGCGKTILITTILDHLLQLDTYTTLAFFFDFNDARKQKLEDLLRSLAIQLYHTGNEAARRLDSLFTSHDDGRRQPDTNALSACVDTMIQIAGKVFVIIDALDECTAREELVQWLKHLASRKAQLIVTGRPEIEFQSAIPQSFDKLNCVQLDKNVVNGDIRSYVEATLEQKPDFVDKKLSPSILEEIRDKIGDGADGMFRWAACQLESLARCLSPKAIKIALRALPRDLNETYYRMLKNIPAEYKSSAIRLLQFLVYTKRPLTLAE…	gi|590025123|gb|EXK26981.1|hypothetical protein FOMG_16421 [Fusarium oxysporum f. sp. melonis 26406]	EXK26981	0	97.3301	1628.99	824	802		catalytic activity;nucleoside metabolic process	Molecular Function;Biological Process	Uncharacterised protein family UPF0220;Ankyrin repeat-containing domain;Ankyrin repeat-containing domain;Ankyrin repeat-containing domain;Ankyrin repeat-containing domain superfamily;Ankyrin repeat-containing domain superfamily;Ankyrin repeat-containing domain superfamily;Ankyrin repeat-containing domain superfamily;P-loop containing nucleoside triphosphate hydrolase;Nucleoside phosphorylase supe…	FAMILY;DOMAIN;DOMAIN;DOMAIN;HOMOLOGOUS_SUPERFAMILY;HOMOLOGOUS_SUPERFAMILY;HOMOLOGOUS_SUPERFAMILY;HOMOLOGOUS_SUPERFAMILY;HOMOLOGOUS_SUPERFAMILY;HOMOLOGOUS_SUPERFAMILY;HOMOLOGOUS_SUPERFAMILY	;;;;;;;;;Biological Process/Molecular Function;	;;;;;;;;;nucleoside metabolic process/catalytic activity;	PF05729 (PFAM);PF12796 (PFAM);G3DSA:3.40.50.1580 (GENE3D);PF13637 (PFAM);G3DSA:1.25.40.20 (GENE3D);G3DSA:3.40.50.300 (GENE3D);G3DSA:1.20.120.660 (GENE3D);G3DSA:1.25.40.20 (GENE3D);SSF52540 (SUPERFAMILY);SSF53167 (SUPERFAMILY);SSF48403 (SUPERFAMILY)
g436.t1	serine/threonine protein kinase	314	MAPQLIEDGKIQIIGQTANSVVYAVEDESNTGLARDSPFVLKGGTVWYKGQQALGPGKDIAESDESIKKEASIYKALGQHDHILRCFGPEIDVLDGQDSIPKAWALRLERSPFGSLRDTITDTYENPPSQLIRLHLAHQFSEGVAHLHRSGIIWGDLSTRNAFLFDDWRLKLGDFADSDQVDVYPNDWYGCEDRYCPPGSNNPQQHSVGTMRRELFALGSAIYEVLEWKVPYGSNTEVLDVDVAKALSNGKWPDLSHDNPAKAIIQKLWGYSYESSTEVLHDLQTLFLSYKQQLSLQNKSQKSWRSILPYCIIL	gi|587732858|gb|EXA30574.1|serine/threonine protein kinase [Fusarium oxysporum f. sp. pisi HDV247]	EXA30574	0	100	649.818	314	314		protein kinase activity;ATP binding;protein phosphorylation	Molecular Function;Molecular Function;Biological Process	Protein kinase domain;Protein kinase domain;Protein kinase domain;Protein kinase-like domain superfamily	DOMAIN;DOMAIN;DOMAIN;HOMOLOGOUS_SUPERFAMILY	Molecular Function/Molecular Function/Biological Process;;;	ATP binding/protein kinase activity/protein phosphorylation;;;	PF00069 (PFAM);G3DSA:1.10.510.10 (GENE3D);G3DSA:3.30.200.20 (GENE3D);SSF56112 (SUPERFAMILY)
g437.t1	hypothetical protein FOXG_15586	618	MDTDKPLHDLFHILGFFFISVAKIQHPAIRSYVEISDACKIIAQDVPEAVRNKLHRLGTEVQAEFRKVPYEQISPDHSCPPDTTTATIVQHGSPNGPDEQQVEHDSPTRTFQPSKQTLAAGAEFSRSQSSRKEKSPREGSSTGTKCSPEDNEQPFLIADLKSWAQSPKPFLSSGTISIDDLAVFDYIQALEKSSQMTKIARRFALLQLWVSKEVWRPLPPQEFKKRLGTASGARFNRWLREGRTLFLLKAHIALSAELKADLHTNAEPNINKESYNNIELLLQSQHTEEAKKIVSCFDVKELELPRSCEDCVTNSKLYRDAASSISKYLEELHIKRLFGDQTQLRHRLEVRENDRPAKRRRRSYEIPRESPSNLIVIPYRFDRGPMHSGNRGLPYAMES…	gi|1070363128|ref|XP_018255903.1|hypothetical protein FOXG_15586 [Fusarium oxysporum f. sp. lycopersici 4287]gi|1070363490|ref|XP_018256412.1|hypothetical protein FOXG_16045 [Fusarium oxysporum f. sp. lycopersici 4287]gi|902746291|gb|KNB17858.1|hypothetical protein FOXG_15586 [Fusarium oxysporum f. sp. lycopersici 4287]gi|902746800|gb|KNB18367.1|hypothetical protein FOXG_16045 [Fusarium oxysporum…	XP_018255903, XP_018256412, KNB17858, KNB18367	0	85.9712	901.738	556	478				Mss4-like superfamily;Mss4-like superfamily	HOMOLOGOUS_SUPERFAMILY;HOMOLOGOUS_SUPERFAMILY	;	;	mobidb-lite (MOBIDB_LITE);mobidb-lite (MOBIDB_LITE)
g438.t1	hypothetical protein FOXG_22076	84	MEKPLKLSINIAKEFRFTTEKRQAHDFGYYWTVEVATPTETPSSVTRVLRDIFVAIRAWFLKLRGLARFKLVFDEEKQGLLEGG	gi|1070363130|ref|XP_018255904.1|hypothetical protein FOXG_22076 [Fusarium oxysporum f. sp. lycopersici 4287]gi|1070363674|ref|XP_018256413.1|hypothetical protein FOXG_22209 [Fusarium oxysporum f. sp. lycopersici 4287]gi|902746292|gb|KNB17859.1|hypothetical protein FOXG_22076 [Fusarium oxysporum f. sp. lycopersici 4287]gi|902746801|gb|KNB18368.1|hypothetical protein FOXG_22209 [Fusarium oxysporum…	XP_018255904, XP_018256413, KNB17859, KNB18368	1.37e-51	94.0476	162.155	84	79
g439.t1	hypothetical protein FOXB_14453	222	HGATGTARQNCGFHEPLVKLKKVDNTAAADLEFNYLTAVPTKDNLVNQIIWKDNALVLFLSTVFTGVERVDRKRKRPTTDQPSARPIKRFFGAEPVKVISIPSIAAIYNSDRNSLVWSGMGGQTKAIDKGAASLRVPHFLRFSLVQIPPVSAPLRARILPHSCTARSSNPYIRLLARARVGWANWALGSWVMALPGAHEFAAEQEAVYSAKRQKEQSIVIKL	gi|342872731|gb|EGU75036.1|hypothetical protein FOXB_14453 [Fusarium oxysporum Fo5176]	EGU75036	7.89e-126	98.8701	360.147	177	175
g440.t1	hypothetical protein FOTG_06907	608	SVTSASSAGRSLRHQAVRNREDYIHSLDAANHYSKRQRSRQRSHSRIRDASRSRPGSRERTARSREPPEGRGRVSARNWPKAKRSLTSPIPMSPEELLNLSTPRHGQVAEPNAVRKVSGSTVKPESRNSSQGSHRRSPEGRSRPLPLTLRGRSQGRENSAQRPSSPLPLSATIHHYQSCEDEQGYRAAMAIQEEFRNKHSRSGSRGLGSPALSKEDTSEHQRRANSEVANFDGSISVHGRAASTEHAGVLKQMKDERQRKKEQTARELEERRKSLARRAQTPSIPHPNEFSPALAITVETAEPKPLPDDIPPRSATEPPQRSMYARSGPVIGIPATRKAMRLIIEGNHDQSGSTPRPDVPSSPAGFSQRYSPETSPQQSLQREEPVAEPILTLLPSTVY…	gi|591497157|gb|EXM26639.1|hypothetical protein FOTG_06907 [Fusarium oxysporum f. sp. vasinfectum 25433]gi|591497158|gb|EXM26640.1|hypothetical protein FOTG_06907 [Fusarium oxysporum f. sp. vasinfectum 25433]gi|591497159|gb|EXM26641.1|hypothetical protein FOTG_06907 [Fusarium oxysporum f. sp. vasinfectum 25433]gi|591497160|gb|EXM26642.1|hypothetical protein FOTG_06907 [Fusarium oxysporum f. sp. v…	EXM26639, EXM26640, EXM26641, EXM26642, EXM26643	0	91.7355	972.615	605	555		transcription coregulator activity;transcription factor binding;regulation of nucleic acid-templated transcription	Molecular Function;Molecular Function;Biological Process	P-loop containing nucleoside triphosphate hydrolase;P-loop containing nucleoside triphosphate hydrolase;P-loop containing nucleoside triphosphate hydrolase;P-loop containing nucleoside triphosphate hydrolase;P-loop containing nucleoside triphosphate hydrolase	HOMOLOGOUS_SUPERFAMILY;HOMOLOGOUS_SUPERFAMILY;HOMOLOGOUS_SUPERFAMILY;HOMOLOGOUS_SUPERFAMILY;HOMOLOGOUS_SUPERFAMILY	;;;;	;;;;	mobidb-lite (MOBIDB_LITE);mobidb-lite (MOBIDB_LITE);mobidb-lite (MOBIDB_LITE);mobidb-lite (MOBIDB_LITE);mobidb-lite (MOBIDB_LITE)
g441.t1	related to zinc finger protein odd-paired-like (opl)	362	MHFESDCRFGMDPIFSQYSLALSCPSTTTSSSSTSSTYCPFTPTSRRLTSHEFGNMDFDGHCNSVSHRAELTPPSSTMGKSMLGPVKPEPEHISFSDSLPNTPMKQEQLSFEYEHTMEINMAQHGPMGSLTPSNSFGMSSYSADAAMVPASFMMTPTQRIFGSEAAETGLPWSCANGSPLSFFPERQLSRDFDTFDMDCDSQSPLGYHLNDRSSPNRMYAQRKLMMYEIQQKSAGLQRAQIQSSRKGSIKHNSAQVDVVRRAMCKCDYPGCHKAFRRNEHLKRHKQTFHGEGPNRFSCEFCGKDQFNRQDNLNNHRKLHARPNSRNRGVEFIPAAVPVIEQEERSRKRRAPSKSKIAEKRGS	gi|590048911|gb|EXK76435.1|hypothetical protein FOQG_18826 [Fusarium oxysporum f. sp. raphani 54005]	EXK76435	0	100	733.021	352	352		nucleic acid binding	Molecular Function	Glycosyl hydrolase, five-bladed beta-propellor domain superfamily;Glycosyl hydrolase, five-bladed beta-propellor domain superfamily;Zinc finger, RING/FYVE/PHD-type;Zinc finger, RING/FYVE/PHD-type;Zinc finger, RING/FYVE/PHD-type;Zinc finger C2H2 superfamily	HOMOLOGOUS_SUPERFAMILY;HOMOLOGOUS_SUPERFAMILY;HOMOLOGOUS_SUPERFAMILY;HOMOLOGOUS_SUPERFAMILY;HOMOLOGOUS_SUPERFAMILY;HOMOLOGOUS_SUPERFAMILY	;;;;;	;;;;;	G3DSA:3.30.160.60 (GENE3D);G3DSA:3.30.160.60 (GENE3D);G3DSA:3.30.40.10 (GENE3D);PF00096 (PFAM);mobidb-lite (MOBIDB_LITE);SSF57667 (SUPERFAMILY)
g442.t1	hypothetical protein FOXB_17545	709	MDPAGRWSDEERRTAQLFSIWGEPIREGCPLFPGRSKDDLLSVLRENFVMCSTCYGTFDSTASLTSHETRDGSCEGLPLCATCSSSVDHDLCGTKEQPLDTGDLEAVDDYYKMYFGHMPKNRLEQLKNQWSNVTKQDGPFARLELTDDQHERNVTTVTGILNQACYTELEAMFASAEKLNLGKAWGAMFKSLRTVVEMVAQWKTEQRNRRTIMVNIFMFEPHTYKIEHKYHFEDQSLHHNTDEGEYDQLFRAVSLFRMGIPQQLVKKYLKKVPRSFLSTDFRMCARCKYATTDASQFLTHNLGSHPRKNPDIWSCPVCKSQVDLSNESHECKGYLQSVEFGTQEFFMTYRLKFLKLELHELFHLCNSWINCALYLMHGEPKSLFDGLQVKNATKLDRSF…	gi|342865923|gb|EGU71946.1|hypothetical protein FOXB_17545 [Fusarium oxysporum Fo5176]	EGU71946	2.91e-92	96.3415	291.582	164	158				NAD(P)-binding domain superfamily	HOMOLOGOUS_SUPERFAMILY			mobidb-lite (MOBIDB_LITE)
g443.t1	hypothetical protein FOQG_16335	254	MSSVTLISELSMPLSLHPPSTISYESSNADHDSDEQPSYDTATTIDSEIQSDDGNLGPKTTTPADNSIPSMPSRLEHHRSRMALVRQLYQNIQHRMVVPETNPIYICLQLLGPAVVLLCELQQALGVESSNPLGESIAGTVGGYKESIATMEGMIDASFTVEIDIIGSLSLEGFADRLGVCEVYIIHDLIFGDIGLLEIMRNLRMHCRDSGHVQSLPTTLRYAAATIYADFFECCIEVLDERLEVSIPVDHSLQ	gi|590051494|gb|EXK79018.1|hypothetical protein FOQG_16335 [Fusarium oxysporum f. sp. raphani 54005]	EXK79018	0	100	518.079	254	254				Pseudouridine synthase, catalytic domain superfamily	HOMOLOGOUS_SUPERFAMILY			mobidb-lite (MOBIDB_LITE)
g444.t1	insulysin	100	MPHAQHNDEDTNTAASDSSITTTSMPVTLVTDSLEKPSLDDRDYRVIRLGNELEALLVHDPETDKASAALDVNVGNFSDESDIPGMAHAVEHWTNISARQ	gi|590022728|gb|EXK24586.1|insulysin [Fusarium oxysporum f. sp. melonis 26406]	EXK24586	2.75e-56	94	183.726	100	94		catalytic activity;metal ion binding	Molecular Function;Molecular Function	Peptidase M16, N-terminal;Peptidase M16, N-terminal;Peptidase M16, N-terminal;Metalloenzyme, LuxS/M16 peptidase-like	DOMAIN;DOMAIN;DOMAIN;HOMOLOGOUS_SUPERFAMILY	;;;Molecular Function/Molecular Function	;;;catalytic activity/metal ion binding	PF00675 (PFAM);G3DSA:3.30.830.10 (GENE3D);mobidb-lite (MOBIDB_LITE);SSF63411 (SUPERFAMILY)
g445.t1	PHB depolymerase family esterase	253	NVDQRSQQHIDGTPNLYPEADDPVALGQEPCEKLRFAVAKLEMDSTFGISVKTAPEAVGPGDPLKQSNMGTLAAKPPVIVGIHWCGGSAQAYYQDSWWASYAETYGFIVIYPQTPYTRDNCWDVTSKATLTHNCSGSSNSNANMVKFTLKEYSGDASRVFATGISSGAMMTNFMAATYPDIFAAGIAYAGVPAGCFMSQDDVPATWNSTCADGQSIYTQTRWANVVKNMYPGYTGPRPKMQVHRGSADEVLDA	gi|590023178|gb|EXK25036.1|hypothetical protein FOMG_18278 [Fusarium oxysporum f. sp. melonis 26406]	EXK25036	1.92e-151	94.1441	426.787	222	209		extracellular region;carbohydrate metabolic process;hydrolase activity;cellulose binding	Cellular Component;Biological Process;Molecular Function;Molecular Function	Esterase, PHB depolymerase;Alpha/Beta hydrolase fold;Alpha/Beta hydrolase fold;Alpha/Beta hydrolase fold;Alpha/Beta hydrolase fold	FAMILY;HOMOLOGOUS_SUPERFAMILY;HOMOLOGOUS_SUPERFAMILY;HOMOLOGOUS_SUPERFAMILY;HOMOLOGOUS_SUPERFAMILY	Molecular Function/Cellular Component;;;;	hydrolase activity/extracellular region;;;;	PF10503 (PFAM);G3DSA:3.40.50.1820 (GENE3D);mobidb-lite (MOBIDB_LITE);SSF53474 (SUPERFAMILY);SSF53474 (SUPERFAMILY)
g446.t1	related to hydrolases of the alpha/beta superfamily	303	MATLQRDVRFRTVDGVTLRGLFFAPIGDEPRSCIIMTHGFAGLKEQFLPDFAERFRDAGYAVLIYDHRNWGSSDGLPRNETDPTRQALDYSDAFDYVASLPEVDSTKIVFWGSSMGGGIVILAAAFDKRIAAVVVQVPFVSGESIGPFLQTYFPAMYADWKSIKSGHPPAMTKVLPETPESAERGDSGALMGKPDVAPYLKQLARRKQSWAKDVTLQSVFNISIFEPRAFIHRISPTPLLMVVAEKDATVTTSSQLEAFASAGEPKTLAVIKDSEHFDLYFDNEFEENISTQLDFIGTVCNKP	gi|1168069728|gb|OQD71752.1|hypothetical protein PENPOL_c001G05848 [Penicillium polonicum]	OQD71752	0	95.3488	536.184	301	287		integral component of membrane	Cellular Component	Serine aminopeptidase, S33;Alpha/Beta hydrolase fold;Alpha/Beta hydrolase fold	DOMAIN;HOMOLOGOUS_SUPERFAMILY;HOMOLOGOUS_SUPERFAMILY	;;	;;	PF12146 (PFAM);G3DSA:3.40.50.1820 (GENE3D);SSF53474 (SUPERFAMILY)
g447.t1	short chain dehydrogenase/reductase family	277	MAYALAMNGASKVFIIGRREEHLRETAVSAIGGSIIPIVGDVTSRESLQAAYGSIASQTDHVDLLVANSGTTGRPLKSPEPRPDGSLPYFSELRDHLWSISMEEFTNVSHVNVTGAFYTILAFLPMLKAANRKRSAPEQSTVSPPRPQIIITSSILGFSRFAPATENIAYHLSKAAVNHMVKLLATNLVQDEIRVNGIAPGVYYTDMTLLFYESLGVQGKGIVDGSFSRDLIPITRSGGEEDMAGVILYMAGAAGGYLNGSIIVSDGGSLCVFPSTY	gi|1070317664|ref|XP_018255746.1|3-oxoacyl-[acyl-carrier protein] reductase [Fusarium oxysporum f. sp. lycopersici 4287]gi|902746134|gb|KNB17701.1|3-oxoacyl-[acyl-carrier protein] reductase [Fusarium oxysporum f. sp. lycopersici 4287]	XP_018255746, KNB17701	5.22e-174	91.6968	487.263	277	254		thiol-dependent ubiquitin-specific protease activity;intracellular;ubiquitin-dependent protein catabolic process;integral component of membrane;oxidoreductase activity, acting on the CH-OH group of donors, NAD or NADP as acceptor	Molecular Function;Cellular Component;Biological Process;Cellular Component;Molecular Function	Ankyrin repeat-containing domain superfamily;Ankyrin repeat-containing domain superfamily;NAD(P)-binding domain superfamily	HOMOLOGOUS_SUPERFAMILY;HOMOLOGOUS_SUPERFAMILY;HOMOLOGOUS_SUPERFAMILY	;;	;;	G3DSA:3.40.50.720 (GENE3D);PF13561 (PFAM);SSF51735 (SUPERFAMILY)
g448.t1	transposase	381	MEGQGINGLVIGSSQENPNTVPVKTINARTWTSIVECISALGVALNPLVIFKAKSIQEQWFKKDFLAKHPGWHVTFSENGWTSNDIAVEWLGKVFLPQTQPEDPADGRLLIVDGHGSHTSDEFMTMCYLNNVHLLFFPAHTSHVLQPLDLGCFSSLKTAYRRLIGEHTALTDATKVGKANFLEFYAKAREIGLRKENVQSGWKATGLYPKSVAKPLNSRWVVVAKRPAIPLRVTSDISTPKRGGDVVKLFAEKSGSPTSRLSIRKAAAALDKVAMEVILRDREIERLRVQLAQAKPTKRRKIVQDPNERFASLAQILAQANQEPQQRVRKARNAVQEVIIVEGESSSESEEEPALARRSARNRRPTKCNIERDSSADEESD	gi|1040023451|gb|OBS16283.1|hypothetical protein FPOA_27644 [Fusarium poae]	OBS16283	0	97.3753	752.666	381	371		DNA binding;ATP binding;amino sugar metabolic process;peptidoglycan turnover;kinase activity;phosphorylation;phosphotransferase activity, alcohol group as acceptor	Molecular Function;Molecular Function;Biological Process;Biological Process;Molecular Function;Biological Process;Molecular Function	DDE superfamily endonuclease domain;DDE superfamily endonuclease domain	DOMAIN;DOMAIN	Molecular Function;	nucleic acid binding;	PF03184 (PFAM);mobidb-lite (MOBIDB_LITE)
g449.t1	hypothetical protein FOYG_17154	222	TLQFIQDASRYRACYAEIVEDKKIPWEHLRRHYDYLQELWEDLLGTYILPNGDREVNLPCEVRTRLLGLRSSSLPPHPSELDHAIQIVLELMEDSILPGFLKSYESLDQSRGGVVGGWRGLLGRVLRRVSTPTSEGDHEDSVSRSSGSREEDEDTHCTRRRFLEAALASPRRHLLRPLEELLDHTVCSVRCMRWFKEPPEKDGAADTEIGTKDREVGAKLLE	gi|587657271|gb|EWY79668.1|hypothetical protein FOYG_17154 [Fusarium oxysporum FOSC 3-a]	EWY79668	3.45e-142	96.4126	403.675	223	215				RGS domain;RGS domain;RGS domain;RGS domain;RGS domain superfamily	DOMAIN;DOMAIN;DOMAIN;DOMAIN;HOMOLOGOUS_SUPERFAMILY	;;;;	;;;;	PF00615 (PFAM);G3DSA:1.10.167.10 (GENE3D);mobidb-lite (MOBIDB_LITE);mobidb-lite (MOBIDB_LITE);SSF48097 (SUPERFAMILY)
g450.t1	hypothetical protein FOYG_17156	207	MDSGSFATTSIWMARTRWQDIYKGGRRDILRASTRLPDRRALAIDCFLGQGNQESDPDTLQTIWEHKVWQLFDWSRGSWPIVPGGSEIGEATDETSVRSEHQLLQEEIIPVNASQYKGFGSEQGEEEAYSDDEDEDTDSVFSYDEVDRDNSEFGDSQAEADGSYHANYPIMRDESNMAMFMEFLELSYQLCLTISTDWLTRLSTTMT	gi|587657273|gb|EWY79670.1|hypothetical protein FOYG_17156 [Fusarium oxysporum FOSC 3-a]	EWY79670	1.41e-72	92.029	245.358	138	127		nucleic acid binding;ATP binding	Molecular Function;Molecular Function	P-loop containing nucleoside triphosphate hydrolase	HOMOLOGOUS_SUPERFAMILY			mobidb-lite (MOBIDB_LITE)
g451.t1	ankyrin repeat domain containing protein	225	MSLLHLPDDLLCLIAENLESETNILMFLRAHSRLRNVLNSYLYRYNVKQSGSSALLWFAKHGQLKEAEILLSKGANSQVASDTFSMALLLAAEEGHKQMVKLLLDNGADVNAQGGELYSTALREAFAGELYGTALQAAAFKDHEHIVKLLLDEGADVNVQGGELYGTALQGASAGGHEPIVKLLLDNGADVNAQGGELYGTALQGASAEGHKHIVKLLLDKGADV	gi|1070326470|ref|XP_018255051.1|hypothetical protein FOXG_14991 [Fusarium oxysporum f. sp. lycopersici 4287]gi|902745439|gb|KNB17006.1|hypothetical protein FOXG_14991 [Fusarium oxysporum f. sp. lycopersici 4287]	XP_018255051, KNB17006	1.33e-115	88.6792	346.665	212	188				Ankyrin repeat-containing domain;Ankyrin repeat-containing domain superfamily;Ankyrin repeat-containing domain superfamily;Ankyrin repeat-containing domain superfamily	DOMAIN;HOMOLOGOUS_SUPERFAMILY;HOMOLOGOUS_SUPERFAMILY;HOMOLOGOUS_SUPERFAMILY	;;;	;;;	PF12796 (PFAM);G3DSA:1.25.40.20 (GENE3D);G3DSA:1.25.40.20 (GENE3D);SSF48403 (SUPERFAMILY)
g452.t1	isoflavone reductase family protein	296	MKVAIVGATGVTGTSIVDALLSAKEDVFEITALVKLASLDKPGVHSLKAKGVVIVATDLGGSETELSKQLQGQDVVIAAISPAATLDQIPLANAAKLVGVKRFVPCFFAPVAAPKDVVDLRDMKEDVLNHIKKIHLPYTVVDIGWWFQITLPRLPSGRIDFAYSGMADAIPGDGAKPSAFSDNRDVGKYVARAIVDPRTLNQQVFFFSEMLTLNQVYDLLERLSGESIPRKYISEEEILAKVAQAGSTCLELGDQGFVMKAVYQYWHSWGIRGDNTVEYAQYLGYLLGNDLYPELR	gi|1020436961|gb|KZL72629.1|isoflavone reductase family protein [Colletotrichum tofieldiae]	KZL72629	5.25e-128	78.3784	372.859	296	232				Rhomboid-like superfamily;NmrA-like domain;NmrA-like domain;NAD(P)-binding domain superfamily	HOMOLOGOUS_SUPERFAMILY;DOMAIN;DOMAIN;HOMOLOGOUS_SUPERFAMILY	;;;	;;;	G3DSA:3.40.50.720 (GENE3D);PF05368 (PFAM);G3DSA:3.90.25.10 (GENE3D);SSF51735 (SUPERFAMILY)
g453.t1	glutathione-dependent formaldehyde-activating GFA	139	MSVTGGCACDAVRYTAEIVDSGVKAVCHCLNCQKRTASAFSVNVIIPRKSFKITQGTTKYHTYIADSKKPYHTHFCGDCGSALYGEPEAFPDTVSIKAGSLDEAFTNLGTIDAEAFTVRRKDYLKPLEEVKQVEGMISP	gi|1020436981|gb|KZL72649.1|DUF636 domain protein (glutathione-dependent formaldehyde-activating enzyme) [Colletotrichum tofieldiae]	KZL72649	9.74e-61	79.3893	189.504	131	104		metabolic process;carbon-sulfur lyase activity	Biological Process;Molecular Function	Glutathione-dependent formaldehyde-activating enzyme/centromere protein V;Glutathione-dependent formaldehyde-activating enzyme/centromere protein V;Mss4-like superfamily	DOMAIN;DOMAIN;HOMOLOGOUS_SUPERFAMILY	Biological Process/Molecular Function;;	metabolic process/carbon-sulfur lyase activity;;	PF04828 (PFAM);G3DSA:3.90.1590.10 (GENE3D);SSF51316 (SUPERFAMILY)
g454.t1	hypothetical protein FOMG_19108	343	MSTASPMSRNHTTYQPTPSPIGAGLFFKEAVDVSPVPTEVGVRSSYIALPTQPSEFKNLGGSGMLQNILPSAMGDRKWNRWPHTRRQSQANEALFESSTSGQAAESPKPRKRGRKPKKQPKEQKVAGQQEALDDDDLPKDPLRRQRSRIAANKCRLRKRDEALALASREEAMEDQNRYLMMCFDSLKVEIYQLKTELLRHTECNCVLIQNYIANEAQKCVERGAACSTAFDIYGNSLSLCDGSPSGAITAEELNMYSLNGGCFPSTPRTSSQQGSSTSEITGVMFDMMGLGPFQTATMPPDSMALTHPVLPLSFTEYGPGLSVYEGPRELQAGEVAWDTYLHF	gi|590022296|gb|EXK24154.1|hypothetical protein FOMG_19108 [Fusarium oxysporum f. sp. melonis 26406]	EXK24154	0	100	706.442	337	337		DNA binding;DNA-binding transcription factor activity;regulation of transcription by RNA polymerase II	Molecular Function;Molecular Function;Biological Process	Basic-leucine zipper domain;Basic-leucine zipper domain;Basic-leucine zipper domain;Basic-leucine zipper domain;Basic-leucine zipper domain	DOMAIN;DOMAIN;DOMAIN;DOMAIN;DOMAIN	Molecular Function/Biological Process;;;;	DNA-binding transcription factor activity/regulation of transcription, DNA-templated;;;;	PF00170 (PFAM);G3DSA:1.20.5.170 (GENE3D);mobidb-lite (MOBIDB_LITE);mobidb-lite (MOBIDB_LITE);SSF57959 (SUPERFAMILY)
g455.t1	cytochrome p450 3a13	443	MAVVSKLLGFPSLTLAAVVESVFAIKLFPNYDSTQSHLAAAYLSPAYRALIVKDKPAGDLFLELAKQYPEEDLITLNSFRDQICIMNPQLLADLLVYNCYNFAKPKRISSFLRHILGDGLIIVEGDQHKFLRRNTMLAFHFRHIKELYPMMWAKGETLAKALNQDMAASRSSVVELNGWASKVTLDIIGIAGLGHKFDAVEKRKDPLADICEQLLELDREKLIFAMISLAIGLPIVRLIPWKMNGLFEYLTGSLNELCFSMLKEKKAAIMEKQDNHFDVLSLLIKSNNFSDEAIKDQLLTLLAAGHETTASSLTWACYLLTKHPEIQAKLREEIREALPEDLNNDRAVDLAGILEQLPYLNGIMYETLRLYPTVPMTIRHAVHDTRIGGQFIPEGTDII…	gi|590022295|gb|EXK24153.1|hypothetical protein FOMG_19107 [Fusarium oxysporum f. sp. melonis 26406]	EXK24153	0	100	915.22	443	443		monooxygenase activity;iron ion binding;integral component of membrane;oxidoreductase activity, acting on paired donors, with incorporation or reduction of molecular oxygen;heme binding;oxidation-reduction process	Molecular Function;Molecular Function;Cellular Component;Molecular Function;Molecular Function;Biological Process	Cytochrome P450 superfamily;Cytochrome P450;Cytochrome P450 superfamily	HOMOLOGOUS_SUPERFAMILY;FAMILY;HOMOLOGOUS_SUPERFAMILY	Molecular Function/Molecular Function/Molecular Function/Biological Process;Molecular Function/Biological Process/Molecular Function/Molecular Function;Molecular Function/Molecular Function/Molecular Function/Biological Process	heme binding/oxidoreductase activity, acting on paired donors, with incorporation or reduction of molecular oxygen/iron ion binding/oxidation-reduction process;iron ion binding/oxidation-reduction process/heme binding/oxidoreductase activity, acting on paired donors, with incorporation or reduction of molecular oxygen;heme binding/oxidoreductase activity, acting on paired donors, with incorporati…	G3DSA:1.10.630.10 (GENE3D);PF00067 (PFAM);SSF48264 (SUPERFAMILY)
g456.t1	hypothetical protein FOVG_19641	523	MIFRELFCVAAAALADRLRTDLTSTGVLWDEILPTGANGRRPPAQQQKPGQGTSVLEAIEVGDDKYGSLDMTEKGINVRQQNYGRGSLMFLISRADSDRDAERFVSAGYRFAELHQVSAIIRSSMHIKSHDFETKLRDMSTYTSEKNQLLPGVHIGFFAIRARVSSGFEVLARKGARNLLPSMALPLKTLESWQVHFLMQFTNMSVSRILQGFNNDDASQRSTREAEFAGQLLDTIKALREWMQEPLFEDAILTSSTVHVPCRGDEGRSGATMIALRLVIPIHSVLSSPKCEFVPLSFFKLHQVLPQFNQDFTQAIHLEFGHIPKTTDHRQESQDGTIGLSSNMWPFGQSHTLVWARRKAKSVSAVLSCRRLPSPDSAQSRSTSTINLCPPGSVNRMRS…	gi|587731064|gb|EXA28780.1|hypothetical protein FOVG_19641 [Fusarium oxysporum f. sp. pisi HDV247]	EXA28780	0	96.7495	1019.99	523	506		integral component of membrane	Cellular Component	Pseudouridine synthase, catalytic domain superfamily	HOMOLOGOUS_SUPERFAMILY			mobidb-lite (MOBIDB_LITE)
g457.t1	hypothetical protein FOTG_18445	88	YTSNLAALIYTQRLLFLEYALPARAYLSLGITQRPRTGQVARLQDVRQKYTVLGSQSPFEELFSLLAYGKAIASSETPTVPITPRIRS	gi|591482816|gb|EXM13093.1|hypothetical protein FOTG_18445 [Fusarium oxysporum f. sp. vasinfectum 25433]	EXM13093	1.5e-44	100	157.147	78	78		nucleic acid binding;integral component of membrane;oxidoreductase activity, acting on CH-OH group of donors;oxidation-reduction process	Molecular Function;Cellular Component;Molecular Function;Biological Process
g458.t1	hypothetical protein FOVG_18519	268	MPQLFLQSRAVTVSLAVLPALVSIVVLLRFSRNVSNHTSKIQGRIPPDDLAVDARDKRSIEPPQKPYSLPPELNSEDSEWVVAYERVVSQQIPTLALKLPVTIGTNIDIIEHPSPLMTAYSRATQLAFASTPQAFLMRLFTRDAQARRTFGSDWIQRLAFSRGDVVNGAYKVTYHGPGKVPGSERIELMIEAPPSYEGYVPRGLILSEVVFSDEHIVTFVNETWMWRRRDEVPTLVETPFGSWFHSLVASWLVINGVRSVMFGSLQRS	gi|587732325|gb|EXA30041.1|hypothetical protein FOVG_18519 [Fusarium oxysporum f. sp. pisi HDV247]	EXA30041	0	99.2537	540.421	268	266		integral component of membrane	Cellular Component
g459.t1	hypothetical protein FOC4_g10004966	544	MASSSTNPPAASDPFDLGIHTPANLNQGARAILLRNSPAVVNSPIGVSPGPERTAQTPSSPLNPATFATATEGAERTNPPLIFEQQPISIIESANELARERVEEYNAKLMVFQAFCAKFEEAAQQFTNGPQRRFAQRFADSFLDSWKRELSGDTPASKPTYSSVAASHPSDRARPTQQHQQQQHRQSDPPHRQGQQTTVAPPRQDLRVFVRIGAGAPARDHSSYAIRTLIQEKLGTVSDKIRQVFQVRSGLAVLTADSETRDFLVEKQAEWAAELGATAVETNKEWHTYVVSDFPRRLTYFRGNEVDSDSVVSDEIEIQTGLKPVDIRTGRQFSDNPLTKTLLVSFLKPTKKRFWSLFGSRAARLIDKTDVPKQCETCWGYHFARNCHRQPVCQRCGKT…	gi|475671595|gb|EMT68874.1|hypothetical protein FOC4_g10004966 [Fusarium oxysporum f. sp. cubense race 4]	EMT68874	0	97.2426	1055.43	544	529		nucleic acid binding;RNA-DNA hybrid ribonuclease activity;zinc ion binding;RNA phosphodiester bond hydrolysis, endonucleolytic	Molecular Function;Molecular Function;Molecular Function;Biological Process	Zinc finger, CCHC-type superfamily;Zinc finger, CCHC-type superfamily;Zinc finger, CCHC-type superfamily;Zinc finger, CCHC-type superfamily;Zinc finger, CCHC-type superfamily	HOMOLOGOUS_SUPERFAMILY;HOMOLOGOUS_SUPERFAMILY;HOMOLOGOUS_SUPERFAMILY;HOMOLOGOUS_SUPERFAMILY;HOMOLOGOUS_SUPERFAMILY	Molecular Function/Molecular Function;Molecular Function/Molecular Function;;;	zinc ion binding/nucleic acid binding;zinc ion binding/nucleic acid binding;;;	G3DSA:4.10.60.10 (GENE3D);G3DSA:4.10.60.10 (GENE3D);mobidb-lite (MOBIDB_LITE);mobidb-lite (MOBIDB_LITE);mobidb-lite (MOBIDB_LITE)
g460.t1	Reticulocyte-binding protein 2 like protein a	192	MDGSLSVEELTRLLREAEQRAKEERQRAEREQQRAEEAERERQEERQRAEREQQRAEEAXRERQEERQRAEREQQRAEEAERERQEERQRGEEAERERQEERQRAEREQQRAEASEEQTRLTTLDEYIAACHASVFSRFAIETDPKLTSRGSITNPRDKWCPKNLRPWPDFLDQQKLTFGTLYDSFPTESRV	gi|1070361316|ref|XP_018253949.1|hypothetical protein FOXG_14235 [Fusarium oxysporum f. sp. lycopersici 4287]gi|902744337|gb|KNB15904.1|hypothetical protein FOXG_14235 [Fusarium oxysporum f. sp. lycopersici 4287]	XP_018253949, KNB15904	1.28e-89	81.25	284.648	192	156		protein kinase activity;ATP binding;protein phosphorylation	Molecular Function;Molecular Function;Biological Process
g461.t1	Putative ATP-dependent DNA helicase Q1	934	MEPFIHVLELPFVICKVCKLGCVANEIPRHLKQKHPKIAASQIGEITKAVDAIPGLVRRQDELHDFQFPDASNEAIPYLEPPRGGMRGCPTCGYFVSDQRGVQAHYRKEHGWENDWKKGGNIKKKLEQPRETPWIEGAYCQRFFRRRWASSWFQVRKDNESEVQTAINHEPREDAAAKLMRLHQEQVNKFNAAEEDEIKVANEKKEPSAWLERTGWADHLQKFKAKKDLLPLAAPLQEDEPVLQLMCDIFDRLADHAKAAAVPSIVGLAALYQIERKEIHIKPSKPFDNRLEDESWTQYKGYWMTMLRIWHRMDGRQDEDRPPYKLTIRQGDLWDEFVEAAEAVVAGQARQNELTDEKMERLCLDMLIGMLDHQFKQSHYDSIVLSALAIMGISEDGGW…	gi|342874164|gb|EGU76225.1|hypothetical protein FOXB_13264 [Fusarium oxysporum Fo5176]	EGU76225	0	100	1887.85	906	906		nucleic acid binding	Molecular Function	Protein of unknown function DUF3505;Peptidase S8/S53 domain superfamily;Peptidase S8/S53 domain superfamily;Peptidase S8/S53 domain superfamily	FAMILY;HOMOLOGOUS_SUPERFAMILY;HOMOLOGOUS_SUPERFAMILY;HOMOLOGOUS_SUPERFAMILY	;Biological Process/Molecular Function;;	;proteolysis/serine-type endopeptidase activity;;	PF12013 (PFAM);G3DSA:3.40.50.200 (GENE3D);mobidb-lite (MOBIDB_LITE);mobidb-lite (MOBIDB_LITE)
g462.t1	hypothetical protein FOMG_19032	344	MAAVPVFFELSWSILCTICIGNVLLGCLVCGITNWTLLAAVPMSSSAAGAIANGLCYYVYYEKHPPMYTAIASVFADIFWLLQEAGLLFYSYIILKRILRGLRWRVFASLFWTGIAGIIMVRIVIIIFRVRSILAGNNDLLTIINHIHIAYFGLIASLECLSAYFLMVLFTSAKASSAEIARNGGLFQYLARSTEMRVALLALQGVLRAVTHSFKTAGQTAENIATQLDRFFYAVFCLYSMVLYIDLLSSKLKFSGARDYPSTRDRYPHQGSQTGRFTSTQKDNFGQSRSEHVVGVNGGKSKTRNDSTDHIIECGSSQGDGSIKMDDMDLKGNVIKKTVEFRVV	gi|590022374|gb|EXK24232.1|hypothetical protein FOMG_19032 [Fusarium oxysporum f. sp. melonis 26406]	EXK24232	0	99.4186	700.279	344	342		integral component of membrane	Cellular Component	Uncharacterised protein family UPF0220	FAMILY			mobidb-lite (MOBIDB_LITE)
g463.t1	restless-like transposase	269	MPSWVWGFGYDIEDSSGSQRWVCRRCIQNKNPKPRSFAEKGIQNANAHLFKGHGIRAPPDKTKSAAENKAEKLKAKDQRSIAEVMKLDTRLPREQDIANSLVKGFDRKRFQRLLLECIIEENQAFSVREQGRLRQIFEYLNPLVKITDANITRTTIRRKALSAYEMHKDKVVAALKQSCGLIHVSFDGWKSGNRHSLYGIACFFRDENSQPHKLALGVSELRTRHFGHNIAAEILDVLDAYGIQDKIGYFTLDNAESNDKAMEVIGGEL	gi|1040022191|gb|OBS15091.1|hypothetical protein FPOA_14102 [Fusarium poae]	OBS15091	4.39e-179	95.5224	505.753	268	256		signal transduction;protein dimerization activity	Biological Process;Molecular Function	Ribonuclease H-like superfamily	HOMOLOGOUS_SUPERFAMILY			SSF53098 (SUPERFAMILY)
g464.t1	hypothetical protein FOC4_g10000124	89	MKFTASLFAILAATSVLAHGVSPASEGDLNALTSRATEWGKCNGTSCKVNGKNYGCTKGKSGGGDGKACSKLGGSICCPGGRMKGKKCP	gi|475672497|gb|EMT69660.1|hypothetical protein FOC4_g10000124 [Fusarium oxysporum f. sp. cubense race 4]	EMT69660	1.4e-56	100	174.866	89	89
g465.t1	related to heterokaryon incompatibility protein het-6	345	MDEIRDTFRPHRDPRERSLSARRAYVFFKQHCENDMYTEEGGFHQAWFRMIMRSSLYEATLPQDKVFAVLGIIGEMTKEAYDVTEGFPEIDYSKSVSTVFESFQKHTINISQTLASLQIFYDRDAVGQDLPSWAIDLRQNVTRLMLRFGVFHFDMPYTPPPVQAYDEYGLLRLEGARIGIITSTESPWKGGMHREFNSEILGSYTSGVGLESCYSSHDWWMPDNQGNKGIEEVYKILEMRCSYNWAALEPRNNDVIEEYNLAKHHCLVFVLHLVREGDIIIHPSGAEMPFILRPDTEAGRFSFLGPAIIAMGVVRKLKDRDMFTYAFPRRGSGCDVGSPESFVLI	gi|591491910|gb|EXM21527.1|hypothetical protein FOTG_10759 [Fusarium oxysporum f. sp. vasinfectum 25433]	EXM21527	0	99.4203	718.383	345	343
g466.t1	ribonuclease H-like protein	297	KHSTNATLRSCVAASWAVFDKYYQLTDASPAYGAAIILHPSRRVAHIKKNLPKSWHKPVLDGVRKHWKSYYHELPLPTTTPYLRDKIRRLDEYDLLARELDVVSPSMSELDEYDAFTTQPPIVIDCSPLSWWLREEQQQTYPRLSRMAVDILSIPAMSAEPERVFSGARRTISWDRFMGARNDEPRIEATGGMAGGVEKQTNKWPKDVDNDKEYSKNEKLARDLLKMKTMMLMNSATGGFNIGYEQAVVVEGRNCLEPLSEFRQEKPWLHEKDFGVDICGGGHSSGLTTAPSKRSDR	gi|927752831|gb|KPA36951.1|transposase [Fusarium langsethiae]	KPA36951	1.72e-117	95.1351	356.295	185	176		eisosome;protein dimerization activity;eisosome assembly	Cellular Component;Molecular Function;Biological Process	HAT, C-terminal dimerisation domain;HAT, C-terminal dimerisation domain;Ribonuclease H-like superfamily	DOMAIN;DOMAIN;HOMOLOGOUS_SUPERFAMILY	Molecular Function;;	protein dimerization activity;;	PF05699 (PFAM);mobidb-lite (MOBIDB_LITE);SSF53098 (SUPERFAMILY)
g467.t1	hypothetical protein FOMG_18973	104	MVAIIPTVASDETGNHSPPATDLPLGLIFLAIFILAPTCRAISWLLTSHGHPTQDPVAADHETLSSDDSFEPVMLDQIAPARTYRQWKAEMNDVVTIATGFNTW	gi|590022431|gb|EXK24289.1|hypothetical protein FOMG_18973 [Fusarium oxysporum f. sp. melonis 26406]	EXK24289	1.45e-71	100	214.157	104	104		integral component of membrane	Cellular Component	Zn(2)-C6 fungal-type DNA-binding domain superfamily	HOMOLOGOUS_SUPERFAMILY			G3DSA:3.30.60.50 (GENE3D)
g468.t1	hypothetical protein FOMG_18972	144	MAASSASREPKHAPSDASGYLFLYQDEGGGYDDGQRTSAPAVAPRRLNRGSRSMTLLISTVAIIFLVSNIYLGLPPYAFSDSSSGSCPCQPPRVPQYFQTSPELWPGATATGKPAFMAQTRVFEPTAAATFVPNDPLQTSIPIE	gi|590022430|gb|EXK24288.1|hypothetical protein FOMG_18972 [Fusarium oxysporum f. sp. melonis 26406]	EXK24288	1.22e-96	100	296.204	144	144		integral component of membrane	Cellular Component
g469.t1	ATP-dependent DNA helicase PIF1	764	MPRQEPVRVPIDDIRRTLEDLDRQRTQNRARGRQGASQSTVPNSLTCQRAVHRRQELVRVHPDDATLQALLEPRREPVRVPHAEILRMLDHLDRQRAEDRARRRAGETEQVERPTTPNRLYRPPQTFPSSKRHREQGALPAPPPTQLNRSPKRRRRSMGETLPTPPNTQPNHAPKPNRSPKGRRLSMGETLPTPPNTQPNRAPKSPRPMPETVQLQRESINSILQYRESCFRDKEEASATRSWCKEVPLALQVEASKSFYQAFTDEKMLPISHCIACYRKQAPCELTAVQWNGLLTPSLLQATRTLQQCRKCLPLDDDAGVRVCRECRASLEGGKLPKACSVNNMDIGCEHRYPEELDGLSPVEERLIALQAPFGYITKFIVDNKTPSGLSYRKHVKGH…	gi|587731425|gb|EXA29141.1|hypothetical protein FOVG_19318 [Fusarium oxysporum f. sp. pisi HDV247]	EXA29141	0	95.6806	1497.26	764	731		telomere maintenance;DNA helicase activity;ATP binding;DNA repair;DNA recombination;DNA duplex unwinding	Biological Process;Molecular Function;Molecular Function;Biological Process;Biological Process;Biological Process	NAD(P)-binding domain superfamily;NAD(P)-binding domain superfamily;NAD(P)-binding domain superfamily;NAD(P)-binding domain superfamily	HOMOLOGOUS_SUPERFAMILY;HOMOLOGOUS_SUPERFAMILY;HOMOLOGOUS_SUPERFAMILY;HOMOLOGOUS_SUPERFAMILY	;;;	;;;	mobidb-lite (MOBIDB_LITE);mobidb-lite (MOBIDB_LITE);mobidb-lite (MOBIDB_LITE);mobidb-lite (MOBIDB_LITE)
g470.t1	hypothetical protein FOXB_17498	433	MADSVSNLFQERKKVVHSFVRPDQKFNVNIYFNDSIINPYQPVDNATSTDSIIDFVGHLDGITAESPSPLILKPGFPDPDPGLQTIDGVFGNPTTTRTFPIRMALGVEFNCDTSASTYADIVNGKLVNVVLLEHQFSVIPSSKDLKNPGEEIPTKDWLIPYLKGSDGSNVFGDPWNPDDGFFDGLTPTIDVELHDSRPLSSVGGTTTSEGDSISTSLSASAGFFGETPTGTIGTSSSMTQSTSVSFNVPGITVNDRSNRFCVDKEFVMHPNIGEHGEGADAADRNPGRFSFRATAAEIFFIPDDRRGFRSQDAGGIDRYFEISIGAYKLIDMTPTDTILIQSMDQTNAWGYNKSKVPVPSLADFMPAAQVAVAPIELVLILEEGTLEMFDRGHAVVIRV…	gi|342866006|gb|EGU71988.1|hypothetical protein FOXB_17498 [Fusarium oxysporum Fo5176]	EGU71988	2.38e-13	81.8182	71.633	44	36
g471.t1	predicted protein	457	MSVFITSTDGPPHARKPLASQRSAGGDMSITFFVQPGCPSRFASSDQHRVKGLNAETIARIVPEDWFDQWFFMAGRVHPFALTWEVERQDGLEESVDSGLLAYTIPALIVRDQGYQPILPRSLSAADQFPLSSPIVSFTGPVVGPGHALLRKESVPTLDNVQLKCCGFVQLTTFLAPGNPDKIPFRGFHPFQVFVIFPIRANPWASLCKKMAERRDTQFQSNVLLTCTGKVAGLLGHHLMVQPPTLEQDYVFIVVPDSWTFLDKGVSGPGSPTPPPGAATSAVRSSSSNHTPFEEIKAKFTARRPAAPPTPLPASTPTSASTPGESMSSVIPTPSTEYHYLSTSPTPKRPASRVDYTPPAKRPRQPPMSPITIPSSGTHLSAGSSSSQETVDEPEPSCA…	gi|1070326142|ref|XP_018254887.1|hypothetical protein FOXG_14880 [Fusarium oxysporum f. sp. lycopersici 4287]gi|902745275|gb|KNB16842.1|hypothetical protein FOXG_14880 [Fusarium oxysporum f. sp. lycopersici 4287]	XP_018254887, KNB16842	0	90.9457	892.878	497	452				Endonuclease/exonuclease/phosphatase superfamily;Endonuclease/exonuclease/phosphatase superfamily	HOMOLOGOUS_SUPERFAMILY;HOMOLOGOUS_SUPERFAMILY	;	;	mobidb-lite (MOBIDB_LITE);mobidb-lite (MOBIDB_LITE)
g472.t1	chromate transporter	499	MVAELTPSLSVATKLHDKKADEESQKVDSFQPDCSGPASDTHCTEDDQGLENNSNVPKLSYPKLFWFFFYNFGLFAWGGPVAQIALIKERLVVQDKWITLPRFQRVFSVYQILPGPEAAELCMAFILPGFALMLLASYLYTLAGFENKYFNASFRALQPIVAAMILRATHKIADHSVRKHSTRKVDPFLVIAAICTAINGALRINICFLPTPESITTLLGSTLTPLLLHSFISLGLYGIIYTFIARRLWIPAAALFILQYVGYALYVVFRGVPSPVSLALGIAKTPSLINLFVLGLVAGTLSFGGAYTAIPFVQVEAVLMGAWLPQSVFIDGIAIGNILPAPLVIFATFVGFQGAYLDRSIGNAFAGAIIITLGMFFPCFLFTIAGHELLEKLVRNKFL…	gi|1070317454|ref|XP_018255641.1|hypothetical protein FOXG_15093 [Fusarium oxysporum f. sp. lycopersici 4287]gi|1070362486|ref|XP_018254604.1|hypothetical protein FOXG_14389 [Fusarium oxysporum f. sp. lycopersici 4287]gi|902744992|gb|KNB16559.1|hypothetical protein FOXG_14389 [Fusarium oxysporum f. sp. lycopersici 4287]gi|902746029|gb|KNB17596.1|hypothetical protein FOXG_15093 [Fusarium oxysporum…	XP_018255641, XP_018254604, KNB16559, KNB17596	0	91.5464	873.233	485	444		chromate transmembrane transporter activity;chromate transport;integral component of membrane	Molecular Function;Biological Process;Cellular Component	Chromate transporter;Chromate transporter	FAMILY;FAMILY	Molecular Function/Biological Process;	chromate transmembrane transporter activity/chromate transport;	PF02417 (PFAM);mobidb-lite (MOBIDB_LITE)
g473.t1	related to nitrogen metabolic regulation protein nmr	335	MSTKTIVVVGATGTQGSSVVKTFLDLPNWHVRALTRQSTSPKAQALQNLGAEVVEADMDDAESLVKAFNGAHAIFVNTDFWAPYVTALADGKDQPTSQQIGYDTEGRHVKNAAYAASKITTLEKYIYSALGPMKEVSKGKYPHCHHWETKAAAVKYIENEMPALAKKTSYIYMAAYATNAFLYPKKDAETGEYVLTVPTSKNLRMPIIDIDGSAGSFVRALIEDEPAGTKLLAYDSDLNILEIVDIWSRVTGKKAVFQSMSEEEMHKKTGLPYEVLNGAAYLGEYGYVEGVEGAITPEQLKKPVKTDSFEEYLRKQDMETLLSFQYGLPELPSRK	gi|590021831|gb|EXK23689.1|hypothetical protein FOMG_19549 [Fusarium oxysporum f. sp. melonis 26406]	EXK23689	0	100	692.96	335	335				Alpha/Beta hydrolase fold;Alpha/Beta hydrolase fold;NmrA-like domain;NAD(P)-binding domain superfamily	HOMOLOGOUS_SUPERFAMILY;HOMOLOGOUS_SUPERFAMILY;DOMAIN;HOMOLOGOUS_SUPERFAMILY	;;;	;;;	G3DSA:3.90.25.10 (GENE3D);G3DSA:3.40.50.720 (GENE3D);PF05368 (PFAM);SSF51735 (SUPERFAMILY)
g474.t1	hypothetical protein FOQG_18398	326	MIRPNILSLIHKLSRTMARKRTARGQSRFDQLSRIFKAKAITDSALTQKQSNFRGKRSFPIDVSPLLVLASLNATESAISHSMVQRIDEKTEAARDMSMRGESTEVAQPSRFGPDVTCFALRHHNLNGGVPSMLKGEIEGGMDLKHLGSKKQQTNLVKRKDPTKPEGPGEPVDAGNTAELAESEGQRDDAEEPRYEVEEIISHRIKNKTEVELEARWNGCSKPTYVDERTIQEDYPLVLYTYWELRGGREEATGINLFHVFQIRRWKVKDEKLQLLVQWVGYPPKDSTWELAWRVEKFATEMHGAYLKTHRAARSVWEKEESKTWI	gi|590049353|gb|EXK76877.1|hypothetical protein FOQG_18398 [Fusarium oxysporum f. sp. raphani 54005]	EXK76877	0	99.3548	637.876	310	308		nucleus	Cellular Component	Low temperature viability protein;Low temperature viability protein;Chromo domain;Chromo domain;Chromo-like domain superfamily;Chromo-like domain superfamily	FAMILY;FAMILY;DOMAIN;DOMAIN;HOMOLOGOUS_SUPERFAMILY;HOMOLOGOUS_SUPERFAMILY	;;;;;	;;;;;	G3DSA:2.40.50.40 (GENE3D);G3DSA:2.40.50.40 (GENE3D);PF00385 (PFAM);mobidb-lite (MOBIDB_LITE);SSF54160 (SUPERFAMILY);SSF54160 (SUPERFAMILY)
g475.t1	predicted protein	133	MNAPLKTVDTGAACWDCAKNGHTCRPVPTEAQAAVRAFWDLNRQLSGTDEEPDEVWRGAAQRAAQQLRACGSGAAPPPTTRPAPALASFGEVAERSFEERKLIALETIAGAAQLWIRLNQPDEEWDDEGEEDD	gi|587732370|gb|EXA30086.1|hypothetical protein FOVG_18500 [Fusarium oxysporum f. sp. pisi HDV247]	EXA30086	2.6e-84	99.2	251.521	125	124
g476.t1	reverse transcriptase	866	MTAAILRLPERLVLVVSVYVPGGDVQALQDTCNTLRQVISNTRRQAGSLVDVVVVGDFNRHDHLWGGDDICLTRQGEADPIINLMNEFDLMSLLPRGTKTWSGGDFETTVDLVLASADLASSTVKCMIHGTEHGSDHRAIETEFDVSVPVPQAQERLLLKNAPWKEINVRIAAALESIPEDGTVQQKTDRLMTVVLEAVRALTPRAKPSPYAKRWWTSDLTQLRQIYTHWRNRARALRRAGWACQELEETARGAAKQYHDAIRQQKKTHWNEFLADNDSIWKAAKYLKSGDNTAFGKVPQLTRADGTRTTNNIEQAEEMLATFFPPLPEHIEEEGSDLSADLLLPCQTLLWRRWKAVIAERISHAVETHGLLPTNHFGARKQRSAEQALMLLQEQIYAA…	gi|859259352|emb|CEJ62807.1|Putative Remark: Mars [Penicillium brasilianum]	CEJ62807	0	73.986	910.983	715	529		RNA-directed DNA polymerase activity;binding;RNA-dependent DNA biosynthetic process	Molecular Function;Molecular Function;Biological Process	Reverse transcriptase domain;Endonuclease/exonuclease/phosphatase;Endonuclease/exonuclease/phosphatase;Endonuclease/exonuclease/phosphatase superfamily;Ribonuclease H superfamily;Endonuclease/exonuclease/phosphatase superfamily;Endonuclease/exonuclease/phosphatase superfamily	DOMAIN;DOMAIN;DOMAIN;HOMOLOGOUS_SUPERFAMILY;HOMOLOGOUS_SUPERFAMILY;HOMOLOGOUS_SUPERFAMILY;HOMOLOGOUS_SUPERFAMILY	;;;;Molecular Function;;	;;;;nucleic acid binding;;	PF00078 (PFAM);PF14529 (PFAM);G3DSA:3.30.70.270 (GENE3D);G3DSA:3.60.10.10 (GENE3D);G3DSA:3.30.420.10 (GENE3D);SSF56219 (SUPERFAMILY);SSF56672 (SUPERFAMILY)
g477.t1	reverse transcriptase	392	MFEEDKTVIIHFTRHPERTDENPYMIKSQRIIPKKSGKILGLVMDSELYEEHIAKAATRGLWAAMCLRILKLLGPRTARQLFVATVAPTMDYASTVWSHRCGVRETKWLNKAQKMGAQAITGAFKTVSVAVAKAGILPIGERHAQAGTRLYVNMQTLPKTHQLATLRVRETRRYLSPLTKLALAHDGEVERVETIELYALPPWHRHMVVEYDSDKEAAADVDTGDDVTETSNMRKVLIATSASARNGLVGMGGIVRNAASGGANDNIVAKYSVTLGPRDEQNAYTAELEAIAMVLRCMSDGLRHRAVIIATRNRSALQAIAKPRQQSGQGTIREIYKHAVRLKKGGNAIKMRWVSSTNESFTLGAKAKAEARKAKIADVKQRDCRIRLDRPD	gi|1040023395|gb|OBS16227.1|hypothetical protein FPOA_13032 [Fusarium poae]	OBS16227	0	90.4762	652.514	378	342		nucleic acid binding;catalytic activity;nucleic acid metabolic process	Molecular Function;Molecular Function;Biological Process	Ribonuclease H superfamily	HOMOLOGOUS_SUPERFAMILY	Molecular Function	nucleic acid binding	G3DSA:3.30.420.10 (GENE3D)
g478.t1	ycfA-like protein domain-containing protein	829	MNPFTLYRDDGSSHPQYRATVESVKASIARPPCECIDCQNGFYTVKEQYCPGLSYRRRLSDEEAERSVLSAVEDIHRRRASLTKRIDVFGDVLLSRWKKRSQAKREALLKEAAPELEENQWLLPRYTYLRERLYIHARSPTRRRQLLLPWLNVQVMKTNPAVLFALLHYRTAYSPQYWAAFDSRQLTLGWAGGLFDVDFSAKCVVMYGHQYGSLVDWEEKAAHRADSLGFPRAMLILEAQAYLMEVLCSIVERILDGVDPSQPPRVEKWRDLVSHEAFRETGVVEFWSPYTNQAFSQPPEFDSNYLLTLAKTRLDETRDHLWYLQCDAAYMRRHLKNMFTTEIFKKASEPHKAVLLAKHIRTEILNHHWWRWIEMECKNADAVRKTFRDNIYPGTPLPI…	gi|587732932|gb|EXA30648.1|hypothetical protein FOVG_17982 [Fusarium oxysporum f. sp. pisi HDV247]	EXA30648	0	94.9275	1565.05	828	786		mRNA binding;protein dimerization activity	Molecular Function;Molecular Function	HicA mRNA interferase family	FAMILY	Molecular Function	mRNA binding	PF07927 (PFAM)
g479.t1	hypothetical protein FOZG_18502	565	EWQGFAAMMAAAYAKDLLHQIPPNKVEAEKPISEVLSSIESTGNETKHAVMTMASDHRFAKIERWLSPPDCSTNANLARKRRHPGTGTWLLNSPAFQEWKLGSRQHLWLYGLAGCGKTILSTTILDHLLQIDTHTTFAFFFDFSDPRKQKVEDLLRSLAVQLYHTGNEAARRLDSLFASHDDGRRQPDMNALSACIDTMIQTAGKVFIIIDALDECTAREELLQWLKDLASRKAQLIVTGRPEVEFQGEIPRLLDERNCVLLDKQAVNADICSYVEATLEQKPDFVDKKLSPSILEEIRDKIGNGADGMFRWAACQLDTLARCLSPAAIEIALKSLPSDLNETYRRMVQSIPSEYKSSAIRLLQFLIHTKRPLTLPEAVEVIATEINQEPRGFTVERRL…	gi|587681175|gb|EWZ27780.1|hypothetical protein FOZG_18502 [Fusarium oxysporum Fo47]	EWZ27780	0	92.3894	1016.14	565	522		catalytic activity;nucleoside metabolic process	Molecular Function;Biological Process	Tetratricopeptide-like helical domain superfamily;Tetratricopeptide-like helical domain superfamily;Tetratricopeptide-like helical domain superfamily;P-loop containing nucleoside triphosphate hydrolase	HOMOLOGOUS_SUPERFAMILY;HOMOLOGOUS_SUPERFAMILY;HOMOLOGOUS_SUPERFAMILY;HOMOLOGOUS_SUPERFAMILY	;;;	;;;	PF05729 (PFAM);G3DSA:3.40.50.1580 (GENE3D);G3DSA:3.40.50.300 (GENE3D);SSF52540 (SUPERFAMILY)
g480.t1	NAD(P)-binding protein	317	MPKLISVIGATGIQGGSVVKALLNHDSYRVRAITRDKTSAAAQSLIEKGVEVVEADLNDISSLETAFSGSVAIFAATNFFQNFPTISADAAVEEEAKQGINLARAAIATPTLEHFIWSTLPNAFRVSEGKSFLPHFVGKNKVDDYIKSQPELLRKTTFLWVGFYASNLQYPFFKPFPVTSGAPNKHIQLLPTPSSVTLNLTGDARTNVGLFVHAILEQPTKTLPGKFVLAVTDVMSSGKLLSLWAADKQKEAEYVMVDKQTYHRLWPKWGELMEANFTYFGLVSDKSDSGENGVITKDDLGVVGLVGTAKAIEMMEY	gi|587712874|gb|EWZ84211.1|hypothetical protein FOWG_12025 [Fusarium oxysporum f. sp. lycopersici MN25]gi|591412542|gb|EXL47679.1|hypothetical protein FOCG_11834 [Fusarium oxysporum f. sp. radicis-lycopersici 26381]	EWZ84211, EXL47679	0	94.3218	585.104	317	299				NmrA-like domain;NmrA-like domain;NAD(P)-binding domain superfamily	DOMAIN;DOMAIN;HOMOLOGOUS_SUPERFAMILY	;;	;;	PF05368 (PFAM);G3DSA:3.40.50.720 (GENE3D);SSF51735 (SUPERFAMILY)
g481.t1	DJ-1/PfpI family protein	239	MTPIHVGSLVYGYQAIDIIAPLDLISSGSKSLVQSLRKYAPINDNVIDNAPDFTFHHIGLNLDPVHLTAGIVILPTCTVDNAPELDILILGGPGPAGFKLDPKFTKYIQHHVALGKLLFTNCTGAFVAAEAGVLSGRTATVNHVEYEWVKKRHPSVNWTNNSKWVVDGNIWTASGAVAGMDMVAHWIKENYGMEVLIMAAMGLEYEPRNSEGILDVIPKRYDPSGKQISTHVFKYYESY	gi|1069511550|ref|XP_018151155.1|DJ-1/PfpI family protein [Colletotrichum higginsianum IMI 349063]gi|380485134|emb|CCF39554.1|DJ-1/PfpI family protein [Colletotrichum higginsianum]gi|1039264358|gb|OBR02637.1|DJ-1/PfpI family protein [Colletotrichum higginsianum IMI 349063]	XP_018151155, CCF39554, OBR02637	1.82e-119	79.9163	346.28	239	191				DJ-1/PfpI;Class I glutamine amidotransferase-like;Class I glutamine amidotransferase-like	DOMAIN;HOMOLOGOUS_SUPERFAMILY;HOMOLOGOUS_SUPERFAMILY	;;	;;	PF01965 (PFAM);G3DSA:3.40.50.880 (GENE3D);SSF52317 (SUPERFAMILY)
g482.t1	transposase	832	MDQFPEDCLPPEHTYASRDDLFQAINDWASPRGYAFVTGRSNKSKSGRLTVYFTCDRARRPPSASRSRVRATCTRSTLCPFSVIAKELPDASGWVVRHRSDNQYAVHNHTPSTHLTAHPVLRRLSKDDKSTISNLTKAGISSKEIRTYMRQHSNSIATQKDISNSIAEARRSSRFGENTMHALINQLDQEGFWNRMQVDSEGRVTAVLFAHPDSLAYLQAYSDLLLLDCTYKTNRYGMPLLDIIGVDACQRSFCVAFAFLSGEEEQDYLWALERLKSLYEICNTSFPSVIITDCALACINAVAICFPSAVLLLCLWHANKAVLAYCRPAFIQYRTDPKIMEAGLLRWQEFYNQWHSIIQSADQITFDQRVQQLEQRYLPAYANEIAYLHATWLNPHKEK…	gi|587751156|gb|EXA48872.1|hypothetical protein FOVG_02211 [Fusarium oxysporum f. sp. pisi HDV247]	EXA48872	0	99.0385	1712.97	832	824		regulation of transcription, DNA-templated	Biological Process	MULE transposase domain;MULE transposase domain	DOMAIN;DOMAIN	;	;	PF10551 (PFAM);mobidb-lite (MOBIDB_LITE)
g483.t1	mutator-like element	835	MSSPAVERRIGLRRPRSLSPSNQIHREKRQRTSRQASSSPPLLVDRPNSASSSAASIGQYYGIGDEDTLSNLFASYPQTFSTFPLPHGSQGLHEPAWDLRFDYEIYLLNEFRSGRTRLQRVRVPIPGPEIDPPPFSSPPEPAQRPSTPTRAEFESAMKIVRQVVGEGQSLTIDLARSYERVRAWRERWGWSPLSSDAYESPPPYSPPRKSPTQILQVSPRAESPESLSFQQISSPSPGPIPNPPIPGDPTPSAEALFDSVNLFAKENGFGIVRRNGYSYKGRRIRYSLQCDRFGQPGASKGAGLRQRKSRKCGCKWMVIAEALEEGKWLLRQHPNLEHSQHNHGPSITSSAHPSHRRLTTPVRATIESTSRRVGIRARDVRAVVEEQHPESSFTQRDIY…	gi|587707238|gb|EWZ78575.1|hypothetical protein FOWG_17222 [Fusarium oxysporum f. sp. lycopersici MN25]	EWZ78575	0	93.6031	1443.33	766	717		regulation of transcription, DNA-templated;protein dimerization activity	Biological Process;Molecular Function	MULE transposase domain;FAR1 DNA binding domain;FAR1 DNA binding domain;FAR1 DNA binding domain;FAR1 DNA binding domain;FAR1 DNA binding domain	DOMAIN;DOMAIN;DOMAIN;DOMAIN;DOMAIN;DOMAIN	;;;;;	;;;;;	PF10551 (PFAM);PF03101 (PFAM);mobidb-lite (MOBIDB_LITE);mobidb-lite (MOBIDB_LITE);mobidb-lite (MOBIDB_LITE);mobidb-lite (MOBIDB_LITE)
g484.t1	hypothetical protein FPOA_28871	94	MAVNWYFDIREGEYGWIKPENTVNVDEGGIMAGFGLDSLVIGSSDPRRKAFLKGSQSRTWTSFIKVVTADGRLLKPGIIFKGKELQKQWFIDEF	gi|1040022145|gb|OBS15045.1|hypothetical protein FPOA_28871 [Fusarium poae]	OBS15045	2.36e-61	97.8723	195.282	94	92		DNA binding;protein dimerization activity;oxidation-reduction process	Molecular Function;Molecular Function;Biological Process
g485.t1	pectate lyase	211	MQIQHIITALWLSSTAAGQMLNIPSRVGTIVSLPSASVISGSKDMGNREYDRGRRCNTDADTGSNNAVFILENGATLSNAIIGTNQLEGVHCKGACTLKNVWFRDVCEDAISALGNGDVLIEGGGAQEAKDKVVQHNGRGTVTIKDFTVVNAGKLYRGCGDCTNNGGPRNVVIQNVKAKGVSELVGINSNYGDTANISGSCGSNVKKVCQE	gi|1020707404|gb|KZM27317.1|pectate lyase [Ascochyta rabiei]	KZM27317	1e-125	90.9953	368.237	211	192		extracellular region;pectate lyase activity;mycotoxin biosynthetic process	Cellular Component;Molecular Function;Biological Process	Pectin lyase fold;Pectate lyase PlyH/PlyE-like;Pectin lyase fold/virulence factor	HOMOLOGOUS_SUPERFAMILY;DOMAIN;HOMOLOGOUS_SUPERFAMILY	;Molecular Function/Cellular Component;	;pectate lyase activity/extracellular region;	G3DSA:2.160.20.10 (GENE3D);PF03211 (PFAM);SSF51126 (SUPERFAMILY)
g486.t1	thiopurine s-methyltransferase family protein	355	MSNTDSGTPQHVISHFTNRPPEQQSCGWSELWDLGQSHLWDRAKPSPALVDLVESSLEVLPISRQGRRPRALVPGCGKGYDAVMLALHGFDVYGLDVSAKGVEVARQYAATELAKPKEYNFGEKEKFSAAQPGTVKILVGDFFNREWEVSCAQDGLEGFDFIYDYTFLCALLPEMRKDWGRRMSELLLPTGVLVCLEFPLYKDLKALGPPWGLRGVYWDILAQGGDGIIDEPGEEIEPAPGSFQRVFYSQPPRSYENGKGTDMIKESFSIVRGSPKYCDVAGASGKNNRHFFCPTCGSSLYTRLDLMQGKIAIKAGGLDNGLASLGGKIGVEFYCKDRVAYLPAIHDATQEPKFE	gi|596697053|ref|XP_007281841.1|thiopurine s-methyltransferase family protein [Colletotrichum gloeosporioides Nara gc5]gi|429854078|gb|ELA29109.1|thiopurine s-methyltransferase family protein [Colletotrichum gloeosporioides Nara gc5]	XP_007281841, ELA29109	1.23e-127	77.037	373.244	270	208		methyltransferase activity	Molecular Function	Glutathione-dependent formaldehyde-activating enzyme/centromere protein V;Glutathione-dependent formaldehyde-activating enzyme/centromere protein V;TPMT family;TPMT family;TPMT family;S-adenosyl-L-methionine-dependent methyltransferase;Mss4-like superfamily	DOMAIN;DOMAIN;FAMILY;FAMILY;FAMILY;HOMOLOGOUS_SUPERFAMILY;HOMOLOGOUS_SUPERFAMILY	Biological Process/Molecular Function;;Molecular Function;;;;	metabolic process/carbon-sulfur lyase activity;;S-adenosylmethionine-dependent methyltransferase activity;;;;	PF04828 (PFAM);G3DSA:3.90.1590.10 (GENE3D);PF05724 (PFAM);G3DSA:3.40.50.150 (GENE3D);mobidb-lite (MOBIDB_LITE);SSF53335 (SUPERFAMILY);SSF51316 (SUPERFAMILY)
g487.t1	C6 zinc finger domain-containing protein	119	MITSPTPLFSHTHFFGCVVSFSSRIHLSKWALYSTQQDEDEIRQQIRLSMGALREMAEVWKAAEKSADQVNRVAQRLYRAKKEQQIPSQSSLGGFLNDVLGSSAVVDDTILGEAEAMNG	gi|936417796|gb|KPM46010.1|hypothetical protein AK830_g533 [Neonectria ditissima]	KPM46010	1.32e-32	71.1864	126.716	118	84		regulation of transcription, DNA-templated;metal ion binding	Biological Process;Molecular Function
g488.t1	GroES-like protein	345	MPPNRAAFIKSASSKGLEVDDAPFPTPKYDEIVVKNHAVAVNPIDWKILAIEPIRNMVIRSYPFINGGDVAGVVEAVGAGVTGFSKGQRVFGHPMSLSTGEAAHGGFQNYTSIPQHSVWHIPSHVTFNQASVLPLALSTAGIGLYRKEDLGLPLPSLNPAPTGDSILIWGGASSVGGTAIQLAVASGLRVVTTASAPNHEHVRSIGATEVFDYHSVTIVQDVAAALSGTPVVGVFDAVSEEASFKPIIQILRELGKSDLHVVSVQPFSGDIQQRLPGVKDTTGLHFATDKHVHEHFKDWVPQALASGLLQPKPEPLVIGKGLEKIQEGITKLQGGVSAQKIVIEL	gi|1070326314|ref|XP_018254973.1|hypothetical protein FOXG_14937 [Fusarium oxysporum f. sp. lycopersici 4287]gi|902745361|gb|KNB16928.1|hypothetical protein FOXG_14937 [Fusarium oxysporum f. sp. lycopersici 4287]	XP_018254973, KNB16928	0	99.7101	687.182	345	344		oxidoreductase activity;oxidation-reduction process	Molecular Function;Biological Process	Alcohol dehydrogenase, N-terminal;Alcohol dehydrogenase, C-terminal;Alcohol dehydrogenase, C-terminal;Alcohol dehydrogenase, C-terminal;GroES-like superfamily;NAD(P)-binding domain superfamily	DOMAIN;DOMAIN;DOMAIN;DOMAIN;HOMOLOGOUS_SUPERFAMILY;HOMOLOGOUS_SUPERFAMILY	Biological Process;Biological Process;;;;	oxidation-reduction process;oxidation-reduction process;;;;	PF08240 (PFAM);PF00107 (PFAM);G3DSA:3.90.180.10 (GENE3D);G3DSA:3.40.50.720 (GENE3D);SSF50129 (SUPERFAMILY);SSF51735 (SUPERFAMILY)
g489.t1	hypA-like protein	416	MDISSKVCLSPSQQPVFYVPGISSEAADITSKLLQENHEKHHIFFNHAEFHNHIAHHLLSLFALNATPIELRQGWDDNRFYQRSPIPLKQSIVTNMHNPEKYKTYLGSEEYYHDFLVFFKGEISQKGWQEVLNEYIFNGDERADDMLVRMFGGILHPIIHLGFGVEFEQPLIIAEALALAAVHGNWEASHLLQSEEAIKANSPDRRSDKTIVQLLEEIYTDAKRASGVRDKYASQVHVTEENLEEKTAEMINAVVYFTGAAQYPPHQIRFDFWNIHAVNLSIFFCSFLRQSWLSTPNKIRLLEWKIRMDLAMYASPRPPKLLLDEIINYKPRKDSSWEDIFKRVKLHHEDGHACKLVRALANGEQFCKKYEDKDGFVIKGDMWRKLGHMAIDSVEAGSP…	gi|590024398|gb|EXK26256.1|hypothetical protein FOMG_17158 [Fusarium oxysporum f. sp. melonis 26406]	EXK26256	0	98.0769	843.573	416	408		oxidoreductase activity;oxidation-reduction process	Molecular Function;Biological Process	Questin oxidase-like	FAMILY	Molecular Function	oxidoreductase activity	PF14027 (PFAM)
g490.t1	nitrogen assimilation transcription factor nirA	555	MSSSRPSPSLSDNESSASVSKLRRLLPGPSLKSEGTTSGSGQGPSLRPGLRPRATQTKVACEPCRKRKAKCSGEHPKCRACINKGLECHYQASNQDLHVLKLKYDEIEEKASIYEQLHHFLVSLPERESNGILRRLREGADAATIIRQVKDGDLLVQTRPMRSNSHAGAMSRANGHRGPSRPRIASGAENMQTNYISDRLPQRYGFNQILFTLDELELKYPTTTWTTIANDINLIGLHHTHDEGDQDELAVQLATFWGAFSLDHIYSLSTGSLPQCSCFPPLPPKPFIIGEIDASPWIPYTDDVHQSLYLVHSPRKPLTARVLLRIFTDYLNWYDGIPDLLRLGHNFTPTVLFVHMYYHFAILQLFRPLIKLRIVGSQVSPRDVCLQAASAIQGLLTSY…	gi|590023760|gb|EXK25618.1|hypothetical protein FOMG_17719 [Fusarium oxysporum f. sp. melonis 26406]	EXK25618	0	86.4553	596.275	347	300		RNA polymerase II transcription factor activity, sequence-specific DNA binding;DNA binding;nucleus;regulation of transcription by RNA polymerase II;zinc ion binding	Molecular Function;Molecular Function;Cellular Component;Biological Process;Molecular Function	Zn(2)-C6 fungal-type DNA-binding domain superfamily;Zn(2)-C6 fungal-type DNA-binding domain;Zn(2)-C6 fungal-type DNA-binding domain;Zn(2)-C6 fungal-type DNA-binding domain;Zn(2)-C6 fungal-type DNA-binding domain superfamily	HOMOLOGOUS_SUPERFAMILY;DOMAIN;DOMAIN;DOMAIN;HOMOLOGOUS_SUPERFAMILY	Cellular Component/Molecular Function/Molecular Function/Biological Process;Biological Process/Molecular Function/Molecular Function/Cellular Component;;;Cellular Component/Molecular Function/Molecular Function/Biological Process	nucleus/RNA polymerase II transcription factor activity, sequence-specific DNA binding/zinc ion binding/regulation of transcription, DNA-templated;regulation of transcription, DNA-templated/RNA polymerase II transcription factor activity, sequence-specific DNA binding/zinc ion binding/nucleus;;;nucleus/RNA polymerase II transcription factor activity, sequence-specific DNA binding/zinc ion binding…	G3DSA:4.10.240.10 (GENE3D);PF00172 (PFAM);mobidb-lite (MOBIDB_LITE);mobidb-lite (MOBIDB_LITE);SSF57701 (SUPERFAMILY)
g491.t1	NWD1 protein	733	MAPRWFEKVESKAKKLLSPSAPSPSPSPTPSPPASEPAARPTPQPTPSPPTSTDTETSPLSSLQERLWNQAYDELKASEPKLVEAYEKILSVGLHRNDPSSVTCESTENEIEGARETRCRQMQQLVRDGLDRTQKAASIKRGIDEGLQAVQTVRGIVDKAIQAAPEAAIAWVGVCLGLEILSNPVTEARYNRNGIAYVLARMEWYWNLVSLLLDENKAEQSSAGLRVQLEKHVVQLYEKLLSYQVKSVCLYHRNWAAVVLRDVLRLDDWAGQLDDIQKAEAVVRTDSDQYNTEQSKIYLRKLTDTASALEMNLQGIHSAIKDQTRQQEKRYQDAKYEKCMQDLHVTDPRKDKKRIQDTKGGLLRDSYRWILDHAKFQQFRDDPQSRLLWIKGDPGKGKT…	gi|587681927|gb|EWZ28532.1|hypothetical protein FOZG_17745 [Fusarium oxysporum Fo47]	EWZ28532	0	97.6808	1449.11	733	716		DNA binding;transposition, DNA-mediated;DNA integration;eisosome;eisosome assembly	Molecular Function;Biological Process;Biological Process;Cellular Component;Biological Process	GAR domain superfamily;GAR domain superfamily;NWD NACHT-NTPase, N-terminal;NWD NACHT-NTPase, N-terminal;P-loop containing nucleoside triphosphate hydrolase	HOMOLOGOUS_SUPERFAMILY;HOMOLOGOUS_SUPERFAMILY;DOMAIN;DOMAIN;HOMOLOGOUS_SUPERFAMILY	;;;;	;;;;	PF05729 (PFAM);G3DSA:3.40.50.300 (GENE3D);PF17100 (PFAM);mobidb-lite (MOBIDB_LITE);SSF52540 (SUPERFAMILY)
g492.t1	NAD(P)-binding protein	227	MKLIVTGANGYVGSEIIRQSLKLPQVSSVVAVSRKLVSPPAGTLPARFESVVVPDYGTYPDHVRDTFRGADACIWTVGITPMVYGSLDSAQARKICVDDTLAGLQTMIKSSTNKPFRFLYMSGADAETDQTKTPPVMPEYFLMRGEVENQVMGFAKQHPDEAVVCVARPGFIINDSTDVEALKSRMQKDITMIRLESVAAALLHQALNGFDKEILWTEDMRSFNETG	gi|1070326310|ref|XP_018254971.1|hypothetical protein FOXG_14935 [Fusarium oxysporum f. sp. lycopersici 4287]gi|902745359|gb|KNB16926.1|hypothetical protein FOXG_14935 [Fusarium oxysporum f. sp. lycopersici 4287]	XP_018254971, KNB16926	6.84e-170	100	472.626	227	227				P-loop containing nucleoside triphosphate hydrolase;NAD(P)-binding domain superfamily	HOMOLOGOUS_SUPERFAMILY;HOMOLOGOUS_SUPERFAMILY	;	;	G3DSA:3.40.50.720 (GENE3D);SSF51735 (SUPERFAMILY)
g493.t1	Polyketide cyclase/dehydrase	154	MSQNQELVPYHTVTRDIYAPIGEVWGLLGGFGAEKAWYPGCIKLSLEGFGIGSIRRFSYEYPTGPQKGQRYEFSEELTEVDAPNYSMSFRVRRPDYPDMIAFGTTALEVIGPNKTRFIWSSKGSPLPEEHLKGLKEDLEWRFSELIAAIAKQVE	gi|590024403|gb|EXK26261.1|hypothetical protein FOMG_17163 [Fusarium oxysporum f. sp. melonis 26406]	EXK26261	9.93e-111	100	317.005	154	154				START-like domain superfamily;Polyketide cyclase/dehydrase;Polyketide cyclase/dehydrase	HOMOLOGOUS_SUPERFAMILY;FAMILY;FAMILY	;;	;;	G3DSA:3.30.530.20 (GENE3D);PF10604 (PFAM);SSF55961 (SUPERFAMILY)
g494.t1	NAD(P)-binding protein	306	MLVLVTGVTGNLGLHLIESLSSRGHKVRGLGRSPDKLTEEQRSKLESFVKIQNYWDVDALDQACNGVDAVICAYAGTPIMHLDGQLLLLRAAERAGITRFLAASWNCDWRQLQLDMHQSYDACIAFHQQAKLTSSIKPIWLLTGGLTEVYFSVPGHGNFSPAYNGPWDPENKTVDIWGTGHEKWDLTTERDAAEFSAAVIERDDAPEGGFWELHSGAYSPRELAKIYKEVRGVEIKFKERGSLDDLRKLAYSMREQKPYNDYYGFIGLFYQLFQLDGTYSLKNLDNDKLNVKTTSMEEFLRQNPDI	gi|590024404|gb|EXK26262.1|hypothetical protein FOMG_17164 [Fusarium oxysporum f. sp. melonis 26406]	EXK26262	0	100	636.336	306	306				NmrA-like domain;NmrA-like domain;NmrA-like domain;NAD(P)-binding domain superfamily	DOMAIN;DOMAIN;DOMAIN;HOMOLOGOUS_SUPERFAMILY	;;;	;;;	PF05368 (PFAM);G3DSA:3.40.50.720 (GENE3D);G3DSA:3.90.25.10 (GENE3D);SSF51735 (SUPERFAMILY)
g495.t1	C2H2 finger domain protein	628	MTRRSPQSISLAESDDSVSSYEDDSVFDSDDHHTSDIDTNLSDASDVDLELDDAQCLPGGSDLPPEFFLHMQDNFKEEDADDTAYADGTTRQLDAIERRWNTYCKYTKQDPKYCMHYISLSKINAFFHWLFAQKTGAGERRLPGIRSSHTLKQYWKEFRLVYERETKKKIDPVLNRRMRRILRKLVVDHDLTGERRENRCMTIEDLERQAETTISTTKQRFHLGEHRIYALLFLLLIAPSGSRPRALLFLRFGDLELSLARDPQGGPHRILIRFRLRFTKTFLGEKETNVLTLPETIFDSSLLLSPHTLLLGLLFHHRAFDAPTLTSPEHLSKLDIHPDEHELPLPLKQSMNDIFVFRRATKTGMNAYVLSANEQITYNMISGWTKKLGELAGFGVVVI…	gi|587702379|gb|EWZ48984.1|hypothetical protein FOZG_04448 [Fusarium oxysporum Fo47]	EWZ48984	0	98.0831	1204.12	626	614		nucleic acid binding	Molecular Function	Integrase-like, catalytic domain superfamily;Protein of unknown function DUF3435;Protein of unknown function DUF3435	HOMOLOGOUS_SUPERFAMILY;FAMILY;FAMILY	Biological Process/Molecular Function/Biological Process;;	DNA recombination/DNA binding/DNA integration;;	G3DSA:1.10.443.10 (GENE3D);PF11917 (PFAM);mobidb-lite (MOBIDB_LITE)
g496.t1	HET-domain-containing protein	525	MDSPSLYHKLPFPDSIRLLELSQDEMKDSICGHLVLSRLKDTPCFAALSYVWGCASSEDPILKVDGFELKIRQSLKHALDALFYGSNKILLWIDQICIDQENHIERQFQVTLMSKIFRQAQRVICWLGLDDENTKIAFDLSTVLAIKGFDLESWKEPMQRLVEAGFISDISDLVNPARVPLSALAWLVKKTWFGRLWIVQEVALASKLEFRCGGSTIDGDIFFAAIRRISSSVHNPPAPLVLKPFRHAVRLGQLRAQIADTISCSYPHLAHTFTFHYNCDSTWFQPRYDLTGPELYIKFAKDYIKETGNLDILHFSGCGDSEKYSLYYIGGIPVLEPSPPADDVPSWVPDWRVQSRPLVLLSDPGYDVKSHFTATLSKVDYFFDENEHKLHVRALLVDK…	gi|591428339|gb|EXL63476.1|hypothetical protein FOCG_01808 [Fusarium oxysporum f. sp. radicis-lycopersici 26381]	EXL63476	0	95.619	1018.45	525	502				Heterokaryon incompatibility	DOMAIN			PF06985 (PFAM)
g497.t1	CMGC/GSK protein kinase	394	MSAHRPNAFNSLRMGEVIREKVQDGVTGETRDLQYTQCKIVGNGSFGVVFQTKLSPSGEDAAIKRVLQDKRFKNRELQIMRIVRHPNIVQLKAFYYSNGERKDEVYLNLVQEFVPETVYRASRFFNKMKTTMPILEVKLYIYQLFRALAYIHSQGICHRDIKPQNLLLDPNSGILKLCDFGSAKILVPNEPNVSYICSRYYRAPELIFGATNYTTKIDVWSTGCVMAELMLGQPLFPGESGIDQLVEIIKVLGTPTREQIRTMNPNYMEHKFPQIKPHPFNKVFRKADANAIDLIARLLEYTPTERQSAIDAMVHPFFDELRDPNTKLPDSRHGTGQLRELPALFDFTRHELSIAPSLNQKLVPAHIRPVLASQGLDIDHFTPLTEQEMMAKLD	gi|1070333090|ref|XP_018234386.1|CMGC/GSK protein kinase [Fusarium oxysporum f. sp. lycopersici 4287]gi|1092961968|ref|XP_018754168.1|CMGC/GSK protein kinase [Fusarium verticillioides 7600]gi|1092961970|ref|XP_018754169.1|CMGC/GSK protein kinase [Fusarium verticillioides 7600]gi|1092961972|ref|XP_018754170.1|CMGC/GSK protein kinase [Fusarium verticillioides 7600]gi|342879072|gb|EGU80347.1|hypothe…	XP_018234386, XP_018754168, XP_018754169, XP_018754170, EGU80347, EMT65114, CCT65654, EWG47977, EWG47978, EWG47979, EWY99308, EWY99309, EWY99310, EWY99311, EWY99312, EWY99313, EWY99314, EWY99315, EWY99316, EWZ45381, EWZ45382, EWZ45383, EWZ45384, EWZ45385, EWZ45386, EWZ45387, EWZ45388, EWZ45389, EWZ97787, EWZ97788, EWZ97789, EWZ97790, EWZ97791, EWZ97792, EWZ97793, EWZ97794, EWZ97795, EXA50645, EXA…	0	100	821.617	394	394		protein serine/threonine kinase activity;protein serine/threonine/tyrosine kinase activity;protein tyrosine kinase activity;ATP binding;peptidyl-tyrosine phosphorylation;regulation of mitotic sister chromatid segregation;positive regulation of chromosome segregation;positive regulation of protein localization to kinetochore	Molecular Function;Molecular Function;Molecular Function;Molecular Function;Biological Process;Biological Process;Biological Process;Biological Process	Protein kinase domain;Protein kinase domain;Protein kinase domain;Protein kinase-like domain superfamily	DOMAIN;DOMAIN;DOMAIN;HOMOLOGOUS_SUPERFAMILY	Molecular Function/Molecular Function/Biological Process;;;	ATP binding/protein kinase activity/protein phosphorylation;;;	PF00069 (PFAM);G3DSA:1.10.510.10 (GENE3D);G3DSA:3.30.200.20 (GENE3D);SSF56112 (SUPERFAMILY)
g498.t1	related to cap binding protein 80 (Cbp80)	797	MADYDRRPGGYRKRRYRDDDDHYDRRNQRRRVDSAPLPVRVRRQLLSIADSPLRRWAEEVQSIAHMVAENHDDENLRKTFLDLVTQILLEQPLKTPFVAAVVHIINTLKPEFVDVILARIGQITADKIAQGEWRDVKLLLKFLACLQSLMEGDGLFPILEELFSRAADLQTASSDDTIGTEIVKIILLTIPYIMVSAPGQFQQKAAELMEKTDIIASEPHALQALVDPYHPEGKEESPGTSLSVCMLLQQQLQSEAAKNWELSCLPRPWEMPLEDIEAQDKLSNAPKHALPAIAIPAAVIAGPRPLFPEIYFSVYSQQEVPSVPAVTDIAASLIRDGLLDTINILDFNRNVTARYLMDLDCYFADGTFVKRATPFDELKNFPDGKNTWKPEDVAVDTVF…	gi|587698775|gb|EWZ45380.1|hypothetical protein FOZG_05727 [Fusarium oxysporum Fo47]gi|591427593|gb|EXL62730.1|hypothetical protein FOCG_01232 [Fusarium oxysporum f. sp. radicis-lycopersici 26381]	EWZ45380, EXL62730	0	100	1640.55	797	797		RNA cap binding;nuclear cap binding complex;mRNA cis splicing, via spliceosome;mRNA transport	Molecular Function;Cellular Component;Biological Process;Biological Process	P-loop containing nucleoside triphosphate hydrolase;MIF4G-like, type 2;MIF4G-like, type 1;MIF4G-like, type 1;MIF4G-like, type 1;MIF4G-like, type 1;Armadillo-type fold;Armadillo-type fold;Armadillo-type fold	HOMOLOGOUS_SUPERFAMILY;DOMAIN;DOMAIN;DOMAIN;DOMAIN;DOMAIN;HOMOLOGOUS_SUPERFAMILY;HOMOLOGOUS_SUPERFAMILY;HOMOLOGOUS_SUPERFAMILY	;Biological Process;Biological Process;;;;Molecular Function;Molecular Function;Molecular Function	;RNA metabolic process;RNA metabolic process;;;;binding;binding;binding	G3DSA:1.25.40.180 (GENE3D);PF09090 (PFAM);PF09088 (PFAM);G3DSA:1.25.40.180 (GENE3D);G3DSA:1.25.40.180 (GENE3D);mobidb-lite (MOBIDB_LITE);SSF48371 (SUPERFAMILY);SSF48371 (SUPERFAMILY);SSF48371 (SUPERFAMILY)
g499.t1	hypothetical protein FOC4_g10011093	755	MVGSPRRASTSSVDTEDESQRSWKQEKSVLRFDPGGVDPDTTFEIKDAVVLNKDGHTLENALDVATRGPYIIRGLLHIEEQSQRARLIMKVRSLTPFEVRKCGQFSIGESDSGSPVIWMLGTCGWFELNPAPAYLPIYRKMQEAIRLYYRLMAIYRDKKPKKAKKSKKDALKELYQVFHEYAASIGDGSTLEEVIARCDDHASFLIAQCIQDQSEVEWFVTPFYKWLINRHQDLYNKELERMNNPPQPQRSPSVEASNPPVSQILTSRTRNGSSAPSTARDATPDIIEPEDSPPRRRYSRSRSATHRPENSVVDLFSSTQISRDGSTRPVSAHSSASIPSVRMSQAPISVDAEDDAFRTVLDALEWIRVEISNSKGGRLNISAVANKFWSNFRFPTYKG…	gi|475667327|gb|EMT65116.1|hypothetical protein FOC4_g10011093 [Fusarium oxysporum f. sp. cubense race 4]	EMT65116	0	99.4702	1549.26	755	751				Protein kinase-like domain superfamily;Protein kinase-like domain superfamily;Protein kinase-like domain superfamily;Protein kinase-like domain superfamily	HOMOLOGOUS_SUPERFAMILY;HOMOLOGOUS_SUPERFAMILY;HOMOLOGOUS_SUPERFAMILY;HOMOLOGOUS_SUPERFAMILY	;;;	;;;	mobidb-lite (MOBIDB_LITE);mobidb-lite (MOBIDB_LITE);mobidb-lite (MOBIDB_LITE);mobidb-lite (MOBIDB_LITE)
g500.t1	tRNA pseudouridine55 synthase	499	MRLPRKTLRMAADKVREGVFAINKPCGQSSAQVIRECQQAFNPSSFFKPLIDSEVAKRISESGKEFARRKLIKKASQVKIGHGGTLDPLATGVLILGIGSATKSLPQFLECTKTYETIVVFGAATDTYDRVGRILTKRPYEHITREKVEKELETFRGRQMQIPPLYSALKMNGKPLYEYAREGKPIPRQIEGREVEVKDIELVEWYEPGKHNHRWPTEEAEAAERNLAEQVWRVKKQQETNKKLSPEEKQQDDKAIAAHESFKRSFEERQDALIKDAPSKRSRKSKEPPMMSGALGQLPQPTYSNKGSNLVPESPDTSTPPPWSDQGPPAVKVRLTVTSGFYVRSFCHDLGAKLDSAALMAELARTRQSDFEVGNDNCLEYEDLAKGEEVWGPQVARML…	gi|587698772|gb|EWZ45377.1|tRNA pseudouridine55 synthase [Fusarium oxysporum Fo47]gi|591427590|gb|EXL62727.1|tRNA pseudouridine55 synthase [Fusarium oxysporum f. sp. radicis-lycopersici 26381]	EWZ45377, EXL62727	0	100	1026.93	499	499		pseudouridine synthesis;RNA binding;RNA processing;pseudouridine synthase activity	Biological Process;Molecular Function;Biological Process;Molecular Function	Pseudouridine synthase II, N-terminal;Pseudouridine synthase II, N-terminal;Pseudouridine synthase II, N-terminal;Pseudouridine synthase II, N-terminal;Pseudouridine synthase, catalytic domain superfamily	DOMAIN;DOMAIN;DOMAIN;DOMAIN;HOMOLOGOUS_SUPERFAMILY	Biological Process;;;;Biological Process/Molecular Function/Molecular Function/Biological Process	RNA processing;;;;RNA modification/pseudouridine synthase activity/RNA binding/pseudouridine synthesis	PF01509 (PFAM);G3DSA:3.30.2350.10 (GENE3D);mobidb-lite (MOBIDB_LITE);mobidb-lite (MOBIDB_LITE);SSF55120 (SUPERFAMILY)
g501.t1	ATPase	1450	MPDPVDKELQSSDTQAASLSPTNFEKSSDSDEDKIREFGEKDAERSEKIDEISEKDESRIVDLEEIKTGATEASAITPTTSVTQAQQKKPWHKKLNPLRWGSPPPVPEKPVQSREHDAGFLSKLTFQWMGPLMHAGYRRPLEENDIWTVNPDRAVEPLTLQMKASFQKRVERGDKHPLFWAMHETFKGEFWTGGACALYTSIIQVISPFTLRYLIQFAADAYVANKTGGPPPHLGKGIGLAFGITLMQITQSLGTNHYIYRGMTVGGQSRGVLIGLIYEKSLVISGRAKAEGALQSNAPGAKDDAEDKKKAKKAKKAKPDASDGTGWGNGRITALQSVDTYRVDQASALFHMVWTSPILCLLTLALLLVNITYSALAGYGLLVIGMPFLTKAIRSLFHR…	gi|587698771|gb|EWZ45376.1|ATPase [Fusarium oxysporum Fo47]gi|591427589|gb|EXL62726.1|ATPase [Fusarium oxysporum f. sp. radicis-lycopersici 26381]	EWZ45376, EXL62726	0	100	2997.99	1450	1450		ATP binding;drug transmembrane transport;xenobiotic transmembrane transporting ATPase activity;integral component of membrane;xenobiotic transport	Molecular Function;Biological Process;Molecular Function;Cellular Component;Biological Process	ABC transporter type 1, transmembrane domain superfamily;ABC transporter-like;ABC transporter type 1, transmembrane domain superfamily;ABC transporter type 1, transmembrane domain;ABC transporter type 1, transmembrane domain;ABC transporter type 1, transmembrane domain;ABC transporter type 1, transmembrane domain;ABC transporter type 1, transmembrane domain;ABC transporter type 1, transmembrane d…	HOMOLOGOUS_SUPERFAMILY;DOMAIN;HOMOLOGOUS_SUPERFAMILY;DOMAIN;DOMAIN;DOMAIN;DOMAIN;DOMAIN;DOMAIN;DOMAIN;HOMOLOGOUS_SUPERFAMILY;HOMOLOGOUS_SUPERFAMILY;HOMOLOGOUS_SUPERFAMILY;HOMOLOGOUS_SUPERFAMILY	Molecular Function/Molecular Function/Cellular Component/Biological Process;Molecular Function/Molecular Function;Molecular Function/Molecular Function/Cellular Component/Biological Process;Biological Process/Molecular Function/Molecular Function/Cellular Component;;;;;;;;Molecular Function/Molecular Function/Cellular Component/Biological Process;Molecular Function/Molecular Function/Cellular Com…	ATPase activity, coupled to transmembrane movement of substances/ATP binding/integral component of membrane/transmembrane transport;ATPase activity/ATP binding;ATPase activity, coupled to transmembrane movement of substances/ATP binding/integral component of membrane/transmembrane transport;transmembrane transport/ATPase activity, coupled to transmembrane movement of substances/ATP binding/integr…	G3DSA:1.20.1560.10 (GENE3D);PF00005 (PFAM);G3DSA:1.20.1560.10 (GENE3D);PF00664 (PFAM);G3DSA:3.40.50.300 (GENE3D);G3DSA:3.40.50.300 (GENE3D);mobidb-lite (MOBIDB_LITE);mobidb-lite (MOBIDB_LITE);mobidb-lite (MOBIDB_LITE);mobidb-lite (MOBIDB_LITE);SSF52540 (SUPERFAMILY);SSF90123 (SUPERFAMILY);SSF90123 (SUPERFAMILY);SSF52540 (SUPERFAMILY)
g502.t1	exosomal core protein csl4	208	MAVDDIPSVALPGNVLGPVTKFAPGAGTHVYEGNVVSSLLGRVTVTPPTKNPGPQKRLNKITAPTTEELATISVSRHGRKREILPDVENIVLARVLRLMPKQAIVVIQQVGDTVLQTEWQGVIRVQDVRATEKDKVKIYESFKPGDIVRAQVISLGDQANYYLSTASNELGVVMATSEAGNDMVPISWKEYRDPETGICEPRKVAKPS	gi|1070333104|ref|XP_018234393.1|hypothetical protein FOXG_01580 [Fusarium oxysporum f. sp. lycopersici 4287]gi|342879077|gb|EGU80352.1|hypothetical protein FOXB_09149 [Fusarium oxysporum Fo5176]gi|475667330|gb|EMT65119.1|Exosome complex component CSL4 [Fusarium oxysporum f. sp. cubense race 4]gi|587698769|gb|EWZ45374.1|hypothetical protein FOZG_05722 [Fusarium oxysporum Fo47]gi|587726470|gb|EWZ9…	XP_018234393, EGU80352, EMT65119, EWZ45374, EWZ97807, EXA50638, EXK42774, EXK99976, EXL62724, EXL82167, EXM07954, EXM35981, KNA96347	1.42e-150	100	422.165	208	208		exosome (RNase complex);RNA binding	Cellular Component;Molecular Function	Exosome complex component, N-terminal domain;Exosome complex component, N-terminal domain;Exosome complex component CSL4;Nucleic acid-binding, OB-fold;Nucleic acid-binding, OB-fold	DOMAIN;DOMAIN;FAMILY;HOMOLOGOUS_SUPERFAMILY;HOMOLOGOUS_SUPERFAMILY	;;Molecular Function/Cellular Component;;	;;RNA binding/exosome (RNase complex);;	PF14382 (PFAM);G3DSA:2.40.50.140 (GENE3D);PF10447 (PFAM);SSF50249 (SUPERFAMILY);SSF110324 (SUPERFAMILY)
g503.t1	related to TFIID and SAGA subunit TAF61	324	MVMTMAAPTLSADSTPCCPGCGYSLPLDHSQVQLLEAQARIEDLENQVRLLNEKATAAVDRWADYEDELANLRAQLPSSPTQKQLPATPTNPRMSFLQSGTSRLSSFLSPRKSHELPHIDTNPSRPSNQRSISSQSHRPQQLQPPPSPSAEDLLEALNREQCLRKEAEGKVAATSQEVEELSAALFEQANEMVAEERRARAKLEQRVDELERRDQEKRRRLDKLEGAMTRIERVRLLLAEAEEDVESSKKTVKEIEELERQQEEEERKEKEQSKPKQPQYDNRDSVYSVSVDEHPERQSLEGHSNKEQLNDNIGGERATMTSRA	gi|587698768|gb|EWZ45373.1|hypothetical protein FOZG_05721 [Fusarium oxysporum Fo47]gi|591427586|gb|EXL62723.1|hypothetical protein FOCG_01226 [Fusarium oxysporum f. sp. radicis-lycopersici 26381]	EWZ45373, EXL62723	0	100	654.44	324	324		ribosome	Cellular Component	GDP/GTP exchange factor Sec2, N-terminal;GDP/GTP exchange factor Sec2, N-terminal;GDP/GTP exchange factor Sec2, N-terminal;GDP/GTP exchange factor Sec2, N-terminal;GDP/GTP exchange factor Sec2, N-terminal;GDP/GTP exchange factor Sec2, N-terminal	DOMAIN;DOMAIN;DOMAIN;DOMAIN;DOMAIN;DOMAIN	;;;;;	;;;;;	PF06428 (PFAM);G3DSA:1.20.5.320 (GENE3D);G3DSA:1.20.120.330 (GENE3D);mobidb-lite (MOBIDB_LITE);mobidb-lite (MOBIDB_LITE);SSF144284 (SUPERFAMILY)
g504.t1	related to CSI2 protein	392	MRPINYLPRPDLLVSVFASVSLYGGLAMAQDTKDDPKNNDPSAVPEATDSKNSDANKPTNTAAEPASTETKDNAKPASTKDEQPSKTEEKEKSKSTAKEDQASTATGEGPTKTKDVQSTITSIASSGTEEAMPTLTRYKPIPTYPAPSVPPTNNAPFMRHSSAPDGTVFIAVGAILGALGLAILLWRLIVGILLHRSVERAAKAQHDENAKTGFPAPPAPFYKYTDTGSTMSLSAGRGVRRTTRGPVLSSTPSASNLFFSPTAAASGNGAGNRGSAFLPSGFYAAGTSSPGGQHDNNISMTNLRPDSRGHFGTPSRHTLNPSPPESPSFQGRRDISNSTLNLNRPPSQRAPSAFLEDLLADDPSSLPPPHMPASTARRSSYGSGSPGAHNRI	gi|587676970|gb|EWY99298.1|hypothetical protein FOYG_03386 [Fusarium oxysporum FOSC 3-a]gi|587676971|gb|EWY99299.1|hypothetical protein FOYG_03386 [Fusarium oxysporum FOSC 3-a]gi|587698766|gb|EWZ45371.1|hypothetical protein FOZG_05720 [Fusarium oxysporum Fo47]gi|587698767|gb|EWZ45372.1|hypothetical protein FOZG_05720 [Fusarium oxysporum Fo47]gi|587726472|gb|EWZ97809.1|hypothetical protein FOWG_02…	EWY99298, EWY99299, EWZ45371, EWZ45372, EWZ97809, EWZ97810, EXL62721, EXL62722	0	100	785.793	392	392		integral component of membrane	Cellular Component	FAR1 DNA binding domain;FAR1 DNA binding domain	DOMAIN;DOMAIN	;	;	mobidb-lite (MOBIDB_LITE);mobidb-lite (MOBIDB_LITE)
g505.t1	Vacuolar protein sorting-associated protein 68	171	MEEERLWKFRRPEWLNTVWARNAGVYSAGAIFSIAFYIMLDSAVWSKSSRNGSDIHVKFVDWLPFIFSSLGMLIINSVEKQRLSADSFSYSGNGVAWKARVVLFLGFAALAGGMAGGVTVFVLKFVVPSVAMPALGMGIENVLSNALVGVSSVVLWISQNMEDEYSYNLSL	gi|1070333114|ref|XP_018234398.1|hypothetical protein FOXG_01583 [Fusarium oxysporum f. sp. lycopersici 4287]gi|342879080|gb|EGU80355.1|hypothetical protein FOXB_09152 [Fusarium oxysporum Fo5176]gi|475667333|gb|EMT65122.1|Vacuolar protein sorting-associated protein 68 [Fusarium oxysporum f. sp. cubense race 4]gi|517313457|emb|CCT65661.1|probable VPS68 Protein involved in vacuolar protein sorting …	XP_018234398, EGU80355, EMT65122, CCT65661, EWY99297, EWZ45370, EWZ97811, EXA50633, EXK42769, EXK99981, EXL62720, EXL82162, EXM07959, EXM35986, KLO79874, KLP08090, KLP12456, KNA96352, CVK93256, CZR39477, CVK89658	3.46e-119	100	339.732	171	171		integral component of membrane	Cellular Component	Uncharacterised protein family UPF0220	FAMILY			PF05255 (PFAM)
g506.t1	UPF0220 domain protein	155	MADRTRTTTNGTGVPRSRNGASSAGVRRNLFQSQLTRRPTAGSTSTSAETLHSDVDILSDTSEIVVRDKHGEIELGDPPTPMMEDEDELPLDHRQECEKERQRLAEAVKHHQMHRHAMTEQPEELLEAVRASLRAKVAALAEDNWMFEPEEQPRG	gi|587676968|gb|EWY99296.1|hypothetical protein FOYG_03384 [Fusarium oxysporum FOSC 3-a]gi|587698764|gb|EWZ45369.1|hypothetical protein FOZG_05718 [Fusarium oxysporum Fo47]gi|587726476|gb|EWZ97813.1|hypothetical protein FOWG_02162 [Fusarium oxysporum f. sp. lycopersici MN25]gi|591427582|gb|EXL62719.1|hypothetical protein FOCG_01223 [Fusarium oxysporum f. sp. radicis-lycopersici 26381]gi|591506725…	EWY99296, EWZ45369, EWZ97813, EXL62719, EXM35988	1.61e-110	100	316.62	155	155		membrane	Cellular Component	Zinc finger, CCHC-type superfamily	HOMOLOGOUS_SUPERFAMILY			mobidb-lite (MOBIDB_LITE)
g507.t1	related to DUF410 domain protein	329	MASKVDRIVARLQAKIEEGDYYEAQQQTRVAASRYIKTSNWPAAIDILSNVSQALLRAGQGGSGGDLCAMLVDVYKQAELKPDATAKGRLLTCLRLFEAGEPTRKKFIGEIIAWSAKFGEYPAGDPELHHVAGSLYAEEHDTYEAEKHLILGTKDSPEILTKMEYNWYKESEPHQAALFAGRAVLPYLLVGNVRAANTCYRLFTSSLSNDNPNLGVQDVSSSAGDIRIFPSLPLLNFLGFLLLAIQRGAPELYRALVSKYATQINEAGSWAEALEMVGEMYFGLSKPRQSNPLMDMMSGFFGGGGGQPEKPKRKQVTQRQDAPAAEGLD	gi|1070333118|ref|XP_018234399.1|hypothetical protein FOXG_01585 [Fusarium oxysporum f. sp. lycopersici 4287]gi|475667335|gb|EMT65124.1|Golgi to ER traffic protein 4 [Fusarium oxysporum f. sp. cubense race 4]gi|587676967|gb|EWY99295.1|hypothetical protein FOYG_03383 [Fusarium oxysporum FOSC 3-a]gi|587698763|gb|EWZ45368.1|hypothetical protein FOZG_05717 [Fusarium oxysporum Fo47]gi|587726475|gb|EWZ…	XP_018234399, EMT65124, EWY99295, EWZ45368, EWZ97812, EXK42767, EXL62718, EXM07960, KNA96353	0	100	680.248	329	329				Uncharacterised protein family UPF0363;Tetratricopeptide-like helical domain superfamily;Tetratricopeptide-like helical domain superfamily	FAMILY;HOMOLOGOUS_SUPERFAMILY;HOMOLOGOUS_SUPERFAMILY	;Molecular Function;	;protein binding;	PF04190 (PFAM);G3DSA:1.25.40.10 (GENE3D);mobidb-lite (MOBIDB_LITE)
g508.t1	related to bifunctional 4-hydroxyphenylacetate degradation enzyme	300	MASSALQRLVRFVPRSSPSKILIGQPADKDIDVGAALRKGQEVAVNVWSGSSVLSPGSSTGTTETIDRVLSPLAQNEIGTIRCVGLNYRKHAAECGLDPPAIPVIFMKPATTIVDPWPARGTIPKLSQVDESGDYEAELAVVIGKTAKNVSEAEALDYVLGYTAANDVSSRTQQLNQSQWSFSKSFDGACPLGPTLVLKSLITDPTKLHMRGLKNGEVYQESGTDDLIFSVPKIISWLSQGTTLPPGTVIVTGTPAGVGMGRTPKDALRHGDEFAVEILPHIGTLTNIFEDEKSGFMTKL	gi|1070333120|ref|XP_018234401.1|hypothetical protein FOXG_01586 [Fusarium oxysporum f. sp. lycopersici 4287]gi|587676966|gb|EWY99294.1|hypothetical protein FOYG_03381 [Fusarium oxysporum FOSC 3-a]gi|587698762|gb|EWZ45367.1|hypothetical protein FOZG_05715 [Fusarium oxysporum Fo47]gi|587726477|gb|EWZ97814.1|hypothetical protein FOWG_02164 [Fusarium oxysporum f. sp. lycopersici MN25]gi|587752914|gb…	XP_018234401, EWY99294, EWZ45367, EWZ97814, EXA50630, EXK42766, EXK99984, EXL62717, EXL82159, EXM35989, KNA96355	0	100	612.838	300	300		hydrolase activity;oxidation-reduction process	Molecular Function;Biological Process	Fumarylacetoacetase-like, C-terminal domain superfamily;Fumarylacetoacetase-like, C-terminal;Fumarylacetoacetase-like, C-terminal domain superfamily	HOMOLOGOUS_SUPERFAMILY;DOMAIN;HOMOLOGOUS_SUPERFAMILY	Biological Process/Molecular Function;Molecular Function/Biological Process;Biological Process/Molecular Function	metabolic process/catalytic activity;catalytic activity/metabolic process;metabolic process/catalytic activity	G3DSA:3.90.850.10 (GENE3D);PF01557 (PFAM);SSF56529 (SUPERFAMILY)
g509.t1	related to ADH5-alcohol dehydrogenase V	363	MSAHVTVPQTMKALRLVEFHKNYTLLHDVPVPKPKPDEVLIRVAAAGFCHTDLMVYHGITQVSLPFIGSHEPAGTIVGLGSDVPEIWHIGDRVGVTNFMDPCQGCNGCKWAMQSLGSLDPRFCDNRTMCGIIRRDGAFAEYMASWHGAVVSLPGSIGFEQAAPLMCAGATVWHAINQADITKGETIGIIGIGGLGILGIQFAKARGYRVVAIDNHEVGLKLASGVPSHLQPDLILKLDDPETIQKISDFTDGIGLKATIVCTSDDAANDWAAQRLQPRGVLVAAGFPEHGLKFDPMNLILREIFVKGTVHGSMDETREMMEFVVQHGIRSHLTLLTMEEAEDIAAKSEAHAFTGRPVVKIGMH	gi|591427578|gb|EXL62715.1|hypothetical protein FOCG_01219 [Fusarium oxysporum f. sp. radicis-lycopersici 26381]	EXL62715	0	100	748.814	363	363		oxidoreductase activity;oxidation-reduction process	Molecular Function;Biological Process	Alcohol dehydrogenase, C-terminal;Alcohol dehydrogenase, C-terminal;Alcohol dehydrogenase, N-terminal;Alcohol dehydrogenase, N-terminal;NAD(P)-binding domain superfamily;GroES-like superfamily	DOMAIN;DOMAIN;DOMAIN;DOMAIN;HOMOLOGOUS_SUPERFAMILY;HOMOLOGOUS_SUPERFAMILY	Biological Process;;Biological Process;;;	oxidation-reduction process;;oxidation-reduction process;;;	PF00107 (PFAM);G3DSA:3.40.50.20 (GENE3D);PF08240 (PFAM);G3DSA:3.90.180.10 (GENE3D);SSF51735 (SUPERFAMILY);SSF50129 (SUPERFAMILY)
g510.t1	nuclear pore complex component	253	MATPVRTTTIGGPPVTDSPGTWRHPRLNEIARRRNATTFSEKNVRQIAYNVIALLGFWSAQLLAKLNIGSQVVPSSFRIYLSWAWFILNLIPFINIGIACLPLIRPKDDLSDIPLTPAQRKLLGLDPSSAAPTPDAKFSTPPRYSRTPSIGGSVGSRGSYGSSPLSGRGSPLVQGAAGSPLGSPLFQKSVNSFGNGRRSSFGSTSPFAASSSANLFSDPTSPGSAGGKRTSVGLNSKWLYEKGRRPSGNAWNL	gi|1070333126|ref|XP_018234404.1|hypothetical protein FOXG_01588 [Fusarium oxysporum f. sp. lycopersici 4287]gi|1070333128|ref|XP_018234405.1|hypothetical protein FOXG_01588 [Fusarium oxysporum f. sp. lycopersici 4287]gi|587676962|gb|EWY99290.1|hypothetical protein FOYG_03379 [Fusarium oxysporum FOSC 3-a]gi|587676963|gb|EWY99291.1|hypothetical protein FOYG_03379 [Fusarium oxysporum FOSC 3-a]gi|58…	XP_018234404, XP_018234405, EWY99290, EWY99291, EWZ45363, EWZ45364, EXA50628, EXK42762, EXK42763, EXL62713, EXL62714, EXM07965, EXM07966, EXM35992, KNA96358, KNA96359	7.14e-179	100	497.664	253	253		integral component of membrane	Cellular Component	Nuclear pore complex component;Nuclear pore complex component;Nuclear pore complex component	FAMILY;FAMILY;FAMILY	;;	;;	PF08058 (PFAM);mobidb-lite (MOBIDB_LITE);mobidb-lite (MOBIDB_LITE)
g511.t1	related to Dictyostelium protein kinase	661	MASPASLAATSEVDPPSSPGQPEAKSFVSRAMTEDDDTQMANATPDPQEKSSRGKTKSSQNKDVANQPTIGKIRHLKKEDGEPLWREDIQYDFLKAVFDNEQCVFTNSYEPKRLQRQCFADLYIDTMSRSSKTSKVLRDKLLSDREAAKGMAMVCLLVNMGRMNTTLNFFPEMRAQLRTYHAIPSLQARQDPHAYKQLQDAPRLKSILKGGAEDREEPNSLDKIKQLDTPRTNPVNLIFVMCNTAQKIAELHFPRHRELHDLIMRTEYTSKSRANAFLWLMWFYLESDFTEEGCEENPFGPGVDYGLDVANQGVPELVEMTPEEKAKENVDTEEEIEFGRSKQKMRAKILEMDQALLNERDTKRGKMRPSFADEGPAILPRIRPSKHESDMDSTRSTPP…	gi|1070333130|ref|XP_018234406.1|hypothetical protein FOXG_01589 [Fusarium oxysporum f. sp. lycopersici 4287]gi|342879084|gb|EGU80359.1|hypothetical protein FOXB_09156 [Fusarium oxysporum Fo5176]gi|587676961|gb|EWY99289.1|hypothetical protein FOYG_03378 [Fusarium oxysporum FOSC 3-a]gi|587698757|gb|EWZ45362.1|hypothetical protein FOZG_05712 [Fusarium oxysporum Fo47]gi|587726482|gb|EWZ97819.1|hypot…	XP_018234406, EGU80359, EWY99289, EWZ45362, EWZ97819, EXK42761, EXK99988, EXL62712, EXL82155, EXM35993, KNA96360	0	100	1367.83	661	661		kinase activity;phosphorylation;Ino80 complex	Molecular Function;Biological Process;Cellular Component	P-loop containing nucleoside triphosphate hydrolase;P-loop containing nucleoside triphosphate hydrolase;P-loop containing nucleoside triphosphate hydrolase;P-loop containing nucleoside triphosphate hydrolase	HOMOLOGOUS_SUPERFAMILY;HOMOLOGOUS_SUPERFAMILY;HOMOLOGOUS_SUPERFAMILY;HOMOLOGOUS_SUPERFAMILY	;;;	;;;	mobidb-lite (MOBIDB_LITE);mobidb-lite (MOBIDB_LITE);mobidb-lite (MOBIDB_LITE);mobidb-lite (MOBIDB_LITE)
g512.t1	C-8 sterol isomerase	235	MAKNKSKSKSSAAAASQGSGLNKLLLVLGLLTALLSSVVYFVEQNLNQFYIFDLDHLDDLSKRAIAKHGEDTRSVVQYIVTELNEKVPEHINLKEEWVFNNAGGAMGAMYIIHASVTEYLIIFGTAIGTEGHTGRHTADDYFHILSGTQLAYVPGEYKAEVYPAGSIHHLRRGDVKQYKMPEGCFALEYARGWIPPMLFFGFADGLSSTLDFPTLWDTTRITGREMINNLIKGKL	gi|1070333132|ref|XP_018234407.1|C-8 sterol isomerase [Fusarium oxysporum f. sp. lycopersici 4287]gi|342873875|gb|EGU75980.1|hypothetical protein FOXB_13510 [Fusarium oxysporum Fo5176]gi|475667341|gb|EMT65130.1|C-8 sterol isomerase [Fusarium oxysporum f. sp. cubense race 4]gi|587676960|gb|EWY99288.1|C-8 sterol isomerase [Fusarium oxysporum FOSC 3-a]gi|587698756|gb|EWZ45361.1|C-8 sterol isomerase …	XP_018234407, EGU75980, EMT65130, EWY99288, EWZ45361, EWZ97820, EXA50626, EXK42760, EXK99989, EXL62711, EXL82154, EXM07968, EXM35994, KNA96361	5.58e-176	100	488.804	235	235		integral component of membrane;isomerase activity	Cellular Component;Molecular Function	ERG2/sigma1 receptor-like	FAMILY			PF04622 (PFAM)
g513.t1	POT family proton-dependent oligopeptide transporter	618	MAPVGDSLAEPITVAGLRAEVLDEKRASISAEKRASIATDPRPATADAGAVTPAGGVTPDGQFPTAEELDTLRRVPNKIPMKLFSIAFIELCERFSYYGCTVVFTNFIQQKLPEGSTTGADPEQPGALGMGQRASTGITTFNQFWQYFMPLLGAYIADQYWGRYKTISWALGIDIIGHIILIMSAIPPVIGNQGGALGAMIIAIIVIGFGTGGFKPNVNPLIVEQLGEQYMHVKTLKSGERVIVDPAVTIERVYLWFYFCINVGALVGQVTMVFAEKEVGFWLSYTLPTFMLCLCPLVMWLNRHKYERRPPGGSVLGQALKTWFLAQKGCWSINPVATWKNLHKDDFWEKVKPSNFSHETRPKWMTFDDAWVDELSRGFNACAVFCWYPIFWLCYNQIN…	gi|587698754|gb|EWZ45359.1|POT family proton-dependent oligopeptide transporter [Fusarium oxysporum Fo47]gi|587726485|gb|EWZ97822.1|POT family proton-dependent oligopeptide transporter [Fusarium oxysporum f. sp. lycopersici MN25]gi|587726486|gb|EWZ97823.1|POT family proton-dependent oligopeptide transporter [Fusarium oxysporum f. sp. lycopersici MN25]gi|591427572|gb|EXL62709.1|POT family proton-d…	EWZ45359, EWZ97822, EWZ97823, EXL62709	0	99.8382	1276.54	618	617		oligopeptide transport;integral component of membrane;transmembrane transporter activity;transmembrane transport	Biological Process;Cellular Component;Molecular Function;Biological Process	Protein of unknown function DUF3435;Proton-dependent oligopeptide transporter family;Proton-dependent oligopeptide transporter family;Proton-dependent oligopeptide transporter family;Proton-dependent oligopeptide transporter family;MFS transporter superfamily	FAMILY;FAMILY;FAMILY;FAMILY;FAMILY;HOMOLOGOUS_SUPERFAMILY	;Molecular Function/Biological Process/Cellular Component;;;;	;transmembrane transporter activity/transmembrane transport/membrane;;;;	G3DSA:1.20.1250.20 (GENE3D);PF00854 (PFAM);G3DSA:1.20.1250.20 (GENE3D);mobidb-lite (MOBIDB_LITE);mobidb-lite (MOBIDB_LITE);SSF103473 (SUPERFAMILY)
g514.t1	hypothetical protein FOWG_02173	318	MPNAPSLRDPISAQQMAADTEVVATRVVDEPILSEAGFTLLEKMSFNDLLQEWCSTRPATARHNQLLPNKLGQTSVPVGKLTDNLPITPLKRKRGQTMQDDNHWVANAPAFLSVEFKSEPEGVRAEEYNTLNRQSPKVVFDKVFYLWNSDDDIVVMPTLHEKKIQETSTFQTNPHRMAQAAAYMSAKFESNSEGKDFKLCWKDKGGLTVGAEFVRFKEGVTKAQAIESAIVNWDKCERARVEKYNTELIIALARMRIVRFAREGTALPPYIPQELRVNNRTIKCNPTSDEFEEHYNIIKAVHEGLKGRKIGRPNHMII	gi|587726489|gb|EWZ97826.1|hypothetical protein FOWG_02173 [Fusarium oxysporum f. sp. lycopersici MN25]	EWZ97826	2.31e-113	88.587	332.028	184	163
g515.t1	nitrogen metabolic regulation protein	462	MPAQLNGSMTASIPIRIPGDQAQAQTQPAVFYKQHKHSRSSYSDSSPLANSRNNSLTFRPYKRLMSNPDKTIAVINASGRQAASFIRVATAVGYHVRAQLRNLDGVVAAEVSGNPNVTVFVGELYTRHQPSEANRDVTKHGPLAGVGVNYDLIASLFRGAQLAFINTTFYGDEIQIGKALADAAKRAGIQHYVYSSMPDHGAYNPEWPSLPLWAAKHEVEQYVRKLRIPATFVYTGIYNNNFTSLQYPLFCMDLQKDGSFKWQAPFHPDAKLPWLDAEHDVGPAVLQIFKDGPSKWNGERIALAYEYLTPKEVCRLFSKGVGRPVRYVQGPIEIKVRIPEGYREQLVGLEKLFDPNQKDPRKQPPYFGDPKVEVSCPSEALELWEGPRGIEEYAREMFP…	gi|342875982|gb|EGU77647.1|hypothetical protein FOXB_11822 [Fusarium oxysporum Fo5176]gi|475667345|gb|EMT65134.1|Nitrogen metabolic regulation protein 1 [Fusarium oxysporum f. sp. cubense race 4]	EGU77647, EMT65134	0	100	962.985	462	462				Fumarylacetoacetase-like, C-terminal domain superfamily;NmrA-like domain;NmrA-like domain;NmrA-like domain;NAD(P)-binding domain superfamily	HOMOLOGOUS_SUPERFAMILY;DOMAIN;DOMAIN;DOMAIN;HOMOLOGOUS_SUPERFAMILY	;;;;	;;;;	G3DSA:3.40.50.720 (GENE3D);PF05368 (PFAM);G3DSA:3.90.25.10 (GENE3D);mobidb-lite (MOBIDB_LITE);SSF51735 (SUPERFAMILY)
g516.t1	hypothetical protein FOXB_11823	991	MGVQKKTRKFAEVKRVIGRRDARLKENKLKAELAQKEKEKKTINGELIREAPQMPSNMFFQHNTALVPPYNVLVDTNFLSHSVQRKLSLLDSMMDCLYAKCNPIITSCVMSELEKLGPKYRLALRVARDERWTRLECDHKGTYADDCLVDRVQKSRIYIVGTNDKALKQRLRKIPGVPIMSVARAKYVIERLPVLQTIESFLDLRIPLTPAHYLTQMDSSPNDNDQSSTSEARQKRSRVLLSCAPCRNSKLKCDREQPCGQCSKKGRASQCAYAPKPERKRPAKGMSARLKRLEGMVREMMDSEGTAPGTHASAGAGAGLANGTATGPDVQGHVVHSEKGATYVGATHCMAMLEDIEDLKDYFEQPEEAGEDQILDDEIDPTEVMLNTRAGPRNREELL…	gi|342875983|gb|EGU77648.1|hypothetical protein FOXB_11823 [Fusarium oxysporum Fo5176]	EGU77648	0	97.5782	1996.48	991	967		RNA polymerase II transcription factor activity, sequence-specific DNA binding;DNA binding;nucleus;regulation of transcription by RNA polymerase II;zinc ion binding;small-subunit processome	Molecular Function;Molecular Function;Cellular Component;Biological Process;Molecular Function;Cellular Component	rRNA-processing protein Fcf1/Utp23;PIN-like domain superfamily;Transcription factor domain, fungi;Zn(2)-C6 fungal-type DNA-binding domain;Zn(2)-C6 fungal-type DNA-binding domain superfamily;Zn(2)-C6 fungal-type DNA-binding domain superfamily;Zn(2)-C6 fungal-type DNA-binding domain superfamily;PIN-like domain superfamily;Zn(2)-C6 fungal-type DNA-binding domain superfamily	FAMILY;HOMOLOGOUS_SUPERFAMILY;DOMAIN;DOMAIN;HOMOLOGOUS_SUPERFAMILY;HOMOLOGOUS_SUPERFAMILY;HOMOLOGOUS_SUPERFAMILY;HOMOLOGOUS_SUPERFAMILY;HOMOLOGOUS_SUPERFAMILY	Cellular Component;;Cellular Component/Molecular Function/Molecular Function/Biological Process;Biological Process/Molecular Function/Molecular Function/Cellular Component;Cellular Component/Molecular Function/Molecular Function/Biological Process;;;;Cellular Component/Molecular Function/Molecular Function/Biological Process	small-subunit processome;;nucleus/DNA binding/zinc ion binding/transcription, DNA-templated;regulation of transcription, DNA-templated/RNA polymerase II transcription factor activity, sequence-specific DNA binding/zinc ion binding/nucleus;nucleus/RNA polymerase II transcription factor activity, sequence-specific DNA binding/zinc ion binding/regulation of transcription, DNA-templated;;;;nucleus/RN…	PF04900 (PFAM);G3DSA:3.40.50.1010 (GENE3D);PF04082 (PFAM);PF00172 (PFAM);G3DSA:4.10.240.10 (GENE3D);mobidb-lite (MOBIDB_LITE);mobidb-lite (MOBIDB_LITE);SSF88723 (SUPERFAMILY);SSF57701 (SUPERFAMILY)
g517.t1	replication factor C subunit 4	354	MSSQKPGERGESSNSVSKAALKASSNGTTNYELPWVEKYRPVFLDDVVGNTETIERLKIIAREGNMPHVIISGMPGIGKTTSVLCLARQLLGESYKEAVLELNASDERGIDVVRNRIKGFAQKKVTLPAGRHKLVILDEADSMTSGAQQALRRTMEIYSNTTRFAFACNQSNKIIEPLQSRCAILRYAKLTDAQVVKRLMQIIEAEKVEYSDDGLAALVFSAEGDMRQAINNLQSTFAGFGFVSGDNVFKVVDSPHPIKVQAMLKACYEGNVDSALETLRELWDLGYSSHDIISTMFKVTKTIPTLSEHAKLEFIKEIGFTHMKVLEGVQTLLQLSGCVVRLCKINMDPKRFRV	gi|587698742|gb|EWZ45347.1|replication factor C subunit 4 [Fusarium oxysporum Fo47]gi|587726500|gb|EWZ97837.1|replication factor C subunit 4 [Fusarium oxysporum f. sp. lycopersici MN25]	EWZ45347, EWZ97837	0	99.7175	733.021	354	353		DNA binding;ATP binding;DNA replication	Molecular Function;Molecular Function;Biological Process	Ribonuclease H superfamily;ATPase, AAA-type, core;Replication factor C, C-terminal;Replication factor C, C-terminal;Replication factor C, C-terminal;Replication factor C, C-terminal;DNA polymerase III, clamp loader complex, gamma/delta/delta subunit, C-terminal;P-loop containing nucleoside triphosphate hydrolase	HOMOLOGOUS_SUPERFAMILY;DOMAIN;DOMAIN;DOMAIN;DOMAIN;DOMAIN;HOMOLOGOUS_SUPERFAMILY;HOMOLOGOUS_SUPERFAMILY	;Molecular Function;;;;;Biological Process/Molecular Function;	;ATP binding;;;;;DNA replication/DNA binding;	G3DSA:3.40.50.300 (GENE3D);PF00004 (PFAM);PF08542 (PFAM);G3DSA:1.10.8.60 (GENE3D);G3DSA:1.20.272.10 (GENE3D);mobidb-lite (MOBIDB_LITE);SSF48019 (SUPERFAMILY);SSF52540 (SUPERFAMILY)
g518.t1	imidazoleglycerol-phosphate dehydratase	109	MRAHDAMQSDEANDAAWEAARGGVAGAVKWGIGAAVLGAAGYIWSPLYRSMTIQFKVYLQMCGMVPGAMIEADSRLRAYEHRVRMQRRLMGDRAKWERYEEEFIKGDGK	gi|1070333168|ref|XP_018234425.1|hypothetical protein FOXG_01598 [Fusarium oxysporum f. sp. lycopersici 4287]gi|475667350|gb|EMT65139.1|hypothetical protein FOC4_g10011116 [Fusarium oxysporum f. sp. cubense race 4]gi|587676941|gb|EWY99269.1|hypothetical protein FOYG_03364 [Fusarium oxysporum FOSC 3-a]gi|587698741|gb|EWZ45346.1|hypothetical protein FOZG_05700 [Fusarium oxysporum Fo47]gi|587726501|…	XP_018234425, EMT65139, EWY99269, EWZ45346, EWZ97838, EXA50612, EXK42742, EXL00005, EXL62694, EXM07981, KNA96379	1.27e-74	100	222.246	109	109		integral component of membrane	Cellular Component
g519.t1	related to F-LANa protein	259	MADNVMAAYWALPPVSRNLITATVLTSIGCIVGLLPAMRLIYHPSYLWMFPPQIWRLVTCFLIEMQPINLLFNSFFLYRYSVQLEMGNPRFPRMVDLVFYILFVCTVILMIDYLAGLTSFMYMNGLILAMVYTTTQDQRGQKTQYLVLTIPAQALPICMIVVTALMAGPQKALVEIEGLLAAHLFDFLTRIWPEFGNGPRLLRTPAWLERLVQTPRVSARGFGTAVRPGNSPSSGRSTGVNAGPLPDSWRSRGPGQRLG	gi|475667351|gb|EMT65140.1|Derlin-2 [Fusarium oxysporum f. sp. cubense race 4]gi|591476830|gb|EXM07982.1|hypothetical protein FOIG_02856 [Fusarium oxysporum f. sp. cubense tropical race 4 54006]	EMT65140, EXM07982	0	99.6139	524.242	259	258		endoplasmic reticulum membrane;integral component of membrane	Cellular Component;Cellular Component	DDE superfamily endonuclease domain;Rhomboid-like superfamily;Rhomboid-like superfamily;Rhomboid-like superfamily	DOMAIN;HOMOLOGOUS_SUPERFAMILY;HOMOLOGOUS_SUPERFAMILY;HOMOLOGOUS_SUPERFAMILY	;;;	;;;	PF04511 (PFAM);G3DSA:1.20.1540.10 (GENE3D);mobidb-lite (MOBIDB_LITE);SSF144091 (SUPERFAMILY)
g520.t1	related to exo-alpha-sialidase / neuraminidase	554	MRGLFLGLSTIALLSSSSFALHFTTESECAALCSDGSNSTTSNFKTSTTNSTDVVCEDNEYSGSGNGIRFKNCLNCLQKSDATWKEQSDVYWFLYNVRYAFDVCLYSYPDAADSGTINSPCNIESSCGSLEDALTASLLKTTPDNQFDYCEAEESVIKSSSYNQCIGCLQSTSNQKYLANFLVALKAGCIQEPKKGDILGLSGTIFTHTLINITDPNTNETLPGDDGAPVGSMTTGTIVGIAVGCGLGIAGMVWLIFMYCRRSRQRRGAAIKIESPPPDAPMNDPSMYGIHKSSYFTDNAGYPGRSAQPHNHAGTHIRTMSNAEYYDSFEQDDSGINSKVSYHYAPHSKSNGPNAALPAHPAYIPRVVSRLPDAKAPSSVRHTMRSNVPDSYALQTYLS…	gi|475667352|gb|EMT65141.1|hypothetical protein FOC4_g10011118 [Fusarium oxysporum f. sp. cubense race 4]gi|591476831|gb|EXM07983.1|hypothetical protein FOIG_02857 [Fusarium oxysporum f. sp. cubense tropical race 4 54006]	EMT65141, EXM07983	0	99.8195	1143.64	554	553		integral component of membrane	Cellular Component	Cytochrome c1, transmembrane anchor, C-terminal;Cytochrome c1, transmembrane anchor, C-terminal	HOMOLOGOUS_SUPERFAMILY;HOMOLOGOUS_SUPERFAMILY	;	;	G3DSA:1.20.5.100 (GENE3D);mobidb-lite (MOBIDB_LITE)
g521.t1	related to amino-terminal amidase	1037	MRIGCLQFAPQVGDVDNNLNRADSVLSRANPDDLDLLVLPELAFSGYNFKSLQDIAPFLEPSGSGITSLWARTIALKYNCTVTVGYPEKVDVTPKWPTGPEYYNSVIVVNGDGETIANYRKSFLYHTDETWALEGGQGFYEGFIPGLGNTSIGICMDLNPYKFEAPWHAFEFAYHILEVESNLVIVSMAWNTREDPRRFTRMPNEPDMETLTYWVTRLEPLIRAENEDEIIVVFCNRTGNEDEALYAGTSAVIGIQDGEVRVYGLLGRGEKELLVVDTNNSPYAKLVYRPDPRGAGMEAPGRLQRNDETNNPRSNEVRRSSEDSKKDGQTKSSLNSVTSPHPSGSTAPGHHISSMSQRCTLPKDGSHDSTRRRQAPTITIPPAPGLVMSNSARSPGTDS…	gi|587752892|gb|EXA50608.1|hypothetical protein FOVG_03230 [Fusarium oxysporum f. sp. pisi HDV247]	EXA50608	0	99.6143	2100.86	1037	1033		nitrogen compound metabolic process	Biological Process	Carbon-nitrogen hydrolase;Carbon-nitrogen hydrolase superfamily;Carbon-nitrogen hydrolase superfamily;Carbon-nitrogen hydrolase superfamily;Carbon-nitrogen hydrolase superfamily;Carbon-nitrogen hydrolase superfamily;Carbon-nitrogen hydrolase superfamily	DOMAIN;HOMOLOGOUS_SUPERFAMILY;HOMOLOGOUS_SUPERFAMILY;HOMOLOGOUS_SUPERFAMILY;HOMOLOGOUS_SUPERFAMILY;HOMOLOGOUS_SUPERFAMILY;HOMOLOGOUS_SUPERFAMILY	Molecular Function/Biological Process;;;;;;	hydrolase activity, acting on carbon-nitrogen (but not peptide) bonds/nitrogen compound metabolic process;;;;;;	PF00795 (PFAM);G3DSA:3.60.110.10 (GENE3D);mobidb-lite (MOBIDB_LITE);mobidb-lite (MOBIDB_LITE);mobidb-lite (MOBIDB_LITE);mobidb-lite (MOBIDB_LITE);SSF56317 (SUPERFAMILY)
g522.t1	hypothetical protein FOVG_03229	408	MRGLTLITTGLSLLGPAAAILVADNSPCGTVCGNVLDATTNDDVVCQEGDYTSGAGIVFQQCLTCEQSSDYTTKNNQTDQQYYLYVESYDYCDNWPIHDTADFIGCTECLQAGDNHFLANFITVLQAGCEQKPQPGTLVSTEGGIFSRDDVNVTEPTPVASVNPDWLDQGPISLGAKVGIAAGGVAFILFILGFCIIWRGRRRRRAFLSMLETKHNNSWPTPLTIPRETRDTPLSQKPLRSWDESPVSVRSEHLFPHHVSPYASQYNSPVSATELKLAHWPVMAPNQQMTPAMNSQSQFPQMFPSMYQPDPSSSQIGVALGGDDSSVNSVNSKGKGLQGEEYEMTPVENPHAGIGIYQTGINPYGESSRTTAPQPGYFPEGITHMNQSYGYHNPYGHHE…	gi|587752891|gb|EXA50607.1|hypothetical protein FOVG_03229 [Fusarium oxysporum f. sp. pisi HDV247]	EXA50607	0	90.0662	831.247	453	408		integral component of membrane	Cellular Component	Ribonuclease H-like superfamily;Ribonuclease H-like superfamily;Ribonuclease H-like superfamily	HOMOLOGOUS_SUPERFAMILY;HOMOLOGOUS_SUPERFAMILY;HOMOLOGOUS_SUPERFAMILY	;;	;;	G3DSA:1.20.5.510 (GENE3D);mobidb-lite (MOBIDB_LITE);mobidb-lite (MOBIDB_LITE)
g523.t1	centromere/microtubule-binding protein cbf5	487	MSKDVAVVKKTTTEEEEYTIKPQATTPSLDTSQWPLLLKNYDKLLVRTGHFTPIPNGCSPLKRDLKQYISSGVINLDKPSNPSSHEVVAWVKRILRCEKTGHSGTLDPKVTGCLIVCIDRATRLVKSQQGAGKEYVAVIRLHDKLPGGQAQFARALETLTGALFQRPPLISAVKRQLRIRTIHESKLIEFDNDRHLGVFWVSCEAGTYIRTLCVHLGLLLGVGGHMQELRRVRSGAMDESKGLVTLHDVLDAQWQMDNTRDESYLRKVISPLETLLTSYKRLVVKDSAVNAVCYGAKLMLPGLLRYESAIEHHEEVVLMTTKGEAIALGIAQMSTVEMSTCDHGVVAKVKRCIMERDLYPRRWGLGPVALEKKKLKADGKLDKYGRPNDATPAKWSSEY…	gi|1070333182|ref|XP_018234432.1|centromere/microtubule-binding protein cbf5 [Fusarium oxysporum f. sp. lycopersici 4287]gi|342875987|gb|EGU77652.1|hypothetical protein FOXB_11827 [Fusarium oxysporum Fo5176]gi|475667355|gb|EMT65144.1|Centromere/microtubule-binding protein cbf5 [Fusarium oxysporum f. sp. cubense race 4]gi|587676936|gb|EWY99264.1|centromere/microtubule-binding protein cbf5 [Fusariu…	XP_018234432, EGU77652, EMT65144, EWY99264, EWZ45340, EWZ97843, EXK42735, EXL82132, EXM07987, EXM36014, KNA96386	0	100	1001.12	487	487		pseudouridine synthesis;RNA binding;RNA processing;pseudouridine synthase activity	Biological Process;Molecular Function;Biological Process;Molecular Function	Pseudouridine synthase II, N-terminal;Dyskerin-like;tRNA pseudouridylate synthase B, C-terminal;PUA domain superfamily;PUA domain;PUA domain;PUA domain;PUA-like superfamily;Pseudouridine synthase, catalytic domain superfamily	DOMAIN;DOMAIN;DOMAIN;HOMOLOGOUS_SUPERFAMILY;DOMAIN;DOMAIN;DOMAIN;HOMOLOGOUS_SUPERFAMILY;HOMOLOGOUS_SUPERFAMILY	Biological Process;;;Molecular Function;Molecular Function;;;;Biological Process/Molecular Function/Molecular Function/Biological Process	RNA processing;;;RNA binding;RNA binding;;;;RNA modification/pseudouridine synthase activity/RNA binding/pseudouridine synthesis	PF01509 (PFAM);PF08068 (PFAM);PF16198 (PFAM);G3DSA:2.30.130.10 (GENE3D);PF01472 (PFAM);G3DSA:3.30.2350.10 (GENE3D);mobidb-lite (MOBIDB_LITE);SSF88697 (SUPERFAMILY);SSF55120 (SUPERFAMILY)
g524.t1	related to endo-arabinase	338	MPVSSSLWGRIIFFILSVSLFDTASALPANTSSPVVRPFVLPPPKQHLSRRHKGRDESFSPRLDVNFPDPCLVQDQDDHWVSFATSGGGYHIQVAVADDLFGEWTHLQQDALPGDGWTSGRNYWAPDVRKLEDDSYIMYFSGELPEGGHCIGVARSHNSTGPYTMDPKPFACPRDEGGAIDPAGFFDESTNKRYVVYKVDGNALNNGSGTPIRLQEVSTKDGSTPIGKPVDILDRIASEDGPLVEAPSLVRTEQGKYLLFFSSHMYTGDAYDVKWAMSDRVEGPYTRGSSPFLKTPALGLKGPGGGTSSENGQFMVFHAWCGKGKRCMYAIGYGLDYE	gi|591427551|gb|EXL62688.1|hypothetical protein FOCG_01198 [Fusarium oxysporum f. sp. radicis-lycopersici 26381]	EXL62688	0	100	702.205	338	338		hydrolase activity, hydrolyzing O-glycosyl compounds;carbohydrate metabolic process;integral component of membrane	Molecular Function;Biological Process;Cellular Component	Glycoside hydrolase, family 43;Glycosyl hydrolase, five-bladed beta-propellor domain superfamily;Glycosyl hydrolase, five-bladed beta-propellor domain superfamily	FAMILY;HOMOLOGOUS_SUPERFAMILY;HOMOLOGOUS_SUPERFAMILY	Molecular Function/Biological Process;;	hydrolase activity, hydrolyzing O-glycosyl compounds/carbohydrate metabolic process;;	PF04616 (PFAM);G3DSA:2.115.10.20 (GENE3D);SSF75005 (SUPERFAMILY)
[truncated: 16,205 more rows]
