# Supplementary material for: Genomic Characterization and Virulence Potential of Two Fusarium oxysporum Isolates Cultured from the International Space Station
Source: mSystems. 2019 Mar 19;4(2):e00345-18. doi: 10.1128/mSystems.00345-18 (PMC6426649; doi:10.1128/mSystems.00345-18)
Supplement: DATA SET S3 [file mSystems.00345-18-sd003.xlsx]

## Sheet: DatasetS3A
Protein Family	F3	FOSC3a	F4	Fo47
(IPR036291) NAD(P)-binding domain superfamily	0.040603	0.0316232	0.0406577	0.034488
(IPR036259) MFS transporter superfamily	0.0350877	0.0316232	0.0351421	0.0315383
(IPR027417) P-loop containing nucleoside triphosphate hydrolase	0.0339847	0.0335278	0.0345117	0.0327863
(IPR036864) Zn(2)-C6 fungal-type DNA-binding domain superfamily	0.0231642	0.0334881	0.0232179	0.0355468
(IPR029058) Alpha/Beta hydrolase fold	0.0224814	0.0170218	0.0226401	0.017849
(IPR011701) Major facilitator superfamily	0.0221662	0.0198389	0.0221148	0.0197398
(IPR036188) FAD/NAD(P)-binding domain superfamily	0.0174913	0.0134508	0.0175448	0.0138028
(IPR011009) Protein kinase-like domain superfamily	0.0130791	0.017855	0.0131849	0.0175843
(IPR029063) S-adenosyl-L-methionine-dependent methyltransferase	0.0119235	0.0128159	0.0119767	0.0125548
(IPR036770) Ankyrin repeat-containing domain superfamily	0.0112407	0.00904654	0.0111362	0.00896234
(IPR005828) Major facilitator, sugar transporter-like	0.0105578	0.00888783	0.0105584	0.00918923
(IPR015943) WD40/YVTN repeat-like-containing domain superfamily	0.0104003	0.009483	0.0105584	0.0108909
(IPR017853) Glycoside hydrolase superfamily	0.00982246	0.00801492	0.00987551	0.0081682
(IPR002347) Short-chain dehydrogenase/reductase SDR	0.00924467	0.00682458	0.00924515	0.00775223
(IPR011990) Tetratricopeptide-like helical domain superfamily	0.00882446	0.00781653	0.00908757	0.00843291
(IPR036396) Cytochrome P450 superfamily	0.00877193	0.00793556	0.00871986	0.00775223
(IPR001128) Cytochrome P450	0.00856182	0.00761814	0.00850974	0.00737407
(IPR012337) Ribonuclease H-like superfamily	0.0085093	0.00174582	0.00835216	0.00234458
(IPR011032) GroES-like superfamily	0.00829919	0.00603103	0.00829963	0.00665557
(IPR021858) Fungal transcription factor	0.00803656	0.00845138	0.00787939	0.0091136
(IPR036322) WD40-repeat-containing domain superfamily	0.00787898	0.00872912	0.00808951	0.00862199
(IPR011989) Armadillo-like helical	0.00761635	0.00630877	0.00761675	0.01108
(IPR016024) Armadillo-type fold	0.00698603	0.0106733	0.0069864	0.0104371
(IPR003663) Sugar/inositol transporter	0.00688098	0.00587232	0.00667122	0.00601271
(IPR013083) Zinc finger, RING/FYVE/PHD-type	0.00682845	0.00857041	0.00672375	0.0096052
(IPR013785) Aldolase-type TIM barrel	0.00682845	0.00583264	0.00688134	0.00639086
(IPR032675) Leucine-rich repeat domain superfamily	0.00667087	0.00349165	0.00682881	0.00661776
(IPR036388) Winged helix-like DNA-binding domain superfamily	0.00661834	0.00444391	0.00672375	0.00589926
(IPR008979) Galactose-binding-like domain superfamily	0.00604055	0.0039281	0.00604087	0.00487823
(IPR015424) Pyridoxal phosphate-dependent transferase	0.00583044	0.00531683	0.00583075	0.00525639
(IPR036249) Thioredoxin-like superfamily	0.00572539	0.00499941	0.00572569	0.00499168
(IPR015421) Pyridoxal phosphate-dependent transferase, major region, subdomain 1	0.00551528	NA	0.00551557	0.00510513
(IPR015422) Pyridoxal phosphate-dependent transferase, subdomain 2	0.00525265	NA	0.00525293	0.00506731
(IPR036397) Ribonuclease H superfamily	0.00483244	0.00130937	0.00462258	0.00177734
(IPR016181) Acyl-CoA N-acyltransferase	0.00472739	0.00476134	0.00478017	0.0048026
(IPR013320) Concanavalin A-like lectin/glucanase domain superfamily	0.00446475	0.003571	0.00446499	0.00393284
(IPR013783) Immunoglobulin-like fold	0.00441223	0.00341229	0.00441246	0.00468915
(IPR036412) HAD-like superfamily	0.00430717	0.00515812	0.00435993	0.00450008
(IPR009057) Homeobox-like domain superfamily	0.00409707	0.00257906	0.00404475	0.00419755
(IPR035979) RNA-binding domain superfamily	0.00399202	0.00722136	0.0039397	0.00688247
(IPR014710) RmlC-like jelly roll fold	0.00393949	0.00353133	0.00388717	0.0035925
(IPR029044) Nucleotide-diphospho-sugar transferases	0.00388696	0.0039281	0.00383464	0.0040841
(IPR036236) Zinc finger C2H2 superfamily	0.00388696	0.00587232	0.0039397	0.0055211
(IPR036318) FAD-binding, type 2-like superfamily	0.00372938	0.0028568	0.00372958	0.002874
(IPR032466) Metal-dependent hydrolase	0.00367686	0.00317423	0.00362452	0.00306308
(IPR036390) Winged helix DNA-binding domain superfamily	0.00367686	0.00444391	0.00367705	0.00434881
(IPR016169) CO dehydrogenase flavoprotein-like, FAD-binding, subdomain 2	0.00362433	NA	0.00362452	0.00279837
(IPR016161) Aldehyde/histidinol dehydrogenase	0.00362433	0.0024997	0.00362452	0.002874
(IPR023214) HAD superfamily	0.0035718	0.00440424	0.00362452	0.00385721
(IPR016167) FAD-binding, type 2, subdomain 1	0.00351928	0.000952268	0.00351946	0.0026471
(IPR016162) Aldehyde dehydrogenase, N-terminal	0.00341422	0.00226164	0.0034144	0.00279837
(IPR011051) RmlC-like cupin domain superfamily	0.00341422	0.00289648	0.0034144	0.00302526
(IPR036047) F-box-like domain superfamily	0.00341422	0.00388843	0.0034144	0.00366813
(IPR023296) Glycosyl hydrolase, five-bladed beta-propellor domain superfamily	0.00325664	0.00186486	0.00330934	0.00226895
(IPR002293) Amino acid/polyamine transporter I	0.00325664	0.00293616	0.00325682	0.00310089
(IPR021157) Cytochrome c1, transmembrane anchor, C-terminal	0.00315159	7.94e-05	0.00320429	0.00298745
(IPR036852) Peptidase S8/S53 domain superfamily	0.00315159	0.00242035	0.0030467	0.00226895
(IPR007568) RTA-like protein	0.00309906	0.00198389	0.00299417	0.00219331
(IPR008928) Six-hairpin glycosidase-like	0.00309906	NA	0.00309923	0.00272273
(IPR011042) Six-bladed beta-propeller, TolB-like	0.00304654	0.0010713	0.00309923	0.00257147
(IPR012334) Pectin lyase fold	0.00304654	0.00194421	0.00309923	0.00181516
(IPR011050) Pectin lyase fold/virulence factor	0.00299401	0.00198389	0.0030467	0.00177734
(IPR012340) Nucleic acid-binding, OB-fold	0.00267885	0.00293616	0.00267899	0.00276055
(IPR036640) ABC transporter type 1, transmembrane domain superfamily	0.00262633	0.00325358	0.00262646	0.00332779
(IPR014729) Rossmann-like alpha/beta/alpha sandwich fold	0.00262633	0.00293616	0.00262646	0.00321434
(IPR011993) PH-like domain superfamily	0.0025738	0.00337261	0.00262646	0.00370594
(IPR035994) Nucleoside phosphorylase superfamily	0.0025738	0.0014284	0.00294164	0.00151263
(IPR032710) NTF2-like domain superfamily	0.00252127	0.00194421	0.00252141	0.00238239
(IPR036866) Metallo-hydrolase/oxidoreductase superfamily	0.00252127	NA	0.00252141	0.00207987
(IPR008927) 6-phosphogluconate dehydrogenase-like, C-terminal domain superfamily	0.00246875	0.00265841	0.00252141	0.00272273
(IPR016035) Acyl transferase/acyl hydrolase/lysophospholipase	0.00246875	0.00170615	0.00246888	0.00196642
(IPR023395) Mitochondrial carrier domain superfamily	0.00246875	0.00388843	0.00246888	0.00393284
(IPR029052) Metallo-dependent phosphatase-like	0.00241622	0.00150776	0.00241635	0.0026471
(IPR036282) Glutathione S-transferase, C-terminal domain superfamily	0.00236369	0.0024997	0.00236382	0.00245802
(IPR017938) Riboflavin synthase-like beta-barrel	0.00236369	0.00246002	0.00236382	0.00260929
(IPR036928) Amidase signature (AS) superfamily	0.00236369	0.00198389	0.00241635	0.00196642
(IPR020946) Flavin monooxygenase-like	0.00225864	0.00170615	0.00225876	0.00189079
(IPR011333) SKP1/BTB/POZ domain superfamily	0.00220611	0.00182518	0.00225876	0.00177734
(IPR036812) NADP-dependent oxidoreductase domain superfamily	0.00220611	0.00190453	0.00220623	0.00177734
(IPR036691) Endonuclease/exonuclease/phosphatase superfamily	0.00215359	0.000952268	0.00225876	0.00105884
(IPR036736) ACP-like superfamily	0.00215359	0.0017855	0.0021537	0.00158826
(IPR006710) Glycoside hydrolase, family 43	0.00210106	0.000952268	0.00210117	0.00139918
(IPR036875) Zinc finger, CCHC-type superfamily	0.00210106	0.000991945	0.00157588	0.00113447
(IPR029062) Class I glutamine amidotransferase-like	0.00204854	0.0021426	0.00204864	0.0019286
(IPR036400) Cytochrome b5-like heme/steroid binding domain superfamily	0.00204854	0.00170615	0.00199611	0.00173953
(IPR036881) Glycoside hydrolase family 3 C-terminal domain superfamily	0.00204854	0.00150776	0.00204864	0.00189079
(IPR036962) Glycoside hydrolase, family 3, N-terminal domain superfamily	0.00199601	0.00162679	0.00199611	0.00189079
(IPR036890) Histidine kinase/HSP90-like ATPase superfamily	0.00199601	0.00273777	0.00199611	0.00279837
(IPR013328) 6-phosphogluconate dehydrogenase, domain 2	0.00194348	0.00190453	0.00199611	0.00219331
(IPR029033) Histidine phosphatase superfamily	0.00194348	0.00226164	0.00199611	0.00207987
(IPR023299) P-type ATPase, cytoplasmic domain N	0.0017859	0.0021426	0.001786	0.00177734
(IPR008250) P-type ATPase, A domain superfamily	0.00173338	0.0021426	0.00173347	0.00177734
(IPR023298) P-type ATPase, transmembrane domain superfamily	0.00173338	0.00222196	0.00173347	0.00181516
(IPR011059) Metal-dependent hydrolase, composite domain superfamily	0.00168085	0.00134905	0.00162841	0.00155045
(IPR001757) P-type ATPase	0.00168085	0.00218228	0.00168094	0.00177734
(IPR016135) Ubiquitin-conjugating enzyme/RWD-like	0.00168085	0.00190453	0.00168094	0.00204205
(IPR008972) Cupredoxin	0.00162832	0.0014284	0.00162841	0.0012101
(IPR011008) Dimeric alpha-beta barrel	0.00162832	0.0014284	0.00162841	0.001437
(IPR020568) Ribosomal protein S5 domain 2-type fold	0.00162832	0.00182518	0.00162841	0.00173953
(IPR029071) Ubiquitin-like domain superfamily	0.00162832	0.00158711	0.00162841	0.00147481
(IPR011057) Mss4-like superfamily	0.0015758	0.000952268	0.00157588	0.00109666
(IPR012349) FMN-binding split barrel	0.0015758	0.000753879	0.00157588	0.0012101
(IPR016039) Thiolase-like	0.0015758	0.00150776	0.00157588	0.001437
(IPR029061) Thiamin diphosphate-binding fold	0.0015758	0.00162679	0.00157588	0.00151263
(IPR036869) DnaJ domain superfamily	0.0015758	NA	0.00157588	0.00155045
(IPR017946) PLC-like phosphodiesterase, TIM beta/alpha-barrel domain superfamily	0.00152327	0.00226164	0.00152335	0.00173953
(IPR001806) Small GTPase superfamily	0.00152327	0.00242035	0.00152335	0.00234458
(IPR027443) Isopenicillin N synthase-like	0.00152327	0.00115066	0.00152335	0.0012101
(IPR029045) ClpP/crotonase-like domain superfamily	0.00152327	0.00134905	0.00152335	0.00136137
(IPR029069) HotDog domain superfamily	0.00152327	0.00126969	0.00152335	0.00128574
(IPR036514) SGNH hydrolase superfamily	0.00152327	0.000991945	0.00152335	0.00105884
(IPR011006) CheY-like superfamily	0.00147074	0.00206325	0.00147082	0.00219331
(IPR014756) Immunoglobulin E-set	0.00147074	0.0017855	0.00147082	0.00170171
(IPR021109) Aspartic peptidase domain superfamily	0.00147074	0.00123001	0.00147082	0.00124792
(IPR022698) Protein of unknown function DUF3505	0.00147074	0.0010713	0.00141829	0.000756315
(IPR011011) Zinc finger, FYVE/PHD-type	0.00141822	0.00222196	0.00141829	0.0021555
(IPR017849) Alkaline phosphatase-like, alpha/beta/alpha	0.00141822	0.0010713	0.00141829	0.00132355
(IPR009072) Histone-fold	0.00141822	0.00190453	0.00141829	0.00147481
(IPR036028) SH3-like domain superfamily	0.00141822	0.00226164	0.00141829	0.00211768
(IPR009100) Acyl-CoA dehydrogenase/oxidase, N-terminal and middle domain superfamily	0.00136569	0.000674523	0.00136576	0.000831947
(IPR029055) Nucleophile aminohydrolases, N-terminal	0.00136569	0.0017855	0.00136576	0.00173953
(IPR011992) EF-hand domain pair	0.00136569	0.00210292	0.00136576	0.00185297
(IPR012338) Beta-lactamase/transpeptidase-like	0.00136569	0.00103162	0.00136576	0.00117229
(IPR029035) DHS-like NAD/FAD-binding domain superfamily	0.00136569	0.0014284	0.00136576	0.00124792
(IPR035892) C2 domain superfamily	0.00136569	0.0014284	0.00136576	0.00151263
(IPR017850) Alkaline-phosphatase-like, core domain superfamily	0.00131316	0.00126969	0.00131323	0.00124792
(IPR036250) Acyl-CoA dehydrogenase-like, C-terminal	0.00131316	0.000674523	0.0012607	0.000831947
(IPR021833) Protein of unknown function DUF3425	0.00126064	0.00126969	0.0012607	0.00139918
(IPR027267) AH/BAR domain superfamily	0.00126064	0.00210292	0.0012607	0.00155045
(IPR036465) von Willebrand factor A-like domain superfamily	0.00126064	0.00146808	0.0012607	0.001437
(IPR008775) Phytanoyl-CoA dioxygenase	0.00120811	0.000714201	0.00120817	0.000718499
(IPR016197) Chromo-like domain superfamily	0.00120811	0.00126969	0.00120817	0.00151263
(IPR036915) Cyclin-like superfamily	0.00120811	0.00126969	0.0012607	0.00151263
(IPR009000) Translation protein, beta-barrel domain superfamily	0.00115558	0.00166647	0.00115564	0.00151263
(IPR036097) Signal transduction histidine kinase, dimerisation/phosphoacceptor domain superfamily	0.00115558	0.00182518	0.00115564	0.00204205
(IPR001753) Crotonase superfamily	0.00115558	NA	0.00115564	0.00102103
(IPR015813) Pyruvate/Phosphoenolpyruvate kinase-like domain superfamily	0.00115558	0.000833234	0.00115564	0.00098321
(IPR015915) Kelch-type beta propeller	0.00115558	0.00194421	0.00120817	0.0019286
(IPR029068) Glyoxalase/Bleomycin resistance protein/Dihydroxybiphenyl dioxygenase	0.00115558	0.00115066	0.00115564	0.00117229
(IPR036855) Zinc finger, CCCH-type superfamily	0.00110306	0.00103162	0.00105059	0.00158826
(IPR009020) Protease propeptides/proteinase inhibitor I9	0.00110306	NA	0.00110311	0.00102103
(IPR010920) LSM domain superfamily	0.00110306	0.00134905	0.00110311	0.00124792
(IPR029039) Flavoprotein-like superfamily	0.00110306	0.00115066	0.00110311	0.00117229
(IPR036052) Tryptophan synthase beta subunit-like PLP-dependent enzyme	0.00110306	0.00091259	0.00110311	0.000907578
(IPR014721) Ribosomal protein S5 domain 2-type fold, subgroup	0.00105053	0.00123001	0.00105059	0.0012101
(IPR024079) Metallopeptidase, catalytic domain superfamily	0.00105053	0.000793556	0.00105059	0.000794131
(IPR009060) UBA-like superfamily	0.00105053	0.00115066	0.00105059	0.00109666
(IPR022812) Dynamin superfamily	0.00105053	0.00138872	0.00105059	0.00147481
(IPR036526) Carbon-nitrogen hydrolase superfamily	0.00105053	0.000753879	0.00105059	0.000945394
(IPR036638) Helix-loop-helix DNA-binding domain superfamily	0.00105053	0.00194421	0.00105059	0.00155045
(IPR036779) LysM domain superfamily	0.00105053	0.000634845	0.00110311	0.000642868
(IPR002523) Mg2+ transporter protein, CorA-like/Zinc transport protein ZntB	0.000998004	0.000952268	0.00105059	0.000794131
(IPR037069) Acyl-CoA dehydrogenase/oxidase, N-terminal domain superfamily	0.000998004	0.000555489	0.000998056	0.000718499
(IPR011013) Galactose mutarotase-like domain superfamily	0.000998004	0.000753879	0.000998056	0.000794131
(IPR015797) NUDIX hydrolase-like domain superfamily	0.000998004	0.000833234	0.000998056	0.000756315
(IPR029016) GAF-like domain superfamily	0.000998004	0.0010713	0.000998056	0.00147481
(IPR035959) RutC-like superfamily	0.000998004	0.0010713	0.000998056	0.00113447
(IPR011043) Galactose oxidase/kelch, beta-propeller	0.000945477	0.0014284	0.00105059	0.000945394
(IPR013078) Histidine phosphatase superfamily, clade-1	0.000945477	0.00138872	0.000945527	0.00117229
(IPR013815) ATP-grasp fold, subdomain 1	0.000945477	0.000872912	0.000945527	0.00132355
(IPR036663) Fumarylacetoacetase-like, C-terminal domain superfamily	0.000945477	0.000833234	0.000945527	0.000794131
(IPR005814) Aminotransferase class-III	0.000945477	0.000833234	0.000945527	0.000642868
(IPR006175) YjgF/YER057c/UK114 family	0.000945477	0.000991945	0.000945527	0.00105884
(IPR036420) BRCT domain superfamily	0.000945477	0.000952268	0.000945527	0.00102103
(IPR008922) Uncharacterised domain, di-copper centre	0.000892951	0.000833234	0.000892998	0.000718499
(IPR003480) Transferase	0.000892951	0.000674523	0.000892998	0.000718499
(IPR008949) Isoprenoid synthase domain superfamily	0.000892951	0.00123001	0.000892998	0.00102103
(IPR010285) DNA helicase Pif1-like	0.000892951	0.000198389	0.000840469	3.78e-05
(IPR036871) PX domain superfamily	0.000892951	0.00091259	0.000892998	0.000945394
(IPR011012) Longin-like domain superfamily	0.000840424	0.000872912	0.000840469	0.000869763
(IPR013126) Heat shock protein 70 family	0.000840424	0.00111098	0.000840469	0.00102103
(IPR035965) PAS domain superfamily	0.000840424	0.00103162	0.000840469	0.00113447
(IPR036264) Bacterial exopeptidase dimerisation domain	0.000840424	0.000595167	0.000840469	0.000567236
(IPR037045) Peptidase S8 propeptide/proteinase inhibitor I9 superfamily	0.000840424	0.000595167	0.000840469	0.000794131
(IPR000743) Glycoside hydrolase, family 28	0.000787898	0.000555489	0.000787939	0.000491605
(IPR005103) Glycoside hydrolase, family 61	0.000787898	0.000634845	0.000787939	0.000605052
(IPR011330) Glycoside hydrolase/deacetylase, beta/alpha-barrel	0.000787898	0.000674523	0.000787939	0.000567236
(IPR002129) Pyridoxal phosphate-dependent decarboxylase	0.000787898	0.000714201	0.000787939	0.000680684
(IPR002213) UDP-glucuronosyl/UDP-glucosyltransferase	0.000787898	0.000555489	0.000787939	0.000642868
(IPR008942) ENTH/VHS	0.000787898	0.000952268	0.000787939	0.00105884
(IPR012675) Beta-grasp domain superfamily	0.000787898	0.000714201	0.000787939	0.000794131
(IPR016461) O-methyltransferase COMT-type	0.000787898	0.000714201	0.000787939	0.000794131
(IPR023393) START-like domain superfamily	0.000787898	0.000714201	0.000787939	0.000831947
(IPR029021) Protein-tyrosine phosphatase-like	0.000787898	0.000952268	0.000787939	0.000907578
(IPR029070) Chitinase insertion domain superfamily	0.000787898	0.000753879	0.000840469	0.000718499
(IPR037171) NagB/RpiA transferase-like	0.000787898	0.000793556	0.000787939	0.000756315
(IPR000277) Cys/Met metabolism, pyridoxal phosphate-dependent enzyme	0.000735371	0.000833234	0.00073541	0.00102103
(IPR001353) Proteasome, subunit alpha/beta	0.000735371	0.000793556	0.00073541	0.000794131
(IPR006439) HAD hydrolase, subfamily IA	0.000735371	0.000595167	0.000682881	0.000605052
(IPR013860) Protein of unknown function DUF1752, fungi	0.000735371	0.000436456	0.00073541	0.000567236
(IPR002220) DapA-like	0.000735371	0.000515812	0.00073541	0.000567236
(IPR002933) Peptidase M20	0.000735371	0.000634845	0.00073541	0.000642868
(IPR008936) Rho GTPase activation protein	0.000735371	0.000991945	0.00073541	0.00113447
(IPR016185) Pre-ATP-grasp domain superfamily	0.000735371	0.000714201	0.00073541	0.000756315
(IPR029057) Phosphoribosyltransferase-like	0.000735371	0.000833234	0.000840469	0.000794131
(IPR029060) PIN-like domain superfamily	0.000735371	0.000634845	0.00073541	0.000794131
(IPR036861) Endochitinase-like superfamily	0.000735371	0.000595167	0.00073541	0.000529421
(IPR036873) Rhodanese-like domain superfamily	0.000735371	0.000872912	0.00073541	0.000945394
(IPR004813) Oligopeptide transporter, OPT superfamily	0.000682845	0.000714201	0.000682881	0.000680684
(IPR013088) Zinc finger, NHR/GATA-type	0.000682845	0.00091259	0.000682881	0.00155045
(IPR016036) Malonyl-CoA ACP transacylase, ACP-binding	0.000682845	0.000555489	0.000682881	0.000491605
(IPR016164) FAD-linked oxidase-like, C-terminal	0.000682845	0.000436456	0.000682881	0.000491605
(IPR016182) Copper amine oxidase, N-terminal	0.000682845	0.000476134	0.000682881	0.000453789
(IPR036460) Copper amine oxidase, catalytic domain superfamily	0.000682845	0.000476134	0.000682881	0.000453789
(IPR008948) L-Aspartase-like	0.000682845	0.000793556	0.000682881	0.000869763
(IPR010255) Haem peroxidase	0.000682845	0.000595167	0.000682881	0.000642868
(IPR011047) Quinoprotein alcohol dehydrogenase-like superfamily	0.000682845	0.000555489	0.000682881	0.000718499
(IPR011053) Single hybrid motif	0.000682845	0.000634845	0.000682881	0.000680684
(IPR011118) Tannase/feruloyl esterase	0.000682845	0.0003571	0.000682881	0.000491605
(IPR015947) PUA-like superfamily	0.000682845	0.00166647	0.000682881	0.00162608
(IPR029006) ADF-H/Gelsolin-like domain superfamily	0.000682845	0.000793556	0.000682881	0.000794131
(IPR029032) AhpD-like	0.000682845	0.000436456	0.000682881	0.000415973
(IPR036005) Creatinase/aminopeptidase-like	0.000682845	0.0010713	0.000682881	0.00098321
(IPR036020) WW domain superfamily	0.000682845	0.000714201	0.000682881	0.000680684
(IPR036305) RGS domain superfamily	0.000682845	0.000793556	0.000682881	0.000831947
(IPR036922) Rieske [2Fe-2S] iron-sulphur domain superfamily	0.000682845	0.000555489	0.000682881	0.000567236
(IPR001362) Glycoside hydrolase, family 32	0.000630318	0.0003571	0.000525293	0.000453789
(IPR001563) Peptidase S10, serine carboxypeptidase	0.000630318	0.000436456	0.000630351	0.000529421
(IPR011249) Metalloenzyme, LuxS/M16 peptidase-like	0.000630318	0.000515812	0.000630351	0.000491605
(IPR024083) Fumarase/histidase, N-terminal	0.000630318	0.000595167	0.000630351	0.000680684
(IPR002524) Cation efflux protein	0.000630318	0.000833234	0.000630351	0.000718499
(IPR003689) Zinc/iron permease	0.000630318	0.0010713	0.000630351	0.000907578
(IPR004000) Actin family	0.000630318	0.00103162	0.000630351	0.00113447
(IPR008991) Translation protein SH3-like domain superfamily	0.000630318	0.000833234	0.000630351	0.000756315
(IPR018554) Frequency clock protein	0.000630318	0.000277745	0.000525293	0.000605052
(IPR027469) Cation efflux transmembrane domain superfamily	0.000630318	0.000833234	0.000630351	0.000756315
(IPR029000) Cyclophilin-like domain superfamily	0.000630318	0.000793556	0.000630351	0.000756315
(IPR035969) Rab-GTPase-TBC domain superfamily	0.000630318	0.000634845	0.000630351	0.000907578
(IPR035971) Cellulose-binding domain superfamily	0.000630318	0.000714201	0.000630351	0.000680684
(IPR000560) Histidine phosphatase superfamily, clade-2	0.000577792	0.000674523	0.000630351	0.000642868
(IPR005198) Glycoside hydrolase, family 76	0.000577792	0.000515812	0.000577822	0.000605052
(IPR009080) Aminoacyl-tRNA synthetase, class Ia, anticodon-binding	0.000577792	0.000674523	0.000577822	0.000642868
(IPR036612) K Homology domain, type 1 superfamily	0.000577792	0.000952268	0.000577822	0.00102103
(IPR036849) Enolase-like, C-terminal	0.000577792	NA	0.000577822	0.000680684
(IPR003673) CoA-transferase family III	0.000577792	0.000476134	0.000577822	0.000567236
(IPR008984) SMAD/FHA domain superfamily	0.000577792	0.000952268	0.000577822	0.000907578
(IPR023271) Aquaporin-like	0.000577792	0.000476134	0.000577822	0.000491605
(IPR023606) CoA-transferase family III domain superfamily	0.000577792	0.000476134	0.000577822	0.000567236
(IPR023696) Ureohydrolase domain superfamily	0.000577792	0.000714201	0.000577822	0.000642868
(IPR036621) Anticodon-binding domain superfamily	0.000577792	0.000674523	0.000577822	0.000680684
(IPR036851) Chloroperoxidase superfamily	0.000577792	NA	0.000577822	0.000453789
(IPR036910) High mobility group box domain superfamily	0.000577792	0.00361068	0.000577822	0.00355468
(IPR036961) Kinesin motor domain superfamily	0.000577792	0.00091259	0.000577822	0.000680684
(IPR006689) Small GTPase superfamily, ARF/SAR type	0.000525265	0.000753879	0.000525293	0.000718499
(IPR014722) Ribosomal protein L2, domain 2	0.000525265	0.000714201	0.000525293	0.000642868
(IPR016171) Vanillyl-alcohol oxidase, C-terminal subdomain 2	0.000525265	0.000317423	0.000525293	0.000415973
(IPR019405) Lactonase, 7-bladed beta propeller	0.000525265	0.000238067	0.000525293	0.000302526
(IPR023198) Phosphoglycolate phosphatase, domain 2	0.000525265	NA	0.000525293	0.000302526
(IPR029017) Enolase-like, N-terminal	0.000525265	0.000515812	0.000525293	0.000491605
(IPR036038) Aminotransferase-like, PLP-dependent enzymes	0.000525265	0.0003571	0.000525293	0.000415973
(IPR001248) Purine-cytosine permease	0.000525265	0.000595167	0.000525293	0.000642868
(IPR001382) Glycoside hydrolase family 47	0.000525265	0.000476134	0.000525293	0.000453789
(IPR001544) Aminotransferase class IV	0.000525265	0.0003571	0.000525293	0.000415973
(IPR002423) Chaperonin Cpn60/TCP-1 family	0.000525265	0.000555489	0.000525293	0.000642868
(IPR005674) CocE/Serine esterase	0.000525265	0.000436456	0.000525293	0.000415973
(IPR009014) Transketolase C-terminal/Pyruvate-ferredoxin oxidoreductase domain II	0.000525265	0.000714201	0.000525293	0.000529421
(IPR021840) Protein of unknown function DUF3433	0.000525265	0.000476134	0.000525293	0.000605052
(IPR027409) GroEL-like apical domain superfamily	0.000525265	0.000555489	0.000525293	0.000642868
(IPR027796) OTT_1508-like deaminase	0.000525265	0.000396778	0.000525293	0.000415973
(IPR029056) Ribokinase-like	0.000525265	0.000872912	0.000525293	0.000718499
(IPR036026) Seven-hairpin glycosidases	0.000525265	0.000476134	0.000525293	0.000453789
(IPR036156) Beta-Galactosidase/glucuronidase domain superfamily	0.000525265	0.000753879	0.000525293	0.000491605
(IPR036237) Xylose isomerase-like superfamily	0.000525265	0.000277745	0.000577822	0.00026471
(IPR036265) HIT-like superfamily	0.000525265	0.000476134	0.000525293	0.000453789
(IPR036409) Class II aldolase/adducin N-terminal domain superfamily	0.000525265	0.000396778	0.000525293	0.000415973
(IPR036427) Bromodomain-like superfamily	0.000525265	0.000555489	0.000525293	0.000794131
(IPR004648) Tetrapeptide transporter, OPT1/isp4	0.000472739	0.000555489	0.000472764	0.000491605
(IPR009003) Peptidase S1, PA clan	0.000472739	0.000476134	0.000472764	0.000453789
(IPR009571) Membrane protein SUR7/Rim9-like, fungi	0.000472739	0.000476134	0.000472764	0.000453789
(IPR016156) FAD/NAD-linked reductase, dimerisation domain superfamily	0.000472739	0.0003571	0.000472764	0.000302526
(IPR029018) Chitobiase/beta-hexosaminidase-like, domain 2	0.000472739	NA	0.000472764	0.000415973
(IPR000791) Acetate transporter GPR1/FUN34/SatP family	0.000472739	0.000515812	0.000472764	0.000491605
(IPR008701) Necrosis inducing protein	0.000472739	0.000198389	0.000472764	0.000189079
(IPR008978) HSP20-like chaperone	0.000472739	0.000436456	0.000472764	0.000491605
(IPR011004) Trimeric LpxA-like superfamily	0.000472739	0.000396778	0.000472764	0.000378158
(IPR011054) Rudiment single hybrid motif	0.000472739	0.000436456	0.000472764	0.000491605
(IPR012674) Calycin	0.000472739	0.000119033	0.000472764	0.000340342
(IPR014718) Glycoside hydrolase-type carbohydrate-binding	0.000472739	0.000277745	0.000472764	0.000415973
(IPR016193) Cytidine deaminase-like	0.000472739	0.000476134	0.000472764	0.000453789
(IPR018490) Cyclic nucleotide-binding-like	0.000472739	0.000595167	0.000420234	0.000567236
(IPR027413) GroEL-like equatorial domain superfamily	0.000472739	0.000515812	0.000472764	0.000605052
(IPR036380) Isochorismatase-like superfamily	0.000472739	0.00115066	0.000472764	0.00109666
(IPR036404) Jacalin-like lectin domain superfamily	0.000472739	0.000238067	0.000472764	0.000378158
(IPR036513) STAS domain superfamily	0.000472739	0.000317423	0.000420234	0.000378158
(IPR036908) RlpA-like domain superfamily	0.000472739	0.000555489	0.000472764	0.000491605
(IPR037290) Chaperonin Cpn60/TCP-1 domain superfamily	0.000472739	NA	0.000472764	0.000567236
(IPR001019) Guanine nucleotide binding protein (G-protein), alpha subunit	0.000420212	0.000476134	0.000420234	0.000453789
(IPR006414) P-type ATPase, subfamily IID	0.000420212	0.000277745	0.000420234	0.000302526
(IPR011037) Pyruvate kinase-like, insert domain superfamily	0.000420212	0.0003571	0.000420234	0.000415973
(IPR011044) Quinoprotein amine dehydrogenase, beta chain-like	0.000420212	0.000476134	0.000420234	0.000605052
(IPR011250) Outer membrane protein/outer membrane enzyme PagP, beta-barrel	0.000420212	NA	0.000420234	0.000378158
(IPR014748) Crontonase, C-terminal	0.000420212	NA	0.000420234	0.000567236
(IPR015889) Intradiol ring-cleavage dioxygenase, core	0.000420212	0.000277745	0.000420234	0.000302526
(IPR024156) Small GTPase superfamily, ARF type	0.000420212	0.000674523	0.000420234	0.000642868
(IPR036940) Phosphatidylinositol 3-/4-kinase, catalytic domain superfamily	0.000420212	0.000872912	0.000420234	0.000907578
(IPR000322) Glycoside hydrolase family 31	0.000420212	0.000317423	0.000420234	0.000302526
(IPR000425) Major intrinsic protein	0.000420212	0.000317423	0.000420234	0.000340342
(IPR004695) Voltage-dependent anion channel	0.000420212	0.000476134	0.000420234	0.000453789
(IPR007248) Mpv17/PMP22	0.000420212	0.000753879	0.000420234	0.000680684
(IPR009959) Polyketide cyclase SnoaL-like	0.000420212	0.000238067	0.000420234	0.000302526
(IPR010308) TRP-like family	0.000420212	0.000317423	0.000420234	0.000302526
(IPR010828) Alcohol acetyltransferase/N-acetyltransferase	0.000420212	0.0003571	0.000420234	0.000340342
(IPR012347) Ferritin-like	0.000420212	3.97e-05	0.000420234	0.000378158
(IPR013319) Glycoside hydrolase family 11/12	0.000420212	0.000396778	0.000420234	0.000340342
(IPR013761) Sterile alpha motif/pointed domain superfamily	0.000420212	0.00130937	0.000420234	0.00128574
(IPR016102) Succinyl-CoA synthetase-like	0.000420212	0.000793556	0.000420234	0.000945394
(IPR022198) Protein of unknown function DUF3723	0.000420212	7.94e-05	0.000315176	0.000189079
(IPR023375) Acetoacetate decarboxylase domain superfamily	0.000420212	0.000198389	0.000420234	0.000302526
(IPR029064) 50S ribosomal protein L30e-like	0.000420212	0.00091259	0.000420234	0.000869763
(IPR035985) Ubiquitin-activating enzyme	0.000420212	0.000674523	0.000420234	0.000642868
(IPR036010) 2Fe-2S ferredoxin-like superfamily	0.000420212	0.000317423	0.000420234	0.000340342
(IPR036163) Heavy metal-associated domain superfamily	0.000420212	0.00091259	0.000420234	0.000340342
(IPR036378) FAS1 domain superfamily	0.000420212	0.000476134	0.000420234	0.000378158
(IPR036457) PPM-type phosphatase domain superfamily	0.000420212	0.00091259	0.000420234	0.000605052
(IPR036938) Phosphatidic acid phosphatase type 2/haloperoxidase superfamily	0.000420212	0.000674523	0.000420234	0.000642868
(IPR002935) O-methyltransferase, family 3	0.000367686	0.000396778	0.000367705	0.000340342
(IPR003578) Small GTPase superfamily, Rho type	0.000367686	0.000396778	0.000367705	0.000378158
(IPR007855) RNA-dependent RNA polymerase, eukaryotic-type	0.000367686	0.000238067	0.000367705	0.000226895
(IPR010905) Glycosyl hydrolase, family 88	0.000367686	0.000277745	0.000367705	0.00026471
(IPR011025) G protein alpha subunit, helical insertion	0.000367686	0.000476134	0.000367705	0.000415973
(IPR014746) Glutamine synthetase/guanido kinase, catalytic domain	0.000367686	0.000396778	0.000367705	0.000302526
(IPR018028) Catalase, mono-functional, haem-containing	0.000367686	0.000277745	0.000367705	0.00026471
(IPR029047) Heat shock protein 70kD, peptide-binding domain superfamily	0.000367686	0.0003571	0.000367705	0.000415973
(IPR029149) Creatinase/Aminopeptidase P/Spt16, N-terminal	0.000367686	0.000634845	0.000367705	0.000491605
(IPR036374) Oxidoreductase, molybdopterin-binding domain superfamily	0.000367686	0.000515812	0.000367705	0.000529421
(IPR036837) Cation efflux protein, cytoplasmic domain superfamily	0.000367686	0.000476134	0.000367705	0.000415973
(IPR037120) Haem peroxidase domain superfamily, animal type	0.000367686	0.000277745	0.000367705	0.000302526
(IPR000581) Dihydroxy-acid/6-phosphogluconate dehydratase	0.000367686	0.000277745	0.000367705	0.000378158
(IPR000648) Oxysterol-binding protein	0.000367686	0.000634845	0.000367705	0.000605052
(IPR001360) Glycoside hydrolase family 1	0.000367686	0.000198389	0.000367705	0.000226895
(IPR002155) Thiolase	0.000367686	0.000396778	0.000367705	0.000378158
(IPR003000) Sirtuin family	0.000367686	0.000515812	0.000367705	0.000340342
(IPR004294) Carotenoid oxygenase	0.000367686	0.000396778	0.000367705	0.000340342
(IPR005024) Snf7 family	0.000367686	0.000396778	0.000367705	0.000378158
(IPR006035) Ureohydrolase	0.000367686	0.000396778	0.000367705	0.000340342
(IPR006056) RidA family	0.000367686	0.000515812	0.000367705	0.000605052
(IPR007325) Kynurenine formamidase	0.000367686	0.000277745	0.000367705	0.000453789
(IPR010451) Acetoacetate decarboxylase	0.000367686	0.000158711	0.000367705	0.00026471
(IPR010856) Protein of unknown function DUF1479	0.000367686	0.000317423	0.000367705	0.00026471
(IPR010989) SNARE	0.000367686	0.000714201	0.000367705	0.000680684
(IPR011060) Ribulose-phosphate binding barrel	0.000367686	0.000277745	0.000367705	0.00026471
(IPR011257) DNA glycosylase	0.000367686	0.0003571	0.000367705	0.000340342
(IPR013922) Cyclin PHO80-like	0.000367686	0.000515812	0.000367705	0.000378158
(IPR016159) Cullin repeat-like-containing domain superfamily	0.000367686	0.000317423	0.000367705	0.000302526
(IPR016170) Vanillyl-alcohol oxidase/Cytokinin dehydrogenase C-terminal domain superfamily	0.000367686	NA	0.000367705	0.000226895
(IPR019410) Lysine methyltransferase	0.000367686	0.000277745	0.000367705	0.00026471
(IPR019587) Polyketide cyclase/dehydrase	0.000367686	0.000277745	0.000367705	0.00026471
(IPR020835) Catalase superfamily	0.000367686	0.000277745	0.000367705	0.00026471
(IPR020915) Uncharacterised protein family UPF0311	0.000367686	0.000595167	0.000367705	0.000378158
(IPR021842) Protein of unknown function DUF3435	0.000367686	0.000158711	0.000472764	0.000189079
(IPR023332) Proteasome alpha-type subunit	0.000367686	0.0003571	0.000367705	0.000378158
(IPR023333) Proteasome B-type subunit	0.000367686	0.000436456	0.000367705	0.000415973
(IPR025363) Protein of unknown function DUF4267	0.000367686	0.000317423	0.000367705	0.000302526
(IPR029041) FAD-linked oxidoreductase-like	0.000367686	0.000277745	0.000367705	0.00026471
(IPR029066) PLP-binding barrel	0.000367686	0.000238067	0.000367705	0.00026471
(IPR035921) F1F0 ATP synthase subunit C superfamily	0.000367686	NA	0.000367705	0.000151263
(IPR035952) Rhomboid-like superfamily	0.000367686	0.0003571	0.000367705	0.000491605
(IPR036361) SAP domain superfamily	0.000367686	0.000238067	0.000420234	0.00026471
(IPR036551) Flavin prenyltransferase-like	0.000367686	0.000238067	0.000367705	0.000340342
(IPR036865) CRAL-TRIO lipid binding domain superfamily	0.000367686	0.000317423	0.000367705	0.00026471
(IPR036872) Calponin-like domain superfamily	0.000367686	NA	0.000367705	0.000340342
(IPR037060) Catalase core domain superfamily	0.000367686	0.000238067	0.000367705	0.00026471
(IPR037175) Kynurenine formamidase superfamily	0.000367686	0.000277745	0.000367705	0.000453789
(IPR037239) Oxysterol-binding protein superfamily	0.000367686	0.000634845	0.000367705	0.000605052
(IPR001807) Chloride channel, voltage gated	0.000315159	0.000277745	0.000315176	0.000226895
(IPR008921) DNA polymerase III, clamp loader complex, gamma/delta/delta subunit, C-terminal	0.000315159	0.000317423	0.000315176	0.000340342
(IPR008963) Purple acid phosphatase-like, N-terminal	0.000315159	0.000198389	0.000315176	0.000226895
(IPR009001) Translation elongation factor EF1A/initiation factor IF2gamma, C-terminal	0.000315159	0.000515812	0.000315176	0.000415973
(IPR011048) Cytochrome cd1-nitrite reductase-like, haem d1 domain superfamily	0.000315159	0.000119033	0.000367705	0.00026471
(IPR014743) Chloride channel, core	0.000315159	0.000277745	0.000315176	0.000226895
(IPR015928) Aconitase/3-isopropylmalate dehydratase, swivel	0.000315159	0.0003571	0.000315176	0.000340342
(IPR015931) Aconitase/3-isopropylmalate dehydratase large subunit, alpha/beta/alpha, subdomain 1/3	0.000315159	0.0003571	0.000315176	0.000340342
(IPR015932) Aconitase/3-isopropylmalate dehydratase large subunit, alpha/beta/alpha, subdomain 2	0.000315159	NA	0.000315176	0.000340342
(IPR019791) Haem peroxidase, animal type	0.000315159	0.000238067	0.000315176	0.000302526
(IPR020103) Pseudouridine synthase, catalytic domain superfamily	0.000315159	0.000238067	0.000315176	0.000226895
(IPR023170) Helix-turn-helix, base-excision DNA repair, C-terminal	0.000315159	0.000158711	0.000315176	0.000226895
(IPR027477) Succinate dehydrogenase/fumarate reductase flavoprotein, catalytic domain superfamily	0.000315159	0.000277745	0.000315176	0.000302526
(IPR029048) Heat shock protein 70kD, C-terminal domain superfamily	0.000315159	0.000396778	0.000315176	0.000378158
(IPR035983) HECT, E3 ligase catalytic domain	0.000315159	0.000476134	0.000315176	0.000453789
(IPR036008) Aconitase, iron-sulfur domain	0.000315159	0.0003571	0.000315176	0.000340342
(IPR036187) DNA mismatch repair protein MutS, core domain superfamily	0.000315159	0.000317423	0.000315176	0.000302526
(IPR036220) UDP-glucose/GDP-mannose dehydrogenase, C-terminal domain superfamily	0.000315159	0.000238067	0.000315176	0.000226895
(IPR036273) CRAL/TRIO, N-terminal domain superfamily	0.000315159	0.000277745	0.000315176	0.00026471
(IPR036525) Tubulin/FtsZ, GTPase domain superfamily	0.000315159	0.000436456	0.000315176	0.000491605
(IPR036678) MutS, connector domain superfamily	0.000315159	0.000238067	0.000315176	0.00026471
(IPR037237) IlvD/EDD, N-terminal domain	0.000315159	0.000277745	0.000315176	0.000378158
(IPR037293) Galactose oxidase, beta-propeller	0.000315159	NA	0.000315176	0.000340342
(IPR000760) Inositol monophosphatase-like	0.000315159	0.000198389	0.000315176	0.000226895
(IPR001130) TatD family	0.000315159	0.000198389	0.000315176	0.000189079
(IPR001171) Ergosterol biosynthesis ERG4/ERG24	0.000315159	0.000238067	0.000315176	0.000302526
(IPR001312) Hexokinase	0.000315159	0.00091259	0.000315176	0.00105884
(IPR001425) Archaeal/bacterial/fungal rhodopsins	0.000315159	0.000119033	0.000315176	0.000226895
(IPR003817) Phosphatidylserine decarboxylase-related	0.000315159	0.000476134	0.000315176	0.000378158
(IPR004119) Protein of unknown function DUF227	0.000315159	0.000198389	0.000315176	0.000189079
(IPR005065) Platelet-activating factor acetylhydrolase-like	0.000315159	0.000198389	0.000315176	0.000226895
(IPR005937) 26S proteasome regulatory subunit P45-like	0.000315159	0.000317423	0.000315176	0.000340342
(IPR006598) Lipopolysaccharide-modifying protein	0.000315159	0.000277745	0.000315176	0.000340342
(IPR009078) Ferritin-like superfamily	0.000315159	0.000238067	0.000315176	0.000302526
(IPR010573) Siderophore iron transporter 1/trichothecene efflux pump Tri12	0.000315159	0.0003571	0.000315176	0.000302526
(IPR011041) Soluble quinoprotein glucose/sorbosone dehydrogenase	0.000315159	0.000158711	0.000262646	0.000189079
(IPR011332) Zinc-binding ribosomal protein	0.000315159	0.000317423	0.000315176	0.000302526
(IPR017439) Amidohydrolase	0.000315159	0.000198389	0.000315176	0.000189079
(IPR017476) UDP-glucose/GDP-mannose dehydrogenase	0.000315159	0.000238067	0.000315176	0.000226895
(IPR021369) Protein of unknown function DUF2985	0.000315159	0.000119033	0.000315176	0.00026471
(IPR022025) Putative amidoligase enzyme	0.000315159	0.000238067	0.000315176	0.000226895
(IPR023374) AttH-like domain superfamily	0.000315159	7.94e-05	0.000315176	0.000226895
(IPR025340) Protein of unknown function DUF4246	0.000315159	0.000238067	0.000315176	0.000226895
(IPR027408) PNPase/RNase PH domain superfamily	0.000315159	0.000277745	0.000315176	0.00026471
(IPR031322) Shikimate kinase/gluconokinase	0.000315159	0.000277745	0.000315176	0.00026471
(IPR031327) Mini-chromosome maintenance protein	0.000315159	0.000238067	0.000262646	0.000302526
(IPR035647) EF-G domain III/V-like	0.000315159	0.000396778	0.000315176	0.000378158
(IPR035899) Dbl homology (DH) domain superfamily	0.000315159	0.000476134	0.000315176	0.000529421
(IPR035940) CAP superfamily	0.000315159	0.000277745	0.000315176	0.00026471
(IPR036317) Cullin homology domain superfamily	0.000315159	0.000238067	0.000315176	0.000226895
(IPR036568) Gamma-glutamyl cyclotransferase-like superfamily	0.000315159	0.0003571	0.000315176	0.00026471
(IPR036597) Fido-like domain superfamily	0.000315159	0.000238067	0.000315176	0.00026471
(IPR036815) 14-3-3 domain superfamily	0.000315159	0.000515812	0.000315176	0.000642868
(IPR036867) R3H domain superfamily	0.000315159	0.000396778	0.000315176	0.000415973
(IPR037151) Alpha-ketoglutarate-dependent dioxygenase AlkB-like superfamily	0.000315159	0.00091259	0.000315176	0.000907578
(IPR037278) ARFGAP/RecO-like zinc finger	0.000315159	0.0003571	0.000315176	0.000340342
(IPR002202) Hydroxymethylglutaryl-CoA reductase, class I/II	0.000262633	0.000119033	0.000157588	0.000113447
(IPR002305) Aminoacyl-tRNA synthetase, class Ic	0.000262633	0.000198389	0.000262646	0.000189079
(IPR004299) Membrane bound O-acyl transferase, MBOAT	0.000262633	0.000436456	0.000262646	0.000415973
(IPR004589) DNA helicase, ATP-dependent, RecQ type	0.000262633	0.000238067	0.000315176	0.000302526
(IPR006322) Glutathione reductase, eukaryote/bacterial	0.000262633	0.000119033	0.000262646	0.000113447
(IPR006408) P-type ATPase, subfamily IIB	0.000262633	0.000317423	0.000262646	0.000302526
(IPR006539) P-type ATPase, subfamily IV	0.000262633	0.0003571	0.000262646	0.000340342
(IPR008280) Tubulin/FtsZ, C-terminal	0.000262633	0.000396778	0.000262646	0.000453789
(IPR008547) Protein of unknown function DUF829, TMEM53	0.000262633	0.000198389	0.000262646	0.000151263
(IPR009008) Valyl/Leucyl/Isoleucyl-tRNA synthetase, editing domain	0.000262633	0.000396778	0.000262646	0.000378158
(IPR009023) Hydroxymethylglutaryl-CoA reductase, class I/II, NAD/NADP-binding domain superfamily	0.000262633	0.000119033	0.000105059	0.000113447
(IPR009029) Hydroxymethylglutaryl-CoA reductase, class I/II, substrate-binding domain superfamily	0.000262633	0.000119033	0.000157588	0.000113447
(IPR010126) Esterase, PHB depolymerase	0.000262633	0.000119033	0.000262646	0.000113447
(IPR015955) Lactate dehydrogenase/glycoside hydrolase, family 4, C-terminal	0.000262633	0.000555489	0.000262646	0.000642868
(IPR017438) Inorganic polyphosphate/ATP-NAD kinase, N-terminal	0.000262633	0.000317423	0.000262646	0.000605052
(IPR018163) Threonyl/alanyl tRNA synthetase, class II-like, putative editing domain superfamily	0.000262633	0.000317423	0.000262646	0.000302526
(IPR024946) Arginine repressor-like, C-terminal	0.000262633	NA	0.000262646	0.00026471
(IPR027256) P-type ATPase, subfamily IB	0.000262633	0.000555489	0.000262646	0.00026471
(IPR034804) Fumarate reductase/succinate dehydrogenase, transmembrane subunit	0.000262633	0.000119033	0.000262646	0.000151263
(IPR036345) Exoribonuclease, PH domain 2 superfamily	0.000262633	0.000238067	0.000262646	0.000226895
(IPR036389) Ribonuclease III, endonuclease domain superfamily	0.000262633	0.000317423	0.000262646	0.00026471
(IPR036554) GHMP kinase, C-terminal domain superfamily	0.000262633	0.000436456	0.000262646	0.000415973
(IPR036651) Glutamine synthetase, N-terminal domain superfamily	0.000262633	0.000198389	0.000262646	0.000226895
(IPR036879) Transcription factor, MADS-box superfamily	0.000262633	7.94e-05	0.000262646	0.000113447
(IPR036959) Peptidase C12, ubiquitin carboxyl-terminal hydrolase superfamily	0.000262633	0.000277745	0.000262646	0.000340342
(IPR037103) Tubulin/FtsZ, C-terminal domain superfamily	0.000262633	0.000396778	0.000262646	0.000453789
(IPR000109) Proton-dependent oligopeptide transporter family	0.000262633	0.000277745	0.000262646	0.000189079
(IPR000462) CDP-alcohol phosphatidyltransferase	0.000262633	0.000555489	0.000262646	0.000453789
(IPR000649) Initiation factor 2B-related	0.000262633	0.000238067	0.000262646	0.000226895
(IPR001164) Arf GTPase activating protein	0.000262633	NA	0.000262646	0.000302526
(IPR001585) Transaldolase/Fructose-6-phosphate aldolase	0.000262633	0.000158711	0.000262646	0.000189079
(IPR001765) Carbonic anhydrase	0.000262633	0.000198389	0.000262646	0.000189079
(IPR001905) Ammonium transporter	0.000262633	0.000436456	0.000262646	0.000453789
(IPR002528) Multi antimicrobial extrusion protein	0.000262633	0.000198389	0.000262646	0.000189079
(IPR002594) Glycoside hydrolase family 12	0.000262633	0.000238067	0.000262646	0.000226895
(IPR003445) Cation transporter	0.000262633	0.000714201	0.000262646	0.000491605
(IPR003719) Phenazine biosynthesis PhzF protein	0.000262633	0.000238067	0.000262646	0.00026471
(IPR004130) GPN-loop GTPase	0.000262633	0.000158711	0.000262646	0.000151263
(IPR004507) Flavin prenyltransferase UbiX/Pad1	0.000262633	0.000158711	0.000157588	0.00026471
(IPR004834) Fungal chitin synthase	0.000262633	0.000436456	0.000262646	0.000453789
(IPR006043) Xanthine/uracil/vitamin C permease	0.000262633	0.000476134	0.000262646	0.000491605
(IPR007259) Gamma-tubulin complex component protein	0.000262633	0.000238067	0.000262646	0.000226895
(IPR007274) Ctr copper transporter	0.000262633	0.000555489	0.000262646	0.000340342
(IPR008929) Chondroitin AC/alginate lyase	0.000262633	0.000198389	0.000262646	0.000189079
(IPR008971) HSP40/DnaJ peptide-binding	0.000262633	0.000634845	0.000262646	0.000605052
(IPR009050) Globin-like superfamily	0.000262633	0.000198389	0.000262646	0.000189079
(IPR009091) Regulator of chromosome condensation 1/beta-lactamase-inhibitor protein II	0.000262633	0.000238067	0.000262646	0.000226895
(IPR009784) Protein of unknown function DUF1349	0.000262633	0.000119033	0.000262646	0.000113447
(IPR010839) Acyclic terpene utilisation	0.000262633	0.000198389	0.000262646	0.000189079
(IPR012676) TGS-like	0.000262633	0.0003571	0.000262646	0.000340342
(IPR013784) Carbohydrate-binding-like fold	0.000262633	0.000238067	0.000262646	0.000226895
(IPR013901) Anthrone oxygenase	0.000262633	0.000158711	0.000262646	0.000151263
(IPR015926) Cytolysin/lectin	0.000262633	7.94e-05	0.000262646	0.000226895
(IPR016064) NAD kinase/diacylglycerol kinase-like domain superfamily	0.000262633	0.0003571	0.000262646	0.000605052
(IPR021476) Egh16-like virulence factor	0.000262633	0.000198389	0.000262646	0.000189079
(IPR021514) Protein of unknown function DUF3176	0.000262633	0.000158711	0.000262646	0.000151263
(IPR021848) Protein of unknown function DUF3445	0.000262633	0.000198389	0.000262646	0.000189079
(IPR029020) Ammonium/urea transporter	0.000262633	0.000476134	0.000262646	0.000453789
(IPR029067) CDC48 domain 2-like superfamily	0.000262633	0.000277745	0.000262646	0.000302526
(IPR036013) Band 7/SPFH domain superfamily	0.000262633	0.000476134	0.000262646	0.000453789
(IPR036425) MoaB/Mog-like domain superfamily	0.000262633	0.000158711	0.000262646	0.000151263
(IPR036431) ARID DNA-binding domain superfamily	0.000262633	0.0003571	0.000262646	0.000378158
(IPR036844) Hint domain superfamily	0.000262633	7.94e-05	0.000262646	0.000189079
(IPR036874) Carbonic anhydrase superfamily	0.000262633	0.000198389	0.000262646	0.000189079
(IPR036887) HTH APSES-type DNA-binding domain superfamily	0.000262633	0.000436456	0.000262646	0.000415973
(IPR036914) Methylglyoxal synthase-like domain superfamily	0.000262633	0.000119033	0.000262646	0.000113447
(IPR036974) PUA domain superfamily	0.000262633	0.000396778	0.000262646	0.000491605
(IPR036986) RNA-binding S4 domain superfamily	0.000262633	0.000198389	0.000262646	0.000226895
(IPR000832) GPCR, family 2, secretin-like	0.000210106	0.000198389	0.000210117	0.00026471
(IPR000898) Indoleamine 2,3-dioxygenase	0.000210106	0.000158711	0.000210117	0.000189079
(IPR001129) Membrane-associated, eicosanoid/glutathione metabolism (MAPEG) protein	0.000210106	0.000158711	0.000210117	0.000189079
(IPR002241) Glycoside hydrolase, family 27	0.000210106	0.000238067	0.000210117	0.00026471
(IPR002495) Glycosyl transferase, family 8	0.000210106	0.000198389	0.000210117	0.000189079
(IPR002685) Glycosyl transferase, family 15	0.000210106	0.000158711	0.000210117	0.000151263
(IPR005654) ATPase, AFG1-like	0.000210106	7.94e-05	0.000210117	7.56e-05
(IPR005708) Homogentisate 1,2-dioxygenase	0.000210106	0.000198389	0.000210117	0.000189079
(IPR006172) DNA-directed DNA polymerase, family B	0.000210106	0.000238067	0.000157588	0.000189079
(IPR006274) Carbamoyl-phosphate synthase, small subunit	0.000210106	0.000277745	0.000210117	0.00026471
(IPR006275) Carbamoyl-phosphate synthase, large subunit	0.000210106	7.94e-05	0.000210117	7.56e-05
(IPR006357) HAD-superfamily hydrolase, subfamily IIA	0.000210106	0.000198389	0.000210117	0.000189079
(IPR006379) HAD-superfamily hydrolase, subfamily IIB	0.000210106	0.000317423	0.000157588	0.000302526
(IPR008917) Transcription factor, Skn-1-like, DNA-binding domain superfamily	0.000210106	NA	0.000210117	0.000302526
(IPR008967) p53-like transcription factor, DNA-binding	0.000210106	0.000238067	0.000210117	0.000226895
(IPR009083) Transcription factor IIA, helical	0.000210106	7.94e-05	0.000210117	0.000151263
(IPR009088) Transcription factor IIA, beta-barrel	0.000210106	0.000238067	0.000210117	0.000226895
(IPR010978) Class I and II aminoacyl-tRNA synthetase, tRNA-binding arm	0.000210106	0.000198389	0.000210117	0.000226895
(IPR013041) Clathrin adaptor, appendage, Ig-like subdomain superfamily	0.000210106	0.000277745	0.000210117	0.00026471
(IPR014776) Tetrapyrrole methylase, subdomain 2	0.000210106	3.97e-05	0.000210117	7.56e-05
(IPR014777) Tetrapyrrole methylase, subdomain 1	0.000210106	7.94e-05	0.000210117	7.56e-05
(IPR015946) K homology domain-like, alpha/beta	0.000210106	0.000119033	0.000210117	0.000415973
(IPR016084) Haem oxygenase-like, multi-helical	0.000210106	0.000238067	0.000210117	0.000151263
(IPR016142) Citrate synthase-like, large alpha subdomain	0.000210106	0.000119033	0.000210117	0.000151263
(IPR016151) DNA mismatch repair protein MutS, N-terminal	0.000210106	0.000198389	0.000210117	0.000189079
(IPR016194) SPOC-like, C-terminal domain superfamily	0.000210106	0.000119033	0.000210117	0.000113447
(IPR017795) Aromatic prenyltransferase, DMATS-type	0.000210106	0.000198389	0.000210117	0.000189079
(IPR020849) Small GTPase superfamily, Ras type	0.000210106	0.000872912	0.000210117	0.000869763
(IPR021047) Mannosyltransferase 1, CMT1	0.000210106	0.000277745	0.000210117	0.00026471
(IPR023179) GTP-binding protein, orthogonal bundle domain superfamily	0.000210106	0.000119033	0.000210117	0.000151263
(IPR023211) DNA polymerase, palm domain superfamily	0.000210106	0.000198389	0.000210117	0.000189079
(IPR023394) Sec7, C-terminal domain superfamily	0.000210106	0.000198389	0.000210117	0.000189079
(IPR024080) Neurolysin/Thimet oligopeptidase, N-terminal	0.000210106	0.000119033	0.000210117	0.000189079
(IPR027473) L-asparaginase, C-terminal	0.000210106	0.000119033	0.000210117	0.000113447
(IPR036135) MoeA, N-terminal and linker domain superfamily	0.000210106	7.94e-05	0.000210117	7.56e-05
(IPR036168) AP-2 complex subunit mu, C-terminal superfamily	0.000210106	0.000277745	0.000210117	0.00026471
(IPR036224) GINS, helical bundle-like domain superfamily	0.000210106	0.000317423	0.000210117	0.000302526
(IPR036279) 5'-3' exonuclease, C-terminal domain superfamily	0.000210106	0.000198389	0.000210117	0.000189079
(IPR036410) Heat shock protein DnaJ, cysteine-rich domain superfamily	0.000210106	0.000595167	0.000210117	0.000567236
(IPR036462) Fumarylacetoacetase, N-terminal domain superfamily	0.000210106	0.000158711	0.000210117	0.000151263
(IPR036477) Formyl transferase, N-terminal domain superfamily	0.000210106	0.000158711	0.000210117	0.000151263
(IPR036480) Carbamoyl-phosphate synthase small subunit, N-terminal domain superfamily	0.000210106	0.000277745	0.000210117	0.00026471
(IPR036603) RNA polymerase, RBP11-like subunit	0.000210106	0.000277745	0.000210117	0.00026471
(IPR036688) MoeA, C-terminal, domain IV superfamily	0.000210106	3.97e-05	0.000210117	7.56e-05
(IPR036757) Transferrin receptor-like, dimerisation domain superfamily	0.000210106	0.000198389	0.000210117	0.000189079
(IPR036775) DNA polymerase, Y-family, little finger domain superfamily	0.000210106	0.000119033	0.000210117	0.00026471
(IPR036833) Beta-galactosidase, domain 3 superfamily	0.000210106	0.000119033	0.000210117	0.000151263
(IPR036897) Carbamoyl-phosphate synthetase, large subunit oligomerisation domain superfamily	0.000210106	7.94e-05	0.000210117	7.56e-05
(IPR037110) Beta-galactosidase, domain 2 superfamily	0.000210106	0.000119033	0.000210117	0.000151263
(IPR037217) Tryptophan/Indoleamine 2,3-dioxygenase-like	0.000210106	0.000158711	0.000210117	0.000189079
(IPR000092) Polyprenyl synthetase	0.000210106	0.0003571	0.000210117	0.000302526
(IPR000175) Sodium:neurotransmitter symporter	0.000210106	0.000119033	0.000210117	0.000113447
(IPR000415) Nitroreductase-like	0.000210106	0.000119033	0.000210117	0.000151263
(IPR000659) Pyridoxamine 5'-phosphate oxidase	0.000210106	0.000198389	0.000210117	0.000189079
(IPR001204) Phosphate transporter	0.000210106	0.000238067	0.000210117	0.000189079
(IPR001269) tRNA-dihydrouridine synthase	0.000210106	0.000158711	0.000210117	0.000302526
(IPR001381) 3-dehydroquinate dehydratase type I	0.000210106	0.000317423	0.000210117	0.000302526
(IPR001447) Arylamine N-acetyltransferase	0.000210106	0.000119033	0.000210117	0.000151263
(IPR001619) Sec1-like protein	0.000210106	0.000515812	0.000210117	0.000491605
(IPR001734) Sodium/solute symporter	0.000210106	0.000555489	0.000210117	0.000453789
(IPR002020) Citrate synthase	0.000210106	0.000158711	0.000210117	0.000151263
(IPR002591) Type I phosphodiesterase/nucleotide pyrophosphatase/phosphate transferase	0.000210106	0.000238067	0.000210117	0.000226895
(IPR002777) Prefoldin beta-like	0.000210106	0.000158711	0.000210117	0.000151263
(IPR002830) UbiD decarboxylyase family	0.000210106	0.000198389	0.000262646	0.000340342
(IPR002838) Mitochondrial biogenesis protein AIM24	0.000210106	0.000119033	0.000210117	0.000151263
(IPR003370) Chromate transporter	0.000210106	0.000158711	0.000210117	0.000113447
(IPR003397) Mitochondrial inner membrane translocase subunit Tim17/Tim22/Tim23/peroxisomal protein PMP24	0.000210106	0.000238067	0.000210117	0.000226895
(IPR003710) Ketopantoate reductase ApbA/PanE	0.000210106	0.000158711	0.000157588	0.000226895
(IPR004165) Coenzyme A transferase family I	0.000210106	0.000198389	0.000210117	0.000189079
(IPR004601) UV-endonuclease UvdE	0.000210106	3.97e-05	0.000262646	3.78e-05
(IPR005197) Glycoside hydrolase family 71	0.000210106	0.000119033	0.000210117	0.000151263
(IPR005493) Ribonuclease E inhibitor RraA/RraA-like protein	0.000210106	0.000158711	0.000210117	0.000151263
(IPR005599) GPI mannosyltransferase	0.000210106	0.000317423	0.000210117	0.000453789
(IPR005656) MmgE/PrpD	0.000210106	0.000158711	0.000210117	0.000189079
(IPR005931) Delta-1-pyrroline-5-carboxylate dehydrogenase	0.000210106	0.000158711	0.000210117	0.000151263
(IPR007396) Transcriptional regulator PAI 2-type	0.000210106	7.94e-05	0.000210117	0.000189079
(IPR008011) Complex 1 LYR protein	0.000210106	0.000396778	0.000210117	0.000415973
(IPR008521) Magnesium transporter NIPA	0.000210106	0.000238067	0.000210117	0.000226895
(IPR008630) Glycosyltransferase 34	0.000210106	0.000317423	0.000210117	0.000302526
(IPR008733) Peroxisomal biogenesis factor 11	0.000210106	0.000158711	0.000210117	0.000151263
(IPR008854) TPMT family	0.000210106	3.97e-05	0.000210117	3.78e-05
(IPR008914) Phosphatidylethanolamine-binding protein	0.000210106	0.000158711	0.000210117	0.000151263
(IPR008930) Terpenoid cyclases/protein prenyltransferase alpha-alpha toroid	0.000210106	0.000277745	0.000210117	0.000189079
(IPR009010) Aspartate decarboxylase-like domain superfamily	0.000210106	0.000277745	0.000210117	0.000226895
(IPR009011) Mannose-6-phosphate receptor binding domain superfamily	0.000210106	0.000238067	0.000210117	0.000302526
(IPR009069) Cysteine alpha-hairpin motif superfamily	0.000210106	0.000158711	0.000210117	0.000189079
(IPR009097) Cyclic phosphodiesterase	0.000210106	0.000158711	0.000210117	0.000189079
(IPR009836) Glycine-rich domain-containing protein-like	0.000210106	0.000119033	0.000210117	0.000113447
(IPR010829) Cerato-platanin	0.000210106	0.000158711	0.000210117	0.000189079
(IPR010994) RuvA domain 2-like	0.000210106	0.000158711	0.000210117	0.000151263
(IPR012678) Ribosomal protein L23/L15e core domain superfamily	0.000210106	0.000238067	0.000210117	0.000189079
(IPR012734) Dihydroxyacetone kinase	0.000210106	0.000158711	0.000210117	0.000189079
(IPR016031) Tryptophan RNA-binding attenuator protein-like domain superfamily	0.000210106	0.000119033	0.000210117	0.000151263
(IPR018531) Protein of unknown function DUF1993	0.000210106	0.000158711	0.000210117	0.000189079
(IPR018946) Alkaline phosphatase D-related	0.000210106	0.000158711	0.000210117	0.000151263
(IPR018959) Protein of unknown function DUF1989	0.000210106	0.000238067	0.000210117	0.000226895
(IPR021711) Protein of unknown function DUF3295	0.000210106	0.000119033	0.000210117	3.78e-05
(IPR021765) Mycotoxin biosynthesis protein UstYa-like	0.000210106	0.000158711	0.000210117	0.000151263
(IPR021851) Protein of unknown function DUF3455	0.000210106	0.000158711	0.000210117	0.000113447
(IPR021889) Protein of unknown function DUF3500	0.000210106	0.000158711	0.000210117	0.000189079
(IPR022024) Protein of unknown function DUF3602	0.000210106	0.000198389	0.000210117	0.000189079
(IPR022085) Protein of unknown function DUF3632	0.000210106	0.000119033	0.000210117	0.000113447
(IPR022190) Protein of unknown function DUF3716	0.000210106	7.94e-05	0.000210117	0.000113447
(IPR023167) Yap1 redox domain superfamily	0.000210106	0.000119033	0.000210117	0.000491605
(IPR023352) Membrane associated eicosanoid/glutathione metabolism-like domain superfamily	0.000210106	0.000158711	0.000210117	0.000189079
(IPR023398) Translation Initiation factor eIF- 4e-like	0.000210106	0.000238067	0.000210117	0.00026471
(IPR023578) Ras guanine nucleotide exchange factor domain superfamily	0.000210106	0.000634845	0.000210117	0.000642868
(IPR025213) Kinetochore Sim4 complex subunit Fta2	0.000210106	0.000158711	0.000210117	0.000113447
(IPR025700) L-lysine 6-monooxygenase/L-ornithine 5-monooxygenase	0.000210106	0.000238067	0.000210117	0.000151263
(IPR026841) Inositolphosphotransferase Aur1/Ipt1	0.000210106	0.000158711	0.000210117	0.000151263
(IPR029001) Inosine triphosphate pyrophosphatase-like	0.000210106	0.0003571	0.000210117	0.000226895
(IPR029167) Meiotically up-regulated gene 117 protein	0.000210106	0.000198389	0.000210117	0.000189079
(IPR034660) DinB/YfiT-like putative metalloenzymes	0.000210106	0.000198389	0.000210117	0.000226895
(IPR035427) Tim10/FAM136A-like domain superfamily	0.000210106	NA	0.000210117	0.000189079
(IPR035996) Tetrapyrrole methylase superfamily	0.000210106	7.94e-05	0.000210117	7.56e-05
(IPR035999) Sec7 domain superfamily	0.000210106	0.000198389	0.000210117	0.000189079
(IPR036045) Sec1-like superfamily	0.000210106	0.000515812	0.000210117	0.000491605
(IPR036117) DhaL domain superfamily	0.000210106	0.000158711	0.000210117	0.000189079
(IPR036148) MmgE/PrpD superfamily	0.000210106	0.000158711	0.000210117	0.000189079
(IPR036152) Asparaginase/glutaminase-like superfamily	0.000210106	0.000119033	0.000210117	0.000113447
(IPR036180) Gelsolin-like domain superfamily	0.000210106	0.000277745	0.000210117	0.00026471
(IPR036263) Chorismate mutase type II superfamily	0.000210106	0.000158711	0.000210117	0.000151263
(IPR036277) SMCs flexible hinge superfamily	0.000210106	0.000198389	0.000210117	0.000151263
(IPR036393) Acetylglutamate kinase-like superfamily	0.000210106	0.000753879	0.000210117	0.000756315
(IPR036426) Bulb-type lectin domain superfamily	0.000210106	0.000119033	0.000210117	0.000151263
(IPR036610) PEBP-like superfamily	0.000210106	0.000158711	0.000210117	0.000151263
(IPR036661) Luciferase-like domain superfamily	0.000210106	0.000198389	0.000210117	0.000189079
(IPR036673) Cyanovirin-N superfamily	0.000210106	0.000158711	0.000210117	0.000151263
(IPR036704) Ribonuclease E inhibitor RraA/RraA-like superfamily	0.000210106	0.000158711	0.000210117	0.000151263
(IPR036859) CAP Gly-rich domain superfamily	0.000210106	0.000158711	0.000210117	0.000151263
(IPR036901) Aspartate/ornithine carbamoyltransferase superfamily	0.000210106	0.000119033	0.000210117	7.56e-05
(IPR036936) CRIB domain superfamily	0.000210106	0.0003571	0.000210117	0.000756315
(IPR036964) Ras guanine-nucleotide exchange factor catalytic domain superfamily	0.000210106	0.000634845	0.000210117	0.000567236
(IPR036969) Citrate synthase superfamily	0.000210106	0.000158711	0.000210117	0.000151263
(IPR036983) Mitochondrial biogenesis AIM24 superfamily	0.000210106	0.000119033	0.000210117	0.000151263
(IPR037138) Histone deacetylase domain superfamily	0.000210106	0.000317423	0.000210117	0.000302526
(IPR037141) NDT80 DNA-binding domain superfamily	0.000210106	0.000238067	0.000210117	0.000226895
(IPR037143) 4'-phosphopantetheinyl transferase domain superfamily	0.000210106	7.94e-05	0.000210117	7.56e-05
(IPR037272) Sodium:neurotransmitter symporter superfamily	0.000210106	0.000119033	0.000210117	0.000113447
(IPR000246) Peptidase T2, asparaginase 2	0.00015758	0.000119033	0.000157588	0.000113447
(IPR000771) Fructose-bisphosphate aldolase, class-II	0.00015758	0.000277745	0.000157588	0.000189079
(IPR000811) Glycosyl transferase, family 35	0.00015758	7.94e-05	0.000157588	7.56e-05
(IPR000933) Glycoside hydrolase, family 29	0.00015758	0.000119033	0.000157588	0.000113447
(IPR000977) DNA ligase, ATP-dependent	0.00015758	0.000158711	0.000157588	0.000189079
(IPR001096) Peptidase C13, legumain	0.00015758	3.97e-05	0.000157588	7.56e-05
(IPR001661) Glycoside hydrolase, family 37	0.00015758	0.000158711	0.000157588	0.000151263
(IPR001722) Glycoside hydrolase, family 7	0.00015758	0.000238067	0.000157588	0.000226895
(IPR003195) Transcription initiation factor IID, subunit 13	0.00015758	0.000158711	0.000157588	0.000189079
(IPR004631) 4-aminobutyrate aminotransferase, eukaryotic	0.00015758	0.000119033	0.000157588	0.000113447
(IPR004698) Zinc/iron permease, fungal/plant	0.00015758	0.000238067	0.000157588	0.000151263
(IPR005152) Lipase, secreted	0.00015758	0.000119033	0.000157588	0.000113447
(IPR006001) Carbohydrate kinase, thermoresistant glucokinase	0.00015758	7.94e-05	0.000157588	0.000113447
(IPR006248) Aconitase, mitochondrial-like	0.00015758	0.000158711	0.000157588	0.000151263
(IPR006353) HAD-superfamily hydrolase, subfamily IIA, CECR5	0.00015758	0.000158711	0.000157588	0.000151263
(IPR008238) Chorismate mutase, AroQ class, eukaryotic type	0.00015758	0.000119033	0.000157588	0.000113447
(IPR010979) Ribosomal protein S13-like, H2TH	0.00015758	0.000198389	0.000157588	0.000189079
(IPR011555) V-ATPase proteolipid subunit C, eukaryotic	0.00015758	0.000119033	0.000105059	7.56e-05
(IPR012681) Nucleobase cation symporter-1, NCS1	0.00015758	0.000119033	0.000157588	0.000113447
(IPR012878) Beta-L-arabinofuranosidase, GH127	0.00015758	0.000119033	0.000157588	0.000113447
(IPR013792) RNA 3'-terminal phosphate cyclase/enolpyruvate transferase, alpha/beta	0.00015758	0.000119033	0.000157588	0.000113447
(IPR013920) Protein of unknown function DUF1774, fungi	0.00015758	3.97e-05	0.000157588	3.78e-05
(IPR015867) Nitrogen regulatory protein PII/ATP phosphoribosyltransferase, C-terminal	0.00015758	0.000119033	0.000157588	7.56e-05
(IPR016143) Citrate synthase-like, small alpha subdomain	0.00015758	0.000158711	0.000157588	0.000113447
(IPR017437) ATP-NAD kinase, PpnK-type, C-terminal	0.00015758	0.000158711	0.000157588	0.000151263
(IPR017774) Bicupin, oxalate decarboxylase/oxidase	0.00015758	0.000119033	0.000157588	0.000113447
(IPR018750) Protein of unknown function DUF2306, membrane	0.00015758	0.000119033	0.000157588	0.000113447
(IPR020061) Glutamyl/glutaminyl-tRNA synthetase, class Ib, alpha-bundle domain superfamily	0.00015758	NA	0.000157588	0.000151263
(IPR023074) Hydroxymethylglutaryl-CoA reductase, class I/II, catalytic domain superfamily	0.00015758	0.000119033	0.000157588	0.000113447
(IPR023392) Mitochondrial outer membrane translocase complex, Tom20 domain superfamily	0.00015758	7.94e-05	0.000157588	0.000151263
(IPR023401) Ornithine cyclodeaminase, N-terminal	0.00015758	0.000119033	0.000157588	0.000151263
(IPR024034) ATPase, F1/V1 complex, beta/alpha subunit, C-terminal	0.00015758	0.000158711	0.000157588	0.000151263
(IPR024071) Protein of unknown function DUF917, C-terminal	0.00015758	NA	0.000157588	0.000113447
(IPR027363) Methylthioribose-1-phosphate isomerase-like, N-terminal	0.00015758	NA	0.000105059	0.000151263
(IPR027378) Cyclic nucleotide-regulated ion channel, N-terminal	0.00015758	NA	0.000157588	0.000151263
(IPR027388) Ku70, bridge and pillars domain superfamily	0.00015758	3.97e-05	0.000157588	3.78e-05
(IPR027479) Protein of unknown function DUF917, N-terminal	0.00015758	0.000119033	0.000157588	0.000113447
(IPR027483) Phosphatidylinositol-4-phosphate 5-kinase, C-terminal	0.00015758	7.94e-05	0.000157588	0.000113447
(IPR027484) Phosphatidylinositol-4-phosphate 5-kinase, N-terminal	0.00015758	0.000119033	0.000157588	0.000113447
(IPR035437) SNase-like, OB-fold/extended TUDOR domain superfamily	0.00015758	NA	0.000157588	0.000151263
(IPR036121) ATPase, F1/V1/A1 complex, alpha/beta subunit, N-terminal domain superfamily	0.00015758	0.000238067	0.000157588	0.000189079
(IPR036134) Cryptochrome/DNA photolyase, FAD-binding domain-like superfamily	0.00015758	0.000119033	0.000157588	0.000113447
(IPR036155) Cryptochrome/photolyase, N-terminal domain superfamily	0.00015758	0.000119033	0.000157588	0.000113447
(IPR036167) tRNA intron endonuclease, catalytic domain-like superfamily	0.00015758	0.000119033	0.000157588	0.000113447
(IPR036174) Zinc finger, Sec23/Sec24-type superfamily	0.00015758	0.000238067	0.000157588	0.000226895
(IPR036226) Lipoxigenase, C-terminal domain superfamily	0.00015758	7.94e-05	0.000157588	0.000113447
(IPR036314) Manganese/iron superoxide dismutase, C-terminal domain superfamily	0.00015758	0.000158711	0.000157588	0.000151263
(IPR036324) Manganese/iron superoxide dismutase, N-terminal domain superfamily	0.00015758	0.000158711	0.000157588	0.000151263
(IPR036423) Superoxide dismutase-like, copper/zinc binding domain superfamily	0.00015758	0.000158711	0.000157588	0.000151263
(IPR036443) Zinc finger, RanBP2-type superfamily	0.00015758	0.0003571	0.000157588	0.00026471
(IPR036556) Protein-arginine deiminase, central domain superfamily	0.00015758	7.94e-05	0.000157588	7.56e-05
(IPR036565) Mur-like, catalytic domain superfamily	0.00015758	0.000158711	0.000157588	0.000113447
(IPR036599) DNA ligase, ATP-dependent, N-terminal domain superfamily	0.00015758	0.000198389	0.000157588	0.000226895
(IPR036615) Mur ligase, C-terminal domain superfamily	0.00015758	0.000158711	0.000157588	0.000113447
(IPR036627) CobW-like, C-terminal domain superfamily	0.00015758	0.000158711	0.000157588	0.000189079
(IPR036749) Expansin, cellulose-binding-like domain superfamily	0.00015758	0.000158711	0.000157588	0.000151263
(IPR036784) Alpha-ketoacid/pyruvate dehydrogenase kinase, N-terminal domain superfamily	0.00015758	0.000198389	0.000157588	0.000189079
(IPR036907) 5'-Nucleotidase, C-terminal domain superfamily	0.00015758	0.000238067	0.000157588	0.000226895
(IPR036956) Impact, N-terminal domain superfamily	0.00015758	0.000119033	0.000157588	0.000113447
(IPR037019) Glycoside hydrolase family 7, catalytic domain superfamily	0.00015758	0.000238067	0.000157588	0.000226895
(IPR037033) DNA-directed RNA polymerase, subunit 2, hybrid-binding domain superfamily	0.00015758	0.000119033	0.000157588	0.000113447
(IPR037039) Chorismate mutase, AroQ class superfamily, eukaryotic	0.00015758	0.000119033	0.000157588	0.000113447
(IPR037054) Alpha-glucuronidase, C-terminal domain superfamily	0.00015758	0.000119033	0.000157588	0.000113447
(IPR037123) Phosphoribosylglycinamide synthetase, C-domain superfamily	0.00015758	0.000158711	0.000157588	0.000189079
(IPR037152) L-asparaginase, N-terminal domain superfamily	0.00015758	0.000119033	0.000157588	0.000113447
(IPR037274) Zinc finger, CHY-type superfamily	0.00015758	0.000158711	0.000157588	0.000151263
(IPR000101) Gamma-glutamyltranspeptidase	0.00015758	7.94e-05	0.000157588	0.000189079
(IPR000115) Phosphoribosylglycinamide synthetase	0.00015758	0.000198389	0.000157588	0.000226895
(IPR000250) Peptidase G1	0.00015758	0.000119033	0.000157588	0.000113447
(IPR000292) Formate/nitrite transporter	0.00015758	0.000158711	0.000157588	0.000151263
(IPR000537) UbiA prenyltransferase family	0.00015758	0.000158711	0.000157588	0.000151263
(IPR000542) Acyltransferase ChoActase/COT/CPT	0.00015758	0.000317423	0.000157588	0.000302526
(IPR000801) Putative esterase	0.00015758	0.000119033	0.000157588	0.000113447
(IPR001015) Ferrochelatase	0.00015758	3.97e-05	0.000157588	3.78e-05
(IPR001040) Translation Initiation factor eIF- 4e	0.00015758	0.000158711	0.000157588	0.000151263
(IPR001114) Adenylosuccinate synthetase	0.00015758	0.000119033	0.000157588	0.000113447
(IPR001185) Large-conductance mechanosensitive channel	0.00015758	NA	0.000157588	7.56e-05
(IPR001310) Histidine triad (HIT) protein	0.00015758	0.000238067	0.000157588	0.000151263
(IPR001568) Ribonuclease T2-like	0.00015758	0.000119033	0.000157588	0.000113447
(IPR001645) Folylpolyglutamate synthetase	0.00015758	0.000158711	0.000157588	0.000113447
(IPR001902) SLC26A/SulP transporter	0.00015758	0.000277745	0.000210117	0.00026471
(IPR001920) Asp/Glu racemase	0.00015758	0.000119033	0.000157588	0.000113447
(IPR001951) Histone H4	0.00015758	0.000158711	0.000157588	0.000151263
(IPR002060) Squalene/phytoene synthase	0.00015758	0.000158711	0.000157588	0.000189079
(IPR002082) Aspartate carbamoyltransferase	0.00015758	3.97e-05	0.000157588	3.78e-05
(IPR002252) Glycoside hydrolase family 36	0.00015758	0.000158711	0.000157588	0.000113447
(IPR002307) Tyrosine-tRNA ligase	0.00015758	7.94e-05	0.000157588	7.56e-05
(IPR002504) NAD kinase	0.00015758	0.000158711	0.000157588	0.000151263
(IPR002634) BolA protein	0.00015758	0.000119033	0.000157588	0.000113447
(IPR002759) Ribonuclease P/MRP protein subunit	0.00015758	3.97e-05	0.000157588	3.78e-05
(IPR003855) Potassium transporter	0.00015758	7.94e-05	0.000157588	7.56e-05
(IPR004344) Tubulin-tyrosine ligase/Tubulin polyglutamylase	0.00015758	0.000119033	0.000157588	0.000113447
(IPR004380) Aspartate racemase	0.00015758	0.000119033	0.000105059	0.000113447
(IPR004404) Dihydroxy-acid dehydratase	0.00015758	0.000198389	0.000157588	0.000189079
(IPR004551) Diphthine synthase	0.00015758	3.97e-05	0.000157588	3.78e-05
(IPR004738) Phosphate permease	0.00015758	0.000119033	0.000157588	0.000151263
(IPR004773) Potassium/sodium transporter Trk/HKT	0.00015758	0.000436456	0.000157588	0.00026471
(IPR004798) Calcium/proton exchanger CAX	0.00015758	0.000158711	0.000157588	0.000226895
(IPR004886) Glucanosyltransferase	0.00015758	0.000317423	0.000157588	0.000113447
(IPR004923) Iron permease FTR1/Fip1/EfeU	0.00015758	0.000396778	0.000157588	0.000302526
(IPR005069) Nucleotide-diphospho-sugar transferase	0.00015758	0.000158711	0.000157588	0.000189079
(IPR005178) Organic solute transporter subunit alpha/Transmembrane protein 184	0.00015758	0.000119033	0.000157588	0.000151263
(IPR005269) Cytokinin riboside 5'-monophosphate phosphoribohydrolase LOG	0.00015758	0.000158711	0.000157588	0.000151263
(IPR005301) MOB kinase activator family	0.00015758	0.000238067	0.000157588	0.000226895
(IPR005502) ADP-ribosylation/Crystallin J1	0.00015758	7.94e-05	0.000157588	0.000151263
(IPR005801) ADC synthase	0.00015758	0.000158711	0.000157588	0.000151263
(IPR005861) Histidinol-phosphate aminotransferase family	0.00015758	3.97e-05	0.000157588	3.78e-05
(IPR005914) Acetoacetyl-CoA synthase	0.00015758	0.000238067	0.000157588	0.000226895
(IPR005919) Higher eukaryotic phosphomevalonate kinase	0.00015758	7.94e-05	0.000262646	3.78e-05
(IPR005946) Ribose-phosphate pyrophosphokinase	0.00015758	0.000238067	0.000157588	0.000226895
(IPR006034) Asparaginase/glutaminase-like	0.00015758	0.000119033	0.000157588	0.000113447
(IPR006165) Ku70	0.00015758	3.97e-05	0.000157588	3.78e-05
(IPR006461) PLAC8 motif-containing protein	0.00015758	0.000198389	0.000157588	0.000189079
(IPR006759) Glycosyl transferase family 54	0.00015758	0.000119033	0.000157588	0.000113447
(IPR007146) Sas10/Utp3/C1D	0.00015758	0.000119033	0.000157588	0.000113447
(IPR007194) Transport protein particle (TRAPP) component	0.00015758	0.000158711	0.000157588	0.000151263
(IPR007269) Isoprenylcysteine carboxyl methyltransferase	0.00015758	0.000198389	0.000157588	0.000189079
(IPR007271) Nucleotide-sugar transporter	0.00015758	0.000238067	0.000157588	0.000226895
(IPR007817) Pyoverdine biosynthesis	0.00015758	0.000158711	0.000157588	0.000151263
(IPR007905) Emopamil-binding protein	0.00015758	0.000158711	0.000157588	0.000151263
(IPR007941) Protein of unknown function DUF726	0.00015758	0.000119033	0.000157588	0.000113447
(IPR008183) Aldose 1-/Glucose-6-phosphate 1-epimerase	0.00015758	0.000119033	0.000157588	0.000113447
(IPR008220) Homoserine/serine acetyltransferase MetX-like	0.00015758	0.000238067	0.000157588	0.000226895
(IPR008257) Peptidase M19	0.00015758	0.000119033	0.000157588	0.000113447
(IPR008313) Metal-independent alpha-mannosidase	0.00015758	0.000158711	0.000157588	0.000151263
(IPR008794) Proline racemase family	0.00015758	0.000158711	0.000157588	0.000113447
(IPR008901) Ceramidase	0.00015758	0.000198389	0.000157588	0.000189079
(IPR009939) Fungal chitosanase	0.00015758	7.94e-05	0.000157588	7.56e-05
(IPR010300) Cysteine dioxygenase type I	0.00015758	0.000158711	0.000157588	0.000151263
(IPR010318) Protein of unknown function DUF917	0.00015758	0.000119033	0.000157588	0.000113447
(IPR010323) Protein of unknown function DUF924	0.00015758	0.000158711	0.000157588	0.000151263
(IPR010520) UPF0255 family	0.00015758	0.000119033	0.000157588	0.000113447
(IPR010636) Cerato-ulmin hydrophobin family	0.00015758	0.000158711	0.000157588	0.000151263
(IPR010640) Low temperature requirement A	0.00015758	0.000119033	0.000157588	0.000113447
(IPR010699) Protein of unknown function DUF1275	0.00015758	0.000119033	0.000157588	0.000113447
(IPR010721) Protein of unknown function DUF1295	0.00015758	7.94e-05	0.000157588	0.000113447
(IPR010816) Heterokaryon incompatibility Het-C	0.00015758	0.000277745	0.000157588	0.000226895
(IPR010997) HRDC-like superfamily	0.00015758	0.000277745	0.000157588	0.00026471
(IPR011335) Restriction endonuclease type II-like	0.00015758	0.000119033	0.000157588	0.000113447
(IPR011483) Protein of unknown function DUF1593	0.00015758	7.94e-05	0.000157588	0.000151263
(IPR011613) Glycoside hydrolase family 15/Phosphorylase b kinase regulatory chain family	0.00015758	0.000119033	0.000157588	0.000189079
(IPR011833) Glycogen/starch/alpha-glucan phosphorylase	0.00015758	7.94e-05	0.000157588	7.56e-05
(IPR012131) Histidinol dehydrogenase	0.00015758	0.000119033	0.000157588	7.56e-05
(IPR012664) Conserved hypothetical protein CHP02452	0.00015758	0.000119033	0.000157588	0.000113447
(IPR012908) GPI inositol-deacylase PGAP1-like	0.00015758	0.000119033	0.000157588	0.000113447
(IPR012933) HicA mRNA interferase family	0.00015758	3.97e-05	0.000210117	NA
(IPR013218) Kinetochore-associated protein Dsn1/Mis13	0.00015758	0.000119033	0.000157588	0.000113447
(IPR013252) Kinetochore-Ndc80 subunit Spc24	0.00015758	3.97e-05	0.000157588	3.78e-05
(IPR015942) Asp/Glu/hydantoin racemase	0.00015758	0.000119033	0.000157588	0.000113447
(IPR016117) ArgJ-like domain superfamily	0.00015758	0.000119033	0.000157588	0.000113447
(IPR016187) C-type lectin fold	0.00015758	0.000277745	0.000157588	0.000189079
(IPR016191) Ribonuclease/ribotoxin	0.00015758	0.000119033	0.000157588	0.000113447
(IPR016195) Polymerase/histidinol phosphatase-like	0.00015758	7.94e-05	0.000157588	7.56e-05
(IPR016215) Nitrilotriacetate monooxygenase component A/pristinamycin IIA synthase subunit A	0.00015758	0.000158711	0.000157588	0.000151263
(IPR016435) Diphthamide synthesis DPH1/DPH2	0.00015758	0.000119033	0.000157588	0.000113447
(IPR016624) Uncharacterised conserved protein UCP014753	0.00015758	0.000158711	0.000157588	0.000151263
(IPR017945) DHBP synthase RibB-like alpha/beta domain superfamily	0.00015758	0.000158711	0.000157588	0.000113447
(IPR018022) IPP transferase	0.00015758	7.94e-05	0.000157588	0.000113447
(IPR019268) Protein of unknown function DUF2278	0.00015758	7.94e-05	0.000157588	7.56e-05
(IPR021134) Bestrophin/UPF0187	0.00015758	0.000119033	0.000157588	0.000113447
(IPR021771) Triacylglycerol lipase	0.00015758	0.000158711	0.000157588	0.000151263
(IPR021822) Protein of unknown function DUF3405	0.00015758	0.000119033	0.000157588	0.000113447
(IPR022185) Protein of unknown function DUF3712	0.00015758	0.000119033	0.000157588	0.000113447
(IPR022751) Alpha-mannosyltransferase	0.00015758	0.000119033	0.000157588	0.000113447
(IPR023674) Ribosomal protein L1-like	0.00015758	0.000158711	0.000157588	0.000151263
(IPR024072) Dihydrofolate reductase-like domain superfamily	0.00015758	0.000119033	0.000157588	0.000113447
(IPR024096) NO signalling/Golgi transport ligand-binding domain superfamily	0.00015758	0.000158711	0.000157588	0.000151263
(IPR024747) Pyridoxamine 5'-phosphate oxidase-related	0.00015758	0.000119033	0.000157588	0.000113447
(IPR025332) Protein of unknown function DUF4238	0.00015758	0.000158711	0.000157588	0.000113447
(IPR025337) Questin oxidase-like	0.00015758	0.000158711	0.000157588	0.000151263
(IPR025533) Protein of unknown function DUF4419	0.00015758	0.000119033	0.000157588	0.000151263
(IPR025602) BCP1 family	0.00015758	3.97e-05	0.000157588	7.56e-05
(IPR025702) Haem-containing dehydratase	0.00015758	0.000119033	0.000157588	0.000113447
(IPR025799) Protein arginine N-methyltransferase	0.00015758	0.000238067	0.000157588	0.000226895
(IPR026893) Tyrosine/serine-protein phosphatase IphP-type	0.00015758	0.000238067	0.000157588	0.000226895
(IPR026939) At2g23090-like	0.00015758	3.97e-05	0.000157588	0.000189079
(IPR027368) tRNA modification GTPase MnmE domain 2	0.00015758	3.97e-05	0.000157588	0.000113447
(IPR027421) DNA polymerase lambda lyase domain superfamily	0.00015758	0.000119033	0.000157588	0.000113447
(IPR028364) Ribosomal protein L1/ribosomal biogenesis protein	0.00015758	0.000158711	0.000157588	0.000151263
(IPR029028) Alpha/beta knot methyltransferases	0.00015758	0.000119033	0.000157588	0.000113447
(IPR029030) Caspase-like domain superfamily	0.00015758	0.000277745	0.000157588	0.000226895
(IPR029756) MTH1187/YkoF-like	0.00015758	3.97e-05	0.000157588	7.56e-05
(IPR031100) LOG family	0.00015758	0.000158711	0.000157588	0.000189079
(IPR031924) Glycosyl hydrolase family 115	0.00015758	0.000158711	0.000157588	0.000151263
(IPR033177) Phosphatidylserine decarboxylase	0.00015758	0.000317423	5.25e-05	0.000226895
(IPR033756) Flagellum site-determining protein YlxH/ Fe-S cluster assembling factor NBP35	0.00015758	7.94e-05	0.000157588	7.56e-05
(IPR035441) TFIIS/LEDGF domain superfamily	0.00015758	0.000119033	0.000157588	0.000113447
(IPR035992) Ricin B-like lectins	0.00015758	0.000119033	0.000157588	0.000113447
(IPR036019) Gated mechanosensitive channel	0.00015758	7.94e-05	0.000157588	7.56e-05
(IPR036034) PDZ superfamily	0.00015758	0.000119033	0.000157588	0.000113447
(IPR036063) Smr domain superfamily	0.00015758	0.000198389	0.000157588	0.000226895
(IPR036065) BolA-like superfamily	0.00015758	0.000119033	0.000157588	0.000113447
(IPR036069) GTP cyclohydrolase 1 type 2/Nif3 superfamily	0.00015758	0.000158711	0.000157588	0.000151263
(IPR036070) Nop domain superfamily	0.00015758	0.000158711	0.000157588	0.000113447
(IPR036175) Sec23/Sec24 helical domain superfamily	0.00015758	0.000238067	0.000157588	0.000226895
(IPR036227) Ribosomal L18e/L15P superfamily	0.00015758	0.000119033	0.000157588	0.000113447
(IPR036278) Sialidase superfamily	0.00015758	0.000158711	0.000157588	0.000151263
(IPR036286) LexA/Signal peptidase-like superfamily	0.00015758	0.000158711	0.000157588	0.000151263
(IPR036300) Mir domain superfamily	0.00015758	0.000119033	0.000157588	0.000151263
(IPR036394) Ribosomal protein L22/L17 superfamily	0.00015758	0.000119033	0.000157588	0.000151263
(IPR036398) Alpha carbonic anhydrase superfamily	0.00015758	0.000119033	0.000157588	0.000113447
(IPR036430) Ribonuclease T2-like superfamily	0.00015758	0.000119033	0.000157588	0.000113447
(IPR036523) SurE-like phosphatase/nucleotidase superfamily	0.00015758	0.000238067	0.000157588	0.000226895
(IPR036598) GOLD domain superfamily	0.00015758	0.000198389	0.000157588	0.000189079
(IPR036625) E3-binding domain superfamily	0.00015758	0.000238067	0.000157588	0.000189079
(IPR036629) YjbJ superfamily	0.00015758	3.97e-05	0.000157588	0.000113447
(IPR036686) Hydrophobin superfamily	0.00015758	0.000158711	0.000157588	0.000151263
(IPR036695) Arginyl tRNA synthetase N-terminal domain superfamily	0.00015758	7.94e-05	0.000157588	7.56e-05
(IPR036703) MOB kinase activator superfamily	0.00015758	0.000238067	0.000157588	0.000226895
(IPR036705) ADP-ribosylation/Crystallin J1 superfamily	0.00015758	7.94e-05	0.000157588	0.000151263
(IPR036877) SUI1 domain superfamily	0.00015758	0.000198389	0.000157588	0.000189079
(IPR036941) Receptor L-domain superfamily	0.00015758	NA	0.000157588	0.000189079
(IPR037104) Annexin superfamily	0.00015758	0.000158711	0.000157588	0.000151263
(IPR037191) VPS9 domain superfamily	0.00015758	0.000238067	0.000157588	0.000226895
(IPR037202) ESCRT assembly domain	0.00015758	0.000198389	0.000157588	0.000189079
(IPR000514) Glycoside hydrolase, family 39	0.000105053	7.94e-05	0.000105059	7.56e-05
(IPR000701) Succinate dehydrogenase/fumarate reductase type B, transmembrane subunit	0.000105053	7.94e-05	0.000105059	7.56e-05
(IPR000704) Casein kinase II, regulatory subunit	0.000105053	0.000119033	0.000105059	0.000113447
(IPR001250) Mannose-6-phosphate isomerase, type I	0.000105053	7.94e-05	0.000105059	7.56e-05
(IPR001384) Peptidase M35, deuterolysin	0.000105053	7.94e-05	0.000105059	7.56e-05
(IPR001406) Pseudouridine synthase I, TruA	0.000105053	7.94e-05	0.000105059	7.56e-05
(IPR002019) Urease, beta subunit	0.000105053	0.000238067	0.000105059	0.000226895
(IPR002026) Urease, gamma/gamma-beta subunit	0.000105053	0.000238067	0.000105059	0.000226895
(IPR002317) Serine-tRNA ligase, type1	0.000105053	0.000119033	0.000105059	0.000113447
(IPR002320) Threonine-tRNA ligase, class IIa	0.000105053	7.94e-05	0.000105059	7.56e-05
(IPR002468) Peptidase M24A, methionine aminopeptidase, subfamily 2	0.000105053	0.000198389	0.000105059	0.000189079
(IPR002480) DAHP synthetase, class II	0.000105053	7.94e-05	0.000105059	7.56e-05
(IPR003213) Cytochrome c oxidase, subunit VIb	0.000105053	0.000158711	0.000105059	0.000151263
(IPR004327) Phosphotyrosyl phosphatase activator, PTPA	0.000105053	7.94e-05	0.000105059	7.56e-05
(IPR004523) Aspartate-tRNA synthetase, type 2	0.000105053	7.94e-05	0.000105059	7.56e-05
(IPR004550) L-asparaginase, type II	0.000105053	7.94e-05	0.000105059	7.56e-05
(IPR004762) Amino acid permease, fungi	0.000105053	0.000158711	0.000105059	0.000151263
(IPR004856) Glycosyl transferase, ALG6/ALG8	0.000105053	7.94e-05	0.000105059	7.56e-05
(IPR005321) Peptidase S58, DmpA	0.000105053	7.94e-05	0.000105059	7.56e-05
(IPR005478) Transketolase, bacterial-like	0.000105053	0.000238067	5.25e-05	0.000151263
(IPR005574) RNA polymerase II, Rpb4	0.000105053	0.000158711	0.000105059	0.000151263
(IPR005809) Succinate--CoA synthetase, beta subunit	0.000105053	0.0003571	0.000105059	0.000491605
(IPR005848) Urease, alpha subunit	0.000105053	0.000238067	0.000105059	0.000226895
(IPR005936) Peptidase, FtsH	0.000105053	7.94e-05	0.000105059	7.56e-05
(IPR006138) NADH-ubiquinone oxidoreductase, 20 Kd subunit	0.000105053	0.000119033	0.000105059	0.000113447
(IPR006219) DHAP synthase, class 1	0.000105053	0.000158711	0.000105059	0.000189079
(IPR006239) 3(2),5 -bisphosphate nucleotidase HAL2	0.000105053	7.94e-05	5.25e-05	7.56e-05
(IPR006534) P-type ATPase, subfamily IIIA	0.000105053	0.000119033	0.000105059	0.000113447
(IPR006544) P-type ATPase, subfamily V	0.000105053	7.94e-05	0.000105059	7.56e-05
(IPR006654) Tryptophan synthase, beta chain	0.000105053	7.94e-05	0.000105059	7.56e-05
(IPR006813) Glycosyl transferase, family 17	0.000105053	7.94e-05	0.000105059	7.56e-05
(IPR007305) Vesicle transport protein, Got1/SFT2-like	0.000105053	0.000158711	0.000105059	0.000189079
(IPR007466) Peptidyl-arginine deiminase, Porphyromonas-type	0.000105053	7.94e-05	0.000105059	7.56e-05
(IPR007482) Protein-tyrosine phosphatase-like, PTPLA	0.000105053	7.94e-05	0.000105059	7.56e-05
(IPR007504) H/ACA ribonucleoprotein complex, subunit Gar1/Naf1	0.000105053	0.000119033	0.000105059	0.000113447
(IPR009006) Alanine racemase/group IV decarboxylase, C-terminal	0.000105053	7.94e-05	0.000105059	7.56e-05
(IPR009027) Ribosomal protein L9/RNase H1, N-terminal	0.000105053	7.94e-05	0.000105059	7.56e-05
(IPR009028) Coatomer/calthrin adaptor appendage, C-terminal subdomain	0.000105053	7.94e-05	0.000105059	7.56e-05
(IPR009068) S15/NS1, RNA-binding	0.000105053	7.94e-05	0.000105059	7.56e-05
(IPR010097) Malate dehydrogenase, type 1	0.000105053	0.000515812	0.000105059	0.000529421
(IPR010158) Amidase, carbamoylase-type	0.000105053	0.000119033	0.000105059	0.000113447
(IPR010291) Ion channel regulatory protein, UNC-93	0.000105053	7.94e-05	0.000105059	7.56e-05
(IPR010357) Protein of unknown function DUF953, thioredoxin-like	0.000105053	7.94e-05	0.000105059	7.56e-05
(IPR010982) Lambda repressor-like, DNA-binding domain superfamily	0.000105053	7.94e-05	0.000105059	7.56e-05
(IPR011035) Ribosomal protein L25/Gln-tRNA synthetase, anti-codon-binding domain superfamily	0.000105053	7.94e-05	0.000105059	0.000113447
(IPR011039) Transcription Factor IIF, Rap30/Rap74, interaction	0.000105053	0.000119033	0.000105059	0.000113447
(IPR011068) Nucleotidyltransferase, class I-like, C-terminal	0.000105053	0.000317423	0.000105059	0.000302526
(IPR013020) DNA helicase (DNA repair), Rad3 type	0.000105053	NA	0.000105059	0.000151263
(IPR013762) Integrase-like, catalytic domain superfamily	0.000105053	NA	0.000105059	3.78e-05
(IPR013805) GrpE nucleotide exchange factor, coiled-coil	0.000105053	3.97e-05	0.000105059	7.56e-05
(IPR013861) Transmembrane protein DUF1751, eukaryotic	0.000105053	0.000119033	0.000105059	0.000113447
(IPR013933) Chromatin-remodelling complex, RSC SWI/SNF subunit Rsc7/Swp82	0.000105053	0.000991945	0.000105059	0.000945394
(IPR014719) Ribosomal protein L7/L12, C-terminal/adaptor protein ClpS-like	0.000105053	3.97e-05	0.000105059	7.56e-05
(IPR014726) Ribosomal protein L2, domain 3	0.000105053	0.000238067	0.000105059	0.000189079
(IPR016055) Alpha-D-phosphohexomutase, alpha/beta/alpha I/II/III	0.000105053	0.000119033	0.000105059	0.000113447
(IPR016068) Translin, N-terminal	0.000105053	7.94e-05	0.000105059	7.56e-05
(IPR016095) Ribosomal protein L1, 3-layer alpha/beta-sandwich	0.000105053	0.000158711	0.000105059	0.000113447
(IPR016149) Casein kinase II, regulatory subunit, N-terminal	0.000105053	0.000119033	0.000105059	0.000113447
(IPR016155) Molybdopterin synthase/thiamin biosynthesis sulphur carrier, beta-grasp	0.000105053	7.94e-05	0.000105059	7.56e-05
(IPR016189) Translation initiation factor IF2/IF5, N-terminal	0.000105053	0.000277745	0.000105059	0.000151263
(IPR016190) Translation initiation factor IF2/IF5, zinc-binding	0.000105053	0.000277745	0.000105059	0.000151263
(IPR017449) Prolyl-tRNA synthetase, class II	0.000105053	7.94e-05	0.000105059	7.56e-05
(IPR017453) Glycine cleavage system H-protein, subgroup	0.000105053	7.94e-05	0.000105059	7.56e-05
(IPR017943) Bactericidal permeability-increasing protein, alpha/beta domain superfamily	0.000105053	7.94e-05	0.000105059	7.56e-05
(IPR020056) Ribosomal protein L25/Gln-tRNA synthetase, N-terminal	0.000105053	7.94e-05	0.000105059	0.000113447
(IPR020095) Pseudouridine synthase I, TruA, C-terminal	0.000105053	7.94e-05	0.000105059	7.56e-05
(IPR020825) Phenylalanyl-tRNA synthetase, B3/B4	0.000105053	3.97e-05	0.000105059	7.56e-05
(IPR020999) Chitin synthesis regulation, Congo red resistance, RCR protein	0.000105053	7.94e-05	0.000105059	7.56e-05
(IPR023367) Peptidase M42, domain 2	0.000105053	NA	0.000105059	7.56e-05
(IPR023575) Ribosomal protein S19, superfamily	0.000105053	0.000198389	0.000105059	0.000189079
(IPR023591) Ribosomal protein S2, flavodoxin-like domain superfamily	0.000105053	7.94e-05	0.000105059	7.56e-05
(IPR024074) Argininosuccinate synthetase, catalytic/multimerisation domain body	0.000105053	0.000119033	0.000105059	0.000113447
(IPR027415) Tyrosyl-DNA phosphodiesterase, C-terminal	0.000105053	3.97e-05	0.000105059	0.000529421
(IPR027437) 30s ribosomal protein S13, C-terminal	0.000105053	7.94e-05	0.000105059	7.56e-05
(IPR028375) KA1 domain/Ssp2, C-terminal	0.000105053	0.000158711	0.000105059	0.000151263
(IPR029026) tRNA (guanine-N1-)-methyltransferase, N-terminal	0.000105053	0.000119033	0.000105059	7.56e-05
(IPR029038) Methionyl-tRNA synthetase, Zn-domain	0.000105053	3.97e-05	0.000105059	7.56e-05
(IPR029043) Glycine cleavage T-protein/YgfZ, C-terminal	0.000105053	7.94e-05	0.000105059	7.56e-05
(IPR036068) Nicotinate phosphoribosyltransferase-like, C-terminal	0.000105053	7.94e-05	0.000105059	7.56e-05
(IPR036217) Methylated DNA-protein cysteine methyltransferase, DNA binding domain	0.000105053	7.94e-05	0.000105059	7.56e-05
(IPR036461) Urease, beta subunit superfamily	0.000105053	0.000238067	0.000105059	0.000226895
(IPR036463) Urease, gamma subunit superfamily	0.000105053	0.000238067	0.000105059	0.000226895
(IPR036464) Rubisco LSMT, substrate-binding domain superfamily	0.000105053	3.97e-05	0.000105059	7.56e-05
(IPR036549) Cytochrome c oxidase, subunit VIb superfamily	0.000105053	0.000158711	0.000105059	0.000151263
(IPR036575) Transcription elongation factor S-II, central domain superfamily	0.000105053	0.000119033	0.000105059	0.000113447
(IPR036616) Poly(ADP-ribose) polymerase, regulatory domain superfamily	0.000105053	7.94e-05	0.000105059	7.56e-05
(IPR036643) DNA-directed RNA polymerase, insert domain superfamily	0.000105053	7.94e-05	0.000105059	7.56e-05
(IPR036676) PurM-like, C-terminal domain superfamily	0.000105053	0.000119033	0.000105059	0.000113447
(IPR036683) CO dehydrogenase flavoprotein, C-terminal domain superfamily	0.000105053	0.000119033	0.000105059	0.000151263
(IPR036716) Pesticidal crystal protein, N-terminal domain superfamily	0.000105053	3.97e-05	0.000105059	7.56e-05
(IPR036769) Ribosomal protein L11, C-terminal domain superfamily	0.000105053	7.94e-05	0.000105059	7.56e-05
(IPR036786) Ribosome maturation protein SBDS, N-terminal domain superfamily	0.000105053	0.000119033	0.000105059	0.000151263
(IPR036789) Ribosomal protein L6, alpha-beta domain superfamily	0.000105053	0.000119033	0.000105059	0.000113447
(IPR036796) Ribosomal protein L11/L12, N-terminal domain superfamily	0.000105053	7.94e-05	0.000105059	7.56e-05
(IPR036856) Aldehyde oxidase/xanthine dehydrogenase, a/b hammerhead superfamily	0.000105053	0.000119033	0.000105059	0.000151263
(IPR036898) RNA polymerase Rpb7-like, N-terminal domain superfamily	0.000105053	0.000238067	0.000105059	0.000151263
(IPR036900) Alpha-D-phosphohexomutase, C-terminal domain superfamily	0.000105053	0.000119033	0.000105059	0.000113447
(IPR036919) Ribosomal protein L30, ferredoxin-like fold domain superfamily	0.000105053	7.94e-05	0.000105059	7.56e-05
(IPR036921) PurM-like, N-terminal domain superfamily	0.000105053	0.000119033	0.000105059	0.000113447
(IPR036925) Translation initiation factor IF-2, domain 3 superfamily	0.000105053	0.000198389	0.000105059	0.000189079
(IPR036990) Metallocarboxypeptidase-like, propeptide	0.000105053	3.97e-05	0.000105059	7.56e-05
(IPR037022) Formyl transferase, C-terminal domain superfamily	0.000105053	NA	0.000105059	7.56e-05
(IPR037024) NADH:ubiquinone oxidoreductase-like, 20kDa subunit superfamily	0.000105053	NA	0.000105059	0.000113447
(IPR037051) Four-carbon acid sugar kinase, N-terminal domain superfamily	0.000105053	7.94e-05	0.000105059	7.56e-05
(IPR037056) Ribonuclease H1, N-terminal domain superfamily	0.000105053	3.97e-05	0.000105059	0.000113447
(IPR037062) Malic enzyme, N-terminal domain superfamily	0.000105053	0.000238067	0.000105059	0.000302526
(IPR037160) DNA polymerase, thumb domain superfamily	0.000105053	7.94e-05	0.000105059	7.56e-05
(IPR037165) Aldehyde oxidase/xanthine dehydrogenase, molybdopterin binding domain superfamily	0.000105053	0.000119033	0.000105059	0.000151263
(IPR037198) MutL, C-terminal domain superfamily	0.000105053	7.94e-05	0.000105059	7.56e-05
(IPR037212) Mediator complex, subunit Med7/Med21-like	0.000105053	7.94e-05	0.000105059	7.56e-05
(IPR037594) Lipovitellin-phosvitin complex-like, superhelical domain	0.000105053	NA	0.000105059	0.000189079
(IPR000133) ER lumen protein retaining receptor	0.000105053	0.000119033	0.000105059	0.000113447
(IPR000164) Histone H3/CENP-A	0.000105053	0.000119033	0.000105059	7.56e-05
(IPR000218) Ribosomal protein L14P	0.000105053	7.94e-05	0.000105059	7.56e-05
(IPR000266) Ribosomal protein S17/S11	0.000105053	7.94e-05	0.000105059	7.56e-05
(IPR000304) Pyrroline-5-carboxylate reductase	0.000105053	0.000119033	0.000105059	0.000113447
(IPR000407) Nucleoside phosphatase GDA1/CD39	0.000105053	0.000158711	0.000105059	0.000151263
(IPR000490) Glycoside hydrolase family 17	0.000105053	0.000158711	0.000105059	0.000151263
(IPR000511) Cytochrome c/c1 haem-lyase	0.000105053	0.000158711	0.000105059	0.000151263
(IPR000589) Ribosomal protein S15	0.000105053	7.94e-05	0.000105059	7.56e-05
(IPR000597) Ribosomal protein L3	0.000105053	0.000198389	0.000105059	0.000189079
(IPR000612) Proteolipid membrane potential modulator	0.000105053	0.000119033	0.000105059	0.000302526
(IPR000630) Ribosomal protein S8	0.000105053	0.000119033	0.000105059	0.000113447
(IPR000754) Ribosomal protein S9	0.000105053	7.94e-05	0.000105059	7.56e-05
(IPR000763) Catalase-peroxidase haem	0.000105053	0.000119033	0.000105059	0.000151263
(IPR000911) Ribosomal protein L11/L12	0.000105053	7.94e-05	0.000105059	7.56e-05
(IPR000988) Ribosomal protein L24e-related	0.000105053	0.000119033	0.000105059	0.000113447
(IPR001046) NRAMP family	0.000105053	0.000238067	0.000105059	7.56e-05
(IPR001063) Ribosomal protein L22/L17	0.000105053	0.000119033	0.000105059	0.000113447
(IPR001106) Aromatic amino acid lyase	0.000105053	7.94e-05	0.000105059	0.000113447
(IPR001161) Helicase XPB/Ssl2	0.000105053	3.97e-05	0.000105059	7.56e-05
(IPR001209) Ribosomal protein S14	0.000105053	7.94e-05	0.000105059	7.56e-05
(IPR001232) S-phase kinase-associated protein 1-like	0.000105053	0.000198389	0.000105059	0.000189079
(IPR001253) Translation initiation factor 1A (eIF-1A)	0.000105053	7.94e-05	0.000105059	7.56e-05
(IPR001518) Argininosuccinate synthase	0.000105053	0.000119033	0.000105059	0.000113447
(IPR001525) C-5 cytosine methyltransferase	0.000105053	7.94e-05	0.000105059	7.56e-05
(IPR001737) Ribosomal RNA adenine methyltransferase KsgA/Erm	0.000105053	7.94e-05	0.000105059	7.56e-05
(IPR001790) Ribosomal protein L10P	0.000105053	0.000119033	0.000105059	0.000113447
(IPR001865) Ribosomal protein S2	0.000105053	7.94e-05	0.000105059	7.56e-05
(IPR001892) Ribosomal protein S13	0.000105053	7.94e-05	0.000105059	7.56e-05
(IPR001948) Peptidase M18	0.000105053	7.94e-05	0.000105059	7.56e-05
(IPR001952) Alkaline phosphatase	0.000105053	0.000119033	0.000105059	0.000113447
(IPR001971) Ribosomal protein S11	0.000105053	0.000119033	0.000105059	0.000113447
(IPR002076) ELO family	0.000105053	7.94e-05	0.000105059	7.56e-05
(IPR002099) DNA mismatch repair protein family	0.000105053	0.000119033	0.000105059	0.000113447
(IPR002119) Histone H2A	0.000105053	7.94e-05	0.000105059	7.56e-05
(IPR002136) Ribosomal protein L4/L1e	0.000105053	0.000119033	0.000105059	0.000113447
(IPR002164) Nucleosome assembly protein (NAP)	0.000105053	0.000238067	0.000105059	0.000302526
(IPR002222) Ribosomal protein S19/S15	0.000105053	0.000198389	0.000105059	0.000189079
(IPR002301) Isoleucine-tRNA ligase	0.000105053	0.000238067	0.000105059	0.000226895
(IPR002306) Tryptophan-tRNA ligase	0.000105053	7.94e-05	0.000105059	7.56e-05
(IPR002618) UDPGP family	0.000105053	0.0003571	0.000105059	0.000340342
(IPR002637) Ham1-like protein	0.000105053	0.000277745	0.000105059	0.000151263
(IPR002640) Arylesterase	0.000105053	7.94e-05	0.000105059	7.56e-05
(IPR002657) Bile acid:sodium symporter/arsenical resistance protein Acr3	0.000105053	0.000119033	0.000105059	0.000189079
(IPR002848) Translin family	0.000105053	7.94e-05	0.000105059	7.56e-05
(IPR002891) Adenylyl-sulfate kinase	0.000105053	0.000119033	0.000105059	0.000113447
(IPR003154) S1/P1 nuclease	0.000105053	0.000119033	0.000105059	7.56e-05
(IPR003171) Methylenetetrahydrofolate reductase	0.000105053	7.94e-05	0.000105059	7.56e-05
(IPR003337) Trehalose-phosphatase	0.000105053	0.000238067	0.000105059	0.000226895
(IPR003462) Ornithine cyclodeaminase/mu-crystallin	0.000105053	0.000198389	0.000105059	0.000113447
(IPR003492) Batten's disease protein Cln3	0.000105053	7.94e-05	0.000105059	7.56e-05
(IPR003691) Putative fluoride ion transporter CrcB	0.000105053	0.000119033	0.000105059	0.000113447
(IPR003718) OsmC/Ohr family	0.000105053	7.94e-05	0.000105059	0.000113447
(IPR003788) Protein arginine methyltransferase NDUFAF7	0.000105053	0.000158711	0.000105059	0.000151263
(IPR003840) DNA helicase	0.000105053	3.97e-05	0.000105059	NA
(IPR004033) UbiE/COQ5 methyltransferase	0.000105053	7.94e-05	0.000105059	7.56e-05
(IPR004127) Prefoldin alpha-like	0.000105053	0.000238067	0.000105059	0.000226895
(IPR004235) Scytalone dehydratase	0.000105053	0.000119033	0.000105059	7.56e-05
(IPR004254) AdipoR/Haemolysin-III-related	0.000105053	0.000198389	0.000105059	0.000113447
(IPR004345) TB2/DP1/HVA22-related protein	0.000105053	7.94e-05	0.000105059	7.56e-05
(IPR004396) Ribosome-binding ATPase YchF/Obg-like ATPase 1	0.000105053	7.94e-05	0.000105059	7.56e-05
(IPR004429) Isopropylmalate dehydrogenase	0.000105053	0.000158711	0.000105059	0.000151263
(IPR004434) Isocitrate dehydrogenase NAD-dependent	0.000105053	7.94e-05	0.000105059	7.56e-05
(IPR004522) Asparagine-tRNA ligase	0.000105053	0.000158711	0.000105059	0.000151263
(IPR004547) Glucosamine-6-phosphate isomerase	0.000105053	0.000158711	0.000105059	0.000151263
(IPR004567) Type II pantothenate kinase	0.000105053	7.94e-05	0.000105059	7.56e-05
(IPR004621) Eukaryotic-type methylenetetrahydrofolate reductase	0.000105053	7.94e-05	5.25e-05	7.56e-05
(IPR004706) Arsenical-resistance protein Acr3	0.000105053	0.000119033	5.25e-05	0.000189079
(IPR004713) Calcium/proton exchanger	0.000105053	0.000119033	0.000105059	0.000113447
(IPR004776) Membrane transport protein	0.000105053	0.000119033	0.000105059	0.000151263
(IPR004854) Ubiquitin fusion degradation protein Ufd1-like	0.000105053	7.94e-05	0.000105059	7.56e-05
(IPR005033) YEATS	0.000105053	0.000238067	0.000105059	0.000226895
(IPR005062) SAC3/GANP/THP3	0.000105053	7.94e-05	0.000105059	7.56e-05
(IPR005079) Peptidase C45	0.000105053	7.94e-05	0.000105059	7.56e-05
(IPR005299) SAM dependent carboxyl methyltransferase	0.000105053	7.94e-05	0.000105059	7.56e-05
(IPR005336) Mitochondrial pyruvate carrier	0.000105053	0.000198389	0.000105059	0.000189079
(IPR005349) TMEM14 family	0.000105053	0.000158711	0.000105059	0.000151263
(IPR005522) Inositol polyphosphate kinase	0.000105053	0.000119033	0.000105059	7.56e-05
(IPR005556) SUN family	0.000105053	7.94e-05	0.000105059	7.56e-05
(IPR005593) Xylulose 5-phosphate/Fructose 6-phosphate phosphoketolase	0.000105053	0.000119033	0.000105059	0.000113447
(IPR005746) Thioredoxin	0.000105053	7.94e-05	0.000105059	7.56e-05
(IPR005786) Branched-chain amino acid aminotransferase II	0.000105053	7.94e-05	0.000105059	7.56e-05
(IPR005822) Ribosomal protein L13	0.000105053	7.94e-05	0.000105059	7.56e-05
(IPR005956) 4-hydroxyphenylpyruvate dioxygenase	0.000105053	3.97e-05	5.25e-05	3.78e-05
(IPR005959) Fumarylacetoacetase	0.000105053	0.000119033	0.000105059	0.000113447
(IPR005999) Glycerol kinase	0.000105053	0.000515812	0.000105059	0.000415973
(IPR006032) Ribosomal protein S12/S23	0.000105053	7.94e-05	0.000105059	7.56e-05
(IPR006062) Histidine biosynthesis	0.000105053	7.94e-05	0.000105059	7.56e-05
(IPR006214) Bax inhibitor 1-related	0.000105053	7.94e-05	0.000105059	7.56e-05
(IPR006235) O-acetylhomoserine/O-acetylserine sulfhydrylase	0.000105053	0.0003571	0.000105059	0.000415973
(IPR006254) Isocitrate lyase	0.000105053	7.94e-05	0.000105059	7.56e-05
(IPR006255) Dihydrolipoamide succinyltransferase	0.000105053	7.94e-05	0.000105059	0.000113447
(IPR006328) L-2-Haloacid dehalogenase	0.000105053	0.000119033	0.000105059	0.000113447
(IPR006330) Adenosine/adenine deaminase	0.000105053	7.94e-05	0.000105059	7.56e-05
(IPR006685) Mechanosensitive ion channel MscS	0.000105053	7.94e-05	0.000105059	7.56e-05
(IPR006722) Trafficking protein particle complex subunit 2	0.000105053	7.94e-05	0.000105059	7.56e-05
(IPR006762) Gtr1/RagA G protein	0.000105053	0.000158711	0.000105059	0.000151263
(IPR006838) FAR-17a/AIG1-like protein	0.000105053	7.94e-05	0.000105059	7.56e-05
(IPR006876) LMBR1-like membrane protein	0.000105053	7.94e-05	0.000105059	7.56e-05
(IPR006939) SNF5/SMARCB1/INI1	0.000105053	7.94e-05	0.000105059	7.56e-05
(IPR006984) rRNA-processing protein Fcf1/Utp23	0.000105053	0.000119033	0.000105059	0.000113447
(IPR007074) LicD family	0.000105053	7.94e-05	0.000105059	0.000453789
(IPR007122) Villin/Gelsolin	0.000105053	0.000119033	0.000105059	0.000113447
(IPR007213) Methyltransferase Ppm1/Ppm2/Tcmp	0.000105053	0.000119033	0.000105059	0.000113447
(IPR007233) Trafficking protein particle complex subunit	0.000105053	0.000119033	0.000105059	0.000151263
(IPR007286) EAP30	0.000105053	NA	0.000105059	7.56e-05
(IPR007300) CidB/LrgB family	0.000105053	0.000119033	0.000105059	0.000113447
(IPR007318) Phospholipid methyltransferase	0.000105053	0.000119033	0.000105059	0.000113447
(IPR007400) PrpF protein	0.000105053	7.94e-05	0.000105059	7.56e-05
(IPR007590) CWC16 protein	0.000105053	7.94e-05	0.000105059	7.56e-05
(IPR007603) Choline transporter-like	0.000105053	7.94e-05	0.000105059	7.56e-05
(IPR007632) Anoctamin	0.000105053	0.000396778	0.000105059	0.000378158
(IPR007736) Caleosin-related	0.000105053	7.94e-05	0.000105059	7.56e-05
(IPR007763) NADH dehydrogenase [ubiquinone] 1 alpha subcomplex subunit 12	0.000105053	7.94e-05	0.000105059	7.56e-05
(IPR007815) Erythromycin esterase	0.000105053	3.97e-05	0.000105059	3.78e-05
(IPR008162) Inorganic pyrophosphatase	0.000105053	7.94e-05	0.000105059	7.56e-05
(IPR008217) Ccc1 family	0.000105053	0.000198389	0.000105059	0.000189079
(IPR008576) Alpha-N-methyltransferase NTM1	0.000105053	0.000158711	0.000105059	0.000151263
(IPR008758) Peptidase S28	0.000105053	7.94e-05	0.000105059	7.56e-05
(IPR008801) Rapid ALkalinization Factor	0.000105053	3.97e-05	0.000105059	3.78e-05
(IPR008862) T-complex 11	0.000105053	7.94e-05	0.000105059	7.56e-05
(IPR008947) Phospholipase C/P1 nuclease domain superfamily	0.000105053	0.000119033	0.000105059	7.56e-05
(IPR008974) TRAF-like	0.000105053	0.000238067	0.000105059	0.000226895
(IPR008999) Actin-crosslinking	0.000105053	0.000158711	0.000105059	0.000151263
(IPR009030) Growth factor receptor cysteine-rich domain superfamily	0.000105053	0.000158711	0.000105059	7.56e-05
(IPR009049) Argininosuccinate lyase	0.000105053	0.000198389	0.000105059	0.000226895
(IPR009051) Alpha-helical ferredoxin	0.000105053	0.000119033	0.000105059	0.000113447
(IPR009061) Putative DNA-binding domain superfamily	0.000105053	7.94e-05	0.000105059	7.56e-05
(IPR009291) Vacuolar protein sorting-associated protein 62	0.000105053	7.94e-05	0.000105059	7.56e-05
(IPR009486) Purine nucleoside permease	0.000105053	7.94e-05	0.000105059	7.56e-05
(IPR009737) Thioredoxin-like ferredoxin	0.000105053	7.94e-05	0.000105059	7.56e-05
(IPR009976) Exocyst complex component Sec10-like	0.000105053	7.94e-05	0.000105059	0.000113447
(IPR010061) Methylmalonate-semialdehyde dehydrogenase	0.000105053	7.94e-05	0.000105059	7.56e-05
(IPR010102) Succinate semialdehyde dehydrogenase	0.000105053	0.000119033	0.000105059	7.56e-05
(IPR010107) Glutamate decarboxylase	0.000105053	0.000158711	0.000105059	0.000151263
(IPR010111) Kynureninase	0.000105053	7.94e-05	0.000105059	7.56e-05
(IPR010182) N-formyl-4-amino-5-aminomethyl-2-methylpyrimidine deformylase/Succinyl-diaminopimelate desuccinylase	0.000105053	3.97e-05	0.000105059	7.56e-05
(IPR010347) Tyrosyl-DNA phosphodiesterase I	0.000105053	0.000555489	0.000105059	0.000529421
(IPR010349) L-asparaginase II	0.000105053	3.97e-05	0.000105059	0.000113447
(IPR010354) Oleate hydratase	0.000105053	0.000119033	0.000105059	0.000113447
(IPR010960) Flavocytochrome c	0.000105053	7.94e-05	5.25e-05	7.56e-05
(IPR011331) Ribosomal protein L37ae/L37e	0.000105053	7.94e-05	0.000105059	7.56e-05
(IPR011603) 2-oxoglutarate dehydrogenase E1 component	0.000105053	3.97e-05	0.000105059	0.000113447
(IPR011829) Tartrate dehydrogenase	0.000105053	7.94e-05	0.000105059	7.56e-05
(IPR011904) Acetate-CoA ligase	0.000105053	0.000158711	0.000105059	0.000151263
(IPR012469) Protein of unknown function DUF1688	0.000105053	7.94e-05	0.000105059	7.56e-05
(IPR013025) Ribosomal protein L25/L23	0.000105053	0.000119033	0.000105059	0.000113447
(IPR013226) Pal1 cell morphology	0.000105053	0.000238067	0.000105059	0.000226895
(IPR013657) UAA transporter	0.000105053	0.000119033	0.000105059	0.000113447
(IPR013892) Cytochrome c oxidase biogenesis protein Cmc1-like	0.000105053	7.94e-05	0.000105059	7.56e-05
(IPR013907) Sds3-like	0.000105053	0.000158711	0.000105059	0.000151263
(IPR014063) Arsenate resistance ArsH	0.000105053	0.000119033	5.25e-05	0.000113447
(IPR014311) Guanine deaminase	0.000105053	7.94e-05	0.000105059	7.56e-05
(IPR014352) FERM/acyl-CoA-binding protein superfamily	0.000105053	7.94e-05	0.000105059	7.56e-05
(IPR014717) Translation elongation factor EF1B/ribosomal protein S6	0.000105053	7.94e-05	0.000105059	7.56e-05
(IPR014758) Methionyl-tRNA synthetase	0.000105053	7.94e-05	0.000105059	7.56e-05
(IPR014816) tRNA (1-methyladenosine) methyltransferase catalytic subunit Gcd14	0.000105053	7.94e-05	0.000105059	7.56e-05
(IPR016092) FeS cluster insertion protein	0.000105053	7.94e-05	0.000105059	7.56e-05
(IPR016477) Fructosamine/Ketosamine-3-kinase	0.000105053	7.94e-05	0.000105059	7.56e-05
(IPR017665) Guanylate kinase	0.000105053	0.000119033	0.000105059	0.000113447
(IPR017771) Cyanamide hydratase	0.000105053	0.000119033	0.000105059	0.000113447
(IPR018203) GDP dissociation inhibitor	0.000105053	7.94e-05	0.000105059	7.56e-05
(IPR018466) Kre9/Knh1 family	0.000105053	7.94e-05	0.000105059	7.56e-05
(IPR018608) Gti1/Pac2 family	0.000105053	7.94e-05	0.000105059	7.56e-05
(IPR018791) UV radiation resistance protein/autophagy-related protein 14	0.000105053	7.94e-05	0.000105059	7.56e-05
(IPR018824) Conidiation-specific protein 6	0.000105053	7.94e-05	0.000105059	7.56e-05
(IPR018939) Autophagy-related protein 27	0.000105053	0.000238067	0.000105059	0.000226895
(IPR019402) Frag1/DRAM/Sfk1	0.000105053	0.000317423	0.000105059	0.000226895
(IPR019585) 26S proteasome regulatory subunit Rpn7/COP9 signalosome complex subunit 1	0.000105053	0.000158711	0.000105059	0.000151263
(IPR020100) Glucose-repressible protein Grg1	0.000105053	7.94e-05	0.000105059	0.000113447
(IPR021460) Protein of unknown function DUF3112	0.000105053	0.000119033	0.000105059	0.000113447
(IPR021463) Putative SAM-dependent methyltransferase	0.000105053	7.94e-05	0.000105059	7.56e-05
(IPR021709) Protein of unknown function DUF3292	0.000105053	0.000119033	0.000105059	0.000113447
(IPR021836) Protein of unknown function DUF3429	0.000105053	3.97e-05	0.000105059	3.78e-05
(IPR022036) Protein of unknown function DUF3605	0.000105053	0.000198389	0.000105059	0.000189079
(IPR022057) Chitin synthase III catalytic subunit	0.000105053	0.000198389	0.000105059	0.000189079
(IPR022099) Protein of unknown function DUF3638	0.000105053	0.000158711	0.000105059	7.56e-05
(IPR022105) Protein of unknown function DUF3645	0.000105053	0.000119033	0.000105059	7.56e-05
(IPR022124) Protein of unknown function DUF3659	0.000105053	0.000158711	0.000105059	0.00026471
(IPR022210) Transcription activator GCR1-like domain	0.000105053	0.000119033	0.000105059	3.78e-05
(IPR022309) Ribosomal protein S8e/ribosomal biogenesis NSA2	0.000105053	0.000119033	0.000105059	0.000113447
(IPR022803) Ribosomal protein L5 domain superfamily	0.000105053	7.94e-05	0.000105059	7.56e-05
(IPR023192) TGS-like domain superfamily	0.000105053	7.94e-05	0.000105059	7.56e-05
(IPR023346) Lysozyme-like domain superfamily	0.000105053	7.94e-05	0.000105059	7.56e-05
(IPR023347) Lysozyme domain superfamily	0.000105053	NA	0.000105059	7.56e-05
(IPR023366) ATP synthase subunit alpha-like domain superfamily	0.000105053	NA	0.000105059	0.000113447
(IPR023465) Riboflavin kinase domain superfamily	0.000105053	7.94e-05	0.000105059	7.56e-05
(IPR023574) Ribosomal protein L4 domain superfamily	0.000105053	0.000119033	0.000105059	0.000113447
(IPR024461) Coiled-coil domain-containing protein 90-like	0.000105053	0.000119033	0.000105059	0.000113447
(IPR024671) Autophagy-related protein 22-like	0.000105053	7.94e-05	0.000105059	7.56e-05
(IPR025331) Tuberculosis necrotizing toxin	0.000105053	7.94e-05	0.000105059	7.56e-05
(IPR025444) Monooxygenase af470-like	0.000105053	3.97e-05	0.000105059	3.78e-05
(IPR025496) Protein of unknown function DUF4387	0.000105053	7.94e-05	0.000105059	7.56e-05
(IPR025597) Protein of unknown function DUF4345	0.000105053	7.94e-05	0.000105059	7.56e-05
(IPR027246) Eukaryotic porin/Tom40	0.000105053	7.94e-05	0.000105059	7.56e-05
(IPR028012) Protein of unknown function DUF4451	0.000105053	7.94e-05	0.000105059	3.78e-05
(IPR028245) Eisosome component PIL1/LSP1	0.000105053	0.000476134	0.000105059	7.56e-05
(IPR028971) NAD-glutamate dehydrogenase	0.000105053	0.000119033	0.000105059	0.000113447
(IPR029009) Allosteric substrate binding domain superfamily	0.000105053	7.94e-05	0.000105059	7.56e-05
(IPR029037) YfgJ-like	0.000105053	NA	0.000105059	3.78e-05
(IPR029040) RNA polymerase subunit RPABC4/transcription elongation factor Spt4	0.000105053	7.94e-05	0.000105059	7.56e-05
(IPR029046) Lipoprotein localisation LolA/LolB/LppX	0.000105053	NA	0.000105059	3.78e-05
(IPR032801) Peroxiredoxin-like FAM213/AAED1	0.000105053	0.000158711	0.000105059	0.000151263
(IPR033400) Alpha-L-rhamnosidase RhaM	0.000105053	7.94e-05	0.000105059	7.56e-05
(IPR033753) Glycine cleavage system H-protein/Simiate	0.000105053	7.94e-05	0.000105059	7.56e-05
(IPR034666) Arp2/3 complex subunit 2/4	0.000105053	7.94e-05	0.000105059	0.000113447
(IPR034904) Fe-S cluster assembly domain superfamily	0.000105053	0.000119033	0.000105059	0.000113447
(IPR035445) GYF-like domain superfamily	0.000105053	7.94e-05	0.000105059	7.56e-05
(IPR035500) Nuclear hormone receptor-like domain superfamily	0.000105053	NA	0.000157588	0.000113447
(IPR035896) AN1-like Zinc finger	0.000105053	7.94e-05	0.000105059	7.56e-05
(IPR035903) HesB-like domain superfamily	0.000105053	7.94e-05	0.000105059	7.56e-05
(IPR035967) SWAP/Surp superfamily	0.000105053	0.000119033	0.000105059	0.000113447
(IPR035984) Acyl-CoA binding protein superfamily	0.000105053	7.94e-05	0.000105059	7.56e-05
(IPR035987) Ribosomal protein S8 superfamily	0.000105053	0.000119033	0.000105059	0.000113447
(IPR035991) Casein kinase II subunit beta-like	0.000105053	0.000119033	0.000105059	0.000113447
(IPR036075) AF1104-like superfamily	0.000105053	0.000119033	0.000105059	0.000113447
(IPR036081) Translin superfamily	0.000105053	7.94e-05	0.000105059	7.56e-05
(IPR036085) PAZ domain superfamily	0.000105053	7.94e-05	0.000105059	7.56e-05
(IPR036102) OsmC/Ohr superfamily	0.000105053	7.94e-05	0.000105059	0.000113447
(IPR036116) Fibronectin type III superfamily	0.000105053	7.94e-05	0.000105059	7.56e-05
(IPR036136) Nitrite/Sulfite reductase ferredoxin-like domain superfamily	0.000105053	0.000158711	0.000105059	0.000151263
(IPR036144) RibA-like superfamily	0.000105053	7.94e-05	0.000105059	7.56e-05
(IPR036181) MIT domain superfamily	0.000105053	7.94e-05	0.000105059	7.56e-05
(IPR036274) HR1 repeat superfamily	0.000105053	7.94e-05	0.000105059	7.56e-05
(IPR036285) PRP4-like superfamily	0.000105053	7.94e-05	0.000105059	7.56e-05
(IPR036366) PGBD superfamily	0.000105053	NA	0.000105059	3.78e-05
(IPR036395) Copper fist DNA-binding domain superfamily	0.000105053	0.000158711	0.000105059	0.000151263
(IPR036415) Lamin tail domain superfamily	0.000105053	7.94e-05	0.000105059	3.78e-05
(IPR036424) Decaprenyl diphosphate synthase-like superfamily	0.000105053	0.000119033	0.000105059	0.000113447
(IPR036436) Disintegrin domain superfamily	0.000105053	7.94e-05	0.000105059	7.56e-05
(IPR036452) Ribonucleoside hydrolase-like	0.000105053	0.000277745	0.000105059	0.000226895
(IPR036483) PWI domain superfamily	0.000105053	0.000119033	0.000105059	0.000113447
(IPR036511) Queuine tRNA-ribosyltransferase-like	0.000105053	0.000119033	0.000105059	0.000113447
(IPR036517) FF domain superfamily	0.000105053	0.000119033	0.000105059	0.000113447
(IPR036527) SCP2 sterol-binding domain superfamily	0.000105053	3.97e-05	0.000105059	0.000113447
(IPR036570) HORMA domain superfamily	0.000105053	0.000158711	0.000105059	7.56e-05
(IPR036609) LCCL domain superfamily	0.000105053	0.000119033	0.000105059	0.000113447
(IPR036641) HPT domain superfamily	0.000105053	3.97e-05	0.000105059	3.78e-05
(IPR036649) Inorganic pyrophosphatase superfamily	0.000105053	7.94e-05	0.000105059	7.56e-05
(IPR036652) YjeF N-terminal domain superfamily	0.000105053	0.000119033	0.000105059	0.000113447
(IPR036671) DPH Zinc finger superfamily	0.000105053	7.94e-05	0.000105059	7.56e-05
(IPR036738) FKBP12-rapamycin binding domain superfamily	0.000105053	0.000119033	0.000105059	0.000113447
(IPR036774) ERV/ALR sulfhydryl oxidase domain superfamily	0.000105053	7.94e-05	0.000105059	7.56e-05
(IPR036823) Ribosomal protein S7 domain superfamily	0.000105053	0.000119033	0.000105059	7.56e-05
(IPR036838) Ribosomal protein S10 domain superfamily	0.000105053	7.94e-05	0.000105059	7.56e-05
(IPR036853) Ribosomal protein L14P superfamily	0.000105053	NA	0.000105059	7.56e-05
(IPR036884) [2Fe-2S]-binding domain superfamily	0.000105053	0.000119033	0.000105059	0.000151263
(IPR036885) SWIB/MDM2 domain superfamily	0.000105053	0.000119033	0.000105059	0.000113447
(IPR036895) Uracil-DNA glycosylase-like domain superfamily	0.000105053	7.94e-05	0.000105059	7.56e-05
(IPR036899) Ribosomal protein L13 superfamily	0.000105053	7.94e-05	0.000105059	7.56e-05
(IPR036909) Cytochrome c-like domain superfamily	0.000105053	0.000158711	0.000105059	0.000113447
(IPR036920) Ribosomal protein L10e/L16 superfamily	0.000105053	0.000158711	0.000105059	0.000151263
(IPR036930) WGR domain superfamily	0.000105053	7.94e-05	0.000105059	7.56e-05
(IPR036967) Ribosomal protein S11 superfamily	0.000105053	0.000119033	0.000105059	0.000113447
(IPR037047) PITH domain superfamily	0.000105053	7.94e-05	0.000105059	7.56e-05
(IPR037136) RNA 3'-terminal phosphate cyclase domain superfamily	0.000105053	7.94e-05	0.000105059	7.56e-05
(IPR037218) PTPA superfamily	0.000105053	7.94e-05	0.000105059	7.56e-05
(IPR037219) Peptidase M41-like	0.000105053	7.94e-05	0.000105059	7.56e-05
(IPR037231) NAP-like superfamily	0.000105053	0.000238067	0.000105059	0.000302526
(IPR037282) F-actin-capping protein subunit alpha/beta	0.000105053	7.94e-05	0.000105059	7.56e-05
(IPR000131) ATP synthase, F1 complex, gamma subunit	5.25e-05	0.000119033	5.25e-05	0.000113447
(IPR000178) Translation initiation factor aIF-2, bacterial-like	5.25e-05	7.94e-05	5.25e-05	7.56e-05
(IPR000223) Peptidase S26A, signal peptidase I	5.25e-05	NA	5.25e-05	NA
(IPR000268) DNA-directed RNA polymerase, subunit N/Rpb10	5.25e-05	7.94e-05	5.25e-05	7.56e-05
(IPR000276) G protein-coupled receptor, rhodopsin-like	5.25e-05	NA	5.25e-05	NA
(IPR000366) GPCR fungal pheromone mating factor, STE2	5.25e-05	3.97e-05	5.25e-05	3.78e-05
(IPR000396) Cyclic-AMP phosphodiesterase, class-II	5.25e-05	3.97e-05	5.25e-05	3.78e-05
(IPR000422) 3,4-dihydroxy-2-butanone 4-phosphate synthase, RibB	5.25e-05	3.97e-05	5.25e-05	3.78e-05
(IPR000559) Formate-tetrahydrofolate ligase, FTHFS	5.25e-05	7.94e-05	5.25e-05	7.56e-05
(IPR000706) N-acetyl-gamma-glutamyl-phosphate reductase, type 1	5.25e-05	3.97e-05	5.25e-05	3.78e-05
(IPR000711) ATPase, OSCP/delta subunit	5.25e-05	3.97e-05	5.25e-05	7.56e-05
(IPR000715) Glycosyl transferase, family 4	5.25e-05	3.97e-05	5.25e-05	3.78e-05
(IPR000730) Proliferating cell nuclear antigen, PCNA	5.25e-05	7.94e-05	5.25e-05	7.56e-05
(IPR000789) Cyclin-dependent kinase, regulatory subunit	5.25e-05	7.94e-05	5.25e-05	7.56e-05
(IPR000802) Arsenical pump membrane protein, ArsB	5.25e-05	3.97e-05	5.25e-05	3.78e-05
(IPR000890) Aliphatic acid kinase, short-chain	5.25e-05	3.97e-05	5.25e-05	3.78e-05
(IPR000926) GTP cyclohydrolase II, RibA	5.25e-05	3.97e-05	5.25e-05	3.78e-05
(IPR001241) DNA topoisomerase, type IIA	5.25e-05	7.94e-05	5.25e-05	7.56e-05
(IPR001260) Coproporphyrinogen III oxidase, aerobic	5.25e-05	3.97e-05	5.25e-05	3.78e-05
(IPR001272) Phosphoenolpyruvate carboxykinase, ATP-utilising	5.25e-05	3.97e-05	5.25e-05	3.78e-05
(IPR001349) Cytochrome c oxidase, subunit VIa	5.25e-05	7.94e-05	5.25e-05	7.56e-05
(IPR001372) Dynein light chain, type 1/2	5.25e-05	0.0003571	5.25e-05	0.00026471
(IPR001499) GPCR fungal pheromone mating factor, STE3	5.25e-05	3.97e-05	5.25e-05	3.78e-05
(IPR001656) Pseudouridine synthase, TruD	5.25e-05	3.97e-05	5.25e-05	3.78e-05
(IPR001842) Peptidase M36, fungalysin	5.25e-05	3.97e-05	5.25e-05	3.78e-05
(IPR001874) Dehydroquinase, class II	5.25e-05	3.97e-05	5.25e-05	3.78e-05
(IPR001901) Protein translocase complex, SecE/Sec61-gamma subunit	5.25e-05	3.97e-05	5.25e-05	3.78e-05
(IPR001937) Galactose-1-phosphate uridyl transferase, class I	5.25e-05	3.97e-05	5.25e-05	3.78e-05
(IPR002028) Tryptophan synthase, alpha chain	5.25e-05	3.97e-05	5.25e-05	3.78e-05
(IPR002092) DNA-directed RNA polymerase, phage-type	5.25e-05	3.97e-05	5.25e-05	3.78e-05
(IPR002124) Cytochrome c oxidase, subunit Vb	5.25e-05	3.97e-05	5.25e-05	3.78e-05
(IPR002196) Glycoside hydrolase, family 24	5.25e-05	7.94e-05	5.25e-05	3.78e-05
(IPR002313) Lysine-tRNA ligase, class II	5.25e-05	3.97e-05	5.25e-05	3.78e-05
(IPR002318) Alanine-tRNA ligase, class IIc	5.25e-05	0.000119033	5.25e-05	0.000113447
(IPR002467) Peptidase M24A, methionine aminopeptidase, subfamily 1	5.25e-05	7.94e-05	5.25e-05	7.56e-05
(IPR002490) V-type ATPase, V0 complex, 116kDa subunit family	5.25e-05	3.97e-05	5.25e-05	3.78e-05
(IPR002554) Protein phosphatase 2A, regulatory B subunit, B56	5.25e-05	3.97e-05	5.25e-05	3.78e-05
(IPR002699) ATPase, V1 complex, subunit D	5.25e-05	7.94e-05	5.25e-05	7.56e-05
(IPR002755) DNA primase, small subunit	5.25e-05	3.97e-05	5.25e-05	3.78e-05
(IPR002778) Signal recognition particle, SRP19 subunit	5.25e-05	3.97e-05	5.25e-05	3.78e-05
(IPR002794) Protein of unknown function DUF92, TMEM19	5.25e-05	0.000158711	5.25e-05	0.000113447
(IPR002833) Peptidyl-tRNA hydrolase, PTH2	5.25e-05	3.97e-05	5.25e-05	3.78e-05
(IPR002842) ATPase, V1/A1 complex, subunit E	5.25e-05	NA	5.25e-05	7.56e-05
(IPR002843) ATPase, V0 complex, c/d subunit	5.25e-05	3.97e-05	5.25e-05	3.78e-05
(IPR002869) Pyruvate-flavodoxin oxidoreductase, central domain	5.25e-05	3.97e-05	5.25e-05	3.78e-05
(IPR002905) tRNA methyltransferase, Trm1	5.25e-05	3.97e-05	5.25e-05	3.78e-05
(IPR003196) Transcription initiation factor IIF, beta subunit	5.25e-05	3.97e-05	5.25e-05	3.78e-05
(IPR003204) Cytochrome c oxidase, subunit Va/VI	5.25e-05	7.94e-05	5.25e-05	7.56e-05
(IPR003210) Signal recognition particle, SRP14 subunit	5.25e-05	3.97e-05	5.25e-05	3.78e-05
(IPR003358) tRNA (guanine-N-7) methyltransferase, Trmb type	5.25e-05	7.94e-05	5.25e-05	7.56e-05
(IPR003440) Glycosyl transferase, family 48	5.25e-05	3.97e-05	5.25e-05	3.78e-05
(IPR003674) Oligosaccharyl transferase, STT3 subunit	5.25e-05	3.97e-05	5.25e-05	3.78e-05
(IPR003830) (2R)-phospho-3-sulpholactate synthase, ComA	5.25e-05	3.97e-05	5.25e-05	3.78e-05
(IPR003923) Transcription initiation factor TFIID, 23-30kDa subunit	5.25e-05	3.97e-05	5.25e-05	3.78e-05
(IPR004134) Peptidase C1B, bleomycin hydrolase	5.25e-05	3.97e-05	5.25e-05	3.78e-05
(IPR004413) Aspartyl/glutamyl-tRNA(Asn/Gln) amidotransferase, B subunit	5.25e-05	3.97e-05	5.25e-05	3.78e-05
(IPR004418) Homoaconitase, mitochondrial	5.25e-05	3.97e-05	5.25e-05	3.78e-05
(IPR004430) 3-isopropylmalate dehydratase, large subunit	5.25e-05	7.94e-05	5.25e-05	7.56e-05
(IPR004431) 3-isopropylmalate dehydratase, small subunit	5.25e-05	0.000119033	5.25e-05	0.000113447
(IPR004493) Leucyl-tRNA synthetase, class Ia, archaeal/eukaryotic cytosolic	5.25e-05	3.97e-05	5.25e-05	3.78e-05
(IPR004499) Proline-tRNA ligase, class IIa, archaeal-type	5.25e-05	7.94e-05	5.25e-05	7.56e-05
(IPR004524) Aspartate-tRNA ligase, type 1	5.25e-05	7.94e-05	5.25e-05	7.56e-05
(IPR004526) Glutamyl-tRNA synthetase, archaeal/eukaryotic cytosolic	5.25e-05	3.97e-05	5.25e-05	3.78e-05
(IPR004527) Glutamate-tRNA ligase, bacterial/mitochondrial	5.25e-05	3.97e-05	5.25e-05	3.78e-05
(IPR004529) Phenylalanyl-tRNA synthetase, class IIc, alpha subunit	5.25e-05	3.97e-05	5.25e-05	3.78e-05
(IPR004530) Phenylalanyl-tRNA synthetase, class IIc, mitochondrial	5.25e-05	3.97e-05	5.25e-05	3.78e-05
(IPR004531) Phenylalanyl-tRNA synthetase, class IIc, beta subunit, archae/euk cytosolic	5.25e-05	3.97e-05	5.25e-05	3.78e-05
(IPR004539) Translation elongation factor EF1A, eukaryotic/archaeal	5.25e-05	7.94e-05	5.25e-05	7.56e-05
(IPR004541) Translation elongation factor EFTu/EF1A, bacterial/organelle	5.25e-05	3.97e-05	NA	3.78e-05
(IPR004554) Hydroxymethylglutaryl-CoA reductase, eukaryotic/archaeal type	5.25e-05	0.000119033	5.25e-05	0.000113447
(IPR004580) DNA repair protein, Rad18	5.25e-05	3.97e-05	5.25e-05	3.78e-05
(IPR004584) DNA repair protein Rad50, eukaryotes	5.25e-05	3.97e-05	5.25e-05	3.78e-05
(IPR004649) Ribonuclease H2, subunit A	5.25e-05	3.97e-05	5.25e-05	3.78e-05
(IPR004651) Histidine biosynthesis, HisF	5.25e-05	3.97e-05	5.25e-05	3.78e-05
(IPR004788) Ribose 5-phosphate isomerase, type A	5.25e-05	3.97e-05	5.25e-05	3.78e-05
(IPR004789) Acetolactate synthase, small subunit	5.25e-05	3.97e-05	5.25e-05	3.78e-05
(IPR004815) Lon protease, bacterial/eukaryotic-type	5.25e-05	3.97e-05	5.25e-05	3.78e-05
(IPR004855) Transcription factor IIA, alpha/beta subunit	5.25e-05	0.000158711	5.25e-05	0.000151263
(IPR004861) Protein-tyrosine phosphatase, SIW14-like	5.25e-05	NA	5.25e-05	3.78e-05
(IPR004907) ATPase, V1 complex, subunit C	5.25e-05	3.97e-05	5.25e-05	3.78e-05
(IPR005193) Glycoside hydrolase, family 62, arabinosidase	5.25e-05	3.97e-05	5.25e-05	3.78e-05
(IPR005199) Glycoside hydrolase, family 79	5.25e-05	NA	5.25e-05	NA
(IPR005200) Endo-1,3(4)-beta-glucanase	5.25e-05	0.000119033	5.25e-05	0.000113447
(IPR005294) ATP synthase, F1 complex, alpha subunit	5.25e-05	7.94e-05	5.25e-05	7.56e-05
(IPR005304) Ribosomal biogenesis, methyltransferase, EMG1/NEP1	5.25e-05	3.97e-05	5.25e-05	3.78e-05
(IPR005322) Peptidase C69, dipeptidase A	5.25e-05	3.97e-05	5.25e-05	3.78e-05
(IPR005501) Uncharacterised protein family UPF0271, LamB/YcsF	5.25e-05	0.000119033	5.25e-05	3.78e-05
(IPR005570) RNA polymerase, Rpb8	5.25e-05	3.97e-05	5.25e-05	3.78e-05
(IPR005595) Translocon-associated protein (TRAP), alpha subunit	5.25e-05	3.97e-05	5.25e-05	3.78e-05
(IPR005605) Sporulation/nuclear morphology, Spo7	5.25e-05	3.97e-05	0.000105059	3.78e-05
(IPR005676) Aspartate-semialdehyde dehydrogenase, peptidoglycan lacking	5.25e-05	0.000158711	5.25e-05	0.000151263
(IPR005677) Fumarate hydratase, class II	5.25e-05	3.97e-05	5.25e-05	3.78e-05
(IPR005679) Ribosomal protein S12, bacterial-type	5.25e-05	3.97e-05	5.25e-05	3.78e-05
(IPR005680) Ribosomal protein S23, eukaryotic/archaeal	5.25e-05	3.97e-05	5.25e-05	3.78e-05
(IPR005687) Mitochondrial outer membrane translocase complex, subunit Tom70	5.25e-05	7.94e-05	5.25e-05	7.56e-05
(IPR005703) Ribosomal protein S3, eukaryotic/archaeal	5.25e-05	3.97e-05	5.25e-05	3.78e-05
(IPR005706) Ribosomal protein S2, bacteria/mitochondria/plastid	5.25e-05	3.97e-05	5.25e-05	3.78e-05
(IPR005707) Ribosomal protein S2, eukaryotic/archaeal	5.25e-05	3.97e-05	5.25e-05	3.78e-05
(IPR005710) Ribosomal protein S4/S9, eukaryotic/archaeal	5.25e-05	3.97e-05	5.25e-05	3.78e-05
(IPR005711) Ribosomal protein S5, eukaryotic/archaeal	5.25e-05	3.97e-05	5.25e-05	3.78e-05
(IPR005716) Ribosomal protein S5/S7, eukaryotic/archaeal	5.25e-05	3.97e-05	5.25e-05	3.78e-05
(IPR005719) Dihydroorotate dehydrogenase, class 2	5.25e-05	3.97e-05	5.25e-05	3.78e-05
(IPR005721) Ribosomal protein L22/L17, eukaryotic/archaeal	5.25e-05	3.97e-05	5.25e-05	3.78e-05
(IPR005722) ATP synthase, F1 complex, beta subunit	5.25e-05	7.94e-05	5.25e-05	3.78e-05
(IPR005723) ATPase, V1 complex, subunit B	5.25e-05	3.97e-05	5.25e-05	3.78e-05
(IPR005725) ATPase, V1 complex, subunit A	5.25e-05	7.94e-05	5.25e-05	7.56e-05
(IPR005729) Ribosomal protein S10, eukaryotic/archaeal	5.25e-05	3.97e-05	5.25e-05	3.78e-05
(IPR005745) Ribosomal protein L14P, bacterial-type	5.25e-05	3.97e-05	5.25e-05	3.78e-05
(IPR005749) Ribosomal protein L15, bacterial-type	5.25e-05	3.97e-05	5.25e-05	3.78e-05
(IPR005755) Ribosomal protein L13, eukaryotic/archaeal	5.25e-05	3.97e-05	5.25e-05	3.78e-05
(IPR005756) Ribosomal protein L26/L24, eukaryotic/archaeal	5.25e-05	3.97e-05	5.25e-05	3.78e-05
(IPR005772) ATPase, V1 complex, subunit F, eukaryotic	5.25e-05	3.97e-05	5.25e-05	3.78e-05
(IPR005782) P-type ATPase, subfamily IIA, SERCA-type	5.25e-05	3.97e-05	5.25e-05	3.78e-05
(IPR005787) Threonine dehydratase, biosynthetic	5.25e-05	7.94e-05	5.25e-05	7.56e-05
(IPR005810) Succinyl-CoA ligase, alpha subunit	5.25e-05	3.97e-05	5.25e-05	0.000113447
(IPR005823) Ribosomal protein L13, bacterial-type	5.25e-05	3.97e-05	5.25e-05	3.78e-05
(IPR005855) Glucosamine-fructose-6-phosphate aminotransferase, isomerising	5.25e-05	0.000119033	5.25e-05	7.56e-05
(IPR005880) Ribosomal protein L2, bacterial/organellar-type	5.25e-05	7.94e-05	5.25e-05	3.78e-05
(IPR005938) AAA ATPase, CDC48 family	5.25e-05	0.000198389	5.25e-05	0.000151263
(IPR005955) Glutathione S-transferases, class Zeta	5.25e-05	3.97e-05	5.25e-05	3.78e-05
(IPR005995) Phosphoglycerate mutase, 2,3-bisphosphoglycerate-independent	5.25e-05	0.000119033	5.25e-05	0.000113447
(IPR005996) Ribosomal protein L30, bacterial-type	5.25e-05	3.97e-05	5.25e-05	3.78e-05
(IPR005998) Ribosomal protein L7, eukaryotic	5.25e-05	3.97e-05	5.25e-05	3.78e-05
(IPR006003) FGGY carbohydrate kinase, pentulose kinase	5.25e-05	0.000119033	5.25e-05	0.000113447
(IPR006005) Glutamate synthase, NADH/NADPH, small subunit 1	5.25e-05	7.94e-05	5.25e-05	7.56e-05
(IPR006110) RNA polymerase, subunit omega/K/RPB6	5.25e-05	0.000119033	5.25e-05	0.000113447
(IPR006113) 6-phosphogluconate dehydrogenase, decarboxylating	5.25e-05	7.94e-05	5.25e-05	7.56e-05
(IPR006238) Cystathionine beta-lyase, eukaryotic	5.25e-05	3.97e-05	5.25e-05	3.78e-05
(IPR006289) Transcription elongation factor, TFIIS	5.25e-05	3.97e-05	5.25e-05	3.78e-05
(IPR006325) Signal recognition particle, SRP54 subunit, eukaryotic	5.25e-05	3.97e-05	5.25e-05	3.78e-05
(IPR006349) 2-phosphoglycolate phosphatase, eukaryotic	5.25e-05	3.97e-05	5.25e-05	3.78e-05
(IPR006411) Fructose-bisphosphate aldolase, class II, yeast/E. coli subtype	5.25e-05	7.94e-05	5.25e-05	3.78e-05
(IPR006415) P-type ATPase, subfamily IIIB	5.25e-05	7.94e-05	5.25e-05	7.56e-05
(IPR006421) Glycogen debranching enzyme, metazoa	5.25e-05	3.97e-05	5.25e-05	3.78e-05
(IPR006424) Glyceraldehyde-3-phosphate dehydrogenase, type I	5.25e-05	0.000158711	5.25e-05	0.000151263
(IPR006426) Asparagine synthase, glutamine-hydrolyzing	5.25e-05	0.000317423	5.25e-05	0.000302526
(IPR006509) Splicing factor, RBM39-like	5.25e-05	0.000158711	5.25e-05	7.56e-05
(IPR006515) Polyadenylate binding protein, human types 1, 2, 3, 4	5.25e-05	3.97e-05	5.25e-05	3.78e-05
(IPR006519) Ribosomal protein L11, bacterial-type	5.25e-05	3.97e-05	5.25e-05	3.78e-05
(IPR006529) U2 snRNP auxilliary factor, large subunit, splicing factor	5.25e-05	3.97e-05	5.25e-05	3.78e-05
(IPR006687) Small GTPase superfamily, SAR1-type	5.25e-05	3.97e-05	5.25e-05	3.78e-05
(IPR006709) Small-subunit processome, Utp14	5.25e-05	3.97e-05	5.25e-05	3.78e-05
(IPR006721) ATP synthase, F1 complex, epsilon subunit, mitochondrial	5.25e-05	7.94e-05	5.25e-05	7.56e-05
(IPR006773) 26S proteasome complex ubiquitin receptor, subunit Rpn13	5.25e-05	NA	5.25e-05	3.78e-05
(IPR006808) ATP synthase, F0 complex, subunit G, mitochondrial	5.25e-05	3.97e-05	5.25e-05	3.78e-05
(IPR006885) NADH dehydrogenase ubiquinone Fe-S protein 4, mitochondrial	5.25e-05	3.97e-05	5.25e-05	3.78e-05
(IPR007018) Mediator complex, subunit Med6	5.25e-05	3.97e-05	5.25e-05	3.78e-05
(IPR007143) Vacuolar protein sorting-associated, VPS28	5.25e-05	NA	5.25e-05	3.78e-05
(IPR007144) Small-subunit processome, Utp11	5.25e-05	3.97e-05	5.25e-05	3.78e-05
(IPR007175) RNAse P, Rpr2/Rpp21 subunit	5.25e-05	7.94e-05	5.25e-05	7.56e-05
(IPR007218) DNA polymerase delta, subunit 4	5.25e-05	3.97e-05	5.25e-05	3.78e-05
(IPR007220) Origin recognition complex, subunit 2	5.25e-05	3.97e-05	5.25e-05	3.78e-05
(IPR007238) DNA primase large subunit, eukaryotic/archaeal	5.25e-05	7.94e-05	5.25e-05	7.56e-05
(IPR007244) NatC N(alpha)-terminal acetyltransferase, Mak10 subunit	5.25e-05	7.94e-05	5.25e-05	7.56e-05
(IPR007265) Conserved oligomeric Golgi complex, subunit 3	5.25e-05	3.97e-05	5.25e-05	3.78e-05
(IPR007292) Nuclear fusion protein, KAR5	5.25e-05	3.97e-05	5.25e-05	3.78e-05
(IPR007369) Peptidase A22B, signal peptide peptidase	5.25e-05	3.97e-05	5.25e-05	3.78e-05
(IPR007541) Uncharacterised protein family, basic secretory protein	5.25e-05	3.97e-05	5.25e-05	3.78e-05
(IPR007704) Mannosyltransferase, DXD	5.25e-05	3.97e-05	5.25e-05	3.78e-05
(IPR007873) Glycosyltransferase, ALG3	5.25e-05	3.97e-05	5.25e-05	3.78e-05
(IPR007946) A1 cistron-splicing factor, AAR2	5.25e-05	3.97e-05	5.25e-05	3.78e-05
(IPR008158) Protein translocase SEC61 complex, gamma subunit	5.25e-05	3.97e-05	5.25e-05	3.78e-05
(IPR008210) Phosphoenolpyruvate carboxykinase, N-terminal	5.25e-05	3.97e-05	5.25e-05	3.78e-05
(IPR008218) ATPase, V1 complex, subunit F	5.25e-05	3.97e-05	5.25e-05	3.78e-05
(IPR008386) ATP synthase, F0 complex, subunit E, mitochondrial	5.25e-05	3.97e-05	5.25e-05	3.78e-05
(IPR008570) ESCRT-II complex, vps25 subunit	5.25e-05	NA	5.25e-05	0.000113447
(IPR008584) Protein of unknown function DUF866, eukaryotic	5.25e-05	7.94e-05	5.25e-05	7.56e-05
(IPR008688) ATP synthase, F0 complex, subunit B/MI25	5.25e-05	3.97e-05	5.25e-05	3.78e-05
(IPR008689) ATP synthase, F0 complex, subunit D, mitochondrial	5.25e-05	3.97e-05	5.25e-05	3.78e-05
(IPR008698) NADH:ubiquinone oxidoreductase, B18 subunit	5.25e-05	3.97e-05	5.25e-05	3.78e-05
(IPR008721) Origin recognition complex, subunit 6	5.25e-05	3.97e-05	5.25e-05	3.78e-05
(IPR008831) Mediator complex, subunit Med31	5.25e-05	3.97e-05	5.25e-05	3.78e-05
(IPR008839) Mitochondrial distribution and morphology family 33, fungi	5.25e-05	3.97e-05	5.25e-05	3.78e-05
(IPR008926) Ribonucleotide reductase R1 subunit, N-terminal	5.25e-05	7.94e-05	5.25e-05	7.56e-05
(IPR008952) Tetraspanin, EC2 domain superfamily	5.25e-05	0.000119033	5.25e-05	0.000113447
(IPR008989) Myosin S1 fragment, N-terminal	5.25e-05	7.94e-05	5.25e-05	3.78e-05
(IPR009012) GrpE nucleotide exchange factor, head	5.25e-05	3.97e-05	5.25e-05	3.78e-05
(IPR009018) Signal recognition particle, SRP9/SRP14 subunit	5.25e-05	3.97e-05	5.25e-05	3.78e-05
(IPR009019) K homology domain superfamily, prokaryotic type	5.25e-05	3.97e-05	5.25e-05	3.78e-05
(IPR009033) Calreticulin/calnexin, P domain superfamily	5.25e-05	3.97e-05	5.25e-05	3.78e-05
(IPR009089) DNA double-strand break repair and VJ recombination XRCC4, N-terminal	5.25e-05	NA	5.25e-05	0.000415973
(IPR009161) ATP-dependent 6-phosphofructokinase, eukaryotic-type	5.25e-05	7.94e-05	5.25e-05	7.56e-05
(IPR009244) Mediator complex, subunit Med7	5.25e-05	3.97e-05	5.25e-05	3.78e-05
(IPR009401) Mediator complex, subunit Med13	5.25e-05	7.94e-05	5.25e-05	0.000113447
(IPR009668) RNA polymerase I associated factor, A49-like	5.25e-05	0.000158711	5.25e-05	0.000151263
(IPR009917) Steroid receptor RNA activator-protein/coat protein complex II, Sec31	5.25e-05	3.97e-05	5.25e-05	3.78e-05
(IPR010014) Diphthamide synthesis DHP2, eukaryotes	5.25e-05	3.97e-05	5.25e-05	3.78e-05
(IPR010036) Magnesium-dependent phosphatase-1, eukaryotic/archaeal-type	5.25e-05	3.97e-05	5.25e-05	3.78e-05
(IPR010109) Citrate synthase, eukaryotic-type	5.25e-05	3.97e-05	5.25e-05	3.78e-05
(IPR010122) Hydroxymethylglutaryl-CoA synthase, eukaryotic	5.25e-05	0.000119033	5.25e-05	0.000113447
(IPR010139) Imidazole glycerol phosphate synthase, subunit H	5.25e-05	3.97e-05	5.25e-05	3.78e-05
(IPR010140) Histidinol phosphate phosphatase, HisJ	5.25e-05	3.97e-05	5.25e-05	3.78e-05
(IPR010218) NADH dehydrogenase, subunit C	5.25e-05	3.97e-05	5.25e-05	3.78e-05
(IPR010226) NADH-quinone oxidoreductase, chain I	5.25e-05	3.97e-05	5.25e-05	3.78e-05
(IPR010228) NADH:ubiquinone oxidoreductase, subunit G	5.25e-05	3.97e-05	5.25e-05	3.78e-05
(IPR010301) Nucleolar, Nop52	5.25e-05	3.97e-05	5.25e-05	3.78e-05
(IPR010678) Digestive organ expansion factor, predicted	5.25e-05	3.97e-05	5.25e-05	3.78e-05
(IPR010684) RNA polymerase II transcription factor SIII, subunit A	5.25e-05	3.97e-05	5.25e-05	3.78e-05
(IPR010729) Ribosomal protein L47, mitochondrial	5.25e-05	7.94e-05	5.25e-05	7.56e-05
(IPR010995) DNA repair Rad51/transcription factor NusA, alpha-helical	5.25e-05	3.97e-05	5.25e-05	3.78e-05
(IPR011010) DNA breaking-rejoining enzyme, catalytic core	5.25e-05	0.000476134	5.25e-05	0.000340342
(IPR011034) Formyl transferase-like, C-terminal domain superfamily	5.25e-05	3.97e-05	5.25e-05	3.78e-05
(IPR011045) Nitrous oxide reductase, N-terminal	5.25e-05	NA	NA	NA
(IPR011049) Serralysin-like metalloprotease, C-terminal	5.25e-05	NA	5.25e-05	0.000151263
(IPR011145) Scavenger mRNA decapping enzyme, N-terminal	5.25e-05	3.97e-05	5.25e-05	3.78e-05
(IPR011281) Succinate dehydrogenase, flavoprotein subunit	5.25e-05	3.97e-05	5.25e-05	3.78e-05
(IPR011322) Nitrogen regulatory PII-like, alpha/beta	5.25e-05	3.97e-05	5.25e-05	3.78e-05
(IPR011339) ISC system FeS cluster assembly, IscU scaffold	5.25e-05	3.97e-05	5.25e-05	3.78e-05
(IPR011419) ATP12, ATP synthase F1-assembly protein	5.25e-05	3.97e-05	5.25e-05	3.78e-05
(IPR011488) Translation initiation factor 2, alpha subunit	5.25e-05	0.000158711	5.25e-05	0.000151263
(IPR011537) NADH ubiquinone oxidoreductase, F subunit	5.25e-05	3.97e-05	5.25e-05	3.78e-05
(IPR011541) Nickel/cobalt transporter, high-affinity	5.25e-05	3.97e-05	5.25e-05	3.78e-05
(IPR011553) Translocation protein Sec62, ascomycota	5.25e-05	3.97e-05	5.25e-05	3.78e-05
(IPR011599) Prefoldin alpha subunit, archaea-type	5.25e-05	0.000119033	5.25e-05	0.000113447
(IPR011858) Phosphoribosylformimino-5-aminoimidazole carboxamide ribotide isomerase, eukaryotic	5.25e-05	3.97e-05	5.25e-05	3.78e-05
(IPR011876) Isopentenyl-diphosphate delta-isomerase, type 1	5.25e-05	3.97e-05	5.25e-05	3.78e-05
(IPR011893) Selenoprotein, Rdx-type	5.25e-05	3.97e-05	5.25e-05	3.78e-05
(IPR012173) U3 small nucleolar ribonucleoprotein complex, subunit Mpp10	5.25e-05	3.97e-05	5.25e-05	3.78e-05
(IPR012293) RNA polymerase subunit, RPB6/omega	5.25e-05	0.000119033	5.25e-05	0.000113447
(IPR012331) Clathrin, heavy chain, linker	5.25e-05	NA	5.25e-05	7.56e-05
(IPR012462) Peptidase C78, ubiquitin fold modifier-specific peptidase 1/ 2	5.25e-05	7.94e-05	5.25e-05	7.56e-05
(IPR012571) Mitochondrial distribution and morphology protein family 31/32, fungi	5.25e-05	7.94e-05	5.25e-05	0.000113447
(IPR012715) T-complex protein 1, alpha subunit	5.25e-05	3.97e-05	5.25e-05	3.78e-05
(IPR012716) T-complex protein 1, beta subunit	5.25e-05	3.97e-05	5.25e-05	3.78e-05
(IPR012717) T-complex protein 1, delta subunit	5.25e-05	3.97e-05	5.25e-05	3.78e-05
(IPR012718) T-complex protein 1, epsilon subunit	5.25e-05	3.97e-05	5.25e-05	7.56e-05
(IPR012719) T-complex protein 1, gamma subunit	5.25e-05	3.97e-05	5.25e-05	0.000113447
(IPR012720) T-complex protein 1, eta subunit	5.25e-05	3.97e-05	5.25e-05	3.78e-05
(IPR012721) T-complex protein 1, theta subunit	5.25e-05	0.000119033	5.25e-05	0.000113447
(IPR012722) T-complex protein 1, zeta subunit	5.25e-05	7.94e-05	5.25e-05	7.56e-05
(IPR012748) Nitrite reductase [NAD(P)H] small subunit, NirD	5.25e-05	7.94e-05	5.25e-05	7.56e-05
(IPR012833) Ribonucleoside-triphosphate reductase, anaerobic	5.25e-05	3.97e-05	5.25e-05	3.78e-05
(IPR012846) Acetolactate synthase, large subunit, biosynthetic	5.25e-05	7.94e-05	5.25e-05	3.78e-05
(IPR013030) DNA topoisomerase I, DNA binding, N-terminal domain 2	5.25e-05	0.000436456	5.25e-05	0.000340342
(IPR013034) DNA topoisomerase I, DNA binding, N-terminal domain 1	5.25e-05	0.000436456	5.25e-05	0.000340342
(IPR013035) Phosphoenolpyruvate carboxykinase, C-terminal	5.25e-05	3.97e-05	5.25e-05	3.78e-05
(IPR013169) mRNA splicing factor, Cwf18	5.25e-05	3.97e-05	5.25e-05	3.78e-05
(IPR013175) INO80 complex, subunit Ies4	5.25e-05	3.97e-05	5.25e-05	7.56e-05
(IPR013176) Protein of unknown function DUF1712, fungi	5.25e-05	3.97e-05	5.25e-05	3.78e-05
(IPR013219) Ribosomal protein S27/S33, mitochondrial	5.25e-05	3.97e-05	5.25e-05	3.78e-05
(IPR013233) Glycosylphosphatidylinositol-mannosyltransferase I, PIG-X/PBN1	5.25e-05	3.97e-05	5.25e-05	3.78e-05
(IPR013240) DNA-directed RNA polymerase I, subunit RPA34.5	5.25e-05	3.97e-05	5.25e-05	3.78e-05
(IPR013241) RNase P, subunit Pop3	5.25e-05	3.97e-05	5.25e-05	3.78e-05
(IPR013262) Outer membrane protein, MIM1/TOM13, mitochondrial	5.25e-05	3.97e-05	5.25e-05	3.78e-05
(IPR013523) Histone acetyltransferase HAT1, C-terminal	5.25e-05	NA	5.25e-05	3.78e-05
(IPR013726) Protein of unknown function DUF1748, fungi	5.25e-05	7.94e-05	5.25e-05	7.56e-05
(IPR013757) Type IIA DNA topoisomerase subunit A, alpha-helical domain superfamily	5.25e-05	7.94e-05	5.25e-05	7.56e-05
(IPR013758) DNA topoisomerase, type IIA, subunit A/ C-terminal, alpha-beta	5.25e-05	7.94e-05	5.25e-05	7.56e-05
(IPR013759) DNA topoisomerase, type IIA, subunit B, C-terminal	5.25e-05	7.94e-05	5.25e-05	7.56e-05
(IPR013760) DNA topoisomerase, type IIA-like domain superfamily	5.25e-05	7.94e-05	5.25e-05	7.56e-05
(IPR013825) DNA topoisomerase, type IA, central region, subdomain 2	5.25e-05	0.000119033	5.25e-05	0.000113447
(IPR013859) Protein of unknown function DUF1750, fungi	5.25e-05	3.97e-05	5.25e-05	3.78e-05
(IPR013862) Protein of unknown function DUF1753, Golgi	5.25e-05	3.97e-05	5.25e-05	3.78e-05
(IPR013863) Vacuolar import/degradation, Vid27-related	5.25e-05	3.97e-05	5.25e-05	3.78e-05
(IPR013865) Protein of unknown function DUF1754, eukaryotic	5.25e-05	3.97e-05	5.25e-05	3.78e-05
(IPR013870) Ribosomal protein L37, mitochondrial	5.25e-05	3.97e-05	5.25e-05	3.78e-05
(IPR013889) Karyogamy protein, KAR9	5.25e-05	3.97e-05	5.25e-05	3.78e-05
(IPR013893) Ribonuclease P, Rpp40	5.25e-05	3.97e-05	5.25e-05	3.78e-05
(IPR013898) Protein of unknown function DUF1770, fungi	5.25e-05	3.97e-05	5.25e-05	3.78e-05
(IPR013919) Peroxisome membrane protein, Pex16	5.25e-05	3.97e-05	5.25e-05	3.78e-05
(IPR013924) Ribonuclease H2, subunit C	5.25e-05	3.97e-05	5.25e-05	3.78e-05
(IPR013935) TRAPP II complex, Trs120	5.25e-05	7.94e-05	5.25e-05	7.56e-05
(IPR013942) Mediator complex, subunit Med19, fungi	5.25e-05	3.97e-05	5.25e-05	3.78e-05
(IPR013947) Mediator complex, subunit Med14	5.25e-05	3.97e-05	5.25e-05	3.78e-05
(IPR013952) Protein of unknown function DUF1776, fungi	5.25e-05	7.94e-05	5.25e-05	7.56e-05
(IPR014006) Succinate dehydrogenase/fumarate reductase, flavoprotein subunit	5.25e-05	3.97e-05	5.25e-05	3.78e-05
(IPR014041) ESCRT-II complex, Vps25 subunit, N-terminal winged helix	5.25e-05	0.000119033	5.25e-05	0.000113447
(IPR014042) Glutathione synthase, alpha-helical, eukaryotic	5.25e-05	NA	5.25e-05	0.000151263
(IPR014049) Glutathione synthase, N-terminal, eukaryotic	5.25e-05	0.000158711	5.25e-05	0.000189079
(IPR014052) DNA primase, small subunit, eukaryotic/archaeal	5.25e-05	3.97e-05	5.25e-05	3.78e-05
(IPR014314) Succinate dehydrogenase, cytochrome b556 subunit	5.25e-05	3.97e-05	5.25e-05	3.78e-05
(IPR014709) Glutathione synthase, C-terminal, eukaryotic	5.25e-05	0.000158711	5.25e-05	0.000151263
(IPR014711) DNA topoisomerase I, catalytic core, alpha-helical subdomain, eukaryotic-type	5.25e-05	0.000436456	5.25e-05	0.000340342
(IPR014712) Phosphoinositide-binding clathrin adaptor, domain 2	5.25e-05	0.000119033	5.25e-05	0.000113447
(IPR014727) DNA topoisomerase I, catalytic core, alpha/beta subdomain	5.25e-05	0.000158711	5.25e-05	0.000226895
(IPR014801) Mediator complex, subunit Med5, fungi	5.25e-05	3.97e-05	5.25e-05	3.78e-05
(IPR014839) Ribonucleotide reductase, transcriptional regulator Crt10	5.25e-05	3.97e-05	5.25e-05	3.78e-05
(IPR014849) EKC/KEOPS complex, subunit Gon7	5.25e-05	3.97e-05	5.25e-05	3.78e-05
(IPR014980) Dopa 4,5-dioxygenase	5.25e-05	3.97e-05	5.25e-05	3.78e-05
(IPR014988) Uncharacterised protein family, YqcI/YcgG	5.25e-05	3.97e-05	5.25e-05	3.78e-05
(IPR015141) Phospholipase A2, prokaryotic/fungal	5.25e-05	3.97e-05	5.25e-05	3.78e-05
(IPR015222) Phosphatidate cytidylyltransferase, mitochondrial	5.25e-05	3.97e-05	5.25e-05	3.78e-05
(IPR015824) Phosphoglycerate kinase, N-terminal	5.25e-05	3.97e-05	5.25e-05	3.78e-05
(IPR015972) Ribosomal protein L19/L19e, domain 1	5.25e-05	3.97e-05	5.25e-05	3.78e-05
(IPR015973) Ribosomal protein L19/L19e, domain 2	5.25e-05	NA	5.25e-05	3.78e-05
(IPR015974) Ribosomal protein L19/L19e, domain 3	5.25e-05	NA	5.25e-05	3.78e-05
(IPR016020) Translation initiation factor 3, subunit 12, N-terminal, eukaryotic	5.25e-05	3.97e-05	5.25e-05	3.78e-05
(IPR016067) S-adenosylmethionine decarboxylase, core	5.25e-05	3.97e-05	5.25e-05	3.78e-05
(IPR016088) Chalcone isomerase, 3-layer sandwich	5.25e-05	NA	5.25e-05	7.56e-05
(IPR016123) Mog1/PsbP, alpha/beta/alpha sandwich	5.25e-05	0.000119033	5.25e-05	0.000113447
(IPR016125) Peptidase C15, pyroglutamyl peptidase I-like	5.25e-05	3.97e-05	5.25e-05	7.56e-05
(IPR016219) Phosphatidylethanolamine N-methyltransferase, fungi	5.25e-05	7.94e-05	5.25e-05	7.56e-05
(IPR016288) 1, 4-beta cellobiohydrolase	5.25e-05	3.97e-05	5.25e-05	3.78e-05
(IPR016300) Arsenical pump ATPase, ArsA/GET3	5.25e-05	7.94e-05	5.25e-05	7.56e-05
(IPR016340) Ribosomal protein L31, mitochondrial	5.25e-05	3.97e-05	5.25e-05	NA
(IPR016712) Mitochondrial ribosomal protein MRP51, fungi	5.25e-05	3.97e-05	5.25e-05	3.78e-05
(IPR017111) Histone-lysine N-methyltransferase, H3 lysine-4 specific	5.25e-05	7.94e-05	5.25e-05	7.56e-05
(IPR017597) Pyruvate dehydrogenase (acetyl-transferring) E1 component, alpha subunit, subgroup y	5.25e-05	3.97e-05	5.25e-05	3.78e-05
(IPR017627) Conserved hypothetical protein CHP03214, putative allantoin-urate catabolism protein	5.25e-05	3.97e-05	5.25e-05	3.78e-05
(IPR017762) Multicopper oxidase, fungi	5.25e-05	3.97e-05	5.25e-05	3.78e-05
(IPR017856) Integrase-like, N-terminal	5.25e-05	3.97e-05	5.25e-05	3.78e-05
(IPR018162) Alanine-tRNA ligase, class IIc, anti-codon-binding domain superfamily	5.25e-05	0.000119033	5.25e-05	0.000113447
(IPR018193) Glycerate kinase, flavodoxin-like fold	5.25e-05	3.97e-05	5.25e-05	3.78e-05
(IPR018305) Ribosomal protein L50, mitochondria	5.25e-05	7.94e-05	5.25e-05	7.56e-05
(IPR018613) Protein of unknown function DUF2052, coiled-coil	5.25e-05	3.97e-05	5.25e-05	3.78e-05
(IPR018628) Cytochrome c oxidase assembly factor 3, mitochondrial	5.25e-05	3.97e-05	5.25e-05	3.78e-05
(IPR018860) Anaphase-promoting complex, subunit CDC26	5.25e-05	3.97e-05	5.25e-05	3.78e-05
(IPR018973) DEAD/DEAH-box helicase, putative	5.25e-05	3.97e-05	5.25e-05	3.78e-05
(IPR019009) Signal recognition particle receptor, beta subunit	5.25e-05	3.97e-05	5.25e-05	3.78e-05
(IPR019024) Ribonuclease H2, subunit B	5.25e-05	3.97e-05	5.25e-05	3.78e-05
(IPR019095) Mediator complex, subunit Med18	5.25e-05	3.97e-05	5.25e-05	3.78e-05
(IPR019136) Transcription factor IIIC, subunit 5	5.25e-05	3.97e-05	5.25e-05	3.78e-05
(IPR019145) Mediator complex, subunit Med10	5.25e-05	3.97e-05	5.25e-05	3.78e-05
(IPR019150) Vesicle transport protein, Use1	5.25e-05	3.97e-05	5.25e-05	3.78e-05
(IPR019163) THO complex, subunit 5	5.25e-05	7.94e-05	5.25e-05	7.56e-05
(IPR019165) Peptidase M76, ATP23	5.25e-05	3.97e-05	5.25e-05	3.78e-05
(IPR019182) Cytochrome b-c1 complex subunit 10, fungi	5.25e-05	7.94e-05	5.25e-05	7.56e-05
(IPR019183) N-acetyltransferase B complex, non-catalytic subunit	5.25e-05	7.94e-05	5.25e-05	7.56e-05
(IPR019189) Ribosomal protein L27/L41, mitochondrial	5.25e-05	3.97e-05	5.25e-05	3.78e-05
(IPR019258) Mediator complex, subunit Med4	5.25e-05	3.97e-05	5.25e-05	3.78e-05
(IPR019313) Mediator complex, subunit Med17	5.25e-05	3.97e-05	5.25e-05	3.78e-05
(IPR019318) Guanine nucleotide exchange factor, Ric8	5.25e-05	3.97e-05	5.25e-05	3.78e-05
(IPR019328) GPI-GlcNAc transferase complex, PIG-H component, conserved domain	5.25e-05	3.97e-05	5.25e-05	3.78e-05
(IPR019329) NADH:ubiquinone oxidoreductase, ESSS subunit	5.25e-05	7.94e-05	5.25e-05	7.56e-05
(IPR019364) Mediator complex, subunit Med8, fungi/metazoa	5.25e-05	3.97e-05	5.25e-05	3.78e-05
(IPR019368) Ribosomal protein S23/S29, mitochondrial	5.25e-05	3.97e-05	5.25e-05	3.78e-05
(IPR019400) Peptidase C65, otubain	5.25e-05	3.97e-05	5.25e-05	3.78e-05
(IPR019404) Mediator complex, subunit Med11	5.25e-05	3.97e-05	5.25e-05	3.78e-05
(IPR019433) GPI-Mannosyltransferase II co-activator, Pga1	5.25e-05	3.97e-05	5.25e-05	3.78e-05
(IPR019487) RAM signalling pathway, SOG2	5.25e-05	0.000198389	5.25e-05	0.000302526
(IPR019496) Nuclear fragile X mental retardation-interacting protein 1, conserved domain	5.25e-05	3.97e-05	5.25e-05	3.78e-05
(IPR019711) ATP synthase, F0 complex, subunit H	5.25e-05	3.97e-05	5.25e-05	3.78e-05
(IPR019716) Ribosomal protein L53, mitochondrial	5.25e-05	3.97e-05	5.25e-05	3.78e-05
(IPR019727) ATP synthase, F0 complex, subunit F, mitochondria, fungi	5.25e-05	3.97e-05	5.25e-05	3.78e-05
(IPR019927) Ribosomal protein L3, bacterial/organelle-type	5.25e-05	3.97e-05	5.25e-05	3.78e-05
(IPR020373) Ribosomal protein S36, mitochondrial	5.25e-05	3.97e-05	5.25e-05	3.78e-05
(IPR020795) Origin recognition complex, subunit 3	5.25e-05	3.97e-05	5.25e-05	3.78e-05
(IPR020796) Origin recognition complex, subunit 5	5.25e-05	3.97e-05	5.25e-05	3.78e-05
(IPR021013) ATPase, vacuolar ER assembly factor, Vma12	5.25e-05	0.000119033	5.25e-05	0.000113447
(IPR021036) Ribosomal protein S35, mitochondrial	5.25e-05	3.97e-05	5.25e-05	3.78e-05
(IPR021149) Oligosaccharyl transferase complex, subunit OST3/OST6	5.25e-05	7.94e-05	5.25e-05	7.56e-05
(IPR021183) N-terminal acetyltransferase A, auxiliary subunit	5.25e-05	3.97e-05	5.25e-05	3.78e-05
(IPR021384) Mediator complex, subunit Med21	5.25e-05	3.97e-05	5.25e-05	3.78e-05
(IPR021601) Phosphatidylinositol 4-kinase, Pik1, fungi	5.25e-05	0.000198389	5.25e-05	0.000189079
(IPR021665) Mediator complex, subunit Med16	5.25e-05	3.97e-05	5.25e-05	3.78e-05
(IPR021861) THO complex, subunit THOC1	5.25e-05	7.94e-05	5.25e-05	7.56e-05
(IPR021867) 25S rRNA (adenine(2142)-N(1))-methyltransferase, Bmt2	5.25e-05	NA	5.25e-05	0.000113447
(IPR021917) Uncharacterised protein family, zinc metallopeptidase-like	5.25e-05	7.94e-05	5.25e-05	7.56e-05
(IPR022137) Protein of unknown function DUF3669, zinc finger protein	5.25e-05	3.97e-05	5.25e-05	3.78e-05
(IPR022233) TRAPP II complex, TRAPPC10	5.25e-05	3.97e-05	5.25e-05	3.78e-05
(IPR023096) Phosphoglucose isomerase, C-terminal	5.25e-05	3.97e-05	5.25e-05	3.78e-05
(IPR023149) Trans-aconitate 2-methyltransferase, C-terminal	5.25e-05	3.97e-05	5.25e-05	3.78e-05
(IPR023168) Aspartyl/glutamyl-tRNA(Asn/Gln) amidotransferase subunit B, C-terminal	5.25e-05	3.97e-05	5.25e-05	3.78e-05
(IPR023175) Vacuolar protein sorting-associate protein Vta1/Callose synthase, N-terminal	5.25e-05	3.97e-05	5.25e-05	3.78e-05
(IPR023190) Phosphoserine phosphatase, domain 2	5.25e-05	NA	5.25e-05	0.000113447
(IPR023196) Phosducin, N-terminal domain superfamily	5.25e-05	NA	5.25e-05	3.78e-05
(IPR023282) Hydroxymethylglutaryl-CoA reductase, N-terminal	5.25e-05	0.000119033	5.25e-05	0.000113447
(IPR023319) Tex-like protein, HTH domain superfamily	5.25e-05	3.97e-05	5.25e-05	3.78e-05
(IPR023405) DNA topoisomerase, type IA, core domain	5.25e-05	0.000119033	5.25e-05	0.000113447
(IPR023407) Ribosomal protein S27e, zinc-binding domain superfamily	5.25e-05	NA	5.25e-05	3.78e-05
(IPR023471) Cytochrome c oxidase assembly protein CtaG/Cox11, domain superfamily	5.25e-05	0.000119033	5.25e-05	0.000113447
(IPR024049) Peptide Chain Release Factor eRF1/aRF1, N-terminal	5.25e-05	0.000396778	5.25e-05	0.000378158
(IPR024051) AICAR transformylase, duplicated domain superfamily	5.25e-05	3.97e-05	5.25e-05	3.78e-05
(IPR024054) Translation initiation factor 2, alpha subunit, middle domain superfamily	5.25e-05	0.000158711	5.25e-05	0.000151263
(IPR024055) Translation initiation factor 2, alpha subunit, C-terminal	5.25e-05	0.000158711	5.25e-05	0.000151263
(IPR024075) DNA-directed RNA polymerase, helix hairpin domain superfamily	5.25e-05	3.97e-05	5.25e-05	3.78e-05
(IPR024312) TACC protein, fungi	5.25e-05	7.94e-05	5.25e-05	7.56e-05
(IPR024316) Nuclear pore assembly and biogenesis protein, APQ12	5.25e-05	3.97e-05	5.25e-05	3.78e-05
(IPR024319) ATPase expression protein 2, mitochondrial	5.25e-05	3.97e-05	5.25e-05	3.78e-05
(IPR024388) Ribosomal protein L20, mitochondrial	5.25e-05	3.97e-05	5.25e-05	3.78e-05
(IPR024420) TRAPP III complex, Trs85	5.25e-05	3.97e-05	5.25e-05	3.78e-05
(IPR024661) DNA-directed RNA polymerase III, subunit Rpc31	5.25e-05	3.97e-05	5.25e-05	3.78e-05
(IPR025659) Tubby-like, C-terminal	5.25e-05	3.97e-05	5.25e-05	3.78e-05
(IPR025788) Histone-lysine N-methyltransferase, SET2, fungi	5.25e-05	3.97e-05	5.25e-05	3.78e-05
(IPR026015) F1F0 ATP synthase OSCP/delta subunit, N-terminal domain superfamily	5.25e-05	3.97e-05	5.25e-05	7.56e-05
(IPR026255) NAD(P) transhydrogenase, alpha subunit	5.25e-05	7.94e-05	5.25e-05	7.56e-05
(IPR026564) Transcriptional regulator TACO1-like, domain 3	5.25e-05	3.97e-05	5.25e-05	3.78e-05
(IPR027291) Glycoside hydrolase 38/57, N-terminal	5.25e-05	NA	5.25e-05	3.78e-05
(IPR027461) LD-carboxypeptidase A, C-terminal domain superfamily	5.25e-05	3.97e-05	5.25e-05	3.78e-05
(IPR027478) Murein tetrapeptide carboxypeptidase, N-terminal	5.25e-05	3.97e-05	5.25e-05	3.78e-05
(IPR027485) AMMECR1, N-terminal	5.25e-05	3.97e-05	5.25e-05	3.78e-05
(IPR028333) Ribosomal protein S17, archaeal/eukaryotic	5.25e-05	3.97e-05	5.25e-05	3.78e-05
(IPR028988) Hemolytic lectin CEL-III, C-terminal domain superfamily	5.25e-05	NA	5.25e-05	3.78e-05
(IPR028995) Glycoside hydrolase families 57/38, central domain superfamily	5.25e-05	3.97e-05	5.25e-05	3.78e-05
(IPR029050) Immunoprotective extracellular, immunoglobulin-like domain superfamily	5.25e-05	NA	5.25e-05	3.78e-05
(IPR030654) Sugar 1,4-lactone oxidase	5.25e-05	3.97e-05	5.25e-05	3.78e-05
(IPR031349) General transcription factor TFIIH, subunit Tfb6	5.25e-05	0.000198389	5.25e-05	0.000189079
(IPR031568) Protein Pet117, mitochondrial	5.25e-05	3.97e-05	5.25e-05	3.78e-05
(IPR031884) Nucleotide exchange factor Sil1, fungi	5.25e-05	3.97e-05	5.25e-05	3.78e-05
(IPR032259) Enoyl-CoA hydratase/isomerase, HIBYL-CoA-H type	5.25e-05	7.94e-05	5.25e-05	7.56e-05
(IPR035907) 7,8-Dihydro-6-hydroxymethylpterin-pyrophosphokinase HPPK superfamily	5.25e-05	3.97e-05	5.25e-05	3.78e-05
(IPR035937) MutM-like, N-terminal	5.25e-05	0.000119033	5.25e-05	0.000113447
(IPR035953) Dextranase, N-terminal	5.25e-05	3.97e-05	5.25e-05	3.78e-05
(IPR035968) ATP synthase, F1 complex, gamma subunit superfamily	5.25e-05	0.000119033	5.25e-05	0.000113447
(IPR036108) Tetrapyrrole biosynthesis, uroporphyrinogen III synthase superfamily	5.25e-05	7.94e-05	5.25e-05	7.56e-05
(IPR036112) (2R)-phospho-3-sulpholactate synthase, ComA superfamily	5.25e-05	3.97e-05	5.25e-05	3.78e-05
(IPR036113) Glu-tRNAGln amidotransferase superfamily, subunit C	5.25e-05	3.97e-05	5.25e-05	3.78e-05
(IPR036133) EB1, C-terminal domain superfamily	5.25e-05	3.97e-05	5.25e-05	3.78e-05
(IPR036189) mRNA decapping protein 2, Box A domain superfamily	5.25e-05	3.97e-05	5.25e-05	3.78e-05
(IPR036195) Alpha-L-arabinofuranosidase B, arabinose-binding domain superfamily	5.25e-05	3.97e-05	5.25e-05	3.78e-05
(IPR036202) DNA topoisomerase I, DNA binding, eukaryotic-type, N-terminal domain superfamily	5.25e-05	0.000436456	5.25e-05	0.000340342
(IPR036211) eIF4G, eIF4e-binding domain superfamily	5.25e-05	7.94e-05	5.25e-05	7.56e-05
(IPR036213) Calpain large subunit, domain III superfamily	5.25e-05	0.000555489	5.25e-05	0.000529421
(IPR036222) Adenylate cyclase-associated CAP, N-terminal domain superfamily	5.25e-05	3.97e-05	5.25e-05	3.78e-05
(IPR036223) Adenylate cyclase-associated CAP, C-terminal superfamily	5.25e-05	3.97e-05	5.25e-05	3.78e-05
(IPR036225) SRP/SRP receptor, N-terminal	5.25e-05	3.97e-05	5.25e-05	3.78e-05
(IPR036228) ATP synthase, F0 complex, subunit D superfamily, mitochondrial	5.25e-05	3.97e-05	5.25e-05	3.78e-05
(IPR036230) 2-isopropylmalate synthase LeuA, allosteric (dimerisation) domain superfamily	5.25e-05	3.97e-05	5.25e-05	3.78e-05
(IPR036235) Ribosomal protein L7/L12, oligomerisation domain superfamily	5.25e-05	3.97e-05	5.25e-05	3.78e-05
(IPR036241) NSFL1 cofactor p47, SEP domain superfamily	5.25e-05	3.97e-05	5.25e-05	3.78e-05
(IPR036296) SKP1-like, dimerisation domain superfamily	5.25e-05	7.94e-05	5.25e-05	7.56e-05
(IPR036306) ISWI, HAND domain superfamily	5.25e-05	3.97e-05	5.25e-05	3.78e-05
(IPR036320) Glycosyl transferase family 3, N-terminal domain superfamily	5.25e-05	3.97e-05	5.25e-05	3.78e-05
(IPR036338) Activator of Hsp90 ATPase, Aha1	5.25e-05	0.000198389	5.25e-05	0.000189079
(IPR036348) WIBG, N-terminal domain superfamily	5.25e-05	3.97e-05	5.25e-05	3.78e-05
(IPR036356) Endoplasmic reticulum resident protein 29, C-terminal domain superfamily	5.25e-05	3.97e-05	5.25e-05	3.78e-05
(IPR036371) Thiamin pyrophosphokinase, thiamin-binding domain superfamily	5.25e-05	7.94e-05	5.25e-05	7.56e-05
(IPR036386) HscB, C-terminal domain superfamily	5.25e-05	3.97e-05	5.25e-05	3.78e-05
(IPR036418) Cytochrome c oxidase, subunit VIa superfamily	5.25e-05	7.94e-05	5.25e-05	7.56e-05
(IPR036419) Ribosomal protein S3, C-terminal domain superfamily	5.25e-05	3.97e-05	5.25e-05	3.78e-05
(IPR036433) Elongation factor EF1B gamma, C-terminal domain superfamily	5.25e-05	0.000277745	5.25e-05	0.00026471
(IPR036434) 1, 4-beta cellobiohydrolase superfamily	5.25e-05	3.97e-05	5.25e-05	3.78e-05
(IPR036440) Peptidase C15, pyroglutamyl peptidase I-like superfamily	5.25e-05	3.97e-05	5.25e-05	7.56e-05
(IPR036441) Dehydroquinase, class II superfamily	5.25e-05	3.97e-05	5.25e-05	3.78e-05
(IPR036485) Glutamate synthase, alpha subunit, C-terminal domain superfamily	5.25e-05	7.94e-05	5.25e-05	7.56e-05
(IPR036494) Ku, C-terminal domain superfamily	5.25e-05	3.97e-05	5.25e-05	3.78e-05
(IPR036498) Scaffold protein Nfu/NifU, N-terminal domain superfamily	5.25e-05	3.97e-05	5.25e-05	3.78e-05
(IPR036521) Signal recognition particle, subunit SRP19-like superfamily	5.25e-05	3.97e-05	5.25e-05	3.78e-05
(IPR036531) Rabenosyn, Rab binding domain superfamily	5.25e-05	3.97e-05	5.25e-05	3.78e-05
(IPR036539) Cytochrome c oxidase, subunit VIIa superfamily	5.25e-05	NA	5.25e-05	3.78e-05
(IPR036545) Cytochrome c oxidase, subunit Va/VI superfamily	5.25e-05	7.94e-05	5.25e-05	7.56e-05
(IPR036574) Knottin, scorpion toxin-like superfamily	5.25e-05	NA	5.25e-05	3.78e-05
(IPR036581) Cyanate lyase, C-terminal domain superfamily	5.25e-05	3.97e-05	5.25e-05	3.78e-05
(IPR036628) Clp, N-terminal domain superfamily	5.25e-05	3.97e-05	5.25e-05	3.78e-05
(IPR036646) BPG-independent phosphoglycerate mutase, domain B superfamily	5.25e-05	0.000119033	5.25e-05	0.000113447
(IPR036653) CinA-like, C-terminal	5.25e-05	3.97e-05	5.25e-05	3.78e-05
(IPR036710) RNA polymerase Rpb5, N-terminal domain superfamily	5.25e-05	3.97e-05	5.25e-05	3.78e-05
(IPR036735) NusG, N-terminal domain superfamily	5.25e-05	3.97e-05	5.25e-05	3.78e-05
(IPR036742) ATP synthase, F1 complex, epsilon subunit superfamily, mitochondrial	5.25e-05	7.94e-05	5.25e-05	7.56e-05
(IPR036759) Thiamin pyrophosphokinase, catalytic domain superfamily	5.25e-05	7.94e-05	5.25e-05	7.56e-05
(IPR036771) F0F1 ATP synthase delta/epsilon subunit, N-terminal	5.25e-05	3.97e-05	5.25e-05	3.78e-05
(IPR036787) Translation initiation factor 3 (IF-3), N-terminal domain superfamily	5.25e-05	NA	5.25e-05	3.78e-05
(IPR036788) Translation initiation factor 3 (IF-3), C-terminal domain superfamily	5.25e-05	3.97e-05	5.25e-05	3.78e-05
(IPR036803) Porphobilinogen deaminase, C-terminal domain superfamily	5.25e-05	3.97e-05	5.25e-05	3.78e-05
(IPR036858) Cyclin-dependent kinase, regulatory subunit superfamily	5.25e-05	7.94e-05	5.25e-05	7.56e-05
(IPR036891) Signal recognition particle, SRP54 subunit, M-domain superfamily	5.25e-05	3.97e-05	5.25e-05	3.78e-05
(IPR036903) Peptidase S59, nucleoporin superfamily	5.25e-05	7.94e-05	5.25e-05	0.000113447
(IPR036906) ATPase, V1 complex, subunit F superfamily	5.25e-05	3.97e-05	5.25e-05	3.78e-05
(IPR036918) Pyruvate kinase, C-terminal domain superfamily	5.25e-05	0.000119033	5.25e-05	7.56e-05
(IPR036957) Zinc finger, PARP-type superfamily	5.25e-05	3.97e-05	5.25e-05	3.78e-05
(IPR036971) 3'5'-cyclic nucleotide phosphodiesterase, catalytic domain superfamily	5.25e-05	0.000198389	5.25e-05	0.000189079
(IPR036972) Cytochrome c oxidase, subunit Vb superfamily	5.25e-05	3.97e-05	5.25e-05	3.78e-05
(IPR036980) Ribonuclease P/MRP, subunit p29 superfamily	5.25e-05	3.97e-05	5.25e-05	3.78e-05
(IPR037008) Cytochrome b-c1 complex subunit Rieske, transmembrane domain superfamily	5.25e-05	3.97e-05	5.25e-05	3.78e-05
(IPR037013) Glutathione synthase, substrate-binding domain superfamily	5.25e-05	0.000158711	5.25e-05	0.000151263
(IPR037018) Glycoside hydrolase family 65, N-terminal domain superfamily	5.25e-05	3.97e-05	5.25e-05	3.78e-05
(IPR037034) RNA polymerase Rpb2, domain 2 superfamily	5.25e-05	0.000119033	5.25e-05	3.78e-05
(IPR037067) Coatomer, gamma subunit, appendage, Ig-like subdomain superfamily	5.25e-05	NA	5.25e-05	3.78e-05
(IPR037078) NEDD8-activating enzyme E1 catalytic subunit, C-terminal	5.25e-05	NA	5.25e-05	3.78e-05
(IPR037094) Glycoside hydrolase family 38, central domain superfamily	5.25e-05	3.97e-05	5.25e-05	3.78e-05
(IPR037099) Fumarate reductase/succinate dehydrogenase flavoprotein-like, C-terminal domain superfamily	5.25e-05	3.97e-05	5.25e-05	3.78e-05
(IPR037113) Histone acetyl transferase 1, N-terminal domain superfamily	5.25e-05	3.97e-05	5.25e-05	3.78e-05
(IPR037118) Valyl-tRNA synthetase, tRNA-binding arm superfamily	5.25e-05	7.94e-05	5.25e-05	7.56e-05
(IPR037128) Quinolinate phosphoribosyl transferase, N-terminal domain superfamily	5.25e-05	3.97e-05	5.25e-05	3.78e-05
(IPR037129) XPA, C-terminal domain superfamily	5.25e-05	NA	5.25e-05	3.78e-05
(IPR037158) Threonine synthase, N-terminal domain superfamily	5.25e-05	3.97e-05	5.25e-05	3.78e-05
(IPR037159) DNA-directed RNA polymerase, N-terminal domain superfamily	5.25e-05	NA	5.25e-05	3.78e-05
(IPR037163) Spermidine synthase, tetramerisation domain superfamily	5.25e-05	0.000158711	5.25e-05	0.000113447
(IPR037188) Ribosome maturation protein Sdo1/SBDS, central domain superfamily	5.25e-05	7.94e-05	5.25e-05	7.56e-05
(IPR037190) LIS1, N-terminal	5.25e-05	7.94e-05	5.25e-05	7.56e-05
(IPR037196) HSP90, C-terminal domain	5.25e-05	0.000119033	5.25e-05	0.000113447
(IPR037206) VPS28, C-terminal domain superfamily	5.25e-05	3.97e-05	5.25e-05	3.78e-05
(IPR037207) NADH-ubiquinone oxidoreductase 51kDa subunit, iron-sulphur binding domain superfamily	5.25e-05	7.94e-05	5.25e-05	7.56e-05
(IPR037225) NADH-ubiquinone oxidoreductase 51kDa subunit, FMN-binding domain superfamily	5.25e-05	7.94e-05	5.25e-05	7.56e-05
(IPR037232) NADH:ubiquinone oxidoreductase, 30kDa subunit superfamily	5.25e-05	3.97e-05	5.25e-05	3.78e-05
(IPR037264) TFIID subunit TAF5, NTD2 domain superfamily	5.25e-05	3.97e-05	5.25e-05	3.78e-05
(IPR037275) Zinc finger, CTCHY-type superfamily	5.25e-05	3.97e-05	5.25e-05	3.78e-05
(IPR000026) Guanine-specific ribonuclease N1/T1/U2	5.25e-05	3.97e-05	5.25e-05	3.78e-05
(IPR000043) Adenosylhomocysteinase-like	5.25e-05	3.97e-05	5.25e-05	3.78e-05
(IPR000054) Ribosomal protein L31e	5.25e-05	7.94e-05	5.25e-05	7.56e-05
(IPR000056) Ribulose-phosphate 3-epimerase-like	5.25e-05	3.97e-05	5.25e-05	3.78e-05
(IPR000114) Ribosomal protein L16	5.25e-05	3.97e-05	5.25e-05	3.78e-05
(IPR000271) Ribosomal protein L34	5.25e-05	7.94e-05	5.25e-05	7.56e-05
(IPR000289) Ribosomal protein S28e	5.25e-05	3.97e-05	5.25e-05	3.78e-05
(IPR000307) Ribosomal protein S16	5.25e-05	3.97e-05	5.25e-05	3.78e-05
(IPR000358) Ribonucleotide reductase small subunit family	5.25e-05	7.94e-05	5.25e-05	7.56e-05
(IPR000398) Thymidylate synthase	5.25e-05	7.94e-05	5.25e-05	0.000113447
(IPR000406) Rho protein GDP-dissociation inhibitor	5.25e-05	7.94e-05	5.25e-05	7.56e-05
(IPR000417) Hydroxyethylthiazole kinase	5.25e-05	3.97e-05	5.25e-05	3.78e-05
(IPR000424) Primosome PriB/single-strand DNA-binding	5.25e-05	3.97e-05	5.25e-05	3.78e-05
(IPR000439) Ribosomal protein L15e	5.25e-05	7.94e-05	5.25e-05	3.78e-05
(IPR000453) Chorismate synthase	5.25e-05	3.97e-05	5.25e-05	3.78e-05
(IPR000456) Ribosomal protein L17	5.25e-05	3.97e-05	5.25e-05	3.78e-05
(IPR000465) XPA	5.25e-05	3.97e-05	5.25e-05	3.78e-05
(IPR000473) Ribosomal protein L36	5.25e-05	3.97e-05	5.25e-05	3.78e-05
(IPR000509) Ribosomal protein L36e	5.25e-05	3.97e-05	5.25e-05	3.78e-05
(IPR000529) Ribosomal protein S6	5.25e-05	3.97e-05	5.25e-05	3.78e-05
(IPR000533) Tropomyosin	5.25e-05	3.97e-05	5.25e-05	3.78e-05
(IPR000552) Ribosomal protein L44e	5.25e-05	3.97e-05	5.25e-05	3.78e-05
(IPR000554) Ribosomal protein S7e	5.25e-05	3.97e-05	5.25e-05	3.78e-05
(IPR000558) Histone H2B	5.25e-05	3.97e-05	5.25e-05	3.78e-05
(IPR000592) Ribosomal protein S27e	5.25e-05	3.97e-05	5.25e-05	3.78e-05
(IPR000631) ATP-dependent (S)-NAD(P)H-hydrate dehydratase	5.25e-05	3.97e-05	5.25e-05	3.78e-05
(IPR000652) Triosephosphate isomerase	5.25e-05	7.94e-05	5.25e-05	7.56e-05
(IPR000692) Fibrillarin	5.25e-05	3.97e-05	5.25e-05	3.78e-05
(IPR000705) Galactokinase	5.25e-05	0.000158711	5.25e-05	0.000151263
(IPR000740) GrpE nucleotide exchange factor	5.25e-05	3.97e-05	5.25e-05	3.78e-05
(IPR000807) Imidazoleglycerol-phosphate dehydratase	5.25e-05	3.97e-05	5.25e-05	3.78e-05
(IPR000814) TATA-box binding protein	5.25e-05	3.97e-05	5.25e-05	3.78e-05
(IPR000860) Porphobilinogen deaminase	5.25e-05	3.97e-05	5.25e-05	3.78e-05
(IPR000870) Homoserine kinase	5.25e-05	3.97e-05	5.25e-05	3.78e-05
(IPR000889) Glutathione peroxidase	5.25e-05	3.97e-05	5.25e-05	3.78e-05
(IPR000892) Ribosomal protein S26e	5.25e-05	7.94e-05	5.25e-05	7.56e-05
(IPR000915) 60S ribosomal protein L6E	5.25e-05	0.000119033	5.25e-05	0.000113447
(IPR000941) Enolase	5.25e-05	7.94e-05	5.25e-05	7.56e-05
(IPR000979) Phosphodiesterase MJ0936/Vps29	5.25e-05	3.97e-05	5.25e-05	3.78e-05
(IPR000996) Clathrin light chain	5.25e-05	3.97e-05	5.25e-05	3.78e-05
(IPR001045) Spermidine/spermine synthases	5.25e-05	0.000158711	5.25e-05	0.000113447
(IPR001047) Ribosomal protein S8e	5.25e-05	7.94e-05	5.25e-05	7.56e-05
(IPR001141) Ribosomal protein L27e	5.25e-05	3.97e-05	5.25e-05	3.78e-05
(IPR001147) Ribosomal protein L21e	5.25e-05	7.94e-05	5.25e-05	7.56e-05
(IPR001197) Ribosomal protein L10e	5.25e-05	0.000119033	5.25e-05	0.000113447
(IPR001210) Ribosomal protein S17e	5.25e-05	3.97e-05	5.25e-05	3.78e-05
(IPR001266) Ribosomal protein S19e	5.25e-05	3.97e-05	5.25e-05	3.78e-05
(IPR001278) Arginine-tRNA ligase	5.25e-05	3.97e-05	5.25e-05	3.78e-05
(IPR001282) Glucose-6-phosphate dehydrogenase	5.25e-05	0.000198389	5.25e-05	0.000189079
(IPR001289) Nuclear transcription factor Y subunit A	5.25e-05	0.000317423	5.25e-05	0.00026471
(IPR001328) Peptidyl-tRNA hydrolase	5.25e-05	7.94e-05	5.25e-05	7.56e-05
(IPR001338) Hydrophobin	5.25e-05	NA	5.25e-05	3.78e-05
(IPR001377) Ribosomal protein S6e	5.25e-05	7.94e-05	5.25e-05	7.56e-05
(IPR001380) Ribosomal protein L13e	5.25e-05	3.97e-05	5.25e-05	3.78e-05
(IPR001404) Heat shock protein Hsp90 family	5.25e-05	0.000119033	5.25e-05	0.000113447
(IPR001441) Decaprenyl diphosphate synthase-like	5.25e-05	3.97e-05	5.25e-05	3.78e-05
(IPR001465) Malate synthase	5.25e-05	3.97e-05	5.25e-05	3.78e-05
(IPR001474) GTP cyclohydrolase I	5.25e-05	0.000158711	5.25e-05	0.000113447
(IPR001515) Ribosomal protein L32e	5.25e-05	7.94e-05	5.25e-05	7.56e-05
(IPR001533) Pterin 4 alpha carbinolamine dehydratase	5.25e-05	3.97e-05	5.25e-05	3.78e-05
(IPR001564) Nucleoside diphosphate kinase	5.25e-05	NA	5.25e-05	3.78e-05
(IPR001569) Ribosomal protein L37e	5.25e-05	3.97e-05	5.25e-05	3.78e-05
(IPR001576) Phosphoglycerate kinase	5.25e-05	3.97e-05	5.25e-05	3.78e-05
(IPR001580) Calreticulin/calnexin	5.25e-05	3.97e-05	5.25e-05	3.78e-05
(IPR001593) Ribosomal protein S3Ae	5.25e-05	3.97e-05	5.25e-05	3.78e-05
(IPR001602) Uncharacterised protein family UPF0047	5.25e-05	0.000119033	5.25e-05	0.000113447
(IPR001636) Phosphoribosylaminoimidazole-succinocarboxamide synthase	5.25e-05	3.97e-05	5.25e-05	3.78e-05
(IPR001648) Ribosomal protein S18	5.25e-05	3.97e-05	5.25e-05	3.78e-05
(IPR001672) Phosphoglucose isomerase (PGI)	5.25e-05	7.94e-05	5.25e-05	7.56e-05
(IPR001684) Ribosomal protein L27	5.25e-05	3.97e-05	5.25e-05	3.78e-05
(IPR001697) Pyruvate kinase	5.25e-05	0.000119033	5.25e-05	7.56e-05
(IPR001698) F-actin-capping protein subunit beta	5.25e-05	3.97e-05	5.25e-05	3.78e-05
(IPR001708) Membrane insertase OXA1/ALB3/YidC	5.25e-05	NA	5.25e-05	3.78e-05
(IPR001719) AP endonuclease 2	5.25e-05	3.97e-05	5.25e-05	3.78e-05
(IPR001727) Gdt1 family	5.25e-05	3.97e-05	5.25e-05	3.78e-05
(IPR001731) Delta-aminolevulinic acid dehydratase	5.25e-05	3.97e-05	5.25e-05	3.78e-05
(IPR001733) Peptidase S26B	5.25e-05	3.97e-05	5.25e-05	3.78e-05
(IPR001748) G10 protein	5.25e-05	0.000158711	5.25e-05	0.000151263
(IPR001780) Ribosomal protein L35A	5.25e-05	3.97e-05	5.25e-05	3.78e-05
(IPR001783) Lumazine-binding protein	5.25e-05	3.97e-05	5.25e-05	3.78e-05
(IPR001844) Chaperonin Cpn60	5.25e-05	3.97e-05	5.25e-05	3.78e-05
(IPR001852) Pyridoxal 5'-phosphate synthase subunit PdxS/SNZ	5.25e-05	3.97e-05	5.25e-05	3.78e-05
(IPR001854) Ribosomal protein L29/L35	5.25e-05	3.97e-05	5.25e-05	3.78e-05
(IPR001857) Ribosomal protein L19	5.25e-05	3.97e-05	5.25e-05	3.78e-05
(IPR001884) Translation elongation factor IF5A-like	5.25e-05	7.94e-05	5.25e-05	7.56e-05
(IPR001898) Solute carrier family 13	5.25e-05	3.97e-05	5.25e-05	3.78e-05
(IPR001911) Ribosomal protein S21	5.25e-05	3.97e-05	5.25e-05	3.78e-05
(IPR001931) Ribosomal protein S21e	5.25e-05	3.97e-05	5.25e-05	3.78e-05
(IPR001938) Thaumatin	5.25e-05	3.97e-05	5.25e-05	3.78e-05
(IPR001976) Ribosomal protein S24e	5.25e-05	3.97e-05	5.25e-05	3.78e-05
(IPR001977) Dephospho-CoA kinase	5.25e-05	7.94e-05	5.25e-05	7.56e-05
(IPR001985) S-adenosylmethionine decarboxylase	5.25e-05	3.97e-05	5.25e-05	3.78e-05
(IPR001991) Sodium:dicarboxylate symporter	5.25e-05	3.97e-05	5.25e-05	3.78e-05
(IPR002023) NADH-quinone oxidoreductase subunit E-like	5.25e-05	3.97e-05	5.25e-05	3.78e-05
(IPR002041) Ran GTPase	5.25e-05	7.94e-05	5.25e-05	7.56e-05
(IPR002042) Uricase	5.25e-05	3.97e-05	5.25e-05	3.78e-05
(IPR002043) Uracil-DNA glycosylase family 1	5.25e-05	3.97e-05	5.25e-05	3.78e-05
(IPR002056) Protein import receptor MAS20	5.25e-05	7.94e-05	5.25e-05	7.56e-05
(IPR002133) S-adenosylmethionine synthetase	5.25e-05	7.94e-05	5.25e-05	7.56e-05
(IPR002140) Ribosome maturation protein Sdo1/SBDS	5.25e-05	7.94e-05	5.25e-05	7.56e-05
(IPR002161) Pyridoxal 5'-phosphate synthase subunit PdxT/SNO	5.25e-05	0.000119033	5.25e-05	0.000113447
(IPR002171) Ribosomal protein L2	5.25e-05	0.000158711	5.25e-05	0.000113447
(IPR002180) Lumazine/riboflavin synthase	5.25e-05	3.97e-05	5.25e-05	3.78e-05
(IPR002189) F-actin-capping protein subunit alpha	5.25e-05	3.97e-05	5.25e-05	3.78e-05
(IPR002208) SecY/SEC61-alpha family	5.25e-05	7.94e-05	5.25e-05	7.56e-05
(IPR002218) tRNA uridine 5-carboxymethylaminomethyl modification enzyme MnmG-related	5.25e-05	3.97e-05	5.25e-05	3.78e-05
(IPR002259) Equilibrative nucleoside transporter	5.25e-05	3.97e-05	5.25e-05	3.78e-05
(IPR002292) Ornithine/putrescine carbamoyltransferase	5.25e-05	7.94e-05	5.25e-05	3.78e-05
(IPR002302) Leucine-tRNA ligase	5.25e-05	3.97e-05	NA	3.78e-05
(IPR002303) Valine-tRNA ligase	5.25e-05	7.94e-05	5.25e-05	7.56e-05
(IPR002315) Glycyl-tRNA synthetase	5.25e-05	0.000158711	5.25e-05	0.000113447
(IPR002326) Cytochrome c1	5.25e-05	7.94e-05	5.25e-05	7.56e-05
(IPR002472) Palmitoyl protein thioesterase	5.25e-05	3.97e-05	5.25e-05	3.78e-05
(IPR002494) Keratin-associated protein	5.25e-05	NA	5.25e-05	3.78e-05
(IPR002587) Myo-inositol-1-phosphate synthase	5.25e-05	0.000158711	5.25e-05	0.000113447
(IPR002639) Urease accessory protein UreF	5.25e-05	3.97e-05	5.25e-05	3.78e-05
(IPR002669) Urease accessory protein UreD	5.25e-05	3.97e-05	5.25e-05	3.78e-05
(IPR002671) Ribosomal protein L22e	5.25e-05	3.97e-05	5.25e-05	3.78e-05
(IPR002674) Ribosomal protein L37ae	5.25e-05	3.97e-05	5.25e-05	3.78e-05
(IPR002675) Ribosomal protein L38e	5.25e-05	3.97e-05	5.25e-05	3.78e-05
(IPR002678) GTP cyclohydrolase 1 type 2/Nif3	5.25e-05	7.94e-05	5.25e-05	0.000113447
(IPR002680) Alternative oxidase	5.25e-05	0.000119033	5.25e-05	0.000113447
(IPR002684) Biotin synthase/Biotin biosynthesis bifunctional protein BioAB	5.25e-05	3.97e-05	5.25e-05	3.78e-05
(IPR002695) AICARFT/IMPCHase bienzyme	5.25e-05	NA	5.25e-05	3.78e-05
(IPR002698) 5-formyltetrahydrofolate cyclo-ligase	5.25e-05	3.97e-05	5.25e-05	3.78e-05
(IPR002737) MEMO1 family	5.25e-05	3.97e-05	5.25e-05	3.78e-05
(IPR002738) RNase P subunit p30	5.25e-05	3.97e-05	5.25e-05	3.78e-05
(IPR002745) Phosphotransferase KptA/Tpt1	5.25e-05	3.97e-05	5.25e-05	3.78e-05
(IPR002765) Uncharacterised protein family UPF0145	5.25e-05	7.94e-05	5.25e-05	7.56e-05
(IPR002769) Translation initiation factor IF6	5.25e-05	3.97e-05	5.25e-05	3.78e-05
(IPR002773) Deoxyhypusine synthase	5.25e-05	7.94e-05	5.25e-05	7.56e-05
(IPR002786) Non-canonical purine NTP phosphatase	5.25e-05	3.97e-05	5.25e-05	3.78e-05
(IPR002809) Integral membrane protein EMC3/TMCO1-like	5.25e-05	7.94e-05	5.25e-05	7.56e-05
(IPR002813) Arginine biosynthesis protein ArgJ	5.25e-05	3.97e-05	5.25e-05	3.78e-05
(IPR002836) PDCD5-like	5.25e-05	3.97e-05	5.25e-05	3.78e-05
(IPR002876) Transcriptional regulator TACO1-like	5.25e-05	3.97e-05	5.25e-05	3.78e-05
(IPR002882) LPPG:FO 2-phospho-L-lactate transferase CofD/UPF0052	5.25e-05	3.97e-05	5.25e-05	3.78e-05
(IPR002908) Frataxin/CyaY	5.25e-05	3.97e-05	5.25e-05	3.78e-05
(IPR002915) DeoC/FbaB/ lacD aldolase	5.25e-05	3.97e-05	5.25e-05	3.78e-05
(IPR002922) Thiazole biosynthetic enzyme Thi4 family	5.25e-05	0.000277745	5.25e-05	0.000302526
(IPR002993) Ornithine decarboxylase antizyme	5.25e-05	7.94e-05	5.25e-05	3.78e-05
(IPR002994) Surfeit locus 1/Shy1	5.25e-05	0.000158711	5.25e-05	0.000151263
(IPR002995) Surfeit locus 4	5.25e-05	0.000119033	5.25e-05	0.000113447
(IPR003021) Rad1/Rec1/Rad17	5.25e-05	3.97e-05	5.25e-05	3.78e-05
(IPR003038) DAD/Ost2	5.25e-05	3.97e-05	5.25e-05	3.78e-05
(IPR003120) Transcription factor Ste12	5.25e-05	3.97e-05	5.25e-05	3.78e-05
(IPR003162) Transcription initiation factor TAFII31	5.25e-05	3.97e-05	5.25e-05	3.78e-05
(IPR003197) Cytochrome b-c1 complex subunit 7	5.25e-05	3.97e-05	5.25e-05	3.78e-05
(IPR003226) Metal-dependent protein hydrolase	5.25e-05	3.97e-05	5.25e-05	3.78e-05
(IPR003231) Acyl carrier protein (ACP)	5.25e-05	3.97e-05	5.25e-05	3.78e-05
(IPR003284) Salmonella virulence plasmid 65kDa B protein	5.25e-05	7.94e-05	5.25e-05	3.78e-05
(IPR003377) Cornichon	5.25e-05	7.94e-05	5.25e-05	7.56e-05
(IPR003378) Fringe-like	5.25e-05	7.94e-05	5.25e-05	7.56e-05
(IPR003386) Lecithin:cholesterol/phospholipid:diacylglycerol acyltransferase	5.25e-05	7.94e-05	5.25e-05	3.78e-05
(IPR003392) Protein patched/dispatched	5.25e-05	3.97e-05	5.25e-05	3.78e-05
(IPR003404) Envelope glycoprotein E	5.25e-05	3.97e-05	5.25e-05	NA
(IPR003428) Mitochondrial glycoprotein	5.25e-05	3.97e-05	5.25e-05	3.78e-05
(IPR003437) Glycine dehydrogenase (decarboxylating)	5.25e-05	3.97e-05	5.25e-05	3.78e-05
(IPR003448) Molybdopterin biosynthesis MoaE	5.25e-05	3.97e-05	5.25e-05	3.78e-05
(IPR003507) Peptidase family S66	5.25e-05	3.97e-05	5.25e-05	3.78e-05
(IPR003675) CAAX amino terminal protease	5.25e-05	7.94e-05	5.25e-05	3.78e-05
(IPR003679) Aminoglycoside N(3)-acetyltransferase	5.25e-05	3.97e-05	5.25e-05	3.78e-05
(IPR003694) NAD(+) synthetase	5.25e-05	3.97e-05	5.25e-05	0.000113447
(IPR003697) Maf-like protein	5.25e-05	3.97e-05	5.25e-05	3.78e-05
(IPR003698) Lipoyl synthase	5.25e-05	3.97e-05	5.25e-05	3.78e-05
(IPR003700) Ketopantoate hydroxymethyltransferase	5.25e-05	3.97e-05	5.25e-05	3.78e-05
(IPR003701) DNA double-strand break repair protein Mre11	5.25e-05	7.94e-05	5.25e-05	7.56e-05
(IPR003702) Acetyl-CoA hydrolase/transferase	5.25e-05	3.97e-05	5.25e-05	3.78e-05
(IPR003721) Pantoate-beta-alanine ligase	5.25e-05	3.97e-05	5.25e-05	3.78e-05
(IPR003732) D-aminoacyl-tRNA deacylase DTD	5.25e-05	3.97e-05	5.25e-05	3.78e-05
(IPR003737) N-acetylglucosaminyl phosphatidylinositol deacetylase-related	5.25e-05	3.97e-05	5.25e-05	3.78e-05
(IPR003738) SOS response associated peptidase (SRAP)	5.25e-05	3.97e-05	5.25e-05	3.78e-05
(IPR003746) Protein of unknown function DUF167	5.25e-05	3.97e-05	5.25e-05	3.78e-05
(IPR003749) Sulfur carrier ThiS/MoaD-like	5.25e-05	3.97e-05	5.25e-05	3.78e-05
(IPR003750) Putative RNA methyltransferase	5.25e-05	3.97e-05	5.25e-05	3.78e-05
(IPR003764) N-acetylglucosamine-6-phosphate deacetylase	5.25e-05	7.94e-05	5.25e-05	3.78e-05
(IPR003767) Malate/L-lactate dehydrogenase-like	5.25e-05	3.97e-05	5.25e-05	3.78e-05
(IPR003780) COX15/CtaA family	5.25e-05	3.97e-05	5.25e-05	3.78e-05
(IPR003782) Copper chaperone SCO1/SenC	5.25e-05	3.97e-05	5.25e-05	3.78e-05
(IPR003789) Aspartyl/glutamyl-tRNA amidotransferase subunit B-like	5.25e-05	3.97e-05	5.25e-05	3.78e-05
(IPR003837) Glu-tRNAGln amidotransferase C subunit	5.25e-05	3.97e-05	5.25e-05	3.78e-05
(IPR003846) Uncharacterised protein family UPF0061	5.25e-05	3.97e-05	5.25e-05	3.78e-05
(IPR003874) CDC45 family	5.25e-05	7.94e-05	5.25e-05	7.56e-05
(IPR004023) Mago nashi protein	5.25e-05	0.000119033	5.25e-05	0.000340342
(IPR004123) Dim1 family	5.25e-05	7.94e-05	5.25e-05	7.56e-05
(IPR004140) Exocyst complex component Exo70	5.25e-05	3.97e-05	5.25e-05	3.78e-05
(IPR004202) Cytochrome c oxidase subunit VIIc	5.25e-05	3.97e-05	5.25e-05	3.78e-05
(IPR004203) Cytochrome c oxidase subunit IV family	5.25e-05	3.97e-05	5.25e-05	3.78e-05
(IPR004205) Cytochrome b-c1 complex subunit 8	5.25e-05	7.94e-05	5.25e-05	7.56e-05
(IPR004226) Tubulin binding cofactor A	5.25e-05	3.97e-05	5.25e-05	3.78e-05
(IPR004240) Nonaspanin (TM9SF)	5.25e-05	3.97e-05	5.25e-05	3.78e-05
(IPR004241) Autophagy protein Atg8 ubiquitin-like	5.25e-05	3.97e-05	5.25e-05	3.78e-05
(IPR004298) Nicotianamine synthase	5.25e-05	NA	5.25e-05	3.78e-05
(IPR004304) Acetamidase/Formamidase	5.25e-05	3.97e-05	5.25e-05	3.78e-05
(IPR004307) TspO/MBR-related protein	5.25e-05	3.97e-05	5.25e-05	3.78e-05
(IPR004308) Glutamate-cysteine ligase catalytic subunit	5.25e-05	7.94e-05	5.25e-05	3.78e-05
(IPR004313) Acireductone dioxygenase ARD family	5.25e-05	3.97e-05	5.25e-05	3.78e-05
(IPR004353) Vacuolar fusion protein Mon1	5.25e-05	7.94e-05	5.25e-05	7.56e-05
(IPR004361) Glyoxalase I	5.25e-05	3.97e-05	5.25e-05	3.78e-05
(IPR004372) Acetate/propionate kinase	5.25e-05	3.97e-05	5.25e-05	3.78e-05
(IPR004381) Glycerate kinase	5.25e-05	3.97e-05	5.25e-05	3.78e-05
(IPR004393) Nicotinate-nucleotide pyrophosphorylase	5.25e-05	3.97e-05	5.25e-05	3.78e-05
(IPR004400) Urease accessory protein UreG	5.25e-05	3.97e-05	5.25e-05	3.78e-05
(IPR004403) Peptide chain release factor eRF1/aRF1	5.25e-05	0.000396778	5.25e-05	0.000378158
(IPR004405) Translation release factor pelota	5.25e-05	0.000198389	5.25e-05	0.000189079
(IPR004408) Biotin--acetyl-CoA-carboxylase ligase	5.25e-05	7.94e-05	5.25e-05	7.56e-05
(IPR004416) tRNA uridine 5-carboxymethylaminomethyl modification enzyme MnmG	5.25e-05	3.97e-05	5.25e-05	3.78e-05
(IPR004450) Threonine synthase-like	5.25e-05	3.97e-05	5.25e-05	3.78e-05
(IPR004468) CTP synthase	5.25e-05	0.000198389	5.25e-05	3.78e-05
(IPR004480) Monothiol glutaredoxin-related	5.25e-05	3.97e-05	5.25e-05	3.78e-05
(IPR004489) Succinate dehydrogenase/fumarate reductase iron-sulphur protein	5.25e-05	3.97e-05	5.25e-05	3.78e-05
(IPR004511) Phosphoadenosine phosphosulphate/adenosine 5'-phosphosulphate reductase	5.25e-05	3.97e-05	5.25e-05	3.78e-05
(IPR004514) Glutamine-tRNA synthetase	5.25e-05	3.97e-05	5.25e-05	7.56e-05
(IPR004533) CDP-diacylglycerol--serine O-phosphatidyltransferase	5.25e-05	0.000119033	5.25e-05	3.78e-05
(IPR004540) Translation elongation factor EFG/EF2	5.25e-05	3.97e-05	5.25e-05	3.78e-05
(IPR004556) Modification methylase HemK	5.25e-05	3.97e-05	5.25e-05	3.78e-05
(IPR004572) Protoporphyrinogen oxidase	5.25e-05	3.97e-05	5.25e-05	3.78e-05
(IPR004575) Cdk-activating kinase assembly factor MAT1/Tfb3	5.25e-05	3.97e-05	5.25e-05	3.78e-05
(IPR004579) ERCC1/RAD10/SWI10 family	5.25e-05	3.97e-05	5.25e-05	3.78e-05
(IPR004585) DNA recombination/repair protein Rad52	5.25e-05	3.97e-05	5.25e-05	3.78e-05
(IPR004591) Replication factor A protein 1	5.25e-05	3.97e-05	5.25e-05	3.78e-05
(IPR004598) Transcription factor TFIIH subunit p52/Tfb2	5.25e-05	3.97e-05	5.25e-05	7.56e-05
(IPR004600) TFIIH subunit Tfb4/p34	5.25e-05	NA	5.25e-05	3.78e-05
(IPR004607) Phosphoribosylglycinamide formyltransferase	5.25e-05	3.97e-05	5.25e-05	3.78e-05
(IPR004625) Pyridoxine kinase	5.25e-05	0.000119033	5.25e-05	0.000113447
(IPR004636) Acetylornithine/Succinylornithine transaminase family	5.25e-05	3.97e-05	5.25e-05	3.78e-05
(IPR004640) Co-chaperone Hsc20	5.25e-05	3.97e-05	5.25e-05	3.78e-05
(IPR004662) Acetylglutamate kinase family	5.25e-05	3.97e-05	5.25e-05	3.78e-05
(IPR004676) Cadmium resistance transporter	5.25e-05	3.97e-05	5.25e-05	3.78e-05
(IPR004686) Tricarboxylate/iron carrier	5.25e-05	0.000238067	5.25e-05	0.000226895
(IPR004709) Na+/H+ exchanger	5.25e-05	0.000158711	5.25e-05	0.000151263
(IPR004721) Dihydroorotase homodimeric type	5.25e-05	3.97e-05	5.25e-05	3.78e-05
(IPR004728) Translocation protein Sec62	5.25e-05	3.97e-05	5.25e-05	3.78e-05
(IPR004730) Transaldolase type 1	5.25e-05	3.97e-05	5.25e-05	3.78e-05
(IPR004733) Phosphoribosylformylglycinamidine cyclo-ligase	5.25e-05	3.97e-05	5.25e-05	3.78e-05
(IPR004737) Nitrate transporter	5.25e-05	3.97e-05	5.25e-05	3.78e-05
(IPR004769) Adenylosuccinate lyase	5.25e-05	3.97e-05	5.25e-05	3.78e-05
(IPR004790) Isocitrate dehydrogenase NADP-dependent	5.25e-05	0.000198389	5.25e-05	0.000189079
(IPR004802) tRNA pseudouridine synthase B family	5.25e-05	3.97e-05	NA	3.78e-05
(IPR004806) UV excision repair protein Rad23	5.25e-05	7.94e-05	5.25e-05	7.56e-05
(IPR004808) AP endonuclease 1	5.25e-05	0.000119033	5.25e-05	0.000113447
(IPR004810) Formyltetrahydrofolate deformylase	5.25e-05	3.97e-05	5.25e-05	3.78e-05
(IPR004882) Luc7-related	5.25e-05	3.97e-05	5.25e-05	3.78e-05
(IPR004895) Prenylated rab acceptor PRA1	5.25e-05	3.97e-05	5.25e-05	3.78e-05
(IPR004911) Gamma interferon inducible lysosomal thiol reductase GILT	5.25e-05	7.94e-05	5.25e-05	3.78e-05
(IPR004932) Retrieval of early ER protein Rer1	5.25e-05	3.97e-05	5.25e-05	3.78e-05
(IPR004977) Ribosomal protein S25	5.25e-05	3.97e-05	5.25e-05	3.78e-05
(IPR005002) Phosphomannomutase	5.25e-05	3.97e-05	5.25e-05	3.78e-05
(IPR005011) SNU66/SART1 family	5.25e-05	0.000198389	5.25e-05	0.000189079
(IPR005013) Dolichyl-diphosphooligosaccharide--protein glycosyltransferase 48kDa subunit	5.25e-05	3.97e-05	5.25e-05	3.78e-05
(IPR005016) Serine incorporator/TMS membrane protein	5.25e-05	3.97e-05	5.25e-05	3.78e-05
(IPR005037) Pre-mRNA-splicing factor 38	5.25e-05	3.97e-05	5.25e-05	3.78e-05
(IPR005045) CDC50/LEM3 family	5.25e-05	7.94e-05	5.25e-05	7.56e-05
(IPR005061) Vacuolar protein sorting-associated protein Ist1	5.25e-05	3.97e-05	5.25e-05	3.78e-05
(IPR005078) Peptidase C54	5.25e-05	7.94e-05	5.25e-05	7.56e-05
(IPR005124) Vacuolar (H+)-ATPase G subunit	5.25e-05	3.97e-05	5.25e-05	3.78e-05
(IPR005128) Alpha-acetolactate decarboxylase	5.25e-05	7.94e-05	5.25e-05	7.56e-05
(IPR005155) Ribosome biogenesis factor NIP7-like	5.25e-05	3.97e-05	5.25e-05	3.78e-05
(IPR005164) Allantoicase	5.25e-05	3.97e-05	5.25e-05	3.78e-05
(IPR005248) Nicotinate/nicotinamide nucleotide adenylyltransferase	5.25e-05	7.94e-05	5.25e-05	7.56e-05
(IPR005251) Methylthioribose-1-phosphate isomerase	5.25e-05	3.97e-05	5.25e-05	3.78e-05
(IPR005334) Tctex-1	5.25e-05	3.97e-05	5.25e-05	3.78e-05
(IPR005338) Anhydro-N-acetylmuramic acid kinase	5.25e-05	3.97e-05	5.25e-05	7.56e-05
(IPR005343) Nucleolar complex protein 2	5.25e-05	3.97e-05	5.25e-05	3.78e-05
(IPR005344) TMEM33/Pom33 family	5.25e-05	7.94e-05	5.25e-05	7.56e-05
(IPR005351) Uncharacterised protein family UPF0139	5.25e-05	3.97e-05	5.25e-05	3.78e-05
(IPR005352) Erg28	5.25e-05	3.97e-05	5.25e-05	3.78e-05
(IPR005365) Nitrogen permease regulator 3	5.25e-05	0.000119033	5.25e-05	0.000113447
(IPR005373) Uncharacterised protein family UPF0183	5.25e-05	3.97e-05	5.25e-05	3.78e-05
(IPR005378) Vacuolar protein sorting-associated protein 35	5.25e-05	7.94e-05	5.25e-05	7.56e-05
(IPR005455) Profilin	5.25e-05	3.97e-05	5.25e-05	3.78e-05
(IPR005485) Ribosomal protein L5 eukaryotic/L18 archaeal	5.25e-05	3.97e-05	5.25e-05	3.78e-05
(IPR005549) Kinetochore protein Nuf2	5.25e-05	0.000158711	5.25e-05	0.000151263
(IPR005550) Kinetochore protein Ndc80	5.25e-05	3.97e-05	5.25e-05	3.78e-05
(IPR005578) Yif1 family	5.25e-05	3.97e-05	5.25e-05	3.78e-05
(IPR005579) Cgr1-like	5.25e-05	3.97e-05	5.25e-05	3.78e-05
(IPR005606) Sec20	5.25e-05	3.97e-05	5.25e-05	3.78e-05
(IPR005615) Glutathione synthase	5.25e-05	0.000158711	5.25e-05	0.000151263
(IPR005624) Haem-degrading	5.25e-05	3.97e-05	5.25e-05	3.78e-05
(IPR005631) Flavinator of succinate dehydrogenase	5.25e-05	3.97e-05	5.25e-05	3.78e-05
(IPR005651) Uncharacterised protein family UPF0434/Trm112	5.25e-05	NA	5.25e-05	3.78e-05
(IPR005668) 2-isopropylmalate synthase	5.25e-05	3.97e-05	5.25e-05	3.78e-05
(IPR005683) Mitochondrial import receptor subunit Tom22	5.25e-05	3.97e-05	5.25e-05	3.78e-05
(IPR005713) Ribosomal protein S19A/S15e	5.25e-05	0.000119033	5.25e-05	0.000113447
(IPR005715) Glutamate 5-kinase/delta-1-pyrroline-5-carboxylate synthase	5.25e-05	0.000277745	5.25e-05	0.000340342
(IPR005764) Adenine phosphoribosyl transferase	5.25e-05	3.97e-05	5.25e-05	3.78e-05
(IPR005792) Protein disulphide isomerase	5.25e-05	3.97e-05	5.25e-05	3.78e-05
(IPR005854) Amidophosphoribosyltransferase	5.25e-05	3.97e-05	5.25e-05	3.78e-05
(IPR005857) Cystathionine beta-synthase	5.25e-05	3.97e-05	5.25e-05	3.78e-05
(IPR005873) Density-regulated protein DRP1	5.25e-05	7.94e-05	5.25e-05	7.56e-05
(IPR005886) UDP-glucose 4-epimerase	5.25e-05	0.000119033	5.25e-05	7.56e-05
(IPR005922) Phenylalanine ammonia-lyase	5.25e-05	7.94e-05	5.25e-05	7.56e-05
(IPR005930) Pyruvate carboxylase	5.25e-05	3.97e-05	NA	7.56e-05
(IPR005940) Anthranilate phosphoribosyl transferase	5.25e-05	3.97e-05	5.25e-05	3.78e-05
(IPR005952) Phosphoglycerate mutase 1	5.25e-05	3.97e-05	5.25e-05	3.78e-05
(IPR005965) 1-aminocyclopropane-1-carboxylate deaminase	5.25e-05	3.97e-05	5.25e-05	3.78e-05
(IPR005982) Thioredoxin reductase	5.25e-05	3.97e-05	5.25e-05	3.78e-05
(IPR005990) Inosine-5'-monophosphate dehydrogenase	5.25e-05	7.94e-05	5.25e-05	7.56e-05
(IPR006042) Xanthine/uracil permease	5.25e-05	7.94e-05	5.25e-05	7.56e-05
(IPR006167) DNA repair protein XPF	5.25e-05	3.97e-05	5.25e-05	3.78e-05
(IPR006205) Mevalonate kinase	5.25e-05	0.000158711	5.25e-05	0.000151263
(IPR006223) Glycine cleavage system T protein	5.25e-05	3.97e-05	5.25e-05	3.78e-05
(IPR006236) D-3-phosphoglycerate dehydrogenase	5.25e-05	3.97e-05	5.25e-05	3.78e-05
(IPR006252) Malate synthase A	5.25e-05	3.97e-05	5.25e-05	3.78e-05
(IPR006257) Dihydrolipoyllysine-residue acetyltransferase component of pyruvate dehydrogenase complex	5.25e-05	7.94e-05	5.25e-05	7.56e-05
(IPR006258) Dihydrolipoamide dehydrogenase	5.25e-05	7.94e-05	5.25e-05	7.56e-05
(IPR006259) Adenylate kinase subfamily	5.25e-05	7.94e-05	5.25e-05	7.56e-05
(IPR006264) 3-phosphoshikimate 1-carboxyvinyltransferase	5.25e-05	3.97e-05	5.25e-05	3.78e-05
(IPR006266) UMP-CMP kinase	5.25e-05	3.97e-05	NA	3.78e-05
[truncated: 1,062 more rows]

## Sheet: DatasetS3B
Protein Domains	F3	FOSC3a	F4	Fo47
(IPR020846) Major facilitator superfamily domain	0.0397753	0.0340169	0.0387009	0.0339018
(IPR001138) Zn(2)-C6 fungal-type DNA-binding domain	0.0284644	0.0451389	0.0291395	0.0461126
(IPR007219) Transcription factor domain, fungi	0.0283146	0.031467	0.0288359	0.0329229
(IPR020683) Ankyrin repeat-containing domain	0.0143071	0.011773	0.0141144	0.0109228
(IPR000719) Protein kinase domain	0.0128839	0.019043	0.0129762	0.0185481
(IPR003593) AAA+ ATPase domain	0.0123596	0.0118273	0.0119138	0.011541
(IPR010730) Heterokaryon incompatibility	0.0110112	0.00743273	0.011155	0.00798599
(IPR020843) Polyketide synthase, enoylreductase domain	0.00981273	0.0061849	0.00940962	0.00674945
(IPR017986) WD40-repeat-containing domain	0.0093633	0.00976562	0.0090302	0.00973775
(IPR013149) Alcohol dehydrogenase, C-terminal	0.00906367	0.00721571	0.00918197	0.00752228
(IPR013154) Alcohol dehydrogenase, N-terminal	0.00883895	0.00602213	0.00880255	0.0066464
(IPR013087) Zinc finger C2H2-type	0.00794007	0.0126411	0.00751252	0.0116956
(IPR008030) NmrA-like domain	0.00734082	0.00379774	0.00743664	0.00520377
(IPR000073) Alpha/beta hydrolase fold-1	0.0070412	0.00564236	0.00728487	0.00556443
(IPR004875) DDE superfamily endonuclease domain	0.00696629	5.43e-05	0.00591896	0.000257612
(IPR014001) Helicase superfamily 1/2, ATP-binding domain	0.00659176	0.00667318	0.00637426	0.00685249
(IPR006600) HTH CenpB-type DNA-binding domain	0.00651685	0.000596788	0.00447716	0.000515225
(IPR003439) ABC transporter-like	0.00636704	0.00705295	0.00645014	0.00705858
(IPR001650) Helicase, C-terminal	0.00629213	0.00645616	0.00637426	0.0066464
(IPR002938) FAD-binding domain	0.00614232	0.00450304	0.00622249	0.00474007
(IPR001810) F-box domain	0.0059176	0.00640191	0.00591896	0.00602813
(IPR000873) AMP-dependent synthetase/ligase	0.00561798	0.00499132	0.0056913	0.00479159
(IPR000182) GNAT domain	0.00531835	0.00515408	0.00538777	0.00510073
(IPR016166) FAD-binding, type 2	0.00524345	0.00374349	0.00500835	0.00376114
(IPR000504) RNA recognition motif domain	0.00516854	0.00851779	0.00516011	0.00814055
(IPR006094) FAD linked oxidase, N-terminal	0.00501873	0.00358073	0.00508423	0.00355505
(IPR013094) Alpha/beta hydrolase fold-3	0.00486891	0.00325521	0.00493246	0.00334896
(IPR015590) Aldehyde dehydrogenase domain	0.00479401	0.00320096	0.00485658	0.00376114
(IPR003959) ATPase, AAA-type, core	0.00441948	0.00390625	0.00447716	0.00376114
(IPR006076) FAD dependent oxidoreductase	0.00434457	0.0031467	0.00440127	0.00324592
(IPR008906) HAT, C-terminal dimerisation domain	0.00397004	0.000217014	0.00371832	0.000463702
(IPR001841) Zinc finger, RING-type	0.00389513	0.00634766	0.0037942	0.00607965
(IPR013026) Tetratricopeptide repeat-containing domain	0.00367041	0.00352648	0.00371832	0.00324592
(IPR017927) Ferredoxin reductase-type FAD-binding domain	0.00359551	0.00330946	0.00349067	0.0036581
(IPR002018) Carboxylesterase, type B	0.00344569	0.0023329	0.00349067	0.00257612
(IPR011545) DEAD/DEAH box helicase domain	0.00344569	0.00325521	0.00356655	0.00345201
(IPR011527) ABC transporter type 1, transmembrane domain	0.00337079	0.00455729	0.00341478	0.00432789
(IPR023631) Amidase signature domain	0.00329588	0.00271267	0.00341478	0.00257612
(IPR004841) Amino acid permease/ SLC12A domain	0.00322097	0.00325521	0.00326301	0.00283374
(IPR004045) Glutathione S-transferase, N-terminal	0.00314607	0.00195312	0.00318713	0.00200938
(IPR005225) Small GTP-binding protein domain	0.00314607	0.00504557	0.00311125	0.00494616
(IPR006680) Amidohydrolase-related	0.00314607	0.00282118	0.00311125	0.00262765
(IPR023210) NADP-dependent oxidoreductase domain	0.00314607	0.00260417	0.00318713	0.00242156
(IPR004839) Aminotransferase, class I/classII	0.00307116	0.00260417	0.00311125	0.00267917
(IPR009081) Phosphopantetheine binding ACP domain	0.00307116	0.00238715	0.00311125	0.0020609
(IPR001199) Cytochrome b5-like heme/steroid binding domain	0.00299626	0.00254991	0.00295948	0.00257612
(IPR023753) FAD/NAD(P)-binding domain	0.00299626	0.00217014	0.00303536	0.00226699
(IPR001509) NAD-dependent epimerase/dehydratase	0.00292135	0.00200738	0.00295948	0.00185481
(IPR004827) Basic-leucine zipper domain	0.00284644	0.00265842	0.00273183	0.00293678
(IPR001764) Glycoside hydrolase, family 3, N-terminal	0.00277154	0.00206163	0.00280771	0.0025246
(IPR001878) Zinc finger, CCHC-type	0.00277154	0.00157335	0.0014418	0.00139111
(IPR010987) Glutathione S-transferase, C-terminal-like	0.00277154	0.00303819	0.00280771	0.00293678
(IPR000210) BTB/POZ domain	0.00277154	0.00206163	0.00280771	0.00211242
(IPR000477) Reverse transcriptase domain	0.00269663	5.43e-05	0.00288359	5.15e-05
(IPR016040) NAD(P)-binding domain	0.00269663	0.00211589	0.00280771	0.00211242
(IPR007867) Glucose-methanol-choline oxidoreductase, C-terminal	0.00262172	0.00184462	0.00265594	0.00175176
(IPR007889) DNA binding HTH domain, Psq-type	0.00262172	0.000108507	0.00242829	0.000103045
(IPR000209) Peptidase S8/S53 domain	0.00262172	0.00292969	0.00265594	0.00283374
(IPR000845) Nucleoside phosphorylase domain	0.00262172	0.00141059	0.00288359	0.0015972
(IPR001279) Metallo-beta-lactamase	0.00262172	0.00168186	0.00265594	0.00216395
(IPR002772) Glycoside hydrolase family 3 C-terminal domain	0.00262172	0.00189887	0.00265594	0.00221547
(IPR000172) Glucose-methanol-choline oxidoreductase, N-terminal	0.00254682	0.00184462	0.00258006	0.00180329
(IPR004843) Calcineurin-like phosphoesterase domain, ApaH type	0.00247191	0.00265842	0.00250417	0.0025246
(IPR005135) Endonuclease/exonuclease/phosphatase	0.0023221	0.000813802	0.00258006	0.000875882
(IPR013525) ABC-2 type transporter	0.0023221	0.00168186	0.00235241	0.00180329
(IPR026891) Fibronectin type III-like domain	0.0023221	0.00168186	0.00235241	0.00211242
(IPR025110) AMP-binding enzyme, C-terminal domain	0.00224719	0.00200738	0.00227652	0.00190633
(IPR000757) Glycoside hydrolase family 16	0.00224719	0.00206163	0.00227652	0.00195786
(IPR002575) Aminoglycoside phosphotransferase	0.00224719	0.00135634	0.00227652	0.00175176
(IPR002937) Amine oxidase	0.00224719	0.00222439	0.00227652	0.00180329
(IPR000330) SNF2-related, N-terminal domain	0.00217228	0.00265842	0.00220064	0.00267917
(IPR013057) Amino acid transporter, transmembrane domain	0.00217228	0.00184462	0.00220064	0.00200938
(IPR003594) Histidine kinase/HSP90-like ATPase	0.00217228	0.00292969	0.00220064	0.00324592
(IPR001789) Signal transduction response regulator, receiver domain	0.00209738	0.00282118	0.00212475	0.0029883
(IPR001623) DnaJ domain	0.00209738	0.00206163	0.00212475	0.00200938
(IPR005123) Oxoglutarate/iron-dependent dioxygenase	0.00209738	0.00244141	0.00212475	0.00257612
(IPR004046) Glutathione S-transferase, C-terminal	0.00202247	0.00146484	0.00204887	0.00144263
(IPR001433) Oxidoreductase FAD/NAD(P)-binding	0.00202247	0.00195312	0.00204887	0.00200938
(IPR013766) Thioredoxin domain	0.00202247	0.00179036	0.00204887	0.00170024
(IPR001155) NADH:flavin oxidoreductase/NADH oxidase, N-terminal	0.00194757	0.00146484	0.00197299	0.0015972
(IPR014014) RNA helicase, DEAD-box type, Q motif	0.00194757	0.0016276	0.00197299	0.00180329
(IPR006913) Glutathione-dependent formaldehyde-activating enzyme/centromere protein V	0.00194757	0.00103082	0.00197299	0.00123654
(IPR007111) NACHT nucleoside triphosphatase	0.00194757	0.000868056	0.0014418	0.00133958
(IPR001452) SH3 domain	0.00187266	0.00287543	0.0018971	0.00273069
(IPR001466) Beta-lactamase-related	0.00187266	0.00130208	0.0018971	0.00154568
(IPR001849) Pleckstrin homology domain	0.00187266	0.00352648	0.00182122	0.00314287
(IPR005467) Histidine kinase domain	0.00187266	0.00260417	0.00136591	0.00293678
(IPR002889) Carbohydrate-binding WSC	0.00179775	0.00141059	0.00182122	0.00149415
(IPR010929) CDR ABC transporter	0.00179775	0.00141059	0.00182122	0.0015972
(IPR012951) Berberine/berberine-like	0.00179775	0.00141059	0.00182122	0.00154568
(IPR000683) Oxidoreductase, N-terminal	0.00172285	0.00119358	0.00174533	0.00113349
(IPR020806) Polyketide synthase, phosphopantetheine-binding domain	0.00172285	0.00146484	0.00174533	0.00139111
(IPR022742) Serine aminopeptidase, S33	0.00172285	0.000922309	0.00174533	0.00113349
(IPR000608) Ubiquitin-conjugating enzyme E2	0.00172285	0.00200738	0.00174533	0.00211242
(IPR033121) Peptidase family A1 domain	0.00172285	0.00141059	0.00174533	0.00144263
(IPR001223) Glycoside hydrolase family 18, catalytic domain	0.00164794	0.00141059	0.00174533	0.00139111
(IPR003661) Signal transduction histidine kinase, dimerisation/phosphoacceptor domain	0.00164794	0.00244141	0.00166945	0.00273069
(IPR001214) SET domain	0.00164794	0.00168186	0.00166945	0.00154568
(IPR002048) EF-hand domain	0.00164794	0.00265842	0.00159356	0.00231851
(IPR013130) Ferric reductase transmembrane component-like domain	0.00164794	0.0015191	0.00174533	0.00144263
(IPR013830) SGNH hydrolase-type esterase domain	0.00164794	0.00119358	0.00166945	0.00108197
(IPR037524) PA14/GLEYA domain	0.00164794	0.00119358	0.00159356	0.00149415
(IPR000571) Zinc finger, CCCH-type	0.00157303	0.00244141	0.00159356	0.00216395
(IPR001547) Glycoside hydrolase, family 5	0.00157303	0.00108507	0.00159356	0.00103045
(IPR011707) Multicopper oxidase, type 3	0.00157303	0.00124783	0.00159356	0.00113349
(IPR000262) FMN-dependent dehydrogenase	0.00157303	0.00124783	0.00166945	0.00133958
(IPR001926) Pyridoxal-phosphate dependent enzyme	0.00157303	0.00124783	0.00159356	0.00123654
(IPR024983) CHAT domain	0.00157303	0.00124783	0.00159356	0.00133958
(IPR037396) FMN hydroxy acid dehydrogenase domain	0.00157303	0.00124783	0.0014418	0.00133958
(IPR001117) Multicopper oxidase, type 1	0.00149813	0.00119358	0.00151768	0.00118502
(IPR004014) Cation-transporting P-type ATPase, N-terminal	0.00149813	0.00130208	0.00151768	0.00123654
(IPR006140) D-isomer specific 2-hydroxyacid dehydrogenase, NAD-binding domain	0.00149813	0.00124783	0.00151768	0.00108197
(IPR006195) Aminoacyl-tRNA synthetase, class II	0.00149813	0.00168186	0.00136591	0.00154568
(IPR002156) Ribonuclease H domain	0.00149813	0.000108507	0.0014418	0.00020609
(IPR013112) FAD-binding 8	0.00149813	0.00124783	0.00151768	0.00144263
(IPR006068) Cation-transporting P-type ATPase, C-terminal	0.00142322	0.00141059	0.0014418	0.00128806
(IPR008427) Extracellular membrane protein, CFEM domain	0.00142322	0.0015191	0.0014418	0.00149415
(IPR011706) Multicopper oxidase, type 2	0.00142322	0.00130208	0.0014418	0.00118502
(IPR035396) Alpha-L-rhamnosidase, six-hairpin glycosidase domain	0.00142322	0.000868056	0.0014418	0.00108197
(IPR003010) Carbon-nitrogen hydrolase	0.00142322	0.00103082	0.00151768	0.00128806
(IPR003819) TauD/TfdA-like domain	0.00142322	0.00119358	0.0014418	0.00139111
(IPR009075) Acyl-CoA dehydrogenase/oxidase C-terminal	0.00142322	0.000813802	0.0014418	0.00103045
(IPR029481) ABC-transporter N-terminal domain	0.00142322	0.00108507	0.0014418	0.00113349
(IPR000917) Sulfatase, N-terminal	0.00134832	0.00108507	0.00136591	0.00108197
(IPR001163) LSM domain, eukaryotic/archaea-type	0.00134832	0.00168186	0.00136591	0.00154568
(IPR011234) Fumarylacetoacetase-like, C-terminal	0.00134832	0.00113932	0.00136591	0.00108197
(IPR011598) Myc-type, basic helix-loop-helix (bHLH) domain	0.00134832	0.00244141	0.00136591	0.00190633
(IPR013121) Ferric reductase, NAD binding domain	0.00134832	0.00124783	0.0014418	0.00118502
(IPR000953) Chromo/chromo shadow domain	0.00134832	0.00130208	0.00106238	0.0015972
(IPR011583) Chitinase II	0.00134832	0.00113932	0.00129003	0.00123654
(IPR001965) Zinc finger, PHD-type	0.00127341	0.00238715	0.00129003	0.00221547
(IPR006091) Acyl-CoA oxidase/dehydrogenase, central domain	0.00127341	0.000813802	0.00129003	0.000927405
(IPR006115) 6-phosphogluconate dehydrogenase, NADP-binding	0.00127341	0.000705295	0.00129003	0.000927405
(IPR006139) D-isomer specific 2-hydroxyacid dehydrogenase, catalytic domain	0.00127341	0.000976563	0.00129003	0.000927405
(IPR013096) Cupin 2, conserved barrel	0.00127341	0.000813802	0.00129003	0.00082436
(IPR013786) Acyl-CoA dehydrogenase/oxidase, N-terminal	0.00127341	0.000651042	0.00129003	0.000875882
(IPR014030) Beta-ketoacyl synthase, N-terminal	0.00127341	0.000922309	0.00129003	0.00082436
(IPR001005) SANT/Myb domain	0.00127341	0.00124783	0.00129003	0.00345201
(IPR002641) Patatin-like phospholipase domain	0.00127341	0.000922309	0.00129003	0.00128806
(IPR011761) ATP-grasp fold	0.00127341	0.00113932	0.00121415	0.00133958
(IPR014031) Beta-ketoacyl synthase, C-terminal	0.0011985	0.000922309	0.00121415	0.00082436
(IPR029498) Prion-inhibition and propagation, HeLo domain	0.0011985	0.00103082	0.00121415	0.000978927
(IPR000008) C2 domain	0.0011985	0.00157335	0.00121415	0.00144263
(IPR000086) NUDIX hydrolase domain	0.0011985	0.000976563	0.00121415	0.000875882
(IPR001357) BRCT domain	0.0011985	0.00130208	0.00121415	0.00133958
(IPR003609) PAN/Apple domain	0.0011985	0.000868056	0.00121415	0.000927405
(IPR007484) Peptidase M28	0.0011985	0.000922309	0.00121415	0.000978927
(IPR018289) MULE transposase domain	0.0011985	5.43e-05	0.00129003	0.000154567
(IPR018392) LysM domain	0.0011985	0.000868056	0.00121415	0.000721315
(IPR023780) Chromo domain	0.0011985	0.00130208	0.00121415	0.00149415
(IPR000795) Transcription factor, GTP-binding domain	0.0011236	0.0016276	0.00113826	0.00144263
(IPR001077) O-methyltransferase, family 2	0.0011236	0.00103082	0.00113826	0.00108197
(IPR003097) FAD-binding, type 1	0.0011236	0.00113932	0.00113826	0.00113349
(IPR011766) Thiamine pyrophosphate enzyme, C-terminal TPP-binding	0.0011236	0.000922309	0.00113826	0.000978927
(IPR013120) Male sterility, NAD-binding	0.0011236	0.000759549	0.00113826	0.000772837
(IPR019787) Zinc finger, PHD-finger	0.0011236	0.00189887	0.00113826	0.00180329
(IPR000014) PAS domain	0.0011236	0.00130208	0.00106238	0.00144263
(IPR000626) Ubiquitin domain	0.0011236	0.000976563	0.00113826	0.000875882
(IPR001202) WW domain	0.0011236	0.00108507	0.00113826	0.00108197
(IPR001242) Condensation domain	0.0011236	0.00103082	0.00113826	0.000927405
(IPR001683) Phox homologous domain	0.0011236	0.00113932	0.00113826	0.00108197
(IPR002182) NB-ARC	0.0011236	0.000542535	0.00121415	0.000978927
(IPR002227) Tyrosinase copper-binding domain	0.0011236	0.00103082	0.00113826	0.000978927
(IPR003347) JmjC domain	0.0011236	0.00119358	0.00106238	0.00108197
(IPR006073) GTP binding domain	0.0011236	0.00108507	0.00113826	0.00108197
(IPR008254) Flavodoxin/nitric oxide synthase	0.0011236	0.00119358	0.00113826	0.00123654
(IPR017926) Glutamine amidotransferase	0.0011236	0.00146484	0.00106238	0.00123654
(IPR028889) Ubiquitin specific protease domain	0.0011236	0.0023329	0.00113826	0.00226699
(IPR031348) Fungal N-terminal domain of STAND protein	0.0011236	0.000813802	0.00113826	0.000772837
(IPR001401) Dynamin, GTPase domain	0.00104869	0.00108507	0.000910609	0.000875882
(IPR004276) Glycosyltransferase family 28, N-terminal domain	0.00104869	0.000651042	0.00106238	0.000927405
(IPR011650) Peptidase M20, dimerisation domain	0.00104869	0.000813802	0.00106238	0.000721315
(IPR012001) Thiamine pyrophosphate enzyme, N-terminal TPP-binding domain	0.00104869	0.000976563	0.00106238	0.000927405
(IPR013103) Reverse transcriptase, RNA-dependent DNA polymerase	0.00104869	NA	0.000910609	NA
(IPR013148) Glycosyl hydrolase family 32, N-terminal	0.00104869	0.000651042	0.00113826	0.000669792
(IPR013968) Polyketide synthase, ketoreductase domain	0.00104869	0.000813802	0.00106238	0.000669792
(IPR020801) Polyketide synthase, acyl transferase domain	0.00104869	0.000868056	0.00106238	0.000772837
(IPR020841) Polyketide synthase, beta-ketoacyl synthase domain	0.00104869	0.000868056	0.00106238	0.000772837
(IPR000717) Proteasome component (PCI) domain	0.00104869	0.00124783	0.00106238	0.00118502
(IPR001356) Homeobox domain	0.00104869	0.00135634	0.000910609	0.00118502
(IPR002925) Dienelactone hydrolase	0.00104869	0.000705295	0.00106238	0.000721315
(IPR011658) PA14 domain	0.00104869	0.000868056	0.00106238	0.00108197
(IPR013216) Methyltransferase type 11	0.00104869	0.000813802	0.00106238	0.00082436
(IPR014043) Acyl transferase	0.00104869	0.000868056	0.00106238	0.00082436
(IPR026992) Non-haem dioxygenase N-terminal domain	0.00104869	0.000705295	0.00106238	0.000772837
(IPR000254) Cellulose-binding domain, fungal	0.000973783	0.00103082	0.000986493	0.000978927
(IPR000909) Phosphatidylinositol-specific phospholipase C, X domain	0.000973783	0.000813802	0.000986493	0.000875882
(IPR001002) Chitin-binding, type 1	0.000973783	0.000759549	0.000986493	0.000669792
(IPR001394) Peptidase C19, ubiquitin carboxyl-terminal hydrolase	0.000973783	0.00173611	0.000986493	0.00154568
(IPR012000) Thiamine pyrophosphate enzyme, central domain	0.000973783	0.000922309	0.000986493	0.00082436
(IPR013332) Ketopantoate reductase, N-terminal domain	0.000973783	0.00157335	0.000986493	0.00164872
(IPR013752) Ketopantoate reductase, C-terminal domain	0.000973783	0.00157335	0.00106238	0.0015972
(IPR015798) Copper amine oxidase, catalytic domain	0.000973783	0.000651042	0.000986493	0.00061827
(IPR000089) Biotin/lipoyl attachment	0.000973783	0.000868056	0.000986493	0.000927405
(IPR000644) CBS domain	0.000973783	0.000759549	0.000986493	0.000772837
(IPR000675) Cutinase/acetylxylan esterase	0.000973783	0.000705295	0.000986493	0.00061827
(IPR001763) Rhodanese-like domain	0.000973783	0.00103082	0.000986493	0.00123654
(IPR002509) NodB homology domain	0.000973783	0.000705295	0.000986493	0.000669792
(IPR002818) DJ-1/PfpI	0.000973783	0.000651042	0.000986493	0.000669792
(IPR004360) Glyoxalase/fosfomycin resistance/dioxygenase domain	0.000973783	0.00108507	0.000910609	0.000978927
(IPR005804) Fatty acid desaturase domain	0.000973783	0.000813802	0.00113826	0.000927405
(IPR010259) Peptidase S8 propeptide/proteinase inhibitor I9	0.000973783	0.000759549	0.000986493	0.000875882
(IPR020850) GTPase effector domain	0.000973783	0.000813802	0.000910609	0.000669792
(IPR025476) Helitron helicase-like domain	0.000973783	0.000434028	0.000986493	0.000154567
(IPR029526) PiggyBac transposable element-derived protein	0.000973783	0.000217014	0.000910609	0.000309135
(IPR030381) Dynamin-type guanine nucleotide-binding (G) domain	0.000973783	0.000922309	0.000834725	0.00082436
(IPR037523) Vicinal oxygen chelate (VOC) domain	0.000973783	0.00113932	0.000910609	0.00103045
(IPR001300) Peptidase C2, calpain, catalytic domain	0.000898876	0.00124783	0.000910609	0.00123654
(IPR001584) Integrase, catalytic core	0.000898876	NA	0.000682956	NA
(IPR002035) von Willebrand factor, type A	0.000898876	0.00135634	0.000910609	0.00123654
(IPR008333) Oxidoreductase, FAD-binding domain	0.000898876	0.000922309	0.000910609	0.000927405
(IPR015800) Copper amine oxidase, N2-terminal	0.000898876	0.000542535	0.000910609	0.000515225
(IPR020807) Polyketide synthase, dehydratase domain	0.000898876	0.000705295	0.000910609	0.000669792
(IPR000195) Rab-GTPase-TBC domain	0.000898876	0.000868056	0.000910609	0.00123654
(IPR000375) Dynamin central domain	0.000898876	0.000922309	0.000910609	0.000772837
(IPR000383) Xaa-Pro dipeptidyl-peptidase-like domain	0.000898876	0.000596788	0.000910609	0.00061827
(IPR000994) Peptidase M24	0.000898876	0.00135634	0.000910609	0.00128806
(IPR002022) Pectate lyase	0.000898876	0.000651042	0.000910609	0.000566747
(IPR003137) PA domain	0.000898876	0.000705295	0.000910609	0.000721315
(IPR017941) Rieske [2Fe-2S] iron-sulphur domain	0.000898876	0.000705295	0.000910609	0.000669792
(IPR025676) Clr5 domain	0.000898876	0.000813802	0.000910609	0.00082436
(IPR001375) Peptidase S9, prolyl oligopeptidase, catalytic domain	0.00082397	0.000705295	0.000834725	0.000669792
(IPR001494) Importin-beta, N-terminal domain	0.00082397	0.00108507	0.000834725	0.00108197
(IPR002642) Lysophospholipase, catalytic domain	0.00082397	0.000434028	0.000834725	0.000463702
(IPR002893) Zinc finger, MYND-type	0.00082397	0.000596788	0.00075884	0.000566747
(IPR004104) Oxidoreductase, C-terminal	0.00082397	0.000542535	0.000834725	0.000515225
(IPR006671) Cyclin, N-terminal	0.00082397	0.00113932	0.000910609	0.00133958
(IPR013189) Glycosyl hydrolase family 32, C-terminal	0.00082397	0.000379774	0.000834725	0.000566747
(IPR013736) Xaa-Pro dipeptidyl-peptidase, C-terminal	0.00082397	0.000651042	0.000834725	0.00061827
(IPR000028) Chloroperoxidase	0.00082397	0.000542535	0.00075884	0.00061827
(IPR000192) Aminotransferase class V domain	0.00082397	0.000651042	0.000834725	0.000566747
(IPR000253) Forkhead-associated (FHA) domain	0.00082397	0.00130208	0.000834725	0.00123654
(IPR000387) Tyrosine specific protein phosphatases domain	0.00082397	0.000976563	0.000834725	0.000927405
(IPR000727) Target SNARE coiled-coil homology domain	0.00082397	0.00119358	0.000834725	0.00113349
(IPR001752) Kinesin motor domain	0.00082397	0.000976563	0.000834725	0.000927405
(IPR002867) IBR domain	0.00082397	0.00103082	0.000834725	0.000927405
(IPR004837) Sodium/calcium exchanger membrane region	0.00082397	0.00103082	0.000834725	0.00108197
(IPR005000) HpcH/HpaI aldolase/citrate lyase domain	0.00082397	0.000488281	0.000834725	0.000721315
(IPR000961) AGC-kinase, C-terminal	0.000749064	0.000976563	0.00075884	0.000927405
(IPR003953) FAD-dependent oxidoreductase 2, FAD binding domain	0.000749064	0.000542535	0.00075884	0.000566747
(IPR006047) Glycosyl hydrolase, family 13, catalytic domain	0.000749064	0.000868056	0.00075884	0.000772837
(IPR006102) Glycoside hydrolase, family 2, immunoglobulin-like beta-sandwich	0.000749064	0.000542535	0.00075884	0.00061827
(IPR020616) Thiolase, N-terminal	0.000749064	0.000651042	0.00075884	0.000669792
(IPR020617) Thiolase, C-terminal	0.000749064	0.000651042	0.00075884	0.000669792
(IPR000555) JAB1/MPN/MOV34 metalloenzyme domain	0.000749064	0.000705295	0.00075884	0.000669792
(IPR001303) Class II aldolase/adducin N-terminal	0.000749064	0.000542535	0.00075884	0.000566747
(IPR002130) Cyclophilin-type peptidyl-prolyl cis-trans isomerase domain	0.000749064	0.000922309	0.00075884	0.000875882
(IPR004898) Pectate lyase PlyH/PlyE-like	0.000749064	0.000379774	0.000834725	0.000360657
(IPR006045) Cupin 1	0.000749064	0.000596788	0.00075884	0.000566747
(IPR006186) Serine/threonine-specific protein phosphatase/bis(5-nucleosyl)-tetraphosphatase	0.000749064	0.00113932	0.00075884	0.00118502
(IPR006694) Fatty acid hydroxylase	0.000749064	0.000596788	0.00075884	0.000772837
(IPR007502) Helicase-associated domain	0.000749064	0.000542535	0.00075884	0.000669792
(IPR009799) EthD domain	0.000749064	0.000488281	0.00075884	0.000566747
(IPR011709) Domain of unknown function DUF1605	0.000749064	0.000542535	0.00075884	0.000566747
(IPR017877) Myb-like domain	0.000749064	0.000813802	0.00075884	0.00211242
(IPR017930) Myb domain	0.000749064	0.000759549	0.00075884	0.00303983
(IPR024084) Isopropylmalate dehydrogenase-like domain	0.000749064	0.00113932	0.00075884	0.00103045
(IPR035398) Alpha-L-rhamnosidase C-terminal domain	0.000749064	0.000542535	0.00075884	0.00061827
(IPR037401) SnoaL-like domain	0.000749064	0.000271267	0.00075884	0.000772837
(IPR037518) MPN domain	0.000749064	0.000759549	0.00075884	0.000721315
(IPR000070) Pectinesterase, catalytic	0.000674157	0.000217014	0.000682956	0.00020609
(IPR000403) Phosphatidylinositol 3-/4-kinase, catalytic domain	0.000674157	0.00135634	0.000682956	0.00128806
(IPR000679) Zinc finger, GATA-type	0.000674157	0.00124783	0.000682956	0.00133958
(IPR000834) Peptidase M14, carboxypeptidase A	0.000674157	0.000596788	0.000682956	0.000566747
(IPR002314) Aminoacyl-tRNA synthetase, class II (G/ P/ S/T)	0.000674157	0.000759549	0.000682956	0.000721315
(IPR003604) Matrin/U1-C-like, C2H2-type zinc finger	0.000674157	0.000488281	0.000682956	0.000515225
(IPR004113) FAD-linked oxidase, C-terminal	0.000674157	0.000434028	0.000682956	0.000463702
(IPR004161) Translation elongation factor EFTu-like, domain 2	0.000674157	0.000922309	0.000682956	0.00082436
(IPR005479) Carbamoyl-phosphate synthetase large subunit-like, ATP-binding domain	0.000674157	0.000434028	0.000682956	0.000463702
(IPR007863) Peptidase M16, C-terminal	0.000674157	0.000705295	0.000682956	0.000669792
(IPR008902) Alpha-L-rhamnosidase, concanavalin-like domain	0.000674157	0.000434028	0.000682956	0.000566747
(IPR013342) Mandelate racemase/muconate lactonizing enzyme, C-terminal	0.000674157	0.000542535	0.000682956	0.000566747
(IPR015920) Cellobiose dehydrogenase, cytochrome domain	0.000674157	0.000596788	0.000682956	0.00061827
(IPR018957) Zinc finger, C3HC4 RING-type	0.000674157	0.000705295	0.000682956	0.000669792
(IPR029154) 3-hydroxyisobutyrate dehydrogenase, NAD-binding domain	0.000674157	0.000434028	0.000682956	0.000463702
(IPR032821) Ketoacyl-synthetase, C-terminal extension	0.000674157	0.000596788	0.000682956	0.000515225
(IPR000595) Cyclic nucleotide-binding domain	0.000674157	0.000868056	0.000455304	0.000772837
(IPR000868) Isochorismatase-like	0.000674157	0.00157335	0.000682956	0.00149415
(IPR001025) Bromo adjacent homology (BAH) domain	0.000674157	0.000651042	0.000682956	0.00082436
(IPR002645) STAS domain	0.000674157	0.000488281	0.000607072	0.000515225
(IPR002921) Fungal lipase-like domain	0.000674157	0.000542535	0.000682956	0.000515225
(IPR003958) Transcription factor CBF/NF-Y/archaeal histone domain	0.000674157	0.00113932	0.000682956	0.000927405
(IPR004087) K Homology domain	0.000674157	0.00119358	0.000682956	0.00128806
(IPR008422) Homeobox KN domain	0.000674157	0.000759549	0.000682956	0.00061827
(IPR009071) High mobility group box domain	0.000674157	0.00488281	0.000682956	0.00479159
(IPR010071) Amino acid adenylation domain	0.000674157	0.000759549	0.000682956	0.000669792
(IPR013737) Bacterial alpha-L-rhamnosidase N-terminal	0.000674157	0.000379774	0.000682956	0.000566747
(IPR029065) Enolase C-terminal domain-like	0.000674157	0.000651042	0.000682956	0.000566747
(IPR000340) Dual specificity phosphatase, catalytic domain	0.000599251	0.000651042	0.000607072	0.00061827
(IPR000627) Intradiol ring-cleavage dioxygenase, C-terminal	0.000599251	0.000379774	0.000607072	0.00041218
(IPR001670) Alcohol dehydrogenase, iron-type/glycerol dehydrogenase gldA	0.000599251	0.000434028	0.000607072	0.00061827
(IPR001711) Phospholipase C, phosphatidylinositol-specific, Y domain	0.000599251	0.000542535	0.000607072	0.000566747
(IPR002553) Clathrin/coatomer adaptor, adaptin-like, N-terminal	0.000599251	0.000976563	0.000607072	0.00108197
(IPR004088) K Homology domain, type 1	0.000599251	0.00113932	0.000607072	0.00123654
(IPR004099) Pyridine nucleotide-disulphide oxidoreductase, dimerisation domain	0.000599251	0.000434028	0.000607072	0.000360657
(IPR005302) Molybdenum cofactor sulfurase, C-terminal	0.000599251	0.000379774	0.000607072	0.000515225
(IPR005475) Transketolase-like, pyrimidine-binding domain	0.000599251	0.000759549	0.000607072	0.00061827
(IPR006121) Heavy metal-associated domain, HMA	0.000599251	0.00124783	0.000607072	0.000463702
(IPR007751) Domain of unknown function DUF676, lipase-like	0.000599251	0.000596788	0.000607072	0.000721315
(IPR010497) Epoxide hydrolase, N-terminal	0.000599251	0.000434028	0.000607072	0.000515225
(IPR011765) Peptidase M16, N-terminal	0.000599251	0.000705295	0.000607072	0.000669792
(IPR015879) Aromatic-ring-hydroxylating dioxygenase, alpha subunit, C-terminal domain	0.000599251	0.000434028	0.000607072	0.00041218
(IPR018823) Putative ER transporter, 6TM, N-terminal	0.000599251	0.000434028	0.000607072	0.00041218
(IPR022761) Fumarate lyase, N-terminal	0.000599251	0.000705295	0.000607072	0.000772837
(IPR026590) Sirtuin family, catalytic core domain	0.000599251	0.000759549	0.000531188	0.000515225
(IPR000326) Phosphatidic acid phosphatase type 2/haloperoxidase	0.000599251	0.000922309	0.000607072	0.000875882
(IPR000467) G-patch domain	0.000599251	0.000705295	0.000607072	0.000669792
(IPR000591) DEP domain	0.000599251	0.000651042	0.000607072	0.00061827
(IPR000594) THIF-type NAD/FAD binding fold	0.000599251	0.000922309	0.000607072	0.000875882
(IPR000782) FAS1 domain	0.000599251	0.000651042	0.000607072	0.000515225
(IPR001173) Glycosyltransferase 2-like	0.000599251	0.000705295	0.000607072	0.000669792
(IPR001487) Bromodomain	0.000599251	0.000705295	0.000607072	0.000978927
(IPR001932) PPM-type phosphatase domain	0.000599251	0.00124783	0.000607072	0.00082436
(IPR002125) Cytidine and deoxycytidylate deaminase domain	0.000599251	0.000596788	0.000607072	0.000566747
(IPR002225) 3-beta hydroxysteroid dehydrogenase/isomerase	0.000599251	0.000379774	0.000607072	0.00061827
(IPR002539) MaoC-like domain	0.000599251	0.000271267	0.000607072	0.000309135
(IPR003034) SAP domain	0.000599251	0.000325521	0.000682956	0.000360657
(IPR003779) Carboxymuconolactone decarboxylase-like	0.000599251	0.000217014	0.000607072	0.000257612
(IPR004331) SPX domain	0.000599251	0.00124783	0.000682956	0.00123654
(IPR004853) Sugar phosphate transporter domain	0.000599251	0.000759549	0.000607072	0.000721315
(IPR006153) Cation/H+ exchanger	0.000599251	0.000813802	0.000607072	0.000772837
(IPR013108) Amidohydrolase 3	0.000599251	0.000434028	0.000607072	0.000566747
(IPR013217) Methyltransferase type 12	0.000599251	0.000434028	0.000607072	0.000360657
(IPR013658) SMP-30/Gluconolactonase/LRE-like region	0.000599251	0.000542535	0.000607072	0.000566747
(IPR013763) Cyclin-like	0.000599251	0.00108507	0.000607072	0.00123654
(IPR015940) Ubiquitin-associated domain	0.000599251	0.000705295	0.000607072	0.000669792
(IPR016137) RGS domain	0.000599251	0.000868056	0.000682956	0.000772837
(IPR018712) Domain of unknown function DUF2235	0.000599251	0.000488281	0.000607072	0.000515225
(IPR025714) Methyltransferase domain	0.000599251	0.000651042	0.000607072	0.000669792
(IPR030379) Septin-type guanine nucleotide-binding (G) domain	0.000599251	0.000542535	0.000607072	0.000515225
(IPR000426) Proteasome alpha-subunit, N-terminal domain	0.000524345	0.000379774	0.000531188	0.00041218
(IPR000572) Oxidoreductase, molybdopterin-binding domain	0.000524345	0.000705295	0.000531188	0.000721315
(IPR001296) Glycosyl transferase, family 1	0.000524345	0.000759549	0.000531188	0.00082436
(IPR004364) Aminoacyl-tRNA synthetase, class II (D/K/N)	0.000524345	0.000651042	0.000531188	0.000566747
(IPR005066) Moybdenum cofactor oxidoreductase, dimerisation	0.000524345	0.000651042	0.000531188	0.000669792
(IPR006103) Glycoside hydrolase family 2, catalytic domain	0.000524345	0.000379774	0.000531188	0.00041218
(IPR006104) Glycosyl hydrolases family 2, sugar binding domain	0.000524345	0.000379774	0.000531188	0.00041218
(IPR012941) Phenol hydroxylase, C-terminal dimerisation domain	0.000524345	0.000542535	0.000531188	0.000566747
(IPR013520) Exonuclease, RNase T/DNA polymerase III	0.000524345	0.000596788	0.000531188	0.000515225
(IPR014851) BCS1, N-terminal	0.000524345	0.000379774	0.000531188	0.000360657
(IPR017981) GPCR, family 2-like	0.000524345	0.000542535	0.000531188	0.000669792
(IPR022755) Zinc finger, double-stranded RNA binding	0.000524345	0.000434028	0.000531188	0.000360657
(IPR024977) Anaphase-promoting complex subunit 4, WD40 domain	0.000524345	0.000434028	0.000531188	0.000515225
(IPR032477) Beta-1,3-glucanase, N-terminal	0.000524345	0.000108507	0.000531188	0.00020609
(IPR000198) Rho GTPase-activating protein domain	0.000524345	0.000922309	0.000531188	0.000927405
(IPR001000) Glycoside hydrolase family 10 domain	0.000524345	0.000271267	0.000531188	0.000309135
(IPR001041) 2Fe-2S ferredoxin-type iron-sulfur binding domain	0.000524345	0.000434028	0.000531188	0.000463702
(IPR001251) CRAL-TRIO lipid binding domain	0.000524345	0.000434028	0.000531188	0.000360657
(IPR001660) Sterile alpha motif domain	0.000524345	0.00173611	0.000455304	0.00170024
(IPR002108) Actin-depolymerising factor homology domain	0.000524345	0.000542535	0.000531188	0.000515225
(IPR002379) V-ATPase proteolipid subunit C-like domain	0.000524345	0.000325521	0.000531188	0.00020609
(IPR002912) ACT domain	0.000524345	0.000868056	0.000531188	0.00082436
(IPR003382) Flavoprotein	0.000524345	0.000325521	0.000531188	0.000463702
(IPR003615) HNH nuclease	0.000524345	0.000379774	0.000531188	0.000515225
(IPR003892) Ubiquitin system component Cue	0.000524345	0.000434028	0.000531188	0.00041218
(IPR004154) Anticodon-binding	0.000524345	0.000705295	0.000531188	0.00061827
(IPR005330) MHYT domain	0.000524345	0.000271267	0.000607072	0.000463702
(IPR005811) ATP-citrate lyase/succinyl-CoA ligase	0.000524345	0.000922309	0.000531188	0.00113349
(IPR006674) HD domain	0.000524345	0.000488281	0.000531188	0.000463702
(IPR007197) Radical SAM	0.000524345	0.000434028	0.000531188	0.00041218
(IPR007461) Ysc84 actin-binding domain	0.000524345	0.000705295	0.000531188	0.00061827
(IPR011547) SLC26A/SulP transporter domain	0.000524345	0.000488281	0.000682956	0.000515225
(IPR011614) Catalase core domain	0.000524345	0.000379774	0.000531188	0.000360657
(IPR012312) Haemerythrin-like	0.000524345	0.000217014	0.000531188	0.000257612
(IPR018535) Domain of unknown function DUF1996	0.000524345	0.000379774	0.000531188	0.000257612
(IPR030395) Glycerophosphodiester phosphodiesterase domain	0.000524345	0.000705295	0.000531188	0.000772837
(IPR031167) OBG-type guanine nucleotide-binding (G) domain	0.000524345	0.000651042	0.000531188	0.00061827
(IPR000432) DNA mismatch repair protein MutS, C-terminal	0.000449438	0.000379774	0.000455304	0.000360657
(IPR000640) Elongation factor EFG, domain V-like	0.000449438	0.000542535	0.000455304	0.000515225
(IPR001030) Aconitase/3-isopropylmalate dehydratase large subunit, alpha/beta/alpha domain	0.000449438	0.000488281	0.000455304	0.000463702
(IPR001247) Exoribonuclease, phosphorolytic domain 1	0.000449438	0.000379774	0.000455304	0.000360657
(IPR001373) Cullin, N-terminal	0.000449438	0.000325521	0.000455304	0.000309135
(IPR001732) UDP-glucose/GDP-mannose dehydrogenase, N-terminal	0.000449438	0.000325521	0.000455304	0.000309135
(IPR002016) Haem peroxidase, plant/fungal/bacterial	0.000449438	0.000434028	0.000455304	0.000463702
(IPR003395) RecF/RecN/SMC, N-terminal	0.000449438	0.000379774	0.000455304	0.000309135
(IPR003653) Ulp1 protease family, C-terminal catalytic domain	0.000449438	0.000813802	0.000455304	0.000721315
(IPR003864) Calcium-dependent channel, 7TM region, putative phosphate	0.000449438	0.000434028	0.000531188	0.00041218
(IPR005303) MOSC, N-terminal beta barrel	0.000449438	0.000325521	0.000455304	0.000360657
(IPR006108) 3-hydroxyacyl-CoA dehydrogenase, C-terminal	0.000449438	0.000271267	0.000455304	0.000309135
(IPR006935) Helicase/UvrB, N-terminal	0.000449438	0.000325521	0.000455304	0.000360657
(IPR007696) DNA mismatch repair protein MutS, core	0.000449438	0.000379774	0.000455304	0.000360657
(IPR008040) Hydantoinaseoxoprolinase, N-terminal	0.000449438	0.000379774	0.000455304	0.000360657
(IPR009288) Gamma-glutamylcyclotransferase, AIG2-like	0.000449438	0.000542535	0.000455304	0.00041218
(IPR013341) Mandelate racemase/muconate lactonizing enzyme, N-terminal domain	0.000449438	0.000434028	0.000455304	0.00041218
(IPR013595) Peptidase S33 tripeptidyl aminopeptidase-like, C-terminal	0.000449438	0.000325521	0.000455304	0.000257612
(IPR013708) Shikimate dehydrogenase substrate binding, N-terminal	0.000449438	0.000379774	0.000455304	0.000360657
(IPR014026) UDP-glucose/GDP-mannose dehydrogenase, dimerisation	0.000449438	0.000325521	0.000455304	0.000309135
(IPR015802) Copper amine oxidase, N3-terminal	0.000449438	0.000217014	0.000455304	0.000257612
(IPR018820) Brefeldin A sensitivity protein-related, domain of unknown function DUF2421	0.000449438	0.00016276	0.000455304	0.000360657
(IPR022672) Hexokinase, N-terminal	0.000449438	0.00124783	0.000455304	0.00144263
(IPR022673) Hexokinase, C-terminal	0.000449438	0.00124783	0.000455304	0.00144263
(IPR022775) AP complex, mu/sigma subunit	0.000449438	0.000434028	0.000455304	0.00041218
(IPR024969) Rpn11/EIF3F, C-terminal	0.000449438	0.000379774	0.000455304	0.000360657
(IPR025887) Glycoside hydrolase family 31, N-terminal domain	0.000449438	0.000271267	0.000455304	0.000309135
(IPR027815) 10TM putative phosphate transporter, cytosolic domain	0.000449438	0.000434028	0.000455304	0.00041218
(IPR031359) NWD NACHT-NTPase, N-terminal	0.000449438	0.00016276	0.000455304	0.000463702
(IPR032880) Calcium permeable stress-gated cation channel 1, N-terminal transmembrane domain	0.000449438	0.000434028	0.000531188	0.00041218
(IPR000219) Dbl homology (DH) domain	0.000449438	0.000651042	0.000455304	0.000721315
(IPR000569) HECT domain	0.000449438	0.000651042	0.000455304	0.00061827
(IPR000836) Phosphoribosyltransferase domain	0.000449438	0.000379774	0.000607072	0.000360657
(IPR000891) Pyruvate carboxyltransferase	0.000449438	0.000271267	0.000455304	0.00041218
(IPR001208) MCM domain	0.000449438	0.000325521	0.000455304	0.00041218
(IPR001365) Adenosine/AMP deaminase domain	0.000449438	0.000434028	0.000455304	0.00041218
(IPR001736) Phospholipase D/Transphosphatidylase	0.000449438	0.000379774	0.000455304	0.000360657
(IPR001853) DSBA-like thioredoxin domain	0.000449438	0.000434028	0.000455304	0.000515225
(IPR002123) Phospholipid/glycerol acyltransferase	0.000449438	0.000379774	0.000455304	0.00041218
(IPR002821) Hydantoinase A/oxoprolinase	0.000449438	0.000379774	0.000455304	0.000360657
(IPR003140) Phospholipase/carboxylesterase/thioesterase	0.000449438	0.000325521	0.000455304	0.000309135
(IPR003265) HhH-GPD domain	0.000449438	0.000325521	0.000455304	0.000309135
(IPR003812) Fido domain	0.000449438	0.000325521	0.000455304	0.000360657
(IPR004136) Nitronate monooxygenase	0.000449438	0.000379774	0.000455304	0.00041218
(IPR004821) Cytidyltransferase-like domain	0.000449438	0.000759549	0.000455304	0.000669792
(IPR005025) NADPH-dependent FMN reductase-like	0.000449438	0.000379774	0.000455304	0.000360657
(IPR006569) CID domain	0.000449438	0.000488281	0.000455304	0.000463702
(IPR006683) Thioesterase domain	0.000449438	0.000596788	0.000455304	0.000566747
(IPR008253) Marvel domain	0.000449438	0.000325521	0.000455304	0.00041218
(IPR010582) Catalase immune-responsive domain	0.000449438	0.000325521	0.000455304	0.000309135
(IPR011022) Arrestin C-terminal-like domain	0.000449438	0.00103082	0.000455304	0.000875882
(IPR011611) Carbohydrate kinase PfkB	0.000449438	0.000596788	0.000455304	0.000463702
(IPR013616) Chitin synthase N-terminal	0.000449438	0.000759549	0.000455304	0.000669792
(IPR014044) CAP domain	0.000449438	0.000379774	0.000455304	0.000360657
(IPR016158) Cullin homology domain	0.000449438	0.000325521	0.000455304	0.000309135
(IPR017932) Glutamine amidotransferase type 2 domain	0.000449438	0.000868056	0.000455304	0.00082436
(IPR020422) Dual specificity protein phosphatase domain	0.000449438	0.000488281	0.000455304	0.000515225
(IPR023410) 14-3-3 domain	0.000449438	0.000705295	0.000455304	0.000875882
(IPR024688) Maltose/galactoside acetyltransferase	0.000449438	0.000271267	0.000455304	0.000257612
(IPR025724) GAG-pre-integrase domain	0.000449438	NA	0.00037942	NA
(IPR027450) Alpha-ketoglutarate-dependent dioxygenase AlkB-like	0.000449438	0.00124783	0.000455304	0.00123654
(IPR027925) MCM N-terminal domain	0.000449438	0.000325521	0.000455304	0.00041218
(IPR029191) Up-regulated during septation protein 1	0.000449438	0.000325521	0.000455304	0.000257612
(IPR032800) ML-like domain	0.000449438	0.000325521	0.000455304	0.000309135
(IPR033762) MCM OB domain	0.000449438	0.000325521	0.000455304	0.00041218
(IPR034085) TOG domain	0.000449438	0.000542535	0.000455304	0.000515225
(IPR037516) Tripartite DENN domain	0.000449438	0.000379774	0.000455304	0.000360657
(IPR000433) Zinc finger, ZZ-type	0.000374532	0.000596788	0.00037942	0.000515225
(IPR000573) Aconitase A/isopropylmalate dehydratase small subunit, swivel domain	0.000374532	0.000488281	0.00037942	0.000463702
(IPR000700) PAS-associated, C-terminal	0.000374532	0.000325521	0.00037942	0.00041218
(IPR001078) 2-oxoacid dehydrogenase acyltransferase, catalytic domain	0.000374532	0.000379774	0.00037942	0.000360657
(IPR001578) Peptidase C12, ubiquitin carboxyl-terminal hydrolase	0.000374532	0.000379774	0.00037942	0.000463702
(IPR001594) Palmitoyltransferase, DHHC domain	0.000374532	0.000379774	0.00037942	0.000360657
(IPR001608) Alanine racemase, N-terminal	0.000374532	0.000217014	0.00037942	0.000257612
(IPR001609) Myosin head, motor domain	0.000374532	0.000434028	0.00037942	0.000463702
(IPR001781) Zinc finger, LIM-type	0.000374532	0.000325521	0.00037942	0.000309135
(IPR002100) Transcription factor, MADS-box	0.000374532	0.000108507	0.00037942	0.000154567
(IPR002300) Aminoacyl-tRNA synthetase, class Ia	0.000374532	0.000542535	0.00037942	0.000515225
(IPR002939) Chaperone DnaJ, C-terminal	0.000374532	0.000868056	0.00037942	0.00082436
(IPR003008) Tubulin/FtsZ, GTPase domain	0.000374532	0.000542535	0.00037942	0.00061827
(IPR003163) Transcription regulator HTH, APSES-type DNA-binding domain	0.000374532	0.000596788	0.00037942	0.000566747
(IPR003305) Carbohydrate-binding, CenC-like	0.000374532	0.000271267	0.00037942	0.000257612
(IPR003954) RNA recognition motif domain, eukaryote	0.000374532	0.000488281	0.00037942	0.000463702
(IPR004160) Translation elongation factor EFTu/EF1A, C-terminal	0.000374532	0.000596788	0.00037942	0.000515225
(IPR004365) OB-fold nucleic acid binding domain, AA-tRNA synthetase-type	0.000374532	0.000488281	0.00037942	0.00041218
(IPR004367) Cyclin, C-terminal domain	0.000374532	0.000868056	0.000455304	0.00103045
(IPR005097) Saccharopine dehydrogenase, NADP binding domain	0.000374532	0.000217014	0.00037942	0.000309135
(IPR005474) Transketolase, N-terminal	0.000374532	0.000596788	0.00037942	0.000360657
(IPR005481) Biotin carboxylase-like, N-terminal domain	0.000374532	0.000325521	0.00037942	0.000360657
(IPR005482) Biotin carboxylase, C-terminal	0.000374532	0.000325521	0.00037942	0.000360657
(IPR006176) 3-hydroxyacyl-CoA dehydrogenase, NAD binding	0.000374532	0.000271267	0.00037942	0.000309135
(IPR007535) Catechol dioxygenase, N-terminal	0.000374532	0.000217014	0.00037942	0.000257612
(IPR007860) DNA mismatch repair protein MutS, connector domain	0.000374532	0.000325521	0.00037942	0.000309135
(IPR008146) Glutamine synthetase, catalytic domain	0.000374532	0.000379774	0.00037942	0.000309135
(IPR008579) Domain of unknown function DUF861, cupin-3	0.000374532	0.00016276	0.00037942	0.000309135
(IPR011021) Arrestin-like, N-terminal	0.000374532	0.000434028	0.00037942	0.000360657
(IPR011074) CRAL/TRIO, N-terminal domain	0.000374532	0.000325521	0.00037942	0.000309135
(IPR012947) Threonyl/alanyl tRNA synthetase, SAD	0.000374532	0.000434028	0.00037942	0.00041218
(IPR013022) Xylose isomerase-like, TIM barrel domain	0.000374532	0.000271267	0.00037942	0.000257612
(IPR013155) Methionyl/Valyl/Leucyl/Isoleucyl-tRNA synthetase, anticodon-binding	0.000374532	0.000542535	0.00037942	0.000515225
(IPR015202) Galactose oxidase-like, Early set domain	0.000374532	0.000271267	0.00037942	0.000257612
(IPR015366) Peptidase S53, activation domain	0.000374532	0.000271267	0.00037942	0.000309135
(IPR017452) GPCR, rhodopsin-like, 7TM	0.000374532	0.00016276	0.00037942	0.00020609
(IPR017455) Zinc finger, FYVE-related	0.000374532	0.000542535	0.00037942	0.00041218
(IPR018306) Bacteriophage T5, Orf172 DNA-binding	0.000374532	0.000596788	0.00037942	0.00041218
(IPR018316) Tubulin/FtsZ, 2-layer sandwich domain	0.000374532	0.000542535	0.00037942	0.00061827
(IPR019257) Histidine-specific methyltransferase, SAM-dependent	0.000374532	0.000488281	0.00037942	0.000463702
(IPR019559) Cullin protein, neddylation domain	0.000374532	0.000271267	0.00037942	0.000257612
(IPR023041) Glucose receptor Git3, N-terminal	0.000374532	0.000434028	0.00037942	0.00041218
(IPR024655) Uncharacterised protein family, glycosyl hydrolase catalytic domain	0.000374532	0.000217014	0.00037942	0.000257612
(IPR031353) NACHT-NTPase, sigma domain	0.000374532	0.000108507	0.00037942	0.000103045
(IPR032387) Acetyl-coenzyme A synthetase, N-terminal domain	0.000374532	0.000488281	0.00037942	0.000463702
(IPR032630) P-type ATPase, C-terminal	0.000374532	0.000488281	0.00037942	0.000463702
(IPR032631) P-type ATPase, N-terminal	0.000374532	0.000488281	0.00037942	0.000463702
(IPR000306) FYVE zinc finger	0.000374532	0.000542535	0.00037942	0.00041218
(IPR000999) Ribonuclease III domain	0.000374532	0.000434028	0.00037942	0.000360657
(IPR001012) UBX domain	0.000374532	0.000325521	0.00037942	0.000309135
(IPR001060) FCH domain	0.000374532	0.000379774	0.00037942	0.000360657
(IPR001107) Band 7 domain	0.000374532	0.000651042	0.00037942	0.00061827
(IPR001453) MoaB/Mog domain	0.000374532	0.000217014	0.00037942	0.00020609
(IPR001597) Aromatic amino acid beta-eliminating lyase/threonine aldolase	0.000374532	0.000325521	0.00037942	0.000309135
(IPR001715) Calponin homology domain	0.000374532	0.000325521	0.00037942	0.000309135
(IPR002014) VHS domain	0.000374532	0.000379774	0.00037942	0.000360657
(IPR002068) Alpha crystallin/Hsp20 domain	0.000374532	0.000271267	0.00037942	0.000360657
(IPR002872) Proline dehydrogenase domain	0.000374532	0.000271267	0.00037942	0.000257612
(IPR003018) GAF domain	0.000374532	0.000759549	0.000303536	0.000875882
(IPR003029) S1 domain	0.000374532	0.000542535	0.00037942	0.000463702
(IPR003152) FATC domain	0.000374532	0.000434028	0.00037942	0.00041218
(IPR003607) HD/PDEase domain	0.000374532	0.000651042	0.00037942	0.00061827
(IPR003781) CoA-binding	0.000374532	0.000325521	0.00037942	0.00041218
(IPR003807) Domain of unknown function DUF202	0.000374532	0.000596788	0.00037942	0.000566747
(IPR004038) Ribosomal protein L7Ae/L30e/S12e/Gadd45	0.000374532	0.000379774	0.00037942	0.000360657
(IPR004148) BAR domain	0.000374532	0.000542535	0.00037942	0.000463702
(IPR004182) GRAM domain	0.000374532	0.000217014	0.00037942	0.000257612
(IPR004274) FCP1 homology domain	0.000374532	0.000542535	0.00037942	0.000515225
(IPR005645) Serine hydrolase FSH	0.000374532	0.000217014	0.00037942	0.00020609
(IPR006085) XPG N-terminal	0.000374532	0.000379774	0.00037942	0.000360657
(IPR006151) Quinate/shikimate 5-dehydrogenase/glutamyl-tRNA reductase	0.000374532	0.000325521	0.00037942	0.000309135
(IPR006204) GHMP kinase N-terminal domain	0.000374532	0.000596788	0.00037942	0.000566747
(IPR006575) RWD domain	0.000374532	0.000379774	0.00037942	0.000360657
(IPR006594) LIS1 homology motif	0.000374532	0.00108507	0.00037942	0.00103045
(IPR007109) Brix domain	0.000374532	0.000271267	0.00037942	0.000257612
(IPR007125) Histone H2A/H2B/H3	0.000374532	0.000325521	0.00037942	0.000257612
(IPR009038) GOLD domain	0.000374532	0.000271267	0.00037942	0.000257612
(IPR011764) Biotin carboxylation domain	0.000374532	0.000325521	0.000303536	0.000360657
(IPR013655) PAS fold-3	0.000374532	0.000705295	0.00037942	0.000669792
(IPR014009) PIK-related kinase	0.000374532	0.000488281	0.000303536	0.000463702
(IPR018871) GLEYA adhesin domain	0.000374532	0.000271267	0.00037942	0.000257612
(IPR024041) Ammonium transporter AmtB-like domain	0.000374532	0.000651042	0.00037942	0.00061827
(IPR025979) ChrR-like cupin domain	0.000374532	0.000217014	0.00037942	0.000309135
(IPR028565) Mu homology domain	0.000374532	0.000434028	0.00037942	0.00041218
(IPR033118) EXPERA domain	0.000374532	0.000379774	0.000303536	0.000360657
(IPR033133) Pumilio homology domain	0.000374532	0.000813802	0.00037942	0.000721315
(IPR000194) ATPase, F1/V1/A1 complex, alpha/beta subunit, nucleotide-binding domain	0.000299625	0.000379774	0.000303536	0.000309135
(IPR000232) Heat shock factor (HSF)-type, DNA-binding	0.000299625	0.000759549	0.000303536	0.000875882
(IPR000651) Ras-like guanine nucleotide exchange factor, N-terminal	0.000299625	0.000868056	0.000303536	0.000875882
(IPR001017) Dehydrogenase, E1 component	0.000299625	0.000217014	0.000303536	0.000257612
(IPR001236) Lactate/malate dehydrogenase, N-terminal	0.000299625	0.000759549	0.000303536	0.00082436
(IPR001305) Heat shock protein DnaJ, cysteine-rich domain	0.000299625	0.000813802	0.000303536	0.000772837
(IPR001607) Zinc finger, UBP-type	0.000299625	0.000325521	0.000303536	0.000257612
(IPR001876) Zinc finger, RanBP2-type	0.000299625	0.000488281	0.000303536	0.000463702
(IPR002474) Carbamoyl-phosphate synthase small subunit, N-terminal domain	0.000299625	0.000379774	0.000303536	0.000360657
(IPR002934) Polymerase, nucleotidyl transferase domain	0.000299625	0.000434028	0.000303536	0.000566747
(IPR003151) PIK-related kinase, FAT	0.000299625	0.000488281	0.000303536	0.00041218
(IPR003495) CobW/HypB/UreG, nucleotide-binding domain	0.000299625	0.000434028	0.000303536	0.000309135
(IPR003595) Protein-tyrosine phosphatase, catalytic	0.000299625	0.000325521	0.000303536	0.000309135
(IPR003646) SH3-like domain, bacterial-type	0.000299625	5.43e-05	0.000303536	5.15e-05
(IPR003656) Zinc finger, BED-type	0.000299625	5.43e-05	0.000151768	0.000154567
(IPR003890) MIF4G-like, type 3	0.000299625	0.000651042	0.000303536	0.00041218
(IPR004100) ATPase, F1/V1/A1 complex, alpha/beta subunit, N-terminal domain	0.000299625	0.000379774	0.000303536	0.000309135
(IPR004183) Extradiol ring-cleavage dioxygenase, class III enzyme, subunit B	0.000299625	0.000325521	0.000303536	0.000309135
(IPR004871) Cleavage/polyadenylation specificity factor, A subunit, C-terminal	0.000299625	0.000434028	0.000303536	0.00041218
(IPR005110) MoeA, N-terminal and linker domain	0.000299625	0.000108507	0.000303536	0.000103045
(IPR005161) Ku70/Ku80, N-terminal alpha/beta	0.000299625	0.00016276	0.000303536	0.000154567
(IPR005480) Carbamoyl-phosphate synthetase, large subunit oligomerisation domain	0.000299625	0.000108507	0.000303536	0.000103045
(IPR006131) Aspartate/ornithine carbamoyltransferase, Asp/Orn-binding domain	0.000299625	0.00016276	0.000303536	0.000103045
(IPR006132) Aspartate/ornithine carbamoyltransferase, carbamoyl-P binding	0.000299625	0.00016276	0.000303536	0.000103045
(IPR006133) DNA-directed DNA polymerase, family B, exonuclease domain	0.000299625	0.000325521	0.000303536	0.000257612
(IPR006134) DNA-directed DNA polymerase, family B, multifunctional domain	0.000299625	0.000325521	0.000303536	0.000257612
(IPR006595) CTLH, C-terminal LisH motif	0.000299625	0.000596788	0.000303536	0.000566747
(IPR006620) Prolyl 4-hydroxylase, alpha subunit	0.000299625	0.000271267	0.000303536	0.000309135
(IPR006642) Zinc finger, Rad18-type putative	0.000299625	0.000217014	0.000303536	0.00020609
(IPR006909) Rad21/Rec8-like protein, C-terminal, eukaryotic	0.000299625	0.00016276	0.000303536	0.000154567
(IPR006910) Rad21/Rec8-like protein, N-terminal	0.000299625	0.00016276	0.000303536	0.000154567
(IPR007173) D-arabinono-1,4-lactone oxidase	0.000299625	0.000217014	0.000303536	0.00020609
(IPR007365) Transferrin receptor-like, dimerisation domain	0.000299625	0.000271267	0.000303536	0.000257612
(IPR007695) DNA mismatch repair protein MutS-like, N-terminal	0.000299625	0.000271267	0.000303536	0.000257612
(IPR007861) DNA mismatch repair protein MutS, clamp	0.000299625	0.000271267	0.000303536	0.000257612
(IPR008757) Peptidase M6-like, domain	0.000299625	0.000108507	0.000303536	0.00020609
(IPR011016) Zinc finger, RING-CH-type	0.000299625	0.000217014	0.000303536	0.00020609
(IPR011576) Pyridoxamine 5'-phosphate oxidase, putative	0.000299625	0.000379774	0.000303536	0.000360657
(IPR011704) ATPase, dynein-related, AAA domain	0.000299625	0.000108507	0.000303536	0.000103045
(IPR012310) DNA ligase, ATP-dependent, central	0.000299625	0.000325521	0.000303536	0.000360657
(IPR012791) 3-oxoacid CoA-transferase, subunit B	0.000299625	0.000217014	0.000303536	0.00020609
(IPR013530) Protein-arginine deiminase, C-terminal	0.000299625	0.000108507	0.000303536	0.000154567
(IPR013750) GHMP kinase, C-terminal domain	0.000299625	0.000542535	0.000303536	0.000515225
(IPR014782) Peptidase M1, membrane alanine aminopeptidase, N-terminal	0.000299625	0.000325521	0.000303536	0.000257612
(IPR015377) Fumarylacetoacetase, N-terminal	0.000299625	0.000217014	0.000303536	0.00020609
(IPR015404) Sorting nexin Vps5-like, C-terminal	0.000299625	0.00016276	0.000303536	0.00020609
(IPR017892) Protein kinase, C-terminal	0.000299625	0.000542535	0.000303536	0.000515225
(IPR017896) 4Fe-4S ferredoxin-type, iron-sulphur binding domain	0.000299625	0.000271267	0.000303536	0.000257612
(IPR017961) DNA polymerase, Y-family, little finger domain	0.000299625	0.000379774	0.000303536	0.000360657
(IPR018004) KilA, N-terminal/APSES-type HTH, DNA-binding	0.000299625	0.000325521	0.000303536	0.000309135
(IPR018165) Alanyl-tRNA synthetase, class IIc, core domain	0.000299625	0.000325521	0.000303536	0.000309135
(IPR018222) Nuclear transport factor 2, eukaryote	0.000299625	0.000434028	0.000303536	0.00041218
(IPR018484) Carbohydrate kinase, FGGY, N-terminal	0.000299625	0.000868056	0.000303536	0.000772837
(IPR018485) Carbohydrate kinase, FGGY, C-terminal	0.000299625	0.000922309	0.000303536	0.00082436
(IPR018954) Beta-galactosidase, domain 2	0.000299625	0.00016276	0.000303536	0.00020609
(IPR019432) Siderophore biosynthesis protein, conserved domain	0.000299625	0.000217014	0.000303536	0.000309135
(IPR019576) Pyridoxine 5'-phosphate oxidase, dimerisation, C-terminal	0.000299625	0.000271267	0.000303536	0.000257612
(IPR021151) GINS subunit, domain A	0.000299625	0.000434028	0.000303536	0.00041218
(IPR022257) 10TM putative phosphate transporter, extracellular tail	0.000299625	0.000325521	0.000303536	0.000309135
(IPR022383) Lactate/malate dehydrogenase, C-terminal	0.000299625	0.000759549	0.000303536	0.00082436
(IPR025972) Beta-galactosidase, domain 3	0.000299625	0.00016276	0.000303536	0.00020609
(IPR028939) Pyrroline-5-carboxylate reductase, catalytic, N-terminal	0.000299625	0.000379774	0.000303536	0.000309135
(IPR029036) Pyrroline-5-carboxylate reductase, dimerisation domain	0.000299625	0.000379774	0.000303536	0.000309135
(IPR029419) Argininosuccinate lyase, C-terminal	0.000299625	0.000325521	0.000303536	0.000360657
(IPR031330) Glycoside hydrolase 35, catalytic domain	0.000299625	0.000108507	0.000303536	0.00020609
(IPR031352) NACHT-NTPase and P-loop NTPases, N-terminal domain	0.000299625	0.00016276	0.000303536	0.000103045
(IPR031728) Beta-glucuronidase, C-terminal	0.000299625	0.00016276	0.000303536	0.00020609
(IPR032284) ATP-dependent DNA helicase RecQ, zinc-binding domain	0.000299625	0.000217014	0.000303536	0.000257612
(IPR033248) Transketolase, C-terminal domain	0.000299625	0.000434028	0.000303536	0.000154567
(IPR000095) CRIB domain	0.000299625	0.000542535	0.000303536	0.00103045
(IPR000261) EH domain	0.000299625	0.000379774	0.000303536	0.000360657
(IPR000270) PB1 domain	0.000299625	0.000596788	0.000303536	0.000566747
(IPR000300) Inositol polyphosphate-related phosphatase	0.000299625	0.000217014	0.000303536	0.000257612
(IPR000742) EGF-like domain	0.000299625	0.000217014	0.000303536	0.000309135
(IPR000878) Tetrapyrrole methylase	0.000299625	0.000108507	0.000303536	0.000103045
(IPR000904) Sec7 domain	0.000299625	0.000271267	0.000303536	0.000257612
(IPR000938) CAP Gly-rich domain	0.000299625	0.000217014	0.000303536	0.00020609
(IPR000971) Globin	0.000299625	0.000217014	0.000303536	0.00020609
(IPR001048) Aspartate/glutamate/uridylate kinase	0.000299625	0.000976563	0.000303536	0.00103045
(IPR001126) UmuC domain	0.000299625	0.000379774	0.000303536	0.000360657
(IPR001180) Citron homology (CNH) domain	0.000299625	0.000325521	0.000303536	0.000309135
(IPR001388) Synaptobrevin	0.000299625	0.000488281	0.000303536	0.00041218
(IPR001567) Peptidase M3A/M3B catalytic domain	0.000299625	0.000325521	0.000303536	0.000257612
(IPR001606) ARID DNA-binding domain	0.000299625	0.000488281	0.000303536	0.000463702
(IPR001766) Fork head domain	0.000299625	0.000488281	0.000303536	0.000515225
(IPR001870) B30.2/SPRY domain	0.000299625	0.000325521	0.000303536	0.000257612
(IPR001895) Ras guanine-nucleotide exchange factors catalytic domain	0.000299625	0.000868056	0.000303536	0.000875882
(IPR001936) Ras GTPase-activating protein	0.000299625	NA	0.000303536	0.000360657
(IPR002013) SAC domain	0.000299625	0.000271267	0.000303536	0.000257612
(IPR002109) Glutaredoxin	0.000299625	0.000379774	0.000303536	0.000360657
(IPR002478) PUA domain	0.000299625	0.000542535	0.000303536	0.00061827
(IPR002562) 3'-5' exonuclease domain	0.000299625	0.000488281	0.000303536	0.00041218
(IPR002563) Flavin reductase like domain	0.000299625	0.000217014	0.000227652	0.00020609
(IPR002656) Acyltransferase 3	0.000299625	0.00016276	0.000303536	0.00020609
(IPR002877) Ribosomal RNA methyltransferase FtsJ domain	0.000299625	0.000813802	0.000303536	0.000669792
(IPR002931) Transglutaminase-like	0.000299625	0.00016276	0.000303536	0.000154567
(IPR002942) RNA-binding S4 domain	0.000299625	0.000271267	0.000303536	0.000257612
(IPR003130) Dynamin GTPase effector	0.000299625	0.000271267	0.000303536	0.000309135
(IPR003323) OTU domain	0.000299625	0.00016276	0.000303536	0.00020609
(IPR003388) Reticulon	0.000299625	0.00016276	0.000303536	0.000154567
(IPR003613) U box domain	0.000299625	0.000488281	0.000303536	0.000463702
(IPR003616) Post-SET domain	0.000299625	0.000488281	0.000303536	0.000463702
(IPR003877) SPRY domain	0.000299625	0.000325521	0.000303536	0.000257612
(IPR004006) DhaK domain	0.000299625	0.000217014	0.000303536	0.000257612
(IPR004007) DhaL domain	0.000299625	0.000217014	0.000303536	0.000257612
(IPR004147) UbiB domain	0.000299625	0.000325521	0.000303536	0.000309135
(IPR004179) Sec63 domain	0.000299625	0.000217014	0.000303536	0.00020609
(IPR004217) Tim10-like	0.000299625	0.000271267	0.000303536	0.000257612
(IPR005545) YCII-related	0.000299625	0.000217014	0.000303536	0.000257612
(IPR006083) Phosphoribulokinase/uridine kinase	0.000299625	0.00016276	0.000303536	0.00020609
(IPR006086) XPG-I domain	0.000299625	0.000271267	0.000303536	0.000257612
(IPR006164) Ku70/Ku80 beta-barrel domain	0.000299625	0.00016276	0.000303536	0.000154567
(IPR006593) Cytochrome b561/ferric reductase transmembrane	0.000299625	0.000379774	0.000303536	0.000309135
(IPR006629) LPS-induced tumour necrosis factor alpha factor	0.000299625	0.000271267	0.000303536	0.000309135
(IPR006634) TRAM/LAG1/CLN8 homology domain	0.000299625	0.000325521	0.000303536	0.00020609
(IPR006638) Elp3/MiaB/NifB	0.000299625	0.000217014	0.000303536	0.00020609
(IPR007052) CS domain	0.000299625	0.000325521	0.000303536	0.000309135
(IPR007123) Gelsolin-like domain	0.000299625	0.000379774	0.000303536	0.000360657
(IPR007138) Antibiotic biosynthesis monooxygenase domain	0.000299625	0.000434028	0.000303536	0.000360657
(IPR007526) SWIRM domain	0.000299625	0.000217014	0.000303536	0.00020609
(IPR008278) 4'-phosphopantetheinyl transferase domain	0.000299625	0.000108507	0.000303536	0.000103045
(IPR008397) Alginate lyase domain	0.000299625	0.000217014	0.000303536	0.00020609
(IPR010080) Thioester reductase-like domain	0.000299625	0.000217014	0.000303536	0.00020609
(IPR010935) SMCs flexible hinge	0.000299625	0.000271267	0.000303536	0.00020609
(IPR011251) Luciferase-like domain	0.000299625	0.000271267	0.000303536	0.000257612
(IPR011607) Methylglyoxal synthase-like domain	0.000299625	0.000108507	0.000303536	0.000103045
(IPR011646) KAP family P-loop domain	0.000299625	5.43e-05	0.000303536	0.000103045
(IPR013097) Stress responsive alpha-beta barrel	0.000299625	0.000271267	0.000303536	0.000309135
(IPR013144) CRA domain	0.000299625	0.000596788	0.000303536	0.000566747
(IPR013809) ENTH domain	0.000299625	0.000379774	0.000303536	0.00041218
(IPR016093) MIR motif	0.000299625	0.00016276	0.000227652	0.00020609
(IPR017884) SANT domain	0.000299625	0.000217014	0.000303536	0.00020609
(IPR018325) Rad4/PNGase transglutaminase-like fold	0.000299625	0.000217014	0.000303536	0.00020609
(IPR018825) Domain of unknown function DUF2427	0.000299625	0.000271267	0.000303536	0.000257612
(IPR019261) Domain of unknown function DUF2263	0.000299625	0.000217014	0.000303536	0.00020609
(IPR022703) Domain of unknown function DUF3533	0.000299625	0.00016276	0.000303536	0.000257612
(IPR023801) Histone deacetylase domain	0.000299625	0.000434028	0.000303536	0.00041218
(IPR024061) NDT80 DNA-binding domain	0.000299625	0.000325521	0.000303536	0.000309135
(IPR024535) Pectate lyase superfamily protein	0.000299625	0.000271267	0.000303536	0.000257612
(IPR024964) CTLH/CRA C-terminal to LisH motif domain	0.000299625	0.000596788	0.000303536	0.000566747
(IPR025202) Phospholipase D-like domain	0.000299625	0.000217014	0.000303536	0.00020609
(IPR025313) Domain of unknown function DUF4217	0.000299625	0.00016276	0.000303536	0.000257612
(IPR029479) Nitroreductase	0.000299625	0.00016276	0.000303536	0.00020609
(IPR030400) Sedolisin domain	0.000299625	0.000271267	0.000303536	0.000257612
(IPR031160) F-BAR domain	0.000299625	0.000325521	0.000303536	0.000309135
(IPR031350) Fungal STAND N-terminal Goodbye domain	0.000299625	0.000271267	0.000303536	0.00020609
(IPR031968) VASt domain	0.000299625	0.00016276	0.000303536	0.000154567
(IPR032088) Starter unit:ACP transacylase	0.000299625	0.000217014	0.000303536	0.00020609
(IPR032805) Wax synthase domain	0.000299625	0.000217014	0.000303536	0.00020609
(IPR000534) Semialdehyde dehydrogenase, NAD-binding	0.000224719	0.000271267	0.000227652	0.000309135
(IPR000587) Creatinase, N-terminal	0.000224719	0.000434028	0.000227652	0.00041218
(IPR000690) Matrin/U1-C, C2H2-type zinc finger	0.000224719	0.00016276	0.000227652	0.000154567
(IPR000722) RNA polymerase, alpha subunit	0.000224719	0.000651042	0.000227652	0.00061827
(IPR001104) 3-oxo-5-alpha-steroid 4-dehydrogenase, C-terminal	0.000224719	0.000271267	0.000227652	0.000257612
(IPR001222) Zinc finger, TFIIS-type	0.000224719	0.000271267	0.000227652	0.000257612
(IPR001245) Serine-threonine/tyrosine-protein kinase, catalytic domain	0.000224719	0.000217014	0.000227652	0.000515225
(IPR001263) Phosphoinositide 3-kinase, accessory (PIK) domain	0.000224719	0.000596788	0.000227652	0.000566747
(IPR001342) Homoserine dehydrogenase, catalytic	0.000224719	0.000108507	0.000227652	0.000309135
(IPR001498) Impact, N-terminal	0.000224719	0.00016276	0.000227652	0.000154567
(IPR001529) DNA-directed RNA polymerase, M/15kDa subunit	0.000224719	0.000271267	0.000227652	0.000257612
(IPR001830) Glycosyl transferase, family 20	0.000224719	0.000596788	0.000227652	0.000566747
(IPR002219) Protein kinase C-like, phorbol ester/diacylglycerol-binding domain	0.000224719	0.000325521	0.000227652	0.000309135
(IPR002376) Formyl transferase, N-terminal	0.000224719	0.00016276	0.000227652	0.000154567
(IPR002469) Dipeptidylpeptidase IV, N-terminal domain	0.000224719	0.00016276	0.000227652	0.000154567
(IPR002498) Phosphatidylinositol-4-phosphate 5-kinase, core	0.000224719	0.00016276	0.000227652	0.000154567
(IPR002629) Cobalamin-independent methionine synthase MetE, C-terminal/archaeal	0.000224719	0.000379774	0.000227652	0.000360657
(IPR002717) Histone acetyltransferase domain, MYST-type	0.000224719	0.000217014	0.000227652	0.00020609
(IPR003111) Lon, substrate-binding domain	0.000224719	0.000976563	0.000227652	0.000875882
(IPR003829) Pirin, N-terminal domain	0.000224719	0.000108507	0.000227652	0.000103045
(IPR004143) Biotinyl protein ligase (BPL) and lipoyl protein ligase (LPL), catalytic domain	0.000224719	0.000217014	0.000227652	0.00020609
(IPR004352) Glycoside-hydrolase family GH114, TIM-barrel domain	0.000224719	0.00016276	0.000227652	0.000154567
(IPR005101) Cryptochrome/DNA photolyase, FAD-binding domain	0.000224719	0.00016276	0.000227652	0.000154567
(IPR005111) MoeA, C-terminal, domain IV	0.000224719	5.43e-05	0.000227652	5.15e-05
(IPR005154) Alpha glucuronidase, N-terminal	0.000224719	0.00016276	0.000227652	0.000154567
(IPR005517) Translation elongation factor EFG/EF2, domain IV	0.000224719	0.00016276	0.000227652	0.000154567
(IPR006011) Syntaxin, N-terminal domain	0.000224719	0.000596788	0.000227652	0.000566747
(IPR006050) DNA photolyase, N-terminal	0.000224719	0.00016276	0.000227652	0.000154567
(IPR006096) Glutamate/phenylalanine/leucine/valine dehydrogenase, C-terminal	0.000224719	0.000325521	0.000227652	0.000309135
(IPR006114) 6-phosphogluconate dehydrogenase, C-terminal	0.000224719	0.000217014	0.000227652	0.000257612
(IPR006222) Aminomethyltransferase, folate-binding domain	0.000224719	0.00016276	0.000227652	0.000154567
(IPR006592) RNA polymerase, N-terminal	0.000224719	0.000651042	0.000227652	0.00061827
(IPR006805) Anthranilate synthase component I, N-terminal	0.000224719	0.00016276	0.000227652	0.000154567
(IPR006845) Pex, N-terminal	0.000224719	0.00016276	0.000227652	0.000154567
(IPR006895) Zinc finger, Sec23/Sec24-type	0.000224719	0.000325521	0.000227652	0.000309135
(IPR006896) Sec23/Sec24, trunk domain	0.000224719	0.000325521	0.000227652	0.000309135
(IPR006900) Sec23/Sec24, helical domain	0.000224719	0.000325521	0.000227652	0.000309135
(IPR007066) RNA polymerase Rpb1, domain 3	0.000224719	0.000651042	0.000227652	0.00061827
(IPR007080) RNA polymerase Rpb1, domain 1	0.000224719	0.000651042	0.000227652	0.00061827
(IPR007081) RNA polymerase Rpb1, domain 5	0.000224719	0.000651042	0.000227652	0.00061827
(IPR007083) RNA polymerase Rpb1, domain 4	0.000224719	0.000651042	0.000227652	0.00061827
(IPR007120) DNA-directed RNA polymerase, subunit 2, hybrid-binding domain	0.000224719	0.00016276	0.000227652	0.000154567
(IPR007148) Small-subunit processome, Utp12	0.000224719	0.00016276	0.000227652	0.000154567
(IPR007185) DNA polymerase alpha/epsilon, subunit B	0.000224719	0.000488281	0.000227652	0.00041218
(IPR007641) RNA polymerase Rpb2, domain 7	0.000224719	0.00016276	0.000227652	0.000154567
(IPR007642) RNA polymerase Rpb2, domain 2	0.000224719	0.00016276	0.000227652	0.000154567
(IPR007644) RNA polymerase, beta subunit, protrusion	0.000224719	0.00016276	0.000227652	0.000154567
(IPR007645) RNA polymerase Rpb2, domain 3	0.000224719	0.00016276	0.000227652	0.000154567
(IPR007667) Hypoxia induced protein, domain	0.000224719	0.000271267	0.000227652	0.000257612
(IPR007865) Aminopeptidase P, N-terminal	0.000224719	0.000217014	0.000227652	0.00020609
(IPR008152) Clathrin adaptor, alpha/beta/gamma-adaptin, appendage, Ig-like subdomain	0.000224719	0.000325521	0.000227652	0.000309135
(IPR008753) Peptidase M13, N-terminal domain	0.000224719	0.000108507	0.000227652	0.000154567
(IPR008754) Peptidase M43, pregnancy-associated plasma-A	0.000224719	0.00016276	0.000227652	0.000154567
(IPR008913) Zinc finger, CHY-type	0.000224719	0.000217014	0.000227652	0.00020609
(IPR010481) Cdc24/Scd1, N-terminal	0.000224719	0.000271267	0.000227652	0.00020609
(IPR010720) Alpha-L-arabinofuranosidase, C-terminal	0.000224719	0.00016276	0.000227652	0.000154567
(IPR011099) Glycosyl hydrolase family 67, C-terminal	0.000224719	0.00016276	0.000227652	0.000154567
(IPR011100) Glycosyl hydrolase family 67, catalytic domain	0.000224719	0.00016276	0.000227652	0.000154567
(IPR012308) DNA ligase, ATP-dependent, N-terminal	0.000224719	0.000271267	0.000227652	0.000309135
(IPR012309) DNA ligase, ATP-dependent, C-terminal	0.000224719	0.000217014	0.000227652	0.000257612
(IPR012317) Poly(ADP-ribose) polymerase, catalytic domain	0.000224719	0.000217014	0.000227652	0.00020609
(IPR012792) 3-oxoacid CoA-transferase, subunit A	0.000224719	0.000217014	0.000227652	0.00020609
(IPR012943) Centrosomin, N-terminal motif 1	0.000224719	0.00016276	0.000227652	0.000154567
(IPR013167) Conserved oligomeric Golgi complex, subunit 4	0.000224719	0.000108507	0.000227652	0.000154567
(IPR013507) DNA mismatch repair protein, C-terminal	0.000224719	0.000217014	0.000227652	0.00020609
(IPR013529) Glycoside hydrolase, family 42, N-terminal	0.000224719	0.000108507	0.000227652	0.000257612
(IPR013594) Dynein heavy chain, domain-1	0.000224719	5.43e-05	0.000227652	5.15e-05
(IPR013602) Dynein heavy chain, domain-2	0.000224719	5.43e-05	0.000227652	5.15e-05
(IPR013650) ATP-grasp fold, succinyl-CoA synthetase-type	0.000224719	0.000759549	0.000227652	0.000927405
(IPR013748) Replication factor C, C-terminal	0.000224719	0.000217014	0.000227652	0.00020609
(IPR013819) Lipoxygenase, C-terminal	0.000224719	0.000108507	0.000227652	0.000154567
(IPR014730) Electron transfer flavoprotein, alpha/beta-subunit, N-terminal	0.000224719	0.00016276	0.000227652	0.000154567
(IPR014876) DEK, C-terminal	0.000224719	0.000271267	0.000227652	0.000257612
(IPR015415) Vps4 oligomerisation, C-terminal	0.000224719	0.000379774	0.000227652	0.000309135
(IPR015866) Serine-tRNA synthetase, type1, N-terminal	0.000224719	0.00016276	0.000227652	0.00020609
(IPR015871) Transcription initiation factor IIA, gamma subunit, C-terminal	0.000224719	0.000108507	0.000227652	0.000103045
(IPR015872) Transcription initiation factor IIA, gamma subunit, N-terminal	0.000224719	0.000108507	0.000227652	0.000103045
(IPR015883) Glycoside hydrolase family 20, catalytic domain	0.000224719	0.000325521	0.000227652	0.000309135
(IPR015890) Chorismate-utilising enzyme, C-terminal	0.000224719	0.000217014	0.000227652	0.00020609
(IPR015914) Purple acid phosphatase, N-terminal	0.000224719	0.00016276	0.000227652	0.000154567
(IPR017923) Transcription factor IIS, N-terminal	0.000224719	0.00016276	0.000227652	0.000154567
(IPR018164) Alanyl-tRNA synthetase, class IIc, N-terminal	0.000224719	0.000271267	0.000227652	0.000257612
(IPR018497) Peptidase M13, C-terminal domain	0.000224719	0.000108507	0.000227652	0.000154567
(IPR018955) Branched-chain alpha-ketoacid dehydrogenase kinase/Pyruvate dehydrogenase kinase, N-terminal	0.000224719	0.000271267	0.000227652	0.000257612
(IPR019479) Peroxiredoxin, C-terminal	0.000224719	0.000325521	0.000227652	0.000309135
(IPR019489) Clp ATPase, C-terminal	0.000224719	0.000217014	0.000227652	0.00020609
(IPR019832) Manganese/iron superoxide dismutase, C-terminal	0.000224719	0.000217014	0.000227652	0.00020609
(IPR020058) Glutamyl/glutaminyl-tRNA synthetase, class Ib, catalytic domain	0.000224719	0.00016276	0.000227652	0.00020609
(IPR020560) Phosphoribosylglycinamide synthetase, C-domain	0.000224719	0.000217014	0.000227652	0.000257612
(IPR020561) Phosphoribosylglycinamide synthetase, ATP-grasp (A) domain	0.000224719	0.000325521	0.000227652	0.000309135
(IPR020562) Phosphoribosylglycinamide synthetase, N-terminal	0.000224719	0.000271267	0.000227652	0.000309135
(IPR020630) Tetrahydrofolate dehydrogenase/cyclohydrolase, catalytic domain	0.000224719	0.000379774	0.000227652	0.000360657
(IPR020631) Tetrahydrofolate dehydrogenase/cyclohydrolase, NAD(P)-binding domain	0.000224719	0.000379774	0.000227652	0.000360657
(IPR021139) NYN domain, limkain-b1-type	0.000224719	0.000108507	0.000227652	0.000103045
(IPR021860) Peptidase S12, Pab87-related, C-terminal	0.000224719	0.000108507	0.000227652	0.000154567
(IPR022764) Peptidase S54, rhomboid domain	0.000224719	0.000434028	0.000227652	0.00041218
(IPR022967) RNA-binding domain, S1	0.000224719	0.000217014	0.000227652	0.00020609
(IPR024317) Dynein heavy chain, AAA module D4	0.000224719	5.43e-05	0.000227652	5.15e-05
(IPR024610) Inhibitor of growth protein, N-terminal histone-binding	0.000224719	0.000325521	0.000227652	0.000309135
(IPR024624) Pyridoxamine 5'-phosphate oxidase, Alr4036 family, FMN-binding domain	0.000224719	5.43e-05	0.000227652	5.15e-05
(IPR024743) Dynein heavy chain, coiled coil stalk	0.000224719	5.43e-05	0.000227652	5.15e-05
(IPR024761) Transcription factor IIIC, 90kDa subunit, N-terminal	0.000224719	5.43e-05	0.000227652	5.15e-05
(IPR024764) Transcription factor IIIC, putative zinc-finger	0.000224719	0.000108507	0.000227652	0.000103045
(IPR024766) Zinc finger, RING-H2-type	0.000224719	0.000759549	0.000227652	0.000721315
(IPR027470) Cation efflux protein, cytoplasmic domain	0.000224719	0.000325521	0.000227652	0.000309135
(IPR027474) L-asparaginase, N-terminal	0.000224719	0.00016276	0.000227652	0.000154567
(IPR029099) Ribose-phosphate pyrophosphokinase, N-terminal domain	0.000224719	0.000271267	0.000227652	0.000257612
(IPR029178) Extracellular mutant protein 11, C-terminal	0.000224719	5.43e-05	0.000227652	5.15e-05
(IPR029411) Rhamnogalacturonan lyase, domain III	0.000224719	0.000217014	0.000227652	0.00020609
(IPR029413) Rhamnogalacturonan lyase, domain II	0.000224719	0.000217014	0.000227652	0.00020609
(IPR031704) Glycosyl hydrolase family 36, N-terminal	0.000224719	0.00016276	0.000227652	0.000154567
(IPR032312) Beta-galactosidase, domain 4	0.000224719	0.00016276	0.000227652	0.00020609
(IPR032421) Protein O-mannosyl-transferase, C-terminal four TM domain	0.000224719	0.00016276	0.000227652	0.00020609
(IPR032632) Peptidase M16, middle/third domain	0.000224719	0.000217014	0.000227652	0.000154567
(IPR032640) AMP-activated protein kinase, glycogen-binding domain	0.000224719	0.000325521	0.000227652	0.000309135
(IPR032691) Guanine nucleotide exchange factor, N-terminal	0.000224719	0.000217014	0.000227652	0.00020609
(IPR035425) CENP-T/Histone H4, histone fold	0.000224719	0.000217014	0.000227652	0.00020609
(IPR035684) Arginyl-tRNA synthetase, catalytic core domain	0.000224719	0.000108507	0.000227652	0.000103045
(IPR035699) Dynein heavy chain, hydrolytic ATP-binding dynein motor region D1	0.000224719	5.43e-05	0.000227652	5.15e-05
(IPR035706) Dynein heavy chain, ATP-binding dynein motor region D5	0.000224719	5.43e-05	0.000227652	5.15e-05
(IPR000156) Ran binding domain	0.000224719	0.00016276	0.000227652	0.000154567
(IPR000159) Ras-associating (RA) domain	0.000224719	0.000488281	0.000227652	0.000257612
(IPR000352) Peptide chain release factor class I/class II	0.000224719	0.000217014	0.000151768	0.000257612
(IPR000421) Coagulation factor 5/8 C-terminal domain	0.000224719	0.00016276	0.000227652	0.000154567
(IPR000620) EamA domain	0.000224719	0.000325521	0.000227652	0.000257612
(IPR000731) Sterol-sensing domain	0.000224719	0.000379774	0.000227652	0.000309135
(IPR000866) Alkyl hydroperoxide reductase subunit C/ Thiol specific antioxidant	0.000224719	0.000379774	0.000227652	0.000360657
(IPR001087) GDSL lipase/esterase	0.000224719	0.000108507	0.000227652	0.000154567
(IPR001148) Alpha carbonic anhydrase	0.000224719	0.00016276	0.000227652	0.000154567
(IPR001179) FKBP-type peptidyl-prolyl cis-trans isomerase domain	0.000224719	0.00016276	0.000227652	0.000154567
(IPR001374) R3H domain	0.000224719	0.000488281	0.000227652	0.000463702
(IPR001678) SAM-dependent methyltransferase RsmB/NOP2-type	0.000224719	0.00016276	0.000227652	0.000154567
(IPR001762) Disintegrin domain	0.000224719	0.00016276	0.000227652	0.000154567
(IPR001950) SUI1 domain	0.000224719	0.000271267	0.000227652	0.000257612
(IPR002058) PAP/25A-associated	0.000224719	0.00016276	0.000227652	0.000154567
(IPR002075) Nuclear transport factor 2	0.000224719	0.000379774	0.000227652	0.000360657
(IPR002483) PWI domain	0.000224719	0.000217014	0.000227652	0.00020609
(IPR002625) Smr domain	0.000224719	0.000271267	0.000227652	0.000309135
(IPR002687) Nop domain	0.000224719	0.000217014	0.000227652	0.000154567
(IPR002828) Survival protein SurE-like phosphatase/nucleotidase	0.000224719	0.000325521	0.000227652	0.000309135
(IPR003114) Phox-associated domain	0.000224719	0.000271267	0.000227652	0.000257612
(IPR003123) VPS9 domain	0.000224719	0.000325521	0.000227652	0.000309135
(IPR003342) Glycosyl transferase family 39/83	0.000224719	0.00016276	0.000227652	0.00020609
(IPR003692) Hydantoinase B/oxoprolinase	0.000224719	0.000217014	0.000227652	0.00020609
(IPR003695) Ppx/GppA phosphatase	0.000224719	0.000217014	0.000227652	0.00020609
(IPR003734) Domain of unknown function DUF155	0.000224719	0.000542535	0.000227652	0.000515225
(IPR004095) TGS	0.000224719	0.000379774	0.000227652	0.000360657
(IPR004152) GAT domain	0.000224719	0.000488281	0.000227652	0.000463702
(IPR004167) Peripheral subunit-binding domain	0.000224719	0.000325521	0.000227652	0.000257612
(IPR004199) Beta galactosidase small chain/ domain 5	0.000224719	0.00016276	0.000227652	0.00020609
(IPR004273) Dynein heavy chain domain	0.000224719	5.43e-05	0.000227652	5.15e-05
(IPR004328) BRO1 domain	0.000224719	0.000271267	0.000227652	0.000257612
(IPR004568) Phosphopantetheine-protein transferase domain	0.000224719	5.43e-05	0.000227652	5.15e-05
(IPR004823) TATA box binding protein associated factor (TAF)	0.000224719	0.000217014	0.000227652	0.00020609
(IPR005018) DOMON domain	0.000224719	0.000217014	0.000227652	0.00020609
(IPR005151) Tail specific protease	0.000224719	0.000108507	0.000227652	0.000103045
(IPR005160) Ku70/Ku80 C-terminal arm	0.000224719	5.43e-05	0.000227652	5.15e-05
(IPR005532) Sulfatase-modifying factor enzyme	0.000224719	0.000217014	0.000227652	0.000257612
(IPR005612) CCAAT-binding factor	0.000224719	0.00016276	0.000227652	0.000154567
(IPR005821) Ion transport domain	0.000224719	0.000271267	0.000227652	0.000257612
(IPR005824) KOW	0.000224719	0.00016276	0.000227652	0.000154567
(IPR006148) Glucosamine/galactosamine-6-phosphate isomerase	0.000224719	0.000325521	0.000227652	0.000309135
(IPR006166) ERCC4 domain	0.000224719	0.00016276	0.000227652	0.000154567
(IPR006565) Bromodomain associated domain	0.000224719	0.000217014	0.000227652	0.00020609
(IPR006636) Heat shock chaperonin-binding	0.000224719	0.000271267	0.000227652	0.000257612
(IPR006903) RNA polymerase II-binding domain	0.000224719	0.000271267	0.000227652	0.000257612
(IPR007312) Phosphoesterase	0.000224719	0.00016276	0.000227652	0.000154567
(IPR007741) Ribosomal protein/NADH dehydrogenase domain	0.000224719	0.000325521	0.000227652	0.000309135
(IPR008144) Guanylate kinase-like domain	0.000224719	0.000271267	0.000227652	0.000257612
(IPR008145) Guanylate kinase/L-type calcium channel beta subunit	0.000224719	0.000271267	0.000227652	0.000257612
(IPR008909) DALR anticodon binding	0.000224719	0.000108507	0.000227652	0.000103045
(IPR009327) Cupin domain of unknown function DUF985	0.000224719	0.00016276	0.000227652	0.000154567
(IPR010435) Fn3-like domain	0.000224719	0.00016276	0.000227652	0.000154567
(IPR010908) Longin domain	0.000224719	0.000325521	0.000227652	0.000309135
(IPR011058) Cyanovirin-N	0.000224719	0.000217014	0.000227652	0.00020609
(IPR011146) HIT-like domain	0.000224719	0.000217014	0.000227652	0.00020609
(IPR012336) Thioredoxin-like fold	0.000224719	0.000271267	0.000227652	0.000309135
(IPR012419) Cas1p 10 TM acyl transferase domain	0.000224719	0.000217014	0.000227652	0.00020609
(IPR012976) NOSIC	0.000224719	0.000217014	0.000227652	0.000154567
(IPR012990) Sec23/Sec24 beta-sandwich	0.000224719	0.000325521	0.000227652	0.000309135
(IPR013079) 6-phosphofructo-2-kinase	0.000224719	0.000542535	0.000227652	0.000360657
(IPR013536) WLM domain	0.000224719	0.00016276	0.000227652	0.000154567
(IPR013598) Exportin-1/Importin-beta-like	0.000224719	0.000379774	0.000227652	0.000360657
(IPR013599) TRAM1-like protein	0.000224719	0.000217014	0.000227652	0.000154567
(IPR013705) Sterol methyltransferase C-terminal	0.000224719	0.000108507	0.000227652	0.000154567
(IPR013719) Domain of unknown function DUF1747	0.000224719	0.00016276	0.000227652	0.000154567
(IPR014012) Helicase/SANT-associated domain	0.000224719	0.000271267	0.000227652	0.000257612
(IPR014720) Double-stranded RNA-binding domain	0.000224719	0.000108507	0.000227652	0.000154567
(IPR015413) Methionyl/Leucyl tRNA synthetase	0.000224719	0.000108507	0.000227652	0.000103045
(IPR015897) CHK kinase-like	0.000224719	0.000108507	0.000227652	0.000154567
(IPR018307) AVL9/DENND6 domain	0.000224719	0.000108507	0.000227652	0.000103045
(IPR018713) Domain of unknown function DUF2236	0.000224719	0.00016276	0.000227652	0.000154567
(IPR018958) Knr4/Smi1-like domain	0.000224719	0.00016276	0.000227652	0.000154567
(IPR018982) RQC domain	0.000224719	5.43e-05	0.000227652	0.000103045
(IPR019236) Domain of unknown function DUF2183	0.000224719	0.000217014	0.000227652	0.000154567
(IPR019411) MMM1 domain	0.000224719	0.000217014	0.000227652	0.00020609
(IPR020602) GTP cyclohydrolase I domain	0.000224719	0.000271267	0.000227652	0.00020609
(IPR021131) Ribosomal protein L18e/L15P	0.000224719	0.00016276	0.000227652	0.000154567
(IPR024571) ERAP1-like C-terminal domain	0.000224719	0.000217014	0.000227652	0.000154567
(IPR025300) Beta-galactosidase jelly roll domain	0.000224719	0.00016276	0.000227652	0.00020609
(IPR025733) Iron/zinc purple acid phosphatase-like C-terminal domain	0.000224719	0.000217014	0.000227652	0.00020609
(IPR026956) D-serine dehydratase-like domain	0.000224719	0.00016276	0.000227652	0.00020609
(IPR027795) GATS-like ACT domain	0.000224719	NA	0.000227652	0.000515225
(IPR029226) Ecp2 effector protein	0.000224719	0.00016276	0.000227652	0.000154567
(IPR030378) Circularly permuted (CP)-type guanine nucleotide-binding (G) domain	0.000224719	0.00016276	0.000151768	0.000154567
(IPR030384) SAM-dependent methyltransferase SMT-type	0.000224719	0.000108507	0.000227652	0.000154567
(IPR032781) ABC-transporter extension domain	0.000224719	0.000217014	0.000227652	0.00020609
(IPR033123) Glycosyl hydrolases family 11 (GH11) domain	0.000224719	0.00016276	0.000227652	0.000154567
(IPR034732) Extended PHD (ePHD) domain	0.000224719	0.000651042	0.000227652	0.00061827
(IPR037525) Velvet domain	0.000224719	0.000325521	0.000227652	0.000309135
(IPR000058) Zinc finger, AN1-type	0.000149813	0.000108507	0.000151768	0.000103045
(IPR000297) Peptidyl-prolyl cis-trans isomerase, PpiC-type	0.000149813	0.000108507	0.000151768	0.000103045
(IPR000582) Acyl-CoA-binding protein, ACBP	0.000149813	0.000108507	0.000151768	0.000103045
(IPR000593) RasGAP protein, C-terminal	0.000149813	0.000271267	0.000151768	0.000257612
(IPR000674) Aldehyde oxidase/xanthine dehydrogenase, a/b hammerhead	0.000149813	0.00016276	0.000151768	0.00020609
(IPR000772) Ricin B, lectin domain	0.000149813	0.000217014	0.000151768	0.000257612
(IPR000897) Signal recognition particle, SRP54 subunit, GTPase domain	0.000149813	0.000108507	0.000151768	0.000103045
(IPR001206) Diacylglycerol kinase, catalytic domain	0.000149813	0.000271267	0.000151768	0.00061827
(IPR001254) Serine proteases, trypsin domain	0.000149813	0.00016276	0.000151768	0.000154567
(IPR001424) Superoxide dismutase, copper/zinc binding domain	0.000149813	0.000217014	0.000151768	0.000154567
(IPR001590) Peptidase M12B, ADAM/reprolysin	0.000149813	0.000108507	0.000151768	0.000103045
(IPR001818) Peptidase M10, metallopeptidase	0.000149813	0.000108507	0.000151768	0.000103045
(IPR001912) Ribosomal protein S4/S9, N-terminal	0.000149813	0.000108507	0.000151768	0.000103045
(IPR002346) Molybdopterin dehydrogenase, FAD-binding	0.000149813	0.00016276	0.000151768	0.00020609
(IPR002492) Transposase, Tc1-like	0.000149813	NA	0.000151768	NA
(IPR002501) Pseudouridine synthase II, N-terminal	0.000149813	0.000108507	0.000151768	0.000103045
(IPR002646) Poly A polymerase, head domain	0.000149813	5.43e-05	0.000151768	5.15e-05
(IPR002734) Bacterial bifunctional deaminase-reductase, C-terminal	0.000149813	0.000108507	0.000151768	0.000103045
(IPR003126) Zinc finger, UBR-type	0.000149813	0.000108507	0.000151768	0.000103045
(IPR003618) Transcription elongation factor S-II, central domain	0.000149813	0.00016276	0.000151768	0.000154567
(IPR003778) Carboxyltransferase domain, subdomain A and B	0.000149813	0.00016276	0.000151768	0.000154567
(IPR003833) Carboxyltransferase domain, subdomain C and D	0.000149813	0.00016276	0.000151768	0.000154567
(IPR003891) Initiation factor eIF-4 gamma, MA3	0.000149813	0.000108507	0.000151768	0.000103045
(IPR004102) Poly(ADP-ribose) polymerase, regulatory domain	0.000149813	0.000108507	0.000151768	0.000103045
(IPR004181) Zinc finger, MIZ-type	0.000149813	0.000271267	0.000151768	0.000360657
(IPR004302) Cellulose/chitin-binding protein, N-terminal	0.000149813	0.00016276	0.000151768	0.000154567
(IPR004342) EXS, C-terminal	0.000149813	0.000108507	0.000151768	0.000103045
(IPR005106) Aspartate/homoserine dehydrogenase, NAD-binding	0.000149813	0.000108507	0.000151768	0.00020609
(IPR005107) CO dehydrogenase flavoprotein, C-terminal	0.000149813	0.00016276	0.000151768	0.00020609
(IPR005324) Ribosomal protein S5, C-terminal	0.000149813	0.000108507	0.000151768	0.000103045
(IPR005576) RNA polymerase Rpb7, N-terminal	0.000149813	0.000271267	0.000151768	0.00020609
(IPR005630) Terpene synthase, metal-binding domain	0.000149813	0.000542535	0.000151768	0.000360657
(IPR005793) Formyl transferase, C-terminal	0.000149813	0.000108507	0.000151768	0.000103045
(IPR005843) Alpha-D-phosphohexomutase, C-terminal	0.000149813	0.00016276	0.000151768	0.000154567
(IPR005844) Alpha-D-phosphohexomutase, alpha/beta/alpha domain I	0.000149813	0.00016276	0.000151768	0.000154567
(IPR006122) Heavy metal-associated domain, copper ion-binding	0.000149813	0.000379774	0.000151768	0.00020609
(IPR006137) NADH:ubiquinone oxidoreductase-like, 20kDa subunit	0.000149813	0.00016276	0.000151768	0.000154567
(IPR006196) RNA-binding domain, S1, IF1 type	0.000149813	0.000108507	0.000151768	0.000103045
(IPR006367) Sirohaem synthase, N-terminal	0.000149813	0.00016276	0.000151768	0.000154567
(IPR006554) Helicase-like, DEXD box c2 type	0.000149813	0.000271267	0.000151768	0.00020609
(IPR006555) ATP-dependent helicase, C-terminal	0.000149813	0.000271267	0.000151768	0.00020609
(IPR006590) RNA polymerase II, Rpb4, core	0.000149813	0.000217014	0.000151768	0.00020609
(IPR006677) tRNA intron endonuclease, catalytic domain-like	0.000149813	0.000108507	0.000151768	0.000103045
(IPR006692) Coatomer, WD associated region	0.000149813	0.000108507	0.000151768	0.000103045
(IPR006767) Cwf19-like protein, C-terminal domain-2	0.000149813	0.000108507	0.000151768	0.000103045
(IPR006768) Cwf19-like, C-terminal domain-1	0.000149813	0.000108507	0.000151768	0.000103045
(IPR006785) Peroxisome membrane anchor protein Pex14p, N-terminal	0.000149813	0.00016276	0.000151768	0.000154567
(IPR006963) Molybdopterin oxidoreductase, 4Fe-4S domain	0.000149813	0.000108507	0.000151768	0.000103045
(IPR007012) Poly(A) polymerase, central domain	0.000149813	0.000434028	0.000151768	0.00041218
(IPR007034) Ribosome biogenesis protein BMS1/TSR1, C-terminal	0.000149813	0.000108507	0.000151768	0.000103045
(IPR007112) Expansin/pollen allergen, DPBB domain	0.000149813	0.00016276	0.000151768	0.000154567
(IPR007117) Expansin, cellulose-binding-like domain	0.000149813	0.00016276	0.000151768	0.000154567
(IPR007187) Nucleoporin, Nup133/Nup155-like, C-terminal	0.000149813	0.000108507	0.000151768	0.000103045
(IPR007209) RNase L inhibitor RLI, possible metal-binding domain	0.000149813	0.00016276	0.000151768	0.000154567
(IPR007527) Zinc finger, SWIM-type	0.000149813	0.00016276	0.000151768	0.000154567
(IPR007529) Zinc finger, HIT-type	0.000149813	0.000271267	0.000151768	0.000154567
(IPR007646) RNA polymerase Rpb2, domain 4	0.000149813	0.000108507	0.000151768	0.000103045
(IPR007647) RNA polymerase Rpb2, domain 5	0.000149813	0.000108507	0.000151768	0.000103045
(IPR007698) Alanine dehydrogenase/pyridine nucleotide transhydrogenase, NAD(H)-binding domain	0.000149813	0.000325521	0.000151768	0.000309135
(IPR007862) Adenylate kinase, active site lid domain	0.000149813	0.00016276	0.000151768	0.000154567
(IPR007872) Zinc finger, DPH-type	0.000149813	0.000108507	0.000151768	0.000103045
(IPR007886) Alanine dehydrogenase/pyridine nucleotide transhydrogenase, N-terminal	0.000149813	0.000325521	0.000151768	0.000309135
(IPR008269) Peptidase S16, Lon proteolytic domain	0.000149813	0.00016276	0.000151768	0.000154567
(IPR008274) Aldehyde oxidase/xanthine dehydrogenase, molybdopterin binding	0.000149813	0.00016276	0.000151768	0.00020609
(IPR008334) 5'-Nucleotidase, C-terminal	0.000149813	0.000271267	0.000151768	0.000257612
(IPR008778) Pirin, C-terminal domain	0.000149813	5.43e-05	0.000151768	5.15e-05
(IPR009025) DNA-directed RNA polymerase, RBP11-like dimerisation domain	0.000149813	0.000271267	0.000151768	0.000257612
(IPR009449) GDP/GTP exchange factor Sec2, N-terminal	0.000149813	0.000108507	0.000151768	0.000103045
(IPR010110) Shikimate dehydrogenase, AroM-type	0.000149813	0.000108507	0.000151768	0.000103045
(IPR010339) TIP49, C-terminal	0.000149813	0.000108507	0.000151768	0.000103045
(IPR010473) Formin, GTPase-binding domain	0.000149813	0.00016276	0.000151768	0.000154567
(IPR010666) Zinc finger, GRF-type	0.000149813	0.00016276	0.000151768	0.000154567
(IPR010737) Four-carbon acid sugar kinase, N-terminal domain	0.000149813	0.000108507	0.000151768	0.000103045
(IPR010918) PurM-like, C-terminal domain	0.000149813	0.00016276	0.000151768	0.000154567
(IPR010996) DNA polymerase beta-like, N-terminal domain	0.000149813	0.000108507	0.000151768	0.000103045
(IPR011063) tRNA(Ile)-lysidine/2-thiocytidine synthase, N-terminal	0.000149813	0.000108507	0.000151768	0.000103045
(IPR011108) Zn-dependent metallo-hydrolase, RNA specificity domain	0.000149813	0.000108507	0.000151768	0.000103045
(IPR011262) DNA-directed RNA polymerase, insert domain	0.000149813	0.000108507	0.000151768	0.000103045
(IPR011263) DNA-directed RNA polymerase, RpoA/D/Rpb3-type	0.000149813	0.000108507	0.000151768	0.000103045
(IPR011320) Ribonuclease H1, N-terminal	0.000149813	0.000108507	0.000151768	0.000154567
(IPR011531) Bicarbonate transporter, C-terminal	0.000149813	0.000217014	0.000151768	0.000257612
(IPR011612) Urease alpha-subunit, N-terminal domain	0.000149813	0.000325521	0.000151768	0.000309135
(IPR011762) Acetyl-coenzyme A carboxyltransferase, N-terminal	0.000149813	0.000108507	0.000151768	0.000103045
(IPR011763) Acetyl-coenzyme A carboxyltransferase, C-terminal	0.000149813	0.000108507	0.000151768	0.000103045
(IPR011899) Glutaredoxin, eukaryotic/virial	0.000149813	0.000271267	0.000151768	0.000257612
(IPR011948) Dullard phosphatase domain, eukaryotic	0.000149813	0.00016276	0.000151768	0.000154567
(IPR012301) Malic enzyme, N-terminal domain	0.000149813	0.000325521	0.000151768	0.00041218
(IPR012302) Malic enzyme, NAD-binding	0.000149813	0.000325521	0.000151768	0.00041218
(IPR012936) Endoplasmic reticulum vesicle transporter, C-terminal	0.000149813	0.000217014	0.000151768	0.00020609
(IPR012942) Sensitivity To Red Light Reduced-like, SRR1	0.000149813	0.000108507	0.000151768	0.000103045
(IPR012961) ATP-dependent RNA helicase Ski2, C-terminal	0.000149813	0.000108507	0.000151768	0.000103045
(IPR012974) NOP5, N-terminal	0.000149813	0.000108507	0.000151768	0.000103045
(IPR013085) U1-C, C2H2-type zinc finger	0.000149813	0.00016276	0.000151768	0.000154567
(IPR013118) Mannitol dehydrogenase, C-terminal	0.000149813	0.000108507	0.000151768	0.000103045
(IPR013131) Mannitol dehydrogenase, N-terminal	0.000149813	0.000108507	0.000151768	0.000103045
(IPR013150) Transcription factor TFIIB, cyclin-like domain	0.000149813	0.000108507	0.000151768	0.000103045
(IPR013272) Vps72/YL1, C-terminal	0.000149813	0.000217014	0.000151768	0.00020609
(IPR013632) DNA recombination and repair protein Rad51-like, C-terminal	0.000149813	0.000271267	0.000151768	0.000154567
(IPR013713) Exportin/Importin, Cse1-like	0.000149813	0.000108507	0.000151768	0.000154567
(IPR013810) Ribosomal protein S5, N-terminal	0.000149813	0.000108507	0.000151768	0.000103045
(IPR013822) Signal recognition particle, SRP54 subunit, helical bundle	0.000149813	0.000108507	0.000151768	0.000103045
(IPR013937) Sorting nexin, C-terminal	0.000149813	0.000108507	0.000151768	0.000103045
(IPR013977) Glycine cleavage T-protein, C-terminal barrel domain	0.000149813	0.000108507	0.000151768	0.000103045
(IPR013979) Translation initiation factor, beta propellor-like domain	0.000149813	0.000217014	0.000151768	0.00020609
(IPR014013) Helicase superfamily 1/2, ATP-binding domain, DinG/Rad3-type	0.000149813	0.000271267	0.000151768	0.00020609
(IPR014048) Methylated-DNA-[protein]-cysteine S-methyltransferase, DNA binding	0.000149813	0.000108507	0.000151768	0.000103045
(IPR014731) Electron transfer flavoprotein, alpha subunit, C-terminal	0.000149813	5.43e-05	0.000151768	0.000103045
(IPR014790) MutL, C-terminal, dimerisation	0.000149813	0.000108507	0.000151768	0.000103045
(IPR014811) Argonaute, linker 1 domain	0.000149813	0.000108507	0.000151768	0.000103045
(IPR014908) Nucleoporin, Nup133/Nup155-like, N-terminal	0.000149813	0.000108507	0.000151768	0.000103045
(IPR015338) Exostosin , C-terminal	0.000149813	0.000108507	0.000151768	0.000103045
(IPR015342) Peroxisome biogenesis factor 1, N-terminal, psi beta-barrel fold	0.000149813	5.43e-05	0.000151768	5.15e-05
(IPR015368) Ubiquitin-conjugating enzyme, C-terminal fungi	0.000149813	0.00016276	0.000151768	0.000154567
(IPR015865) Riboflavin kinase domain, bacterial/eukaryotic	0.000149813	0.000108507	0.000151768	0.000103045
(IPR015882) Beta-hexosaminidase, bacteial type, N-terminal	0.000149813	NA	0.000151768	0.000103045
(IPR016061) Proline-tRNA ligase, class II, C-terminal	0.000149813	0.000108507	0.000151768	0.000103045
(IPR016071) Staphylococcal nuclease (SNase-like), OB-fold	0.000149813	0.00016276	0.000151768	0.000154567
(IPR016073) SKP1 component, POZ domain	0.000149813	0.000271267	0.000151768	0.000257612
(IPR016082) Ribosomal protein L30, ferredoxin-like fold domain	0.000149813	0.000108507	0.000151768	0.000103045
(IPR017805) SAM-dependent methyltransferase, EsaF-type, putative	0.000149813	0.000379774	0.000151768	0.000257612
(IPR017951) Urease alpha subunit, C-terminal	0.000149813	0.000325521	0.000151768	0.000309135
(IPR018827) Uncharacterised domain YCR061W, C-terminal	0.000149813	0.000108507	0.000151768	0.000103045
(IPR018834) DNA/RNA-binding domain, Est1-type	0.000149813	0.000542535	0.000151768	0.000515225
(IPR018944) DNA polymerase lambda, fingers domain	0.000149813	0.000108507	0.000151768	0.000103045
(IPR018951) Fumarase C, C-terminal	0.000149813	0.000108507	0.000151768	0.000103045
(IPR018969) Xylulose 5-phosphate/Fructose 6-phosphate phosphoketolase, C-terminal	0.000149813	0.000108507	0.000151768	0.000103045
(IPR018970) Xylulose 5-phosphate/Fructose 6-phosphate phosphoketolase, N-terminal	0.000149813	0.00016276	0.000151768	0.000154567
(IPR019191) Essential protein Yae1, N-terminal	0.000149813	0.000108507	0.000151768	0.000103045
(IPR019197) Biotin-protein ligase, N-terminal	0.000149813	0.00016276	0.000151768	0.000154567
(IPR019200) ATP adenylyltransferase, C-terminal	0.000149813	0.00016276	0.000151768	0.000103045
(IPR019339) CBF1-interacting co-repressor CIR, N-terminal domain	0.000149813	0.00016276	0.000151768	0.000154567
(IPR019542) Enhancer of polycomb-like, N-terminal	0.000149813	0.000108507	0.000151768	0.000103045
(IPR019572) Ubiquitin-activating enzyme, catalytic cysteine domain	0.000149813	0.000379774	0.000151768	0.000360657
(IPR019783) Ribosome maturation protein SBDS, N-terminal	0.000149813	0.00016276	0.000151768	0.00020609
(IPR019831) Manganese/iron superoxide dismutase, N-terminal	0.000149813	0.00016276	0.000151768	0.000154567
(IPR020040) Ribosomal protein L6, alpha-beta domain	0.000149813	0.00016276	0.000151768	0.000154567
(IPR020059) Glutamyl/glutaminyl-tRNA synthetase, class Ib, anti-codon binding domain	0.000149813	0.000108507	0.000151768	0.000154567
(IPR020097) Pseudouridine synthase I, TruA, alpha/beta domain	0.000149813	0.000108507	0.000151768	0.000103045
(IPR020588) DNA recombination and repair protein RecA-like, ATP-binding domain	0.000149813	0.000271267	0.000151768	0.000154567
(IPR020783) Ribosomal protein L11, C-terminal	0.000149813	0.000108507	0.000151768	0.000103045
(IPR020784) Ribosomal protein L11, N-terminal	0.000149813	0.000108507	0.000151768	0.000103045
(IPR022052) Histone-binding protein RBBP4, N-terminal	0.000149813	0.00016276	0.000151768	0.000154567
(IPR022596) G protein-coupled receptor GPR1, C-terminal	0.000149813	0.00016276	0.000151768	0.000154567
(IPR022643) Orn/DAP/Arg decarboxylase 2, C-terminal	0.000149813	0.000108507	0.000151768	0.000103045
(IPR022644) Orn/DAP/Arg decarboxylase 2, N-terminal	0.000149813	0.000108507	0.000151768	0.000103045
(IPR022669) Ribosomal protein L2, C-terminal	0.000149813	0.000325521	0.000151768	0.000257612
(IPR023115) Translation initiation factor IF- 2, domain 3	0.000149813	0.000271267	0.000151768	0.000257612
(IPR024253) Phosducin, thioredoxin-like domain	0.000149813	0.000108507	0.000151768	0.000103045
(IPR024298) Ancestral coatomer element 1, Sec16/Sec31	0.000149813	0.000108507	0.000151768	0.000154567
(IPR024320) Phosphatidylglycerol lysyltransferase, C-terminal	0.000149813	0.00016276	0.000151768	0.000154567
(IPR024391) LDB19, N-terminal	0.000149813	0.00016276	0.000151768	0.00020609
(IPR024528) Threonine/Serine exporter, ThrE	0.000149813	0.000108507	0.000151768	0.000103045
(IPR024554) Domain of unknown function DUF3818, PX-associated	0.000149813	0.00016276	0.000151768	0.000103045
(IPR024585) Domain of unknown function DUF3385, target of rapamycin protein	0.000149813	0.00016276	0.000151768	0.000154567
(IPR024774) Pleckstrin homology domain, Mcp5-type	0.000149813	0.00016276	0.000151768	0.000154567
(IPR025715) Chromatin target of PRMT1 protein, C-terminal	0.000149813	0.00016276	0.000151768	0.000154567
(IPR025721) Exosome complex component, N-terminal domain	0.000149813	0.000108507	0.000151768	0.000103045
(IPR027370) RING-type zinc-finger, LisH dimerisation motif	0.000149813	0.00016276	0.000151768	0.00020609
(IPR027414) Glycosyl hydrolase family 95, N-terminal domain	0.000149813	0.000108507	0.000151768	0.000103045
(IPR028098) Glycosyltransferase subfamily 4-like, N-terminal domain	0.000149813	0.000108507	0.000151768	0.000103045
(IPR028162) Siroheme biosynthesis protein Met8, C-terminal	0.000149813	0.000217014	0.000151768	0.000154567
(IPR028207) DNA polymerase beta, palm domain	0.000149813	0.000108507	0.000151768	0.000103045
(IPR028281) Siroheme synthase, central domain	0.000149813	0.000217014	0.000151768	0.000154567
(IPR029398) DNA polymerase beta, thumb domain	0.000149813	0.000108507	0.000151768	0.000103045
(IPR031309) Ribosomal protein L5, C-terminal	0.000149813	0.000108507	0.000151768	0.000103045
(IPR031310) Ribosomal protein L5, N-terminal	0.000149813	0.000108507	0.000151768	0.000103045
(IPR031335) Glycosyl hydrolase family 63, C-terminal	0.000149813	0.00016276	0.000151768	0.000154567
(IPR031475) Four-carbon acid sugar kinase, C-terminal domain	0.000149813	0.000108507	0.000151768	0.000103045
(IPR031656) Alpha-glycerophosphate oxidase, C-terminal	0.000149813	0.00016276	0.000151768	0.000154567
(IPR031662) GTP binding protein, second domain	0.000149813	0.000379774	0.000151768	0.000360657
(IPR031675) Serine-threonine protein phosphatase, N-terminal	0.000149813	0.000325521	0.000151768	0.000309135
(IPR031705) Glycosyl hydrolase family 36, C-terminal	0.000149813	0.000108507	0.000151768	0.000103045
(IPR031717) Multifunctional 2-oxoglutarate metabolism enzyme, C-terminal	0.000149813	5.43e-05	0.000151768	0.000154567
(IPR031727) Galactose mutarotase, N-terminal barrel	0.000149813	0.000108507	0.000151768	0.000103045
(IPR031872) Ndc10, domain 2	0.000149813	0.000108507	0.000227652	NA
(IPR032091) Maltogenic Amylase, C-terminal	0.000149813	0.000271267	0.000151768	0.00020609
(IPR032093) Phospholipase D, N-terminal	0.000149813	0.000108507	0.000151768	0.000103045
(IPR032095) Saccharopine dehydrogenase, C-terminal	0.000149813	0.000108507	0.000151768	0.000103045
(IPR032106) 2-oxoglutarate dehydrogenase E1 component, N-terminal domain	0.000149813	5.43e-05	0.000151768	0.000154567
(IPR032319) Polyribonucleotide 5'-hydroxyl-kinase Clp1, P-loop domain	0.000149813	0.00016276	0.000151768	0.000154567
(IPR032353) Ubiquitin-protein ligase E3A, N-terminal zinc-binding domain	0.000149813	0.000217014	0.000151768	0.00020609
(IPR032438) ERCC3/RAD25/XPB helicase, C-terminal domain	0.000149813	5.43e-05	0.000151768	0.000103045
(IPR032454) Histone H2A, C-terminal domain	0.000149813	0.000108507	0.000151768	0.000103045
(IPR032474) Protein argonaute, N-terminal	0.000149813	0.000108507	0.000151768	0.000103045
(IPR032629) Mon2, dimerisation and cyclophilin-binding domain	0.000149813	0.000108507	0.000151768	0.000103045
(IPR032830) Helicase XPB/Ssl2, N-terminal domain	0.000149813	5.43e-05	0.000151768	0.000103045
(IPR033391) Fructose-1-6-bisphosphatase class I, N-terminal	0.000149813	0.00016276	0.000151768	0.000154567
(IPR033452) Glycosyl hydrolase family 30, beta sandwich domain	0.000149813	0.000108507	0.000151768	0.000103045
(IPR033468) Metaxin, glutathione S-transferase domain	0.000149813	0.000271267	0.000151768	0.000309135
(IPR034739) UvrD/AddA helicase, N-terminal	0.000149813	0.000108507	0.000151768	5.15e-05
(IPR000061) SWAP/Surp	0.000149813	0.00016276	0.000151768	0.000154567
(IPR000237) GRIP domain	0.000149813	0.00016276	0.000151768	0.000154567
(IPR000242) PTP type protein phosphatase	0.000149813	0.000217014	0.000151768	0.00020609
(IPR000361) FeS cluster biogenesis	0.000149813	0.000108507	0.000151768	0.000103045
(IPR000642) Peptidase M41	0.000149813	0.000108507	0.000151768	0.000103045
(IPR000687) RIO kinase	0.000149813	0.000108507	0.000151768	0.000103045
(IPR000905) Gcp-like domain	0.000149813	0.000108507	0.000151768	0.000103045
(IPR001031) Thioesterase	0.000149813	0.00016276	0.000151768	0.000154567
(IPR001083) Copper fist DNA-binding domain	0.000149813	0.000217014	0.000151768	0.00020609
(IPR001194) cDENN domain	0.000149813	0.000217014	0.000151768	0.00020609
(IPR001229) Jacalin-like lectin domain	0.000149813	0.00016276	0.000151768	0.000154567
(IPR001322) Lamin tail domain	0.000149813	0.000108507	0.000151768	5.15e-05
(IPR001341) Aspartate kinase	0.000149813	0.000542535	0.000151768	0.000515225
(IPR001347) Sugar isomerase (SIS)	0.000149813	0.000217014	0.000151768	0.000154567
(IPR001478) PDZ domain	0.000149813	0.000108507	0.000151768	0.000103045
(IPR001480) Bulb-type lectin domain	0.000149813	0.000108507	0.000151768	0.000103045
(IPR001721) ACT-like domain	0.000149813	NA	0.000151768	0.000103045
(IPR001910) Inosine/uridine-preferring nucleoside hydrolase domain	0.000149813	0.000271267	0.000151768	0.000257612
(IPR001915) Peptidase M48	0.000149813	0.00016276	0.000151768	0.000154567
(IPR001962) Asparagine synthase	0.000149813	0.000488281	0.000151768	0.000463702
(IPR002044) Carbohydrate binding module family 20	0.000149813	0.000108507	0.000151768	0.000103045
(IPR002054) DNA-directed DNA polymerase X	0.000149813	0.000108507	0.000151768	0.000103045
(IPR002121) HRDC domain	0.000149813	0.000217014	0.000151768	0.000309135
(IPR002319) Phenylalanyl-tRNA synthetase	0.000149813	0.000108507	0.000151768	0.000103045
(IPR002500) Phosphoadenosine phosphosulphate reductase	0.000149813	0.00016276	0.000151768	0.000154567
(IPR002589) Macro domain	0.000149813	0.000271267	0.000151768	0.000257612
(IPR002616) tRNA-guanine(15) transglycosylase-like	0.000149813	0.00016276	0.000151768	0.000154567
(IPR002710) Dilute domain	0.000149813	0.00016276	0.000151768	0.000154567
(IPR002713) FF domain	0.000149813	0.00016276	0.000151768	0.000154567
(IPR002715) Nascent polypeptide-associated complex NAC domain	0.000149813	0.00016276	0.000151768	0.000154567
(IPR002716) PIN domain	0.000149813	0.000217014	7.59e-05	0.000257612
(IPR002735) Translation initiation factor IF2/IF5	0.000149813	0.000379774	0.000151768	0.00020609
(IPR002767) Thiamine-binding protein	0.000149813	5.43e-05	0.000151768	0.000103045
(IPR002791) Domain of unknown function DUF89	0.000149813	0.00016276	0.000151768	0.000154567
(IPR002884) P domain	0.000149813	0.00016276	0.000151768	5.15e-05
(IPR002999) Tudor domain	0.000149813	0.000108507	0.000151768	0.000103045
(IPR003100) PAZ domain	0.000149813	0.000108507	0.000151768	0.000103045
(IPR003121) SWIB/MDM2 domain	0.000149813	0.00016276	0.000151768	0.000154567
(IPR003124) WH2 domain	0.000149813	0.000271267	0.000151768	0.000257612
(IPR003150) DNA-binding RFX-type winged-helix domain	0.000149813	0.00016276	0.000151768	0.000154567
(IPR003165) Piwi domain	0.000149813	0.000108507	0.000151768	0.000103045
(IPR003169) GYF domain	0.000149813	0.000108507	0.000151768	0.000103045
(IPR003307) W2 domain	0.000149813	0.00016276	0.000151768	0.000154567
(IPR003349) JmjN domain	0.000149813	0.000434028	0.000151768	0.00041218
(IPR003511) HORMA domain	0.000149813	0.000108507	0.000151768	0.000103045
(IPR003848) Domain of unknown function DUF218	0.000149813	0.000108507	0.000151768	0.000103045
(IPR003961) Fibronectin type III	0.000149813	0.000108507	0.000151768	0.000103045
(IPR004166) MHCK/EF2 kinase	0.000149813	0.00016276	0.000151768	0.000154567
(IPR004177) DDHD domain	0.000149813	0.000217014	0.000151768	0.000154567
(IPR004305) Thiaminase-2/PQQC	0.000149813	0.00016276	0.000151768	0.000103045
(IPR004330) FAR1 DNA binding domain	0.000149813	0.000108507	0.000227652	0.000360657
(IPR004443) YjeF N-terminal domain	0.000149813	0.00016276	0.000151768	0.000154567
(IPR004521) Uncharacterised domain CHP00451	0.000149813	0.000108507	7.59e-05	0.000103045
(IPR004859) Putative 5-3 exonuclease	0.000149813	0.00016276	0.000151768	0.000154567
(IPR004910) Yippee/Mis18/Cereblon	0.000149813	0.000108507	0.000151768	0.000103045
(IPR005034) Dicer dimerisation domain	0.000149813	0.000108507	0.000151768	0.000103045
(IPR005036) CBM21 (carbohydrate binding type-21) domain	0.000149813	0.000379774	0.000151768	0.000566747
(IPR005052) Legume-like lectin	0.000149813	0.000108507	0.000151768	0.000103045
(IPR005113) uDENN domain	0.000149813	0.000217014	0.000151768	0.00020609
(IPR005117) Nitrite/Sulfite reductase ferredoxin-like domain	0.000149813	0.000217014	0.000151768	0.00020609
(IPR005122) Uracil-DNA glycosylase-like	0.000149813	0.000108507	0.000151768	0.000103045
(IPR005140) eRF1 domain 1/Pelota-like	0.000149813	0.000813802	0.000151768	0.000772837
(IPR005141) eRF1 domain 2	0.000149813	0.000813802	0.000151768	0.000772837
(IPR005142) eRF1 domain 3	0.000149813	0.000813802	0.000151768	0.000772837
(IPR005146) B3/B4 tRNA-binding domain	0.000149813	5.43e-05	0.000151768	0.000103045
(IPR005185) Inner membrane component domain	0.000149813	0.000108507	0.000151768	0.000103045
(IPR005607) BSD domain	0.000149813	0.00016276	0.000151768	0.000154567
(IPR005720) Dihydroorotate dehydrogenase domain	0.000149813	0.000108507	0.000151768	0.000103045
(IPR005788) Disulphide isomerase	0.000149813	0.000108507	7.59e-05	0.000103045
(IPR005835) Nucleotidyl transferase domain	0.000149813	0.000217014	0.000151768	0.00020609
(IPR006016) UspA	0.000149813	0.000379774	0.000151768	0.000257612
(IPR006067) Nitrite/sulphite reductase 4Fe-4S domain	0.000149813	0.000217014	0.000151768	0.00020609
(IPR006070) YrdC-like domain	0.000149813	0.00016276	0.000151768	0.000103045
(IPR006171) TOPRIM domain	0.000149813	0.000271267	0.000151768	0.000257612
(IPR006218) DAHP synthetase I/KDSA	0.000149813	0.000217014	0.000151768	0.000257612
(IPR006221) Anthranilate synthase/para-aminobenzoate synthase like domain	0.000149813	0.000108507	0.000151768	0.000103045
(IPR006560) AWS domain	0.000149813	0.000217014	0.000151768	0.00020609
(IPR006571) TLDc domain	0.000149813	0.000108507	0.000151768	0.000103045
(IPR006577) UAS	0.000149813	0.00016276	0.000151768	0.000154567
(IPR006599) CARP motif	0.000149813	0.00016276	0.000151768	0.000154567
(IPR006630) La-type HTH domain	0.000149813	0.00016276	0.000151768	0.000154567
(IPR006640) SprT-like	0.000149813	0.000108507	0.000151768	0.000103045
(IPR006656) Molybdopterin oxidoreductase	0.000149813	0.000108507	0.000151768	0.000103045
(IPR006797) PRELI/MSF1 domain	0.000149813	0.000108507	0.000151768	0.000103045
(IPR006855) Vertebrate-like NAGS Gcn5-related N-acetyltransferase (GNAT) domain	0.000149813	0.000108507	0.000151768	0.000103045
(IPR006861) Hyaluronan/mRNA-binding protein	0.000149813	0.000325521	0.000151768	0.000309135
(IPR006977) Yip1 domain	0.000149813	0.000108507	0.000151768	0.000103045
(IPR007272) Sulphur transport domain	0.000149813	0.00016276	0.000151768	0.000103045
(IPR007282) NOT2/NOT3/NOT5	0.000149813	0.00108507	0.000151768	0.00103045
(IPR007330) MIT	0.000149813	0.000108507	0.000151768	0.000103045
(IPR007379) Tim44-like domain	0.000149813	0.000108507	0.000151768	0.000103045
(IPR008153) Gamma-adaptin ear (GAE) domain	0.000149813	0.000271267	0.000151768	0.000257612
(IPR008251) Chromo shadow domain	0.000149813	0.000651042	0.000151768	0.000721315
(IPR008331) Ferritin/DPS protein domain	0.000149813	5.43e-05	0.000151768	5.15e-05
(IPR008532) Domain of unknown function DUF814	0.000149813	0.000271267	0.000151768	0.000103045
(IPR008580) PPPDE putative peptidase domain	0.000149813	0.000271267	0.000151768	0.00020609
(IPR008893) WGR domain	0.000149813	0.000108507	0.000151768	0.000103045
(IPR009040) Ferritin-like diiron domain	0.000149813	NA	0.000151768	5.15e-05
(IPR009076) FKBP12-rapamycin binding domain	0.000149813	0.00016276	0.000151768	0.000154567
(IPR009770) Domain of unknown function DUF1338	0.000149813	5.43e-05	0.000151768	0.000103045
(IPR010400) PITH domain	0.000149813	0.000108507	0.000151768	0.000103045
(IPR010482) Peroxin domain	0.000149813	0.00016276	0.000151768	0.000154567
(IPR010541) Domain of unknown function DUF1115	0.000149813	0.00016276	0.000151768	0.000154567
(IPR010614) DEAD2	0.000149813	0.000271267	0.000151768	0.00020609
(IPR010619) Putative threonine/serine exporter	0.000149813	0.000108507	0.000151768	0.000103045
(IPR011072) HR1 rho-binding domain	0.000149813	0.000108507	0.000151768	0.000103045
(IPR011084) DNA repair metallo-beta-lactamase	0.000149813	0.000434028	0.000151768	0.000360657
(IPR011120) Neutral trehalase Ca2+ binding	0.000149813	0.00016276	0.000151768	0.000154567
(IPR011417) AP180 N-terminal homology (ANTH) domain	0.000149813	0.000271267	0.000151768	0.000257612
(IPR011564) Telomeric single stranded DNA binding POT1/Cdc13	0.000149813	0.00016276	0.000151768	0.000103045
(IPR011685) LETM1-like	0.000149813	0.000108507	0.000151768	0.000103045
(IPR012580) NUC153	0.000149813	0.000108507	0.000151768	0.000103045
(IPR012901) N2227-like	0.000149813	0.000217014	0.000151768	0.00020609
(IPR012919) SUN domain	0.000149813	0.000108507	0.000151768	0.000103045
(IPR012948) AARP2CN	0.000149813	0.000108507	0.000151768	0.000103045
(IPR013029) Domain of unknown function DUF933	0.000149813	NA	0.000151768	0.000103045
(IPR013099) Potassium channel domain	0.000149813	0.000108507	0.000151768	0.000154567
(IPR013182) Domain of unknown function DUF1720	0.000149813	0.000217014	0.000151768	0.00020609
(IPR013535) PUL domain	0.000149813	0.000108507	0.000151768	0.000103045
(IPR013565) Domain of unknown function DUF1729	0.000149813	0.000108507	0.000151768	0.000103045
(IPR013694) VIT domain	0.000149813	0.000217014	0.000151768	0.000154567
(IPR013740) Redoxin	0.000149813	0.000325521	0.000151768	0.000309135
(IPR013749) Pyridoxamine kinase/Phosphomethylpyrimidine kinase	0.000149813	0.000488281	0.000151768	0.00041218
(IPR013767) PAS fold	0.000149813	5.43e-05	0.000151768	0.000154567
(IPR013857) NADH:ubiquinone oxidoreductase intermediate-associated protein 30	0.000149813	0.00016276	0.000151768	0.000154567
(IPR013899) Domain of unknown function DUF1771	0.000149813	0.00016276	0.000151768	0.000154567
(IPR013910) Transcription factor PAP1	0.000149813	0.00016276	0.000151768	0.000103045
(IPR014905) HIRAN domain	0.000149813	0.000108507	0.000151768	0.000103045
(IPR014906) Pre-mRNA processing factor 4 (PRP4)-like	0.000149813	0.000108507	0.000151768	0.000103045
(IPR015328) Domain of unknown function DUF1965	0.000149813	0.000108507	0.000151768	0.000103045
(IPR015927) Peptidase S24/S26A/S26B/S26C	0.000149813	0.00016276	0.000151768	0.000154567
(IPR016180) Ribosomal protein L10e/L16	0.000149813	0.000217014	0.000151768	0.00020609
(IPR017901) C-CAP/cofactor C-like domain	0.000149813	0.00016276	0.000151768	0.000154567
(IPR017905) ERV/ALR sulfhydryl oxidase domain	0.000149813	0.000108507	0.000151768	0.000103045
(IPR018326) Rad4 beta-hairpin domain 1	0.000149813	0.000108507	0.000151768	0.000103045
(IPR018327) Rad4 beta-hairpin domain 2	0.000149813	0.000108507	0.000151768	0.000103045
(IPR018328) Rad4 beta-hairpin domain 3	0.000149813	0.000108507	0.000151768	0.000103045
(IPR018966) VTC domain	0.000149813	0.000271267	0.000151768	0.000257612
(IPR019050) FDF domain	0.000149813	0.00016276	0.000151768	0.000154567
(IPR019468) Adenylosuccinate lyase C-terminal	0.000149813	0.000217014	0.000151768	0.00020609
(IPR019835) SWIB domain	0.000149813	0.00016276	0.000151768	0.000154567
(IPR022237) L-tryptophan decarboxylase psiD-like	0.000149813	0.00016276	0.000151768	0.000154567
(IPR022617) Rad60/SUMO-like domain	0.000149813	0.000108507	0.000151768	0.000103045
(IPR022712) Beta-Casp domain	0.000149813	0.000108507	0.000151768	0.000103045
(IPR023797) RNA 3'-terminal phosphate cyclase domain	0.000149813	0.000108507	0.000151768	0.000103045
(IPR023798) Ribosomal protein S7 domain	0.000149813	0.00016276	0.000151768	0.000103045
(IPR024500) Domain of unknown function DUF3074	0.000149813	0.00016276	0.000151768	0.000154567
(IPR024555) PX-associated domain	0.000149813	0.000108507	0.000151768	0.000103045
(IPR024771) SUZ domain	0.000149813	0.00016276	0.000151768	0.000154567
(IPR025239) Domain of unknown function DUF4187	0.000149813	0.000379774	0.000151768	0.000360657
(IPR025304) ALIX V-shaped domain	0.000149813	0.000217014	0.000151768	0.00020609
(IPR025423) Domain of unknown function DUF4149	0.000149813	0.00016276	0.000151768	0.000154567
(IPR025527) Domain of unknown function DUF4414	0.000149813	0.000108507	0.000151768	0.000103045
(IPR025605) OST-HTH/LOTUS domain	0.000149813	5.43e-05	0.000151768	5.15e-05
(IPR025687) C4-type zinc-finger of DNA polymerase delta	0.000149813	0.00016276	0.000151768	0.000103045
(IPR025696) rRNA-processing arch domain	0.000149813	0.000108507	0.000151768	0.000103045
(IPR025762) DFDF domain	0.000149813	0.00016276	0.000151768	0.000154567
(IPR025870) Glyoxalase-like domain	0.000149813	0.000108507	0.000151768	0.000103045
(IPR025926) PDZ-like domain	0.000149813	0.000108507	0.000151768	0.000103045
(IPR025995) RNA binding activity-knot of a chromodomain	0.000149813	0.00016276	0.000151768	0.000154567
(IPR026489) CXC domain	0.000149813	5.43e-05	7.59e-05	5.15e-05
(IPR027486) Ribosomal protein S10 domain	0.000149813	0.000108507	0.000151768	0.000103045
(IPR027589) Choice-of-anchor B domain	0.000149813	0.000108507	0.000151768	0.000103045
(IPR027974) Domain of unknown function DUF4470	0.000149813	0.000217014	0.000151768	0.000103045
(IPR028881) PAN2 domain	0.000149813	0.000596788	0.000151768	0.000721315
(IPR028942) WHIM1 domain	0.000149813	0.000325521	0.000151768	0.000309135
(IPR029004) Ribosomal L28e/Mak16	0.000149813	0.000108507	0.000151768	0.000103045
(IPR029903) RmlD-like substrate binding domain	0.000149813	0.00016276	0.000151768	0.000103045
(IPR030382) SAM-dependent methyltransferase TRM5/TYW2-type	0.000149813	0.000325521	0.000151768	0.000309135
(IPR030387) Bms1/Tsr1-type G domain	0.000149813	0.000108507	0.000151768	0.000103045
(IPR030918) Polyketide product template domain	0.000149813	0.000108507	0.000151768	0.000103045
(IPR030960) 3-dehydroquinate synthase domain	0.000149813	0.000108507	0.000151768	0.000103045
(IPR032472) Argonaute linker 2 domain	0.000149813	0.000108507	0.000151768	0.000103045
(IPR032506) Domain of unknown function DUF4976	0.000149813	0.000108507	0.000151768	0.000103045
(IPR032677) GTP cyclohydrolase II	0.000149813	0.000108507	0.000151768	0.000103045
(IPR033122) Letm1 ribosome-binding domain	0.000149813	0.000108507	0.000151768	0.000103045
(IPR033464) CSN8/PSMD8/EIF3K	0.000149813	0.000108507	0.000151768	0.000103045
(IPR034733) Acetyl-CoA carboxylase	0.000149813	0.000108507	0.000151768	0.000103045
(IPR034751) Yippee domain	0.000149813	0.000108507	0.000151768	0.000103045
(IPR036607) Glucosidase 2 subunit beta-like	0.000149813	5.43e-05	0.000151768	5.15e-05
(IPR000121) PEP-utilising enzyme, C-terminal	7.49e-05	5.43e-05	7.59e-05	5.15e-05
(IPR000312) Glycosyl transferase, family 3	7.49e-05	5.43e-05	7.59e-05	5.15e-05
(IPR000334) Glycoside hydrolase, family 45	7.49e-05	0.000108507	7.59e-05	0.000103045
(IPR000550) 7,8-Dihydro-6-hydroxymethylpterin-pyrophosphokinase, HPPK	7.49e-05	5.43e-05	7.59e-05	5.15e-05
(IPR000602) Glycoside hydrolase family 38, N-terminal domain	7.49e-05	5.43e-05	7.59e-05	5.15e-05
(IPR000783) RNA polymerase, subunit H/Rpb5 C-terminal	7.49e-05	5.43e-05	7.59e-05	5.15e-05
(IPR000788) Ribonucleotide reductase large subunit, C-terminal	7.49e-05	0.000108507	7.59e-05	0.000103045
(IPR000793) ATP synthase, alpha subunit, C-terminal	7.49e-05	0.000108507	7.59e-05	0.000103045
(IPR000967) Zinc finger, NF-X1-type	7.49e-05	0.000217014	7.59e-05	0.00020609
(IPR001075) NIF system FeS cluster assembly, NifU, C-terminal	7.49e-05	5.43e-05	7.59e-05	5.15e-05
(IPR001098) DNA-directed DNA polymerase, family A, palm domain	7.49e-05	5.43e-05	7.59e-05	5.15e-05
(IPR001099) Chalcone/stilbene synthase, N-terminal	7.49e-05	0.000108507	7.59e-05	0.000103045
(IPR001135) NADH-quinone oxidoreductase, subunit D	7.49e-05	5.43e-05	7.59e-05	5.15e-05
(IPR001268) NADH:ubiquinone oxidoreductase, 30kDa subunit	7.49e-05	5.43e-05	7.59e-05	5.15e-05
(IPR001293) Zinc finger, TRAF-type	7.49e-05	5.43e-05	7.59e-05	5.15e-05
(IPR001339) mRNA capping enzyme, catalytic domain	7.49e-05	5.43e-05	7.59e-05	5.15e-05
(IPR001351) Ribosomal protein S3, C-terminal	7.49e-05	5.43e-05	7.59e-05	5.15e-05
(IPR001510) Zinc finger, PARP-type	7.49e-05	5.43e-05	7.59e-05	5.15e-05
(IPR001537) tRNA/rRNA methyltransferase, SpoU type	7.49e-05	5.43e-05	7.59e-05	5.15e-05
(IPR001570) Peptidase M4, C-terminal	7.49e-05	5.43e-05	7.59e-05	0.000103045
(IPR001662) Elongation factor 1B gamma, C-terminal	7.49e-05	0.000379774	7.59e-05	0.000360657
(IPR001674) GMP synthase, C-terminal	7.49e-05	0.00016276	7.59e-05	0.000154567
(IPR002073) 3'5'-cyclic nucleotide phosphodiesterase, catalytic domain	7.49e-05	0.000271267	7.59e-05	0.000257612
(IPR002192) Pyruvate phosphate dikinase, PEP/pyruvate-binding	7.49e-05	5.43e-05	7.59e-05	5.15e-05
(IPR002205) DNA topoisomerase, type IIA, subunit A/C-terminal	7.49e-05	0.000108507	7.59e-05	0.000103045
(IPR002420) Phosphatidylinositol 3-kinase, C2 domain	7.49e-05	5.43e-05	7.59e-05	5.15e-05
(IPR002489) Glutamate synthase, alpha subunit, C-terminal	7.49e-05	0.000108507	7.59e-05	0.000103045
(IPR002638) Quinolinate phosphoribosyl transferase, C-terminal	7.49e-05	5.43e-05	7.59e-05	5.15e-05
(IPR002652) Importin-alpha, importin-beta-binding domain	7.49e-05	5.43e-05	7.59e-05	5.15e-05
(IPR002655) Acyl-CoA oxidase, C-terminal	7.49e-05	5.43e-05	7.59e-05	5.15e-05
(IPR002701) Chorismate mutase II, prokaryotic-type	7.49e-05	5.43e-05	7.59e-05	5.15e-05
(IPR002730) Ribonuclease P/MRP, subunit p29	7.49e-05	5.43e-05	7.59e-05	5.15e-05
(IPR002840) Aconitase X swivel domain, putative	7.49e-05	0.000108507	7.59e-05	5.15e-05
(IPR002853) Transcription initiation factor IIE subunit alpha, N-terminal	7.49e-05	5.43e-05	7.59e-05	5.15e-05
(IPR002871) NIF system FeS cluster assembly, NifU, N-terminal	7.49e-05	5.43e-05	7.59e-05	5.15e-05
(IPR002880) Pyruvate flavodoxin/ferredoxin oxidoreductase, N-terminal	7.49e-05	0.000108507	7.59e-05	0.000103045
(IPR002919) Trypsin Inhibitor-like, cysteine rich domain	7.49e-05	5.43e-05	7.59e-05	0.000103045
(IPR003135) ATP-grasp fold, ATP-dependent carboxylate-amine ligase-type	7.49e-05	5.43e-05	7.59e-05	5.15e-05
(IPR003164) Clathrin adaptor, alpha-adaptin, appendage, C-terminal subdomain	7.49e-05	5.43e-05	7.59e-05	5.15e-05
(IPR003166) Transcription factor TFIIE beta subunit, DNA-binding domain	7.49e-05	5.43e-05	7.59e-05	5.15e-05
(IPR003228) Transcription initiation factor TFIID, subunit 12	7.49e-05	NA	7.59e-05	5.15e-05
(IPR003338) CDC48, N-terminal subdomain	7.49e-05	0.000217014	7.59e-05	0.000154567
(IPR003379) Carboxylase, conserved domain	7.49e-05	5.43e-05	7.59e-05	0.000103045
(IPR003601) DNA topoisomerase, type IA, domain 2	7.49e-05	0.00016276	7.59e-05	0.000154567
(IPR003602) DNA topoisomerase, type IA, DNA-binding domain	7.49e-05	0.00016276	7.59e-05	0.000154567
(IPR003617) Transcription elongation factor, TFIIS/CRSP70, N-terminal, sub-type	7.49e-05	5.43e-05	7.59e-05	5.15e-05
(IPR003712) Cyanate lyase, C-terminal	7.49e-05	5.43e-05	7.59e-05	5.15e-05
(IPR003754) Tetrapyrrole biosynthesis, uroporphyrinogen III synthase	7.49e-05	0.000108507	7.59e-05	0.000103045
(IPR003769) Adaptor protein ClpS, core	7.49e-05	5.43e-05	7.59e-05	5.15e-05
(IPR004009) Myosin, N-terminal, SH3-like	7.49e-05	5.43e-05	7.59e-05	5.15e-05
(IPR004015) SKI-interacting protein SKIP, SNW domain	7.49e-05	5.43e-05	7.59e-05	5.15e-05
(IPR004026) Ada DNA repair, metal-binding	7.49e-05	5.43e-05	7.59e-05	5.15e-05
(IPR004044) K Homology domain, type 2	7.49e-05	5.43e-05	7.59e-05	5.15e-05
(IPR004108) Iron hydrogenase, large subunit, C-terminal	7.49e-05	5.43e-05	7.59e-05	5.15e-05
(IPR004125) Signal recognition particle, SRP54 subunit, M-domain	7.49e-05	5.43e-05	7.59e-05	5.15e-05
(IPR004176) Clp, N-terminal	7.49e-05	5.43e-05	7.59e-05	5.15e-05
(IPR004193) Glycoside hydrolase, family 13, N-terminal	7.49e-05	0.000108507	7.59e-05	0.000103045
(IPR004198) Zinc finger, C5HC2-type	7.49e-05	0.000271267	7.59e-05	0.000257612
(IPR004201) CDC48, domain 2	7.49e-05	0.000217014	7.59e-05	0.000154567
(IPR004457) Zinc finger, ZPR1-type	7.49e-05	5.43e-05	7.59e-05	5.15e-05
(IPR004739) GMP synthase, glutamine amidotransferase	7.49e-05	0.000271267	7.59e-05	0.000257612
(IPR004887) Glutathione synthase, substrate-binding domain	7.49e-05	0.000217014	7.59e-05	0.00020609
(IPR004953) EB1, C-terminal	7.49e-05	5.43e-05	7.59e-05	5.15e-05
(IPR005031) Coenzyme Q-binding protein COQ10, START domain	7.49e-05	5.43e-05	7.59e-05	5.15e-05
(IPR005043) CAS/CSE, C-terminal	7.49e-05	5.43e-05	7.59e-05	5.15e-05
(IPR005100) Transcription elongation factor Spt5, NGN domain	7.49e-05	5.43e-05	7.59e-05	5.15e-05
(IPR005130) Serine dehydratase-like, alpha subunit	7.49e-05	5.43e-05	7.59e-05	5.15e-05
(IPR005147) tRNA synthetase, B5-domain	7.49e-05	5.43e-05	7.59e-05	5.15e-05
(IPR005192) Glycoside hydrolase, family 49, C-terminal	7.49e-05	5.43e-05	7.59e-05	5.15e-05
(IPR005195) Glycoside hydrolase, family 65, central catalytic	7.49e-05	5.43e-05	7.59e-05	5.15e-05
(IPR005196) Glycoside hydrolase, family 65, N-terminal	7.49e-05	5.43e-05	7.59e-05	5.15e-05
(IPR005326) Plectin/S10, N-terminal	7.49e-05	5.43e-05	7.59e-05	5.15e-05
(IPR005571) RNA polymerase, Rpb5, N-terminal	7.49e-05	5.43e-05	7.59e-05	5.15e-05
(IPR005633) Ribosomal protein L23/L25, N-terminal	7.49e-05	0.000108507	7.59e-05	0.000103045
(IPR005635) Inner centromere protein, ARK-binding domain	7.49e-05	0.000108507	7.59e-05	0.000103045
(IPR005818) Linker histone H1/H5, domain H15	7.49e-05	0.000271267	7.59e-05	0.000257612
(IPR005845) Alpha-D-phosphohexomutase, alpha/beta/alpha domain II	7.49e-05	0.000108507	7.59e-05	0.000103045
(IPR005846) Alpha-D-phosphohexomutase, alpha/beta/alpha domain III	7.49e-05	0.000108507	7.59e-05	0.000103045
(IPR005849) Galactose-1-phosphate uridyl transferase, N-terminal	7.49e-05	5.43e-05	7.59e-05	5.15e-05
(IPR005850) Galactose-1-phosphate uridyl transferase, C-terminal	7.49e-05	5.43e-05	7.59e-05	5.15e-05
(IPR005875) Phosphoribosylaminoimidazole carboxylase, ATPase subunit	7.49e-05	5.43e-05	7.59e-05	5.15e-05
(IPR005900) 6-phosphogluconolactonase, DevB-type	7.49e-05	0.000108507	7.59e-05	0.000103045
(IPR006026) Peptidase, metallopeptidase	7.49e-05	5.43e-05	7.59e-05	5.15e-05
(IPR006048) Alpha-amylase/branching enzyme, C-terminal all beta	7.49e-05	0.000108507	7.59e-05	0.000154567
(IPR006075) Aspartyl/Glutamyl-tRNA(Gln) amidotransferase, subunit B/E, catalytic	7.49e-05	5.43e-05	7.59e-05	5.15e-05
(IPR006097) Glutamate/phenylalanine/leucine/valine dehydrogenase, dimerisation domain	7.49e-05	0.00016276	7.59e-05	0.000154567
(IPR006109) Glycerol-3-phosphate dehydrogenase, NAD-dependent, C-terminal	7.49e-05	5.43e-05	7.59e-05	5.15e-05
(IPR006145) Pseudouridine synthase, RsuA/RluB/C/D/E/F	7.49e-05	5.43e-05	7.59e-05	5.15e-05
(IPR006317) Ubiquinol-cytochrome c reductase, iron-sulphur subunit	7.49e-05	5.43e-05	7.59e-05	5.15e-05
(IPR006549) HAD-superfamily hydrolase,subfamily IIIA	7.49e-05	0.00016276	7.59e-05	0.00020609
(IPR006568) PSP, proline-rich	7.49e-05	5.43e-05	7.59e-05	5.15e-05
(IPR006572) Zinc finger, DBF-type	7.49e-05	5.43e-05	7.59e-05	5.15e-05
(IPR006584) Cellulose binding, type IV	7.49e-05	5.43e-05	7.59e-05	5.15e-05
(IPR006615) Peptidase C19, ubiquitin-specific peptidase, DUSP domain	7.49e-05	0.00016276	7.59e-05	0.00020609
(IPR006619) Peptidoglycan recognition protein family domain, metazoa/bacteria	7.49e-05	NA	7.59e-05	NA
(IPR006751) TAFII55 protein, conserved region	7.49e-05	5.43e-05	7.59e-05	5.15e-05
(IPR006769) Coiled-coil domain containing protein 109, C-terminal	7.49e-05	5.43e-05	7.59e-05	5.15e-05
(IPR006847) Translation initiation factor IF-2, N-terminal	7.49e-05	0.000108507	7.59e-05	0.000103045
(IPR006856) Mating-type protein MAT alpha 1, HMG-box	7.49e-05	5.43e-05	7.59e-05	NA
(IPR006925) Vps16, C-terminal	7.49e-05	5.43e-05	7.59e-05	5.15e-05
(IPR006926) Vps16, N-terminal	7.49e-05	5.43e-05	7.59e-05	5.15e-05
(IPR006953) Vesicle tethering protein Uso1/P115-like , head domain	7.49e-05	5.43e-05	7.59e-05	5.15e-05
(IPR006982) Glutamate synthase, central-N	7.49e-05	0.000108507	7.59e-05	0.000103045
(IPR007010) Poly(A) polymerase, RNA-binding domain	7.49e-05	0.000325521	7.59e-05	0.000309135
(IPR007073) RNA polymerase Rpb1, domain 7	7.49e-05	0.00016276	7.59e-05	0.000154567
(IPR007075) RNA polymerase Rpb1, domain 6	7.49e-05	0.00016276	7.59e-05	0.000154567
(IPR007085) DNA/pantothenate metabolism flavoprotein, C-terminal	7.49e-05	5.43e-05	7.59e-05	5.15e-05
(IPR007131) SLA1 homology domain 1, SHD1	7.49e-05	0.000108507	7.59e-05	0.000103045
(IPR007134) Autophagy-related protein 3, N-terminal	7.49e-05	0.000108507	7.59e-05	0.000103045
(IPR007177) Ribosome biogenesis protein, C-terminal	7.49e-05	5.43e-05	7.59e-05	5.15e-05
(IPR007196) CCR4-Not complex component, Not1, C-terminal	7.49e-05	5.43e-05	7.59e-05	5.15e-05
(IPR007199) Replication factor-A protein 1, N-terminal	7.49e-05	5.43e-05	7.59e-05	5.15e-05
(IPR007201) Mei2/Mei2-like, C-terminal RNA recognition motif	7.49e-05	5.43e-05	7.59e-05	5.15e-05
(IPR007207) CCR4-Not complex component, Not N-terminal domain	7.49e-05	0.000271267	7.59e-05	0.000257612
(IPR007222) Signal recognition particle receptor, alpha subunit, N-terminal	7.49e-05	5.43e-05	7.59e-05	5.15e-05
(IPR007223) Peroxin 13, N-terminal	7.49e-05	0.000108507	7.59e-05	0.000103045
(IPR007230) Peptidase S59, nucleoporin	7.49e-05	0.000108507	7.59e-05	0.000154567
(IPR007234) Vps53-like, N-terminal	7.49e-05	0.00016276	7.59e-05	0.000154567
(IPR007235) Glycosyl transferase, family 28, C-terminal	7.49e-05	0.000108507	7.59e-05	0.000103045
(IPR007249) Dopey, N-terminal	7.49e-05	0.00016276	7.59e-05	0.000154567
(IPR007281) Mre11, DNA-binding	7.49e-05	0.000108507	7.59e-05	0.000103045
(IPR007319) Small-subunit processome, Utp21	7.49e-05	5.43e-05	7.59e-05	5.15e-05
(IPR007320) Programmed cell death protein 2, C-terminal	7.49e-05	5.43e-05	7.59e-05	5.15e-05
(IPR007371) Thiamin pyrophosphokinase, catalytic domain	7.49e-05	0.000108507	7.59e-05	0.000103045
(IPR007373) Thiamin pyrophosphokinase, thiamin-binding domain	7.49e-05	0.000108507	7.59e-05	0.000103045
(IPR007471) Arginine-tRNA-protein transferase, N-terminal	7.49e-05	NA	7.59e-05	0.00020609
(IPR007472) Arginine-tRNA-protein transferase, C-terminal	7.49e-05	NA	7.59e-05	0.00020609
(IPR007506) Aconitase X catalytic domain, putative	7.49e-05	0.000108507	7.59e-05	5.15e-05
(IPR007521) Choline kinase, N-terminal	7.49e-05	0.000217014	7.59e-05	0.00020609
(IPR007557) PSP1, C-terminal	7.49e-05	0.000108507	7.59e-05	0.000154567
(IPR007582) TFIID subunit TAF5, NTD2 domain	7.49e-05	5.43e-05	7.59e-05	5.15e-05
(IPR007651) Lipin, N-terminal	7.49e-05	0.000217014	7.59e-05	0.000154567
(IPR007701) Interferon-related developmental regulator, N-terminal	7.49e-05	5.43e-05	7.59e-05	5.15e-05
(IPR007705) Vesicle transport v-SNARE, N-terminal	7.49e-05	0.00016276	7.59e-05	0.000154567
(IPR007708) Lariat debranching enzyme, C-terminal	7.49e-05	0.000108507	7.59e-05	0.000103045
(IPR007716) NPL4, zinc-binding putative	7.49e-05	0.000108507	7.59e-05	0.000103045
(IPR007717) Nuclear pore localisation protein NPL4, C-terminal	7.49e-05	0.000108507	7.59e-05	0.000103045
(IPR007718) SRP40, C-terminal	7.49e-05	5.43e-05	7.59e-05	5.15e-05
(IPR007722) mRNA decapping protein 2, Box A domain	7.49e-05	5.43e-05	7.59e-05	5.15e-05
(IPR007758) Nucleoporin, NSP1-like, C-terminal	7.49e-05	5.43e-05	7.59e-05	5.15e-05
(IPR007853) Zinc finger, DNL-type	7.49e-05	5.43e-05	7.59e-05	5.15e-05
(IPR007934) Alpha-L-arabinofuranosidase B, arabinose-binding domain	7.49e-05	5.43e-05	7.59e-05	5.15e-05
(IPR008136) CinA, C-terminal	7.49e-05	5.43e-05	7.59e-05	5.15e-05
(IPR008147) Glutamine synthetase, beta-Grasp domain	7.49e-05	0.00016276	7.59e-05	5.15e-05
(IPR008207) Signal transduction histidine kinase, phosphotransfer (Hpt) domain	7.49e-05	5.43e-05	7.59e-05	5.15e-05
(IPR008279) PEP-utilising enzyme, mobile domain	7.49e-05	5.43e-05	7.59e-05	5.15e-05
(IPR008336) DNA topoisomerase I, DNA binding, eukaryotic-type	7.49e-05	0.000596788	7.59e-05	0.000463702
(IPR008442) Propeptide, carboxypeptidase Y	7.49e-05	5.43e-05	7.59e-05	5.15e-05
(IPR008806) RNA polymerase III Rpc82, C -terminal	7.49e-05	0.000108507	7.59e-05	0.000103045
(IPR008883) Ubiquitin E2 variant, N-terminal	7.49e-05	0.000108507	7.59e-05	0.000103045
(IPR008905) Eukaryotic translation initiation factor 3 subunit C, N-terminal domain	7.49e-05	0.000108507	7.59e-05	0.000103045
(IPR008932) Ribosomal protein L7/L12, oligomerisation	7.49e-05	5.43e-05	7.59e-05	5.15e-05
(IPR009073) Co-chaperone HscB, C-terminal oligomerisation domain	7.49e-05	5.43e-05	7.59e-05	5.15e-05
(IPR009349) Zinc finger, C2HC5-type	7.49e-05	5.43e-05	7.59e-05	5.15e-05
(IPR009543) Vacuolar protein sorting-associated protein 13, SHR-binding domain	7.49e-05	5.43e-05	7.59e-05	5.15e-05
(IPR009674) DNA-directed RNA polymerase I subunit RPA2, domain 4	7.49e-05	5.43e-05	7.59e-05	5.15e-05
(IPR009723) Ribonuclease P/MRP, subunit POP1	7.49e-05	5.43e-05	7.59e-05	5.15e-05
(IPR009730) Micro-fibrillar-associated protein 1, C-terminal	7.49e-05	5.43e-05	7.59e-05	5.15e-05
(IPR009851) Modifier of rudimentary, Modr	7.49e-05	0.000108507	7.59e-05	0.000103045
(IPR009880) Glyoxal oxidase, N-terminal	7.49e-05	5.43e-05	7.59e-05	5.15e-05
(IPR010033) HAD-superfamily phosphatase, subfamily IIIC	7.49e-05	5.43e-05	7.59e-05	5.15e-05
(IPR010309) E3 ubiquitin ligase, domain of unknown function DUF908	7.49e-05	5.43e-05	7.59e-05	5.15e-05
(IPR010314) E3 ubiquitin ligase, domain of unknown function DUF913	7.49e-05	5.43e-05	7.59e-05	5.15e-05
(IPR010472) Formin, FH3 domain	7.49e-05	0.000108507	7.59e-05	0.000103045
(IPR010491) PRP1 splicing factor, N-terminal	7.49e-05	5.43e-05	7.59e-05	5.15e-05
(IPR010502) Carbohydrate-binding domain, family 9	7.49e-05	NA	7.59e-05	5.15e-05
(IPR010674) Nucleolar GTP-binding protein 1, Rossman-fold domain	7.49e-05	5.43e-05	7.59e-05	5.15e-05
(IPR010703) Dedicator of cytokinesis, C-terminal	7.49e-05	0.000108507	7.59e-05	0.000103045
(IPR010714) Coatomer, alpha subunit, C-terminal	7.49e-05	5.43e-05	7.59e-05	5.15e-05
(IPR010961) Tetrapyrrole biosynthesis, 5-aminolevulinic acid synthase	7.49e-05	5.43e-05	7.59e-05	5.15e-05
(IPR011095) D-alanine--D-alanine ligase, C-terminal	7.49e-05	5.43e-05	7.59e-05	5.15e-05
(IPR011128) Glycerol-3-phosphate dehydrogenase, NAD-dependent, N-terminal	7.49e-05	5.43e-05	7.59e-05	5.15e-05
(IPR011258) BPG-independent PGAM, N-terminal	7.49e-05	0.00016276	7.59e-05	0.000154567
(IPR011442) TAF6, C-terminal HEAT repeat domain	7.49e-05	5.43e-05	7.59e-05	5.15e-05
(IPR011501) Nucleolar complex-associated protein 3, N-terminal	7.49e-05	5.43e-05	7.59e-05	5.15e-05
(IPR011515) Shugoshin, C-terminal	7.49e-05	5.43e-05	7.59e-05	5.15e-05
(IPR011516) Shugoshin, N-terminal coiled-coil domain	7.49e-05	5.43e-05	7.59e-05	5.15e-05
(IPR011538) NADH-ubiquinone oxidoreductase 51kDa subunit, FMN-binding domain	7.49e-05	0.000108507	7.59e-05	0.000103045
(IPR011546) Peptidase M41, FtsH extracellular	7.49e-05	5.43e-05	7.59e-05	5.15e-05
(IPR011629) Cobalamin (vitamin B12) biosynthesis CobW-like, C-terminal	7.49e-05	0.000108507	7.59e-05	0.000103045
(IPR011665) Brf1, TBP-binding domain	7.49e-05	5.43e-05	7.59e-05	5.15e-05
(IPR011666) G patch domain-containing protein, N-terminal	7.49e-05	5.43e-05	7.59e-05	5.15e-05
(IPR011678) ER membrane protein complex subunit 1, C-terminal	7.49e-05	5.43e-05	7.59e-05	5.15e-05
(IPR011679) Endoplasmic reticulum resident protein 29, C-terminal	7.49e-05	5.43e-05	7.59e-05	5.15e-05
(IPR011682) Glycosyl hydrolase family 38, C-terminal	7.49e-05	5.43e-05	7.59e-05	5.15e-05
(IPR011710) Coatomer beta subunit, C-terminal	7.49e-05	5.43e-05	7.59e-05	5.15e-05
(IPR011760) Pseudouridine synthase, TruD, insertion domain	7.49e-05	5.43e-05	7.59e-05	5.15e-05
(IPR011947) FCP1-like phosphatase, phosphatase domain	7.49e-05	0.000271267	7.59e-05	0.000257612
(IPR011987) ATPase, V1 complex, subunit H, C-terminal	7.49e-05	0.000108507	7.59e-05	0.000103045
(IPR012280) Semialdehyde dehydrogenase, dimerisation domain	7.49e-05	0.000217014	7.59e-05	0.00020609
(IPR012319) Formamidopyrimidine-DNA glycosylase, catalytic domain	7.49e-05	0.00016276	7.59e-05	0.000154567
(IPR012328) Chalcone/stilbene synthase, C-terminal	7.49e-05	0.000108507	7.59e-05	0.000103045
(IPR012466) NECAP, PHear domain	7.49e-05	5.43e-05	7.59e-05	5.15e-05
(IPR012486) Far11/STRP, N-terminal	7.49e-05	0.00016276	7.59e-05	5.15e-05
(IPR012501) Vps54-likeVacuolar protein sorting-associated protein 54, C-terminal	7.49e-05	0.000108507	7.59e-05	0.000103045
(IPR012541) DBP10, C-terminal	7.49e-05	5.43e-05	7.59e-05	5.15e-05
(IPR012583) Pre-rRNA-processing protein RIX1, N-terminal	7.49e-05	5.43e-05	7.59e-05	5.15e-05
(IPR012588) Exosome-associated factor Rrp6, N-terminal	7.49e-05	0.000108507	7.59e-05	0.000103045
(IPR012606) Ribosomal protein S13/S15, N-terminal	7.49e-05	5.43e-05	7.59e-05	5.15e-05
(IPR012617) Apoptosis-antagonizing transcription factor, C-terminal	7.49e-05	5.43e-05	7.59e-05	5.15e-05
(IPR012766) Alpha,alpha-trehalose-phosphate synthase	7.49e-05	0.000271267	7.59e-05	0.000257612
(IPR012795) tRNA(Ile)-lysidine synthase, N-terminal	7.49e-05	5.43e-05	7.59e-05	5.15e-05
(IPR012856) D-aminopeptidase, domain B	7.49e-05	5.43e-05	7.59e-05	5.15e-05
(IPR012860) Arf3-interacting protein 1, N-terminal domain	7.49e-05	5.43e-05	7.59e-05	5.15e-05
(IPR012880) Gryzun, putative trafficking through Golgi	7.49e-05	0.000108507	7.59e-05	0.000154567
(IPR012904) 8-oxoguanine DNA glycosylase, N-terminal	7.49e-05	5.43e-05	7.59e-05	5.15e-05
(IPR012916) RED-like, N-terminal	7.49e-05	5.43e-05	7.59e-05	5.15e-05
(IPR012920) Ribosomal RNA methyltransferase, Spb1, C-terminal	7.49e-05	5.43e-05	7.59e-05	5.15e-05
(IPR012921) Spen paralogue and orthologue SPOC, C-terminal	7.49e-05	0.000108507	7.59e-05	0.000103045
(IPR012935) Zinc finger, C3HC-like	7.49e-05	5.43e-05	7.59e-05	5.15e-05
(IPR012952) BING4, C-terminal domain	7.49e-05	5.43e-05	7.59e-05	5.15e-05
(IPR012953) BOP1, N-terminal domain	7.49e-05	5.43e-05	7.59e-05	5.15e-05
(IPR012954) BP28, C-terminal domain	7.49e-05	0.000108507	7.59e-05	0.000103045
(IPR012955) CASP, C-terminal	7.49e-05	0.000108507	7.59e-05	0.000103045
(IPR012971) Nucleolar GTP-binding protein 2, N-terminal domain	7.49e-05	5.43e-05	7.59e-05	5.15e-05
(IPR012973) NOG, C-terminal	7.49e-05	5.43e-05	7.59e-05	5.15e-05
(IPR012977) Uncharacterised domain NUC130/133, N-terminal	7.49e-05	5.43e-05	7.59e-05	5.15e-05
(IPR012988) Ribosomal protein L30, N-terminal	7.49e-05	5.43e-05	7.59e-05	5.15e-05
(IPR013021) Myo-inositol-1-phosphate synthase, GAPDH-like	7.49e-05	0.00016276	7.59e-05	0.000154567
(IPR013040) Coatomer, gamma subunit, appendage, Ig-like subdomain	7.49e-05	5.43e-05	7.59e-05	5.15e-05
(IPR013049) Spo11/DNA topoisomerase VI, subunit A, N-terminal	7.49e-05	5.43e-05	7.59e-05	5.15e-05
(IPR013107) Acyl-CoA dehydrogenase, C-terminal domain	7.49e-05	5.43e-05	7.59e-05	5.15e-05
(IPR013115) Histidine biosynthesis HisG, C-terminal	7.49e-05	5.43e-05	7.59e-05	5.15e-05
(IPR013116) Acetohydroxy acid isomeroreductase, NADPH-binding domain	7.49e-05	5.43e-05	7.59e-05	5.15e-05
(IPR013122) Polycystin cation channel, PKD1/PKD2	7.49e-05	5.43e-05	7.59e-05	5.15e-05
(IPR013123) RNA 2-O ribose methyltransferase, substrate binding	7.49e-05	5.43e-05	7.59e-05	5.15e-05
(IPR013137) Zinc finger, TFIIB-type	7.49e-05	5.43e-05	7.59e-05	5.15e-05
(IPR013180) Beta-catenin-like protein 1, N-terminal	7.49e-05	5.43e-05	7.59e-05	5.15e-05
(IPR013197) RNA polymerase III subunit RPC82-related, helix-turn-helix	7.49e-05	5.43e-05	7.59e-05	5.15e-05
(IPR013215) Cobalamin-independent methionine synthase MetE, N-terminal	7.49e-05	0.000108507	7.59e-05	0.000103045
(IPR013221) Mur ligase, central	7.49e-05	0.000108507	7.59e-05	5.15e-05
(IPR013234) PIGA, GPI anchor biosynthesis	7.49e-05	5.43e-05	7.59e-05	5.15e-05
(IPR013238) RNA polymerase III, subunit Rpc25	7.49e-05	5.43e-05	7.59e-05	5.15e-05
(IPR013257) SRI, Set2 Rpb1 interacting	7.49e-05	NA	7.59e-05	5.15e-05
(IPR013258) Striatin, N-terminal	7.49e-05	5.43e-05	7.59e-05	5.15e-05
(IPR013346) Ribonucleotide reductase, class I , alpha subunit	7.49e-05	0.000108507	7.59e-05	0.000103045
(IPR013497) DNA topoisomerase, type IA, central	7.49e-05	0.00016276	7.59e-05	0.000154567
(IPR013499) DNA topoisomerase I, eukaryotic-type	7.49e-05	0.000596788	7.59e-05	0.000463702
(IPR013500) DNA topoisomerase I, catalytic core, eukaryotic-type	7.49e-05	0.000596788	7.59e-05	0.000463702
(IPR013506) DNA topoisomerase, type IIA, subunit B, domain 2	7.49e-05	0.000108507	7.59e-05	0.000103045
(IPR013509) Ribonucleotide reductase large subunit, N-terminal	7.49e-05	0.000108507	7.59e-05	0.000103045
(IPR013515) Phytochrome, central region	7.49e-05	0.000108507	7.59e-05	0.000103045
(IPR013528) Hydroxymethylglutaryl-coenzyme A synthase, N-terminal	7.49e-05	0.00016276	7.59e-05	0.000154567
(IPR013537) Acetyl-CoA carboxylase, central domain	7.49e-05	5.43e-05	7.59e-05	5.15e-05
(IPR013562) tRNA(Met) cytidine acetyltransferase TmcA, N-terminal	7.49e-05	5.43e-05	7.59e-05	5.15e-05
(IPR013566) EF hand associated, type-1	7.49e-05	0.000108507	7.59e-05	0.000103045
(IPR013567) EF hand associated, type-2	7.49e-05	0.000108507	7.59e-05	0.000103045
(IPR013586) 26S proteasome regulatory subunit, C-terminal	7.49e-05	5.43e-05	7.59e-05	5.15e-05
(IPR013627) DNA polymerase alpha, subunit B N-terminal	7.49e-05	0.000108507	7.59e-05	0.000103045
(IPR013646) Uncharacterised GTP-binding protein, C-terminal	7.49e-05	5.43e-05	7.59e-05	5.15e-05
(IPR013651) ATP-grasp fold, RimK-type	7.49e-05	0.000434028	7.59e-05	0.000309135
(IPR013697) DNA polymerase epsilon, catalytic subunit A, C-terminal	7.49e-05	5.43e-05	7.59e-05	5.15e-05
(IPR013699) Signal recognition particle, SRP72 subunit, RNA-binding	7.49e-05	5.43e-05	7.59e-05	5.15e-05
(IPR013709) 2-isopropylmalate synthase LeuA, allosteric (dimerisation) domain	7.49e-05	5.43e-05	7.59e-05	5.15e-05
(IPR013724) GIT, Spa2 homology (SHD) domain	7.49e-05	0.000217014	7.59e-05	0.00020609
(IPR013725) DNA replication factor RFC1, C-terminal	7.49e-05	0.000108507	7.59e-05	0.000154567
(IPR013729) Multiprotein bridging factor 1, N-terminal	7.49e-05	5.43e-05	7.59e-05	5.15e-05
(IPR013791) RNA 3'-terminal phosphate cyclase, insert domain	7.49e-05	5.43e-05	7.59e-05	5.15e-05
(IPR013820) ATP phosphoribosyltransferase, catalytic domain	7.49e-05	5.43e-05	7.59e-05	5.15e-05
(IPR013823) Ribosomal protein L7/L12, C-terminal	7.49e-05	5.43e-05	7.59e-05	5.15e-05
(IPR013842) GTP-binding protein LepA, C-terminal	7.49e-05	0.000108507	7.59e-05	0.000103045
(IPR013843) Ribosomal protein S4e, N-terminal	7.49e-05	5.43e-05	7.59e-05	5.15e-05
(IPR013845) Ribosomal protein S4e, central region	7.49e-05	5.43e-05	7.59e-05	5.15e-05
(IPR013846) mRNA capping enzyme, C-terminal	7.49e-05	5.43e-05	7.59e-05	5.15e-05
(IPR013855) Cdc37, N-terminal domain	7.49e-05	0.00016276	7.59e-05	0.00020609
(IPR013866) Sphingolipid delta4-desaturase, N-terminal	7.49e-05	NA	7.59e-05	5.15e-05
(IPR013867) Telomere repeat-binding factor, dimerisation domain	7.49e-05	5.43e-05	7.59e-05	5.15e-05
(IPR013873) Cdc37, C-terminal	7.49e-05	0.00016276	7.59e-05	0.00020609
(IPR013874) Cdc37, Hsp90 binding	7.49e-05	0.00016276	7.59e-05	0.00020609
(IPR013876) TFIIH p62 subunit, N-terminal	7.49e-05	0.000108507	7.59e-05	0.000103045
(IPR013882) DNA endonuclease Ctp1, C-terminal	7.49e-05	5.43e-05	7.59e-05	5.15e-05
(IPR013886) PI31 proteasome regulator, C-terminal	7.49e-05	5.43e-05	7.59e-05	0.000103045
(IPR013890) Transcriptional repressor Tup1, N-terminal	7.49e-05	0.000434028	7.59e-05	0.00041218
(IPR013894) RecQ mediated genome instability protein, N-terminal	7.49e-05	5.43e-05	7.59e-05	5.15e-05
(IPR013896) Carbon catabolite-derepressing protein kinase, ubiquitin-associated domain	7.49e-05	0.000108507	7.59e-05	0.000103045
(IPR013904) Transcriptional regulatory protein RXT2, N-terminal	7.49e-05	0.000108507	7.59e-05	0.00020609
(IPR013905) Lethal giant larvae (Lgl)-like, C-terminal domain	7.49e-05	0.000108507	7.59e-05	0.000103045
(IPR013912) Adenylate cyclase-associated CAP, C-terminal	7.49e-05	5.43e-05	7.59e-05	5.15e-05
(IPR013928) Alkali metal cation/H+ antiporter Nha1, C-terminal	7.49e-05	5.43e-05	7.59e-05	5.15e-05
(IPR013929) RNA polymerase II-associated protein 1, C-terminal	7.49e-05	5.43e-05	7.59e-05	5.15e-05
(IPR013930) RNA polymerase II-associated protein 1, N-terminal	7.49e-05	5.43e-05	7.59e-05	5.15e-05
(IPR013931) Svf1-like, N-terminal	7.49e-05	5.43e-05	7.59e-05	5.15e-05
(IPR013934) Small-subunit processome, Utp13	7.49e-05	5.43e-05	7.59e-05	5.15e-05
(IPR013939) Regulatory subunit Dfp1/Him1, central region	7.49e-05	5.43e-05	7.59e-05	5.15e-05
(IPR013941) Protein Zds1, C-terminal	7.49e-05	5.43e-05	7.59e-05	5.15e-05
(IPR013955) Replication factor A, C-terminal	7.49e-05	5.43e-05	7.59e-05	5.15e-05
(IPR013967) Rad54, N-terminal	7.49e-05	5.43e-05	7.59e-05	5.15e-05
(IPR013992) Adenylate cyclase-associated CAP, N-terminal	7.49e-05	5.43e-05	7.59e-05	5.15e-05
(IPR014016) UvrD-like helicase, ATP-binding domain	7.49e-05	5.43e-05	7.59e-05	5.15e-05
(IPR014017) UvrD-like DNA helicase, C-terminal	7.49e-05	5.43e-05	7.59e-05	5.15e-05
(IPR014027) UDP-glucose/GDP-mannose dehydrogenase, C-terminal	7.49e-05	0.000108507	7.59e-05	0.000103045
(IPR014038) Translation elongation factor EF1B, beta/delta subunit, guanine nucleotide exchange domain	7.49e-05	5.43e-05	7.59e-05	5.15e-05
(IPR014144) DNA ligase D, 3'-phosphoesterase domain	7.49e-05	5.43e-05	7.59e-05	5.15e-05
(IPR014307) Xanthine dehydrogenase, small subunit	7.49e-05	0.000108507	7.59e-05	0.000103045
(IPR014772) Mammalian uncoordinated homology 13, domain 2	7.49e-05	5.43e-05	NA	5.15e-05
(IPR014786) Anaphase-promoting complex subunit 2, C-terminal	7.49e-05	5.43e-05	7.59e-05	5.15e-05
(IPR014808) DNA replication factor Dna2, N-terminal	7.49e-05	5.43e-05	7.59e-05	5.15e-05
(IPR014813) Guanine nucleotide-binding protein-like 3, N-terminal domain	7.49e-05	5.43e-05	7.59e-05	5.15e-05
(IPR014824) Scaffold protein Nfu/NifU, N-terminal	7.49e-05	5.43e-05	7.59e-05	5.15e-05
(IPR014837) EF-hand, Ca insensitive	7.49e-05	5.43e-05	7.59e-05	5.15e-05
(IPR014854) Non-structural maintenance of chromosome element 4, C-terminal	7.49e-05	5.43e-05	7.59e-05	5.15e-05
(IPR014857) Zinc finger, RING-like	7.49e-05	5.43e-05	7.59e-05	5.15e-05
(IPR014892) Replication protein A, C-terminal	7.49e-05	0.00016276	7.59e-05	0.000103045
(IPR014893) Ku, C-terminal	7.49e-05	5.43e-05	7.59e-05	5.15e-05
(IPR014898) Zinc finger, C2H2, LYAR-type	7.49e-05	0.000108507	7.59e-05	0.000103045
(IPR014978) Glutamine-Leucine-Glutamine, QLQ	7.49e-05	5.43e-05	7.59e-05	5.15e-05
(IPR015033) HBS1-like protein, N-terminal	7.49e-05	0.000108507	7.59e-05	0.000103045
(IPR015088) Zinc finger, DNA-directed DNA polymerase, family B, alpha	7.49e-05	5.43e-05	7.59e-05	5.15e-05
(IPR015155) PLAA family ubiquitin binding, PFU	7.49e-05	NA	7.59e-05	5.15e-05
(IPR015172) MIF4G-like, type 1	7.49e-05	5.43e-05	7.59e-05	5.15e-05
(IPR015174) MIF4G-like, type 2	7.49e-05	5.43e-05	7.59e-05	5.15e-05
(IPR015194) ISWI, HAND domain	7.49e-05	5.43e-05	7.59e-05	5.15e-05
(IPR015211) Peptidase M1, leukotriene A4 hydrolase/aminopeptidase C-terminal	7.49e-05	5.43e-05	7.59e-05	5.15e-05
(IPR015256) Translation initiation factor 2, gamma subunit, C-terminal	7.49e-05	0.000108507	7.59e-05	5.15e-05
(IPR015260) Syntaxin 6, N-terminal	7.49e-05	5.43e-05	7.59e-05	5.15e-05
(IPR015285) RIO2 kinase winged helix domain, N-terminal	7.49e-05	5.43e-05	7.59e-05	5.15e-05
(IPR015289) Alpha-L-arabinofuranosidase B, catalytic	7.49e-05	5.43e-05	7.59e-05	5.15e-05
(IPR015310) Activator of Hsp90 ATPase, N-terminal	7.49e-05	0.000271267	7.59e-05	0.000257612
(IPR015341) Glycoside hydrolase family 38, central domain	7.49e-05	5.43e-05	7.59e-05	5.15e-05
(IPR015353) Rubisco LSMT, substrate-binding domain	7.49e-05	5.43e-05	7.59e-05	5.15e-05
(IPR015362) WIBG, Mago-binding	7.49e-05	5.43e-05	7.59e-05	5.15e-05
(IPR015364) Rhamnogalacturonase B, N-terminal	7.49e-05	5.43e-05	7.59e-05	5.15e-05
(IPR015375) NADH pyrophosphatase-like, N-terminal	7.49e-05	5.43e-05	7.59e-05	5.15e-05
(IPR015376) Zinc ribbon, NADH pyrophosphatase	7.49e-05	5.43e-05	7.59e-05	5.15e-05
(IPR015399) Domain of unknown function DUF1977, DnaJ-like	7.49e-05	0.000108507	7.59e-05	0.000103045
(IPR015403) Sec7, C-terminal	7.49e-05	5.43e-05	7.59e-05	5.15e-05
(IPR015405) NADH-quinone oxidoreductase, chain G, C-terminal	7.49e-05	5.43e-05	7.59e-05	5.15e-05
(IPR015408) Zinc finger, Mcm10/DnaG-type	7.49e-05	5.43e-05	7.59e-05	5.15e-05
(IPR015412) Autophagy-related, C-terminal	7.49e-05	5.43e-05	7.59e-05	5.15e-05
(IPR015416) Zinc finger, H2C2-type, histone UAS binding	7.49e-05	0.000108507	7.59e-05	0.000103045
(IPR015425) Formin, FH2 domain	7.49e-05	0.000108507	7.59e-05	0.000103045
(IPR015793) Pyruvate kinase, barrel	7.49e-05	0.00016276	7.59e-05	0.000103045
(IPR015795) Pyruvate kinase, C-terminal	7.49e-05	0.00016276	7.59e-05	0.000103045
(IPR015814) Phosphogluconate dehydrogenase, NAD-binding, putative, C-terminal	7.49e-05	5.43e-05	7.59e-05	5.15e-05
(IPR015847) Exoribonuclease, phosphorolytic domain 2	7.49e-05	5.43e-05	7.59e-05	5.15e-05
(IPR015877) Cdk-activating kinase assembly factor MAT1, centre	7.49e-05	5.43e-05	7.59e-05	5.15e-05
(IPR015878) S-adenosyl-L-homocysteine hydrolase, NAD binding domain	7.49e-05	5.43e-05	7.59e-05	5.15e-05
(IPR015886) DNA glycosylase/AP lyase, H2TH DNA-binding	7.49e-05	0.00016276	7.59e-05	0.000154567
(IPR015939) Fumarate reductase/succinate dehydrogenase flavoprotein-like, C-terminal	7.49e-05	5.43e-05	7.59e-05	5.15e-05
(IPR015965) tRNA ligase, phosphodiesterase	7.49e-05	5.43e-05	7.59e-05	5.15e-05
(IPR015966) tRNA ligase, kinase domain, fungi	7.49e-05	5.43e-05	7.59e-05	5.15e-05
(IPR016072) SKP1 component, dimerisation	7.49e-05	0.000108507	7.59e-05	0.000103045
(IPR016188) PurM-like, N-terminal domain	7.49e-05	5.43e-05	7.59e-05	5.15e-05
(IPR017456) CTP synthase, N-terminal	7.49e-05	0.000271267	7.59e-05	5.15e-05
(IPR017459) Glycosyl transferase family 3, N-terminal domain	7.49e-05	5.43e-05	7.59e-05	5.15e-05
(IPR017852) GPI ethanolamine phosphate transferase 1, C-terminal	7.49e-05	0.000108507	7.59e-05	0.000103045
(IPR017898) Vacuolar protein sorting-associated, VPS28, N-terminal	7.49e-05	5.43e-05	7.59e-05	5.15e-05
(IPR017899) Vacuolar protein sorting-associated, VPS28, C-terminal	7.49e-05	5.43e-05	7.59e-05	5.15e-05
(IPR017921) Zinc finger, CTCHY-type	7.49e-05	5.43e-05	7.59e-05	5.15e-05
(IPR018060) DNA binding HTH domain, AraC-type	7.49e-05	5.43e-05	7.59e-05	5.15e-05
(IPR018287) Hap4 transcription factor, heteromerisation domain	7.49e-05	5.43e-05	7.59e-05	5.15e-05
(IPR018491) SLC12A transporter, C-terminal	7.49e-05	0.000217014	7.59e-05	0.00020609
(IPR018564) DNA replication checkpoint mediator, MRC1 domain	7.49e-05	5.43e-05	7.59e-05	5.15e-05
(IPR018571) Membrane anchor Opy2, N-terminal	7.49e-05	5.43e-05	7.59e-05	0.000103045
(IPR018617) Ima1, N-terminal domain	7.49e-05	5.43e-05	7.59e-05	5.15e-05
(IPR018807) Domain of unknown function DUF2403, glycine-rich	7.49e-05	5.43e-05	7.59e-05	5.15e-05
(IPR018816) Cactin, central domain	7.49e-05	0.000108507	7.59e-05	0.000103045
(IPR018835) RNA-binding domain, putative	7.49e-05	0.000108507	7.59e-05	0.000154567
(IPR018849) Nucleolar 27S pre-rRNA processing, Urb2/Npa2, C-terminal	7.49e-05	5.43e-05	7.59e-05	5.15e-05
(IPR018851) Borealin, N-terminal	7.49e-05	5.43e-05	7.59e-05	5.15e-05
(IPR018856) CST complex subunit Stn1, N-terminal	7.49e-05	5.43e-05	7.59e-05	5.15e-05
(IPR018940) Elongation factor 1 beta central acidic region, eukaryote	7.49e-05	5.43e-05	7.59e-05	5.15e-05
(IPR018948) GTP-binding protein TrmE, N-terminal	7.49e-05	5.43e-05	7.59e-05	5.15e-05
(IPR018961) DnaJ homologue, subfamily C, member 28, conserved domain	7.49e-05	5.43e-05	7.59e-05	5.15e-05
(IPR018965) Ubiquitin-activating enzyme E1, C-terminal	7.49e-05	0.000108507	7.59e-05	0.000103045
(IPR018978) Ribosome maturation protein SBDS, C-terminal	7.49e-05	0.000108507	7.59e-05	0.000103045
(IPR018983) U3 small nucleolar RNA-associated protein 15, C-terminal	7.49e-05	5.43e-05	7.59e-05	5.15e-05
(IPR018999) RNA helicase UPF1, UPF2-interacting domain	7.49e-05	0.000108507	7.59e-05	0.000103045
(IPR019006) Sterol regulatory element-binding protein 1, C-terminal	7.49e-05	5.43e-05	7.59e-05	5.15e-05
(IPR019010) Eukaryotic translation initiation factor 3 subunit E, N-terminal	7.49e-05	5.43e-05	7.59e-05	5.15e-05
(IPR019035) Mediator complex, subunit Med12	7.49e-05	0.000108507	7.59e-05	0.000103045
(IPR019039) RNA ligase T4 Rnl1, N-terminal	7.49e-05	5.43e-05	7.59e-05	5.15e-05
(IPR019079) Capsule synthesis protein, CapA	7.49e-05	NA	7.59e-05	5.15e-05
(IPR019103) Aspartic peptidase, DDI1-type	7.49e-05	0.000108507	7.59e-05	0.000103045
(IPR019134) Cactin, C-terminal	7.49e-05	0.000108507	7.59e-05	0.000103045
(IPR019135) Polycomb protein, VEFS-Box	7.49e-05	5.43e-05	7.59e-05	5.15e-05
(IPR019160) Exocyst complex component Sec3, C-terminal	7.49e-05	0.000108507	7.59e-05	0.000103045
(IPR019180) Oxidoreductase-like, N-terminal	7.49e-05	5.43e-05	7.59e-05	5.15e-05
(IPR019194) Transcription elognation factor Eaf, N-terminal	7.49e-05	5.43e-05	7.59e-05	5.15e-05
(IPR019331) FAM192A/Fyv6, N-terminal	7.49e-05	5.43e-05	7.59e-05	5.15e-05
(IPR019337) Telomere length regulation protein, conserved domain	7.49e-05	5.43e-05	7.59e-05	5.15e-05
(IPR019349) Ribosomal protein S24/S35, mitochondrial, conserved domain	7.49e-05	5.43e-05	7.59e-05	5.15e-05
(IPR019380) Casein kinase substrate, phosphoprotein PP28	7.49e-05	5.43e-05	7.59e-05	5.15e-05
(IPR019401) Zinc finger, CHCC-type	7.49e-05	0.000217014	7.59e-05	0.00020609
(IPR019409) FMP27, domain of unknown function DUF2405	7.49e-05	5.43e-05	7.59e-05	5.15e-05
(IPR019414) RNA polymerase II assembly factor Rtp1, C-terminal domain 2	7.49e-05	5.43e-05	7.59e-05	5.15e-05
(IPR019415) FMP27, SW domain	7.49e-05	5.43e-05	7.59e-05	5.15e-05
(IPR019439) FMP27, N-terminal	7.49e-05	5.43e-05	7.59e-05	5.15e-05
(IPR019441) FMP27, GFWDK domain	7.49e-05	5.43e-05	7.59e-05	5.15e-05
(IPR019442) Domain of unknown function DUF2428, death-receptor-like	7.49e-05	0.000108507	7.59e-05	0.000309135
(IPR019443) FMP27, C-terminal	7.49e-05	5.43e-05	7.59e-05	5.15e-05
(IPR019447) DNA/RNA-binding protein Kin17, conserved domain	7.49e-05	0.000108507	7.59e-05	0.000103045
(IPR019449) FMP27, WPPW domain	7.49e-05	5.43e-05	7.59e-05	5.15e-05
(IPR019451) RNA polymerase II assembly factor Rtp1, C-terminal	7.49e-05	5.43e-05	7.59e-05	5.15e-05
(IPR019455) Acetolactate synthase, small subunit, C-terminal	7.49e-05	5.43e-05	7.59e-05	5.15e-05
(IPR019461) Autophagy-related protein 3, C-terminal	7.49e-05	5.43e-05	7.59e-05	5.15e-05
(IPR019473) Transcription factor TFIID, subunit 8, C-terminal	7.49e-05	5.43e-05	7.59e-05	5.15e-05
(IPR019474) Ubiquitin conjugation factor E4, core	7.49e-05	0.00016276	7.59e-05	0.000154567
(IPR019481) Transcription factor TFIIIC, tau55-related	7.49e-05	5.43e-05	7.59e-05	5.15e-05
(IPR019499) Valyl-tRNA synthetase, tRNA-binding arm	7.49e-05	0.000108507	7.59e-05	0.000103045
(IPR019510) Protein kinase A anchor protein, nuclear localisation signal domain	7.49e-05	5.43e-05	7.59e-05	5.15e-05
(IPR019529) SNARE-complex protein Syntaxin-18, N-terminal	7.49e-05	5.43e-05	7.59e-05	0.000103045
(IPR019544) Tetratricopeptide, SHNi-TPR domain	7.49e-05	0.00016276	7.59e-05	0.000154567
(IPR019558) Mammalian uncoordinated homology 13, subgroup, domain 2	7.49e-05	5.43e-05	7.59e-05	5.15e-05
(IPR019561) Translocon Sec61/SecY, plug domain	7.49e-05	0.000108507	7.59e-05	0.000103045
(IPR019564) Mitochondrial outer membrane transport complex Sam37/metaxin, N-terminal domain	7.49e-05	5.43e-05	7.59e-05	5.15e-05
(IPR019574) NADH:ubiquinone oxidoreductase, subunit G, iron-sulphur binding	7.49e-05	5.43e-05	7.59e-05	5.15e-05
(IPR019575) NADH-ubiquinone oxidoreductase 51kDa subunit, iron-sulphur binding domain	7.49e-05	0.000108507	7.59e-05	0.000103045
(IPR019580) Pre-mRNA-processing-splicing factor 8, U6-snRNA-binding	7.49e-05	5.43e-05	7.59e-05	5.15e-05
(IPR019581) Pre-mRNA-processing-splicing factor 8, U5-snRNA-binding	7.49e-05	5.43e-05	7.59e-05	5.15e-05
(IPR019582) RNA recognition motif, spliceosomal PrP8	7.49e-05	5.43e-05	7.59e-05	5.15e-05
(IPR019601) Oxoglutarate/iron-dependent oxygenase, C-terminal degradation domain	7.49e-05	5.43e-05	7.59e-05	5.15e-05
(IPR019680) Mediator complex, subunit Med1	7.49e-05	5.43e-05	7.59e-05	5.15e-05
(IPR019721) NADH-ubiquinone oxidoreductase, 21kDa subunit, N-terminal	7.49e-05	5.43e-05	7.59e-05	5.15e-05
(IPR019815) Translation initiation factor 3, C-terminal	7.49e-05	5.43e-05	7.59e-05	5.15e-05
(IPR020189) Translation elongation factor, IF5A C-terminal	7.49e-05	0.000108507	7.59e-05	0.000103045
(IPR020546) ATP synthase, F1 complex, delta/epsilon subunit, N-terminal	7.49e-05	5.43e-05	7.59e-05	5.15e-05
(IPR020587) DNA recombination and repair protein RecA, monomer-monomer interface	7.49e-05	0.000108507	7.59e-05	5.15e-05
(IPR020598) Ribosomal RNA adenine methylase transferase, N-terminal	7.49e-05	5.43e-05	7.59e-05	5.15e-05
(IPR020635) Tyrosine-protein kinase, catalytic domain	7.49e-05	5.43e-05	7.59e-05	5.15e-05
(IPR020803) Polyketide synthase, methyltransferase domain	7.49e-05	NA	7.59e-05	5.15e-05
(IPR020810) Enolase, C-terminal TIM barrel domain	7.49e-05	0.000325521	7.59e-05	0.000309135
(IPR020811) Enolase, N-terminal	7.49e-05	0.000108507	7.59e-05	0.000103045
(IPR020821) Extracellular Endonuclease, subunit A	7.49e-05	5.43e-05	7.59e-05	5.15e-05
(IPR020828) Glyceraldehyde 3-phosphate dehydrogenase, NAD(P) binding domain	7.49e-05	0.000217014	7.59e-05	0.00020609
(IPR020829) Glyceraldehyde 3-phosphate dehydrogenase, catalytic domain	7.49e-05	0.000217014	7.59e-05	0.00020609
(IPR020956) Transcription factor Aft1, osmotic stress domain	7.49e-05	0.000108507	7.59e-05	0.000103045
(IPR020981) Monopolin complex, subunit Csm1/Pcs1	7.49e-05	0.00016276	7.59e-05	0.000154567
(IPR021122) RNA ligase domain, REL/Rln2	7.49e-05	5.43e-05	7.59e-05	5.15e-05
(IPR021418) THO complex, subunitTHOC2, C-terminal	7.49e-05	0.000217014	7.59e-05	0.00020609
(IPR021538) Syntaxin-5, N-terminal, Sly1p-binding domain	7.49e-05	0.000108507	7.59e-05	0.000103045
(IPR021565) Rabenosyn, Rab binding domain	7.49e-05	5.43e-05	7.59e-05	5.15e-05
(IPR021625) PI31 proteasome regulator, N-terminal	7.49e-05	5.43e-05	7.59e-05	0.000103045
(IPR021643) Mediator complex, subunit Med13, N-terminal, metazoa/fungi	7.49e-05	0.000108507	7.59e-05	0.000154567
(IPR021648) Vacuolar protein sorting protein 36, GLUE domain	7.49e-05	5.43e-05	7.59e-05	5.15e-05
(IPR021661) TRF2-interacting telomeric protein/Rap1, C-terminal	7.49e-05	5.43e-05	7.59e-05	5.15e-05
(IPR021714) Nucleolar pre-ribosomal-associated protein 1, N-terminal	7.49e-05	5.43e-05	7.59e-05	5.15e-05
(IPR021726) THO complex, subunitTHOC2, N-terminal	7.49e-05	0.000217014	7.59e-05	0.00020609
(IPR021752) Transcription initiation factor Rrn7, Zinc-finger	7.49e-05	0.000217014	7.59e-05	0.00020609
(IPR021755) Transcription factor Aft1, HRA domain	7.49e-05	0.00016276	7.59e-05	0.000154567
(IPR021756) Transcription factor Aft1, HRR domain	7.49e-05	0.00016276	7.59e-05	0.000154567
(IPR021819) Far11/STRP, C-terminal	7.49e-05	0.00016276	7.59e-05	5.15e-05
(IPR022031) Telomere-associated protein Rif1, N-terminal	7.49e-05	5.43e-05	7.59e-05	5.15e-05
(IPR022039) Temperature dependent protein affecting M2 dsRNA replication, C-terminal	7.49e-05	0.000271267	7.59e-05	0.000257612
(IPR022040) Temperature dependent protein affecting M2 dsRNA replication, N-terminal	7.49e-05	0.000271267	7.59e-05	0.000257612
(IPR022100) Minichromosome loss protein Mcl1, middle region	7.49e-05	5.43e-05	7.59e-05	5.15e-05
(IPR022159) Tuftelin interacting protein, N-terminal domain	7.49e-05	0.000108507	7.59e-05	0.000103045
(IPR022192) Mitochondrial degradasome RNA helicase subunit, C-terminal domain	7.49e-05	5.43e-05	7.59e-05	5.15e-05
(IPR022412) Quinolinate phosphoribosyl transferase, N-terminal	7.49e-05	5.43e-05	7.59e-05	5.15e-05
(IPR022417) Porphobilinogen deaminase, N-terminal	7.49e-05	5.43e-05	7.59e-05	5.15e-05
(IPR022418) Porphobilinogen deaminase, C-terminal	7.49e-05	5.43e-05	7.59e-05	5.15e-05
(IPR022535) Golgi pH regulator, conserved domain	7.49e-05	5.43e-05	7.59e-05	5.15e-05
(IPR022577) Tubulin-specific chaperone D, C-terminal	7.49e-05	0.000108507	7.59e-05	0.000103045
(IPR022581) Spt5 transcription elongation factor, N-terminal	7.49e-05	5.43e-05	7.59e-05	5.15e-05
(IPR022591) Transcription initiation factor TFIID subunit 1, domain of unknown function	7.49e-05	0.000271267	7.59e-05	0.000257612
(IPR022628) S-adenosylmethionine synthetase, N-terminal	7.49e-05	0.000108507	7.59e-05	0.000103045
(IPR022629) S-adenosylmethionine synthetase, central domain	7.49e-05	0.000108507	7.59e-05	0.000103045
(IPR022630) S-adenosylmethionine synthetase, C-terminal	7.49e-05	0.000108507	7.59e-05	0.000103045
(IPR022648) Proliferating cell nuclear antigen, PCNA, N-terminal	7.49e-05	0.000108507	7.59e-05	0.000103045
(IPR022649) Proliferating cell nuclear antigen, PCNA, C-terminal	7.49e-05	0.000108507	7.59e-05	0.000103045
(IPR022656) XPA, C-terminal	7.49e-05	5.43e-05	7.59e-05	5.15e-05
(IPR022666) Ribosomal Proteins L2, RNA binding domain	7.49e-05	0.000217014	7.59e-05	0.000154567
(IPR022674) Glucose-6-phosphate dehydrogenase, NAD-binding	7.49e-05	0.000271267	7.59e-05	0.000257612
(IPR022675) Glucose-6-phosphate dehydrogenase, C-terminal	7.49e-05	0.000271267	7.59e-05	0.000257612
(IPR022676) Myristoyl-CoA:protein N-myristoyltransferase, N-terminal	7.49e-05	5.43e-05	7.59e-05	5.15e-05
(IPR022677) Myristoyl-CoA:protein N-myristoyltransferase, C-terminal	7.49e-05	5.43e-05	7.59e-05	5.15e-05
(IPR022682) Peptidase C2, calpain, large subunit, domain III	7.49e-05	0.000759549	7.59e-05	0.000721315
(IPR022683) Peptidase C2, calpain, domain III	7.49e-05	0.000759549	7.59e-05	0.000721315
(IPR022708) Serine/threonine-protein kinase, C-terminal	7.49e-05	5.43e-05	7.59e-05	5.15e-05
(IPR022716) Gcn1, N-terminal	7.49e-05	0.00016276	7.59e-05	5.15e-05
(IPR022745) Eukaryotic translation initiation factor 4G1, eIF4E-binding domain	7.49e-05	0.000108507	7.59e-05	0.000103045
(IPR022765) Dna2/Cas4, domain of unknown function DUF83	7.49e-05	5.43e-05	7.59e-05	5.15e-05
(IPR022782) Actin interacting protein 3, C-terminal	7.49e-05	NA	7.59e-05	5.15e-05
(IPR023226) Glycoside hydrolase, family 49, N-terminal domain	7.49e-05	5.43e-05	7.59e-05	5.15e-05
(IPR024053) von Hippel-Lindau disease tumour suppressor, beta domain	7.49e-05	5.43e-05	7.59e-05	5.15e-05
(IPR024324) Condensin complex subunit 1, N-terminal	7.49e-05	0.000217014	7.59e-05	0.00020609
(IPR024336) tRNA-splicing endonuclease, subunit Sen54, N-terminal	7.49e-05	5.43e-05	7.59e-05	5.15e-05
(IPR024340) Sec16, central conserved domain	7.49e-05	5.43e-05	7.59e-05	0.000103045
(IPR024468) Sec16, N-terminal	7.49e-05	5.43e-05	7.59e-05	0.000103045
(IPR024481) Helicase Sen1, N-terminal	7.49e-05	5.43e-05	7.59e-05	5.15e-05
(IPR024549) NADH-ubiquinone oxidoreductase, 21kDa subunit, C-terminal, fungi	7.49e-05	5.43e-05	7.59e-05	5.15e-05
(IPR024557) CCR4-Not complex, Not1 subunit, domain of unknown function DUF3819	7.49e-05	5.43e-05	7.59e-05	5.15e-05
(IPR024576) Ribosomal RNA methyltransferase Spb1, domain of unknown function DUF3381	7.49e-05	5.43e-05	7.59e-05	5.15e-05
(IPR024584) Tuberin, N-terminal	7.49e-05	5.43e-05	7.59e-05	5.15e-05
(IPR024586) DnaJ-like protein C11, C-terminal	7.49e-05	5.43e-05	7.59e-05	5.15e-05
(IPR024602) Conserved oligomeric Golgi complex, subunit 2, N-terminal	7.49e-05	5.43e-05	7.59e-05	5.15e-05
(IPR024605) NAD(P) transhydrogenase, alpha subunit, C-terminal	7.49e-05	0.000108507	7.59e-05	0.000103045
(IPR024626) Kri1-like, C-terminal	7.49e-05	5.43e-05	7.59e-05	0.000103045
(IPR024637) CTD kinase subunit gamma Ctk3, C-terminal	7.49e-05	0.000108507	7.59e-05	0.000103045
(IPR024647) DNA polymerase alpha catalytic subunit, N-terminal domain	7.49e-05	5.43e-05	7.59e-05	5.15e-05
(IPR024654) Calcineurin-like phosphoesterase domain, lpxH type	7.49e-05	5.43e-05	7.59e-05	0.000103045
(IPR024657) COMPASS complex Set1 subunit, N-SET domain	7.49e-05	0.000108507	7.59e-05	0.000103045
(IPR024660) UNC-45/Cro1/She4, central domain	7.49e-05	5.43e-05	7.59e-05	5.15e-05
(IPR024675) Eukaryotic translation initiation factor 3 subunit G, N-terminal	7.49e-05	0.000108507	7.59e-05	0.000103045
(IPR024687) MMS19, C-terminal	7.49e-05	5.43e-05	7.59e-05	5.15e-05
(IPR024689) Proteasome beta subunit, C-terminal	7.49e-05	5.43e-05	7.59e-05	5.15e-05
(IPR024724) Molybdenum cofactor biosynthesis protein F, N-terminal	7.49e-05	5.43e-05	7.59e-05	5.15e-05
(IPR024729) Ubiquitin carboxyl-terminal hydrolase 7, ICP0-binding domain	7.49e-05	0.000271267	7.59e-05	0.000257612
(IPR024763) Vacuolar protein sorting protein 11, C-terminal	7.49e-05	5.43e-05	7.59e-05	5.15e-05
(IPR025069) Cleavage and polyadenylation specificity factor 2, C-terminal	7.49e-05	5.43e-05	7.59e-05	5.15e-05
(IPR025583) HMG-CoA reductase, N-terminal domain	7.49e-05	0.00016276	7.59e-05	0.000154567
(IPR025607) Ribosomal protein L5 eukaryotic/L18 archaeal, C-terminal	7.49e-05	5.43e-05	7.59e-05	5.15e-05
(IPR025609) Lsm14-like, N-terminal	7.49e-05	5.43e-05	7.59e-05	5.15e-05
(IPR025709) Leucyl-tRNA synthetase, editing domain	7.49e-05	5.43e-05	7.59e-05	5.15e-05
(IPR025712) Nucleoporin Nup54, alpha-helical domain	7.49e-05	5.43e-05	7.59e-05	5.15e-05
(IPR025718) Histone deacetylase complex subunit SAP30, Sin3 binding domain	7.49e-05	5.43e-05	7.59e-05	5.15e-05
(IPR025742) Cleavage stimulation factor subunit 2, hinge domain	7.49e-05	5.43e-05	7.59e-05	5.15e-05
(IPR025755) 60S ribosomal protein L4, C-terminal domain	7.49e-05	0.000108507	7.59e-05	0.000103045
(IPR025867) MnmE, helical domain	7.49e-05	5.43e-05	7.59e-05	5.15e-05
(IPR025941) Vacuolar protein sorting-associated protein 8, central domain	7.49e-05	0.000108507	7.59e-05	0.000103045
(IPR025977) Nuclear condensin complex subunit 3, C-terminal domain	7.49e-05	5.43e-05	7.59e-05	5.15e-05
(IPR026822) Spp2/MOS2, G-patch domain	7.49e-05	5.43e-05	7.59e-05	5.15e-05
(IPR026854) Vacuolar protein sorting-associated protein 13, N-terminal domain	7.49e-05	5.43e-05	7.59e-05	5.15e-05
(IPR026894) DNAJ-containing protein, X-domain	7.49e-05	0.00016276	7.59e-05	0.000154567
(IPR026896) Transcription termination and cleavage factor, C-terminal domain	7.49e-05	5.43e-05	7.59e-05	5.15e-05
(IPR026899) 1,3-beta-glucan synthase subunit FKS1-like, domain-1	7.49e-05	5.43e-05	7.59e-05	5.15e-05
(IPR027799) Replication termination factor 2, RING-finger	7.49e-05	5.43e-05	7.59e-05	5.15e-05
(IPR028083) Spt6 acidic, N-terminal domain	7.49e-05	5.43e-05	7.59e-05	5.15e-05
(IPR028084) Folliculin-interacting protein, N-terminal domain	7.49e-05	0.00016276	7.59e-05	0.000154567
(IPR028094) Restriction of telomere capping protein 4, C-terminal	7.49e-05	5.43e-05	7.59e-05	5.15e-05
(IPR028095) Mso1, N-terminal domain	7.49e-05	5.43e-05	7.59e-05	5.15e-05
(IPR028116) Tautomerase, cis-CaaD-like	7.49e-05	0.000108507	7.59e-05	0.00020609
(IPR028146) Glucosidase II beta subunit, N-terminal	7.49e-05	5.43e-05	7.59e-05	5.15e-05
(IPR028163) HAUS augmin-like complex subunit 6, N-terminal	7.49e-05	5.43e-05	7.59e-05	5.15e-05
(IPR028202) Reductase, C-terminal	7.49e-05	5.43e-05	7.59e-05	5.15e-05
(IPR028231) Transcription elongation factor Spt6, YqgF domain	7.49e-05	5.43e-05	7.59e-05	5.15e-05
(IPR028258) Exocyst complex component Sec3, PIP2-binding N-terminal domain	7.49e-05	0.000108507	7.59e-05	0.000103045
(IPR028267) Rapamycin-insensitive companion of mTOR, N-terminal domain	7.49e-05	5.43e-05	7.59e-05	5.15e-05
(IPR028275) Clustered mitochondria protein, N-terminal	7.49e-05	0.000108507	7.59e-05	0.000103045
(IPR028923) SAICAR synthetase/ADE2, N-terminal	7.49e-05	5.43e-05	7.59e-05	5.15e-05
(IPR028929) Mif2/cnp3, N-terminal	7.49e-05	0.000108507	7.59e-05	0.000103045
(IPR028972) Kinetochore protein Spc7, C-terminal domain	7.49e-05	5.43e-05	7.59e-05	5.15e-05
(IPR029019) Beta-hexosaminidase, eukaryotic type, N-terminal	7.49e-05	0.00016276	7.59e-05	0.000154567
(IPR029119) MutY, C-terminal	7.49e-05	5.43e-05	7.59e-05	5.15e-05
(IPR029123) Splicing factor RBM39, linker	7.49e-05	0.000217014	7.59e-05	0.000103045
(IPR029130) Acid ceramidase, N-terminal	7.49e-05	5.43e-05	7.59e-05	5.15e-05
(IPR029144) Threonine synthase, N-terminal	7.49e-05	5.43e-05	7.59e-05	5.15e-05
(IPR029148) FACT complex subunit Spt16, N-terminal lobe domain	7.49e-05	5.43e-05	7.59e-05	5.15e-05
(IPR029188) Ribosomal RNA-processing protein 14, N-terminal	7.49e-05	5.43e-05	7.59e-05	5.15e-05
(IPR029190) Ribosomal RNA-processing protein 14/surfeit locus protein 6, C-terminal domain	7.49e-05	0.00016276	7.59e-05	0.000154567
(IPR029209) DML1/Misato, tubulin domain	7.49e-05	5.43e-05	7.59e-05	5.15e-05
(IPR029225) Nse4/EID protein, Nse3/MAGE-binding domain	7.49e-05	5.43e-05	7.59e-05	5.15e-05
(IPR029229) Alkyl sulfatase, C-terminal	7.49e-05	NA	7.59e-05	5.15e-05
(IPR029260) Dual specificity/tyrosine protein phosphatase, N-terminal	7.49e-05	5.43e-05	7.59e-05	5.15e-05
(IPR029262) DNA-directed RNA polymerase, N-terminal	7.49e-05	5.43e-05	7.59e-05	5.15e-05
(IPR029295) Snf2, ATP coupling domain	7.49e-05	5.43e-05	7.59e-05	5.15e-05
(IPR029320) Acyl-coenzyme A oxidase, N-terminal	7.49e-05	5.43e-05	7.59e-05	5.15e-05
(IPR029346) Ubiquitin carboxyl-terminal hydrolase, C-terminal	7.49e-05	0.000271267	7.59e-05	0.000257612
(IPR029347) Raptor, N-terminal CASPase-like domain	7.49e-05	0.000108507	7.59e-05	0.000103045
(IPR029436) Eukaryotic glycogen debranching enzyme, N-terminal domain	7.49e-05	5.43e-05	7.59e-05	5.15e-05
(IPR029446) Coatomer beta subunit, appendage platform domain	7.49e-05	5.43e-05	7.59e-05	5.15e-05
(IPR029451) Rapamycin-insensitive companion of mTOR, middle domain	7.49e-05	5.43e-05	7.59e-05	5.15e-05
(IPR029452) Rapamycin-insensitive companion of mTOR, domain 5	7.49e-05	5.43e-05	7.59e-05	5.15e-05
(IPR029453) Rapamycin-insensitive companion of mTOR, domain 4	7.49e-05	5.43e-05	7.59e-05	5.15e-05
(IPR029482) Putative peptidase domain, HRXXH	7.49e-05	5.43e-05	7.59e-05	5.15e-05
(IPR029489) O-GlcNAc transferase, C-terminal	7.49e-05	0.00016276	7.59e-05	NA
(IPR031313) SAPK-interacting protein 1, Pleckstrin-homology domain	7.49e-05	0.00016276	7.59e-05	0.000154567
(IPR031329) Neutral/alkaline non-lysosomal ceramidase, N-terminal	7.49e-05	5.43e-05	7.59e-05	5.15e-05
(IPR031331) Neutral/alkaline non-lysosomal ceramidase, C-terminal	7.49e-05	5.43e-05	7.59e-05	5.15e-05
(IPR031336) Cell division control protein 73, C-terminal	7.49e-05	5.43e-05	7.59e-05	0.000103045
(IPR031341) Ribosomal RNA small subunit methyltransferase F, N-terminal	7.49e-05	5.43e-05	7.59e-05	5.15e-05
(IPR031488) WD repeat protein mio, zinc-ribbon like domain	7.49e-05	0.000108507	7.59e-05	0.000103045
(IPR031558) Vacuolar protein-sorting-associated protein 36, NZF-N zinc-finger domain	7.49e-05	5.43e-05	7.59e-05	5.15e-05
(IPR031567) Sin1, middle CRIM domain	7.49e-05	0.00016276	7.59e-05	0.000154567
(IPR031615) MYND-like zinc finger, mRNA-binding	7.49e-05	0.000108507	7.59e-05	0.000103045
(IPR031631) Glycosyl hydrolase family 63, N-terminal	7.49e-05	0.000108507	7.59e-05	0.000103045
(IPR031633) DNA replication complex GINS protein SLD5, C-terminal	7.49e-05	5.43e-05	7.59e-05	5.15e-05
(IPR031642) VPS13, repeated coiled region	7.49e-05	5.43e-05	7.59e-05	5.15e-05
(IPR031645) Vacuolar protein sorting-associated protein 13, C-terminal	7.49e-05	5.43e-05	7.59e-05	5.15e-05
(IPR031646) Vacuolar protein sorting-associated protein 13, second N-terminal domain	7.49e-05	5.43e-05	7.59e-05	5.15e-05
(IPR031657) Replication protein A, OB domain	7.49e-05	5.43e-05	7.59e-05	5.15e-05
(IPR031658) Cyclin, C-terminal domain 2	7.49e-05	5.43e-05	7.59e-05	5.15e-05
(IPR031669) Fibronectin type III domain, fungi	7.49e-05	5.43e-05	7.59e-05	5.15e-05
(IPR031673) Chitin biosynthesis protein Chs5, N-terminal	7.49e-05	5.43e-05	7.59e-05	5.15e-05
(IPR031686) ATPsynthase alpha/beta subunit, N-terminal extension	7.49e-05	0.000108507	7.59e-05	0.000103045
(IPR031691) Lipoyl synthase, N-terminal	7.49e-05	5.43e-05	7.59e-05	5.15e-05
(IPR031693) Sin3, C-terminal	7.49e-05	0.000271267	7.59e-05	0.000309135
(IPR031777) Sortilin, C-terminal	7.49e-05	5.43e-05	7.59e-05	5.15e-05
(IPR031778) Sortilin, N-terminal	7.49e-05	5.43e-05	7.59e-05	5.15e-05
(IPR031790) Nitric oxide synthase-interacting protein, zinc-finger	7.49e-05	0.000108507	7.59e-05	0.000103045
(IPR031814) ALG11 mannosyltransferase, N-terminal	7.49e-05	5.43e-05	7.59e-05	0.000103045
(IPR031838) Fe-S cluster assembly protein Dre2, N-terminal	7.49e-05	5.43e-05	7.59e-05	5.15e-05
(IPR031915) Cryptic loci regulator 2, N-terminal	7.49e-05	5.43e-05	7.59e-05	5.15e-05
(IPR031919) Alpha-L-fucosidase, C-terminal	7.49e-05	5.43e-05	7.59e-05	5.15e-05
(IPR031925) Tubulin-specific chaperone C, N-terminal	7.49e-05	0.000108507	7.59e-05	0.000103045
(IPR031950) 116kDa U5 small nuclear ribonucleoprotein component, N-terminal	7.49e-05	5.43e-05	7.59e-05	5.15e-05
(IPR031991) DNA repair protein Rev1, C-terminal	7.49e-05	5.43e-05	7.59e-05	5.15e-05
(IPR032005) Tyrosyl-tRNA synthetase, C-terminal	7.49e-05	5.43e-05	7.59e-05	5.15e-05
(IPR032042) Protection of telomeres protein 1, ssDNA-binding domain	7.49e-05	0.000108507	7.59e-05	5.15e-05
(IPR032054) DNA replication factor Cdt1, C-terminal	7.49e-05	5.43e-05	7.59e-05	5.15e-05
(IPR032098) Acyltransferase, C-terminal domain	7.49e-05	5.43e-05	7.59e-05	5.15e-05
(IPR032108) CLIP1, zinc knuckle	7.49e-05	5.43e-05	7.59e-05	5.15e-05
(IPR032154) Coatomer subunit gamma, C-terminal	7.49e-05	5.43e-05	7.59e-05	5.15e-05
(IPR032174) Intron-binding protein aquarius, N-terminal	7.49e-05	5.43e-05	7.59e-05	5.15e-05
(IPR032189) DNA mismatch repair protein Mlh1, C-terminal	7.49e-05	0.000108507	7.59e-05	0.000103045
(IPR032190) Niemann-Pick C1, N-terminal	7.49e-05	5.43e-05	7.59e-05	5.15e-05
(IPR032191) CCR4-NOT transcription complex subunit 1, CAF1-binding domain	7.49e-05	5.43e-05	7.59e-05	5.15e-05
(IPR032193) CCR4-NOT transcription complex subunit 1, TTP binding domain	7.49e-05	5.43e-05	7.59e-05	5.15e-05
(IPR032194) CCR4-NOT transcription complex subunit 1, HEAT repeat	7.49e-05	5.43e-05	7.59e-05	5.15e-05
(IPR032197) Ubiquitin-like modifier-activating enzyme Atg7, N-terminal	7.49e-05	0.000217014	7.59e-05	0.00020609
(IPR032263) ATP-citrate synthase, citrate-binding domain	7.49e-05	0.00016276	7.59e-05	0.000154567
(IPR032270) AMPK, C-terminal adenylate sensor domain	7.49e-05	0.000108507	7.59e-05	0.000103045
(IPR032277) 40S ribosomal protein S4, C-terminal domain	7.49e-05	5.43e-05	7.59e-05	5.15e-05
(IPR032281) 40S ribosomal protein SA, C-terminal domain	7.49e-05	5.43e-05	7.59e-05	5.15e-05
(IPR032282) Hydroxyacylglutathione hydrolase, C-terminal domain	7.49e-05	0.000108507	7.59e-05	0.000103045
(IPR032302) THO complex subunit 2, N-terminal domain	7.49e-05	0.000217014	7.59e-05	0.00020609
(IPR032324) Clp1, N-terminal beta-sandwich domain	7.49e-05	5.43e-05	7.59e-05	5.15e-05
(IPR032350) Next to BRCA1, central domain	7.49e-05	0.000325521	7.59e-05	0.000309135
(IPR032372) Proteasome activator Blm10, N-terminal	7.49e-05	5.43e-05	7.59e-05	5.15e-05
(IPR032374) SGTA, homodimerisation domain	7.49e-05	5.43e-05	7.59e-05	5.15e-05
(IPR032376) Dedicator of cytokinesis, N-terminal domain	7.49e-05	0.000108507	7.59e-05	0.000103045
(IPR032378) ZC3H15/TMA46 family, C-terminal	7.49e-05	0.000108507	7.59e-05	0.000103045
(IPR032403) Exocyst component Exo84, C-terminal	7.49e-05	0.000108507	7.59e-05	0.000103045
(IPR032416) Peptidase M24, C-terminal domain	7.49e-05	0.000325521	7.59e-05	0.000309135
(IPR032418) Ubiquitin-activating enzyme E1, FCCH domain	7.49e-05	0.000108507	7.59e-05	0.000154567
(IPR032420) Ubiquitin-activating enzyme E1, four-helix bundle	7.49e-05	0.000108507	7.59e-05	0.000154567
(IPR032429) Nibrin, second BRCT domain	7.49e-05	5.43e-05	7.59e-05	5.15e-05
(IPR032430) Proteasome activator Blm10, mid region	7.49e-05	5.43e-05	7.59e-05	5.15e-05
(IPR032432) Radical SAM, C-terminal extension	7.49e-05	5.43e-05	7.59e-05	5.15e-05
(IPR032435) Band 7, C-terminal extension	7.49e-05	0.000108507	7.59e-05	0.000103045
(IPR032436) Nucleolar pre-ribosomal-associated protein 1, C-terminal domain	7.49e-05	5.43e-05	7.59e-05	5.15e-05
(IPR032440) 40S ribosomal protein S11, N-terminal	7.49e-05	5.43e-05	7.59e-05	5.15e-05
(IPR032442) Cytoplasmic tRNA 2-thiolation protein 1, C-terminal	7.49e-05	5.43e-05	7.59e-05	5.15e-05
(IPR032451) SMARCC, C-terminal	7.49e-05	5.43e-05	7.59e-05	5.15e-05
(IPR032456) CAAX prenyl protease 1, N-terminal	7.49e-05	5.43e-05	7.59e-05	5.15e-05
(IPR032460) Symplekin/Pta1, N-terminal	7.49e-05	0.000108507	7.59e-05	0.000103045
(IPR032475) Protealysin, N-terminal propeptide	7.49e-05	5.43e-05	7.59e-05	5.15e-05
(IPR032503) FAD dependent oxidoreductase, central domain	7.49e-05	5.43e-05	7.59e-05	5.15e-05
(IPR032563) DAMP1, SANT/Myb-like domain	7.49e-05	0.00016276	7.59e-05	0.000154567
(IPR032566) Aprataxin, C2HE/C2H2/C2HC zinc finger	7.49e-05	0.000108507	7.59e-05	0.000103045
(IPR032570) Splicing factor 1, helix-hairpin domain	7.49e-05	5.43e-05	7.59e-05	5.15e-05
(IPR032678) tRNA synthetases class I, catalytic domain	7.49e-05	0.00016276	7.59e-05	0.000154567
(IPR032682) Condensin complex subunit 1, C-terminal	7.49e-05	0.000488281	7.59e-05	0.000463702
(IPR032696) Squalene cyclase, C-terminal	7.49e-05	5.43e-05	7.59e-05	5.15e-05
(IPR032697) Squalene cyclase, N-terminal	7.49e-05	5.43e-05	7.59e-05	5.15e-05
(IPR032698) Protein SirB1, N-terminal	7.49e-05	0.000108507	7.59e-05	0.000103045
(IPR032705) Origin recognition complex subunit 4, C-terminal	7.49e-05	5.43e-05	7.59e-05	5.15e-05
(IPR032706) Transcription elongation factor Spt6, helix-hairpin-helix motif	7.49e-05	5.43e-05	7.59e-05	5.15e-05
(IPR032717) Mitochondrial splicing suppressor 51, zinc-finger	7.49e-05	5.43e-05	7.59e-05	5.15e-05
(IPR032788) Glycogen debranching enzyme, central domain	7.49e-05	5.43e-05	7.59e-05	5.15e-05
(IPR032790) Glycogen debranching enzyme, C-terminal	7.49e-05	5.43e-05	7.59e-05	5.15e-05
(IPR032792) Glycogen debranching enzyme, glucanotransferase domain	7.49e-05	5.43e-05	7.59e-05	5.15e-05
(IPR032817) Mon2, C-terminal	7.49e-05	5.43e-05	7.59e-05	5.15e-05
(IPR032819) tRNA pseudouridylate synthase B, C-terminal	7.49e-05	5.43e-05	7.59e-05	5.15e-05
(IPR032828) tRNA nucleotidyltransferase/poly(A) polymerase, RNA and SrmB- binding domain	7.49e-05	0.000108507	7.59e-05	5.15e-05
(IPR032838) VWA-Hint protein, Vwaint domain	7.49e-05	0.000108507	7.59e-05	0.000154567
(IPR032878) Vacuole morphology and inheritance protein 14, Fab1-binding region	7.49e-05	0.000434028	7.59e-05	0.00041218
(IPR033394) Svf1-like, C-terminal	7.49e-05	5.43e-05	7.59e-05	5.15e-05
(IPR033411) Ribonuclease, PIN domain	7.49e-05	5.43e-05	7.59e-05	5.15e-05
(IPR033412) Pyruvate:ferredoxin oxidoreductase, core domain II	7.49e-05	5.43e-05	7.59e-05	5.15e-05
(IPR033421) Rit1, DUSP-like domain	7.49e-05	5.43e-05	7.59e-05	5.15e-05
(IPR033449) Rit1, N-terminal domain	7.49e-05	5.43e-05	7.59e-05	5.15e-05
(IPR033472) RecQ mediated genome instability protein, DUF1767	7.49e-05	5.43e-05	7.59e-05	5.15e-05
(IPR033473) Protein FAM214/SPAC3H8.04, C-terminal	7.49e-05	5.43e-05	7.59e-05	5.15e-05
(IPR033770) Exosome complex exonuclease RRP44, S1 domain	7.49e-05	0.000108507	7.59e-05	0.000154567
(IPR035240) SprT-like, zinc ribbon domain	7.49e-05	5.43e-05	7.59e-05	5.15e-05
(IPR035246) Spermidine synthase, tetramerisation domain	7.49e-05	0.000217014	7.59e-05	0.000154567
(IPR035247) PRMT5, TIM barrel domain	7.49e-05	0.000217014	7.59e-05	0.00020609
(IPR035248) PRMT5, oligomerisation domain	7.49e-05	0.000217014	7.59e-05	0.00020609
(IPR035348) MoaF, C-terminal domain	7.49e-05	5.43e-05	7.59e-05	5.15e-05
(IPR035367) Nrap protein, domain 2	7.49e-05	5.43e-05	7.59e-05	5.15e-05
(IPR035368) Nrap protein, domain 3	7.49e-05	5.43e-05	7.59e-05	5.15e-05
(IPR035369) Nrap protein, domain 4	7.49e-05	5.43e-05	7.59e-05	5.15e-05
(IPR035370) Nrap protein, domain 5	7.49e-05	5.43e-05	7.59e-05	5.15e-05
(IPR035371) Nrap protein, domain 6	7.49e-05	5.43e-05	7.59e-05	5.15e-05
(IPR035417) FACT complex subunit POB3-like, N-terminal PH domain	7.49e-05	5.43e-05	7.59e-05	5.15e-05
(IPR035420) Spt6, SH2 domain	7.49e-05	5.43e-05	7.59e-05	5.15e-05
(IPR037520) Folliculin, N-terminal	7.49e-05	0.000217014	7.59e-05	0.00020609
(IPR037521) Folliculin/SMCR8, tripartite DENN domain	7.49e-05	0.000217014	7.59e-05	0.00020609
(IPR000023) Phosphofructokinase domain	7.49e-05	0.000108507	7.59e-05	0.000103045
(IPR000031) PurE domain	7.49e-05	5.43e-05	7.59e-05	5.15e-05
(IPR000184) Bacterial surface antigen (D15)	7.49e-05	5.43e-05	7.59e-05	5.15e-05
(IPR000196) Ribosomal protein L19/L19e	7.49e-05	5.43e-05	7.59e-05	5.15e-05
(IPR000257) Uroporphyrinogen decarboxylase (URO-D)	7.49e-05	0.000108507	7.59e-05	0.000103045
(IPR000305) GIY-YIG endonuclease	7.49e-05	5.43e-05	7.59e-05	5.15e-05
(IPR000313) PWWP domain	7.49e-05	5.43e-05	7.59e-05	5.15e-05
(IPR000331) Rap GTPase activating protein domain	7.49e-05	5.43e-05	7.59e-05	5.15e-05
(IPR000409) BEACH domain	7.49e-05	0.000217014	7.59e-05	0.000257612
(IPR000489) Pterin-binding domain	7.49e-05	0.000108507	7.59e-05	0.000103045
(IPR000506) Acetohydroxy acid isomeroreductase C-terminal	7.49e-05	5.43e-05	7.59e-05	5.15e-05
(IPR000535) Major sperm protein (MSP) domain	7.49e-05	5.43e-05	7.59e-05	5.15e-05
(IPR000697) WH1/EVH1 domain	7.49e-05	0.00016276	7.59e-05	0.000154567
(IPR000818) TEA/ATTS domain	7.49e-05	5.43e-05	7.59e-05	5.15e-05
(IPR000863) Sulfotransferase domain	7.49e-05	5.43e-05	7.59e-05	5.15e-05
(IPR000914) Solute-binding protein family 5 domain	7.49e-05	5.43e-05	7.59e-05	5.15e-05
(IPR000949) ELM2 domain	7.49e-05	0.000379774	7.59e-05	0.000360657
(IPR000965) GPR domain	7.49e-05	5.43e-05	7.59e-05	5.15e-05
(IPR000980) SH2 domain	7.49e-05	5.43e-05	7.59e-05	5.15e-05
(IPR001054) Adenylyl cyclase class-3/4/guanylyl cyclase	7.49e-05	0.000271267	7.59e-05	5.15e-05
(IPR001086) Prephenate dehydratase	7.49e-05	5.43e-05	7.59e-05	5.15e-05
(IPR001093) IMP dehydrogenase/GMP reductase	7.49e-05	0.000108507	7.59e-05	0.000103045
(IPR001240) N-(5'phosphoribosyl) anthranilate isomerase (PRAI)	7.49e-05	5.43e-05	7.59e-05	5.15e-05
(IPR001387) Cro/C1-type helix-turn-helix domain	7.49e-05	5.43e-05	7.59e-05	5.15e-05
(IPR001506) Peptidase M12A	7.49e-05	5.43e-05	7.59e-05	5.15e-05
(IPR001604) DNA/RNA non-specific endonuclease	7.49e-05	5.43e-05	7.59e-05	5.15e-05
(IPR001667) DDH domain	7.49e-05	5.43e-05	7.59e-05	0.000103045
(IPR001754) Orotidine 5'-phosphate decarboxylase domain	7.49e-05	5.43e-05	7.59e-05	5.15e-05
(IPR001772) Kinase associated domain 1 (KA1)	7.49e-05	0.000108507	7.59e-05	0.000103045
(IPR001792) Acylphosphatase-like domain	7.49e-05	0.000108507	7.59e-05	5.15e-05
(IPR001796) Dihydrofolate reductase domain	7.49e-05	5.43e-05	7.59e-05	5.15e-05
(IPR001975) Ribosomal protein L40e	7.49e-05	NA	7.59e-05	NA
(IPR001986) Enolpyruvate transferase domain	7.49e-05	5.43e-05	7.59e-05	5.15e-05
(IPR002004) Polyadenylate-binding protein/Hyperplastic disc protein	7.49e-05	5.43e-05	7.59e-05	5.15e-05
(IPR002083) MATH/TRAF domain	7.49e-05	0.000271267	7.59e-05	0.000257612
(IPR002190) MAGE homology domain	7.49e-05	5.43e-05	7.59e-05	5.15e-05
(IPR002466) Adenosine deaminase/editase	7.49e-05	5.43e-05	7.59e-05	5.15e-05
(IPR002496) Phosphoribosyl-AMP cyclohydrolase domain	7.49e-05	5.43e-05	7.59e-05	5.15e-05
(IPR002547) tRNA-binding domain	7.49e-05	5.43e-05	7.59e-05	5.15e-05
(IPR002550) Domain of unknown function DUF21	7.49e-05	0.000108507	7.59e-05	0.000103045
(IPR002558) I/LWEQ domain	7.49e-05	0.000108507	7.59e-05	0.000103045
(IPR002569) Peptide methionine sulphoxide reductase MsrA	7.49e-05	5.43e-05	7.59e-05	5.15e-05
(IPR002579) Peptide methionine sulphoxide reductase MrsB	7.49e-05	5.43e-05	7.59e-05	5.15e-05
(IPR002650) Sulphate adenylyltransferase	7.49e-05	0.000108507	7.59e-05	0.000103045
(IPR002668) Concentrative nucleoside transporter N-terminal domain	7.49e-05	0.000108507	7.59e-05	0.000103045
(IPR002733) AMMECR1 domain	7.49e-05	5.43e-05	7.59e-05	5.15e-05
(IPR002740) EVE domain	7.49e-05	5.43e-05	7.59e-05	5.15e-05
(IPR002744) MIP18 family-like	7.49e-05	0.000108507	7.59e-05	0.000103045
(IPR002761) Diphthamide synthase domain	7.49e-05	5.43e-05	7.59e-05	5.15e-05
(IPR002784) Ribosomal protein L14e domain	7.49e-05	0.000108507	7.59e-05	0.000103045
(IPR002792) TRAM domain	7.49e-05	5.43e-05	7.59e-05	5.15e-05
(IPR002820) Molybdopterin cofactor biosynthesis C (MoaC) domain	7.49e-05	5.43e-05	7.59e-05	5.15e-05
(IPR002888) [2Fe-2S]-binding	7.49e-05	0.00016276	7.59e-05	0.000154567
(IPR002906) Ribosomal protein S27a	7.49e-05	0.00016276	7.59e-05	0.000154567
(IPR002909) IPT domain	7.49e-05	0.000271267	7.59e-05	0.000257612
(IPR002932) Glutamate synthase domain	7.49e-05	0.000108507	7.59e-05	0.000103045
(IPR003033) SCP2 sterol-binding domain	7.49e-05	5.43e-05	7.59e-05	0.000103045
(IPR003099) Prephenate dehydrogenase	7.49e-05	0.00016276	7.59e-05	0.000154567
(IPR003103) BAG domain	7.49e-05	5.43e-05	7.59e-05	5.15e-05
(IPR003108) GAR domain	7.49e-05	5.43e-05	7.59e-05	5.15e-05
(IPR003131) Potassium channel tetramerisation-type BTB domain	7.49e-05	5.43e-05	7.59e-05	5.15e-05
(IPR003156) DHHA1 domain	7.49e-05	0.00016276	7.59e-05	0.000154567
(IPR003172) MD-2-related lipid-recognition domain	7.49e-05	5.43e-05	7.59e-05	5.15e-05
(IPR003173) Transcriptional coactivator p15 (PC4)	7.49e-05	5.43e-05	7.59e-05	5.15e-05
(IPR003245) Phytocyanin domain	7.49e-05	5.43e-05	7.59e-05	5.15e-05
(IPR003431) Beta propeller phytase	7.49e-05	5.43e-05	7.59e-05	5.15e-05
(IPR003660) HAMP domain	7.49e-05	0.000217014	7.59e-05	0.00020609
(IPR003680) Flavodoxin-like fold	7.49e-05	5.43e-05	7.59e-05	5.15e-05
(IPR003726) Homocysteine-binding domain	7.49e-05	5.43e-05	7.59e-05	5.15e-05
(IPR003736) Phenylacetic acid degradation-related domain	7.49e-05	0.000108507	7.59e-05	0.000103045
(IPR003827) tRNA wybutosine-synthesizing protein	7.49e-05	5.43e-05	7.59e-05	5.15e-05
(IPR004013) PHP domain	7.49e-05	5.43e-05	7.59e-05	5.15e-05
(IPR004043) LCCL domain	7.49e-05	5.43e-05	7.59e-05	5.15e-05
(IPR004089) Methyl-accepting chemotaxis protein (MCP) signalling domain	7.49e-05	5.43e-05	7.59e-05	5.15e-05
(IPR004097) DHHA2 domain	7.49e-05	5.43e-05	7.59e-05	0.000103045
(IPR004098) Prp18	7.49e-05	5.43e-05	7.59e-05	5.15e-05
(IPR004114) THUMP domain	7.49e-05	0.000108507	7.59e-05	0.000103045
(IPR004206) mRNA triphosphatase Cet1-like	7.49e-05	0.000108507	7.59e-05	0.000103045
(IPR004343) Plus-3 domain	7.49e-05	0.000108507	7.59e-05	0.000103045
(IPR004399) Hydroxymethylpyrimidine kinase/phosphomethylpyrimidine kinase	7.49e-05	0.000108507	7.59e-05	5.15e-05
(IPR004467) Orotate phosphoribosyl transferase domain	7.49e-05	5.43e-05	7.59e-05	5.15e-05
[truncated: 469 more rows]
