# Supplementary material for: Genomic Characterization and Virulence Potential of Two Fusarium oxysporum Isolates Cultured from the International Space Station
Source: mSystems. 2019 Mar 19;4(2):e00345-18. doi: 10.1128/mSystems.00345-18 (PMC6426649; doi:10.1128/mSystems.00345-18)
Supplement: DATA SET S4 [file mSystems.00345-18-sd004.xlsx]

## Sheet: Sheet1
position in Fig 1B (left to right)	effector id in van Dam et al (2016; https://doi.org/10.1111/1462-2920.13445) - supplementary Table S2	functional annotation of effector candidate
1	28	28_ctr_copper_transporter_family_protein
2	49	49_gpi_anchored_protein
3	59	59_hypothetical_protein_FOXB_09699
4	82	82_hypothetical_protein_FOVG_18971
5	61	61_-NA-
6	73	73_hypothetical_protein_CFIO01_02801
7	17	17_FOMG_19011_FomEff2___FomAvr2
8	55	55_hypothetical_protein_FOTG_18813
9	60	60_hypothetical_protein_FOQG_18242
10	68	68_hypothetical_protein_FOC4_g10000014
11	69	69_hypothetical_protein_FOXB_16928
12	4	4_SIX4
13	42	42_ec14_protein
14	75	75_hypothetical_protein_FOTG_18604
15	52	52_hypothetical_protein
16	67	67_hypothetical_protein_FOTG_18590
17	30	30_fad_binding_domain_containing_protein
18	83	83_hypothetical_protein_FOMG_17360
19	14	14_SIX14
20	2	2_SIX2
21	85	85_hypothetical_protein_FOWG_18246
22	47	47_eg45_like_domain_containing_protein
23	84	84_hypothetical_protein_FOXG_22828
24	12	12_SIX12
25	10	10_SIX10
26	7	7_SIX7
27	3	3_SIX3
28	5	5_SIX5
29	40	40_glycoside_hydrolase_family_43
30	100	100_hypothetical_protein_FOVG_19738
31	99	99_hypothetical_protein_FOVG_19882
32	98	98_-NA-
33	101	101_hypothetical_protein_FOQG_18747
34	93	93_-NA-
35	18	18_FOMG_19769___FomEff3
36	102	102_hypothetical_protein_FOMG_19678
37	19	19_FomEff4
38	87	87_hypothetical_protein_FOPG_19522
39	88	88_hypothetical_protein_FOMG_20015
40	21	21_FOMG_19453___FomEff7
41	74	74_hypothetical_protein_FOXB_16190
42	78	78_-NA-
43	71	71_hypothetical_protein_FOTG_17952
44	34	34_carbonic_anhydrase
45	16	16_FOMG_19455___FomEff1b
46	94	94_hypothetical_protein_FOMG_19517
47	79	79_hypothetical_protein_FOMG_20013
48	15	15_FOMG_18653___FomEff1a
49	66	66_hypothetical_protein_FOQG_19011
50	1	1_SIX1
51	20	20_FOC4_g10000357___homolog_of_FomEff6
52	9	9_SIX9
53	8	8_SIX8
54	6	6_SIX6
55	44	44_LysM_domain_containing_protein
56	97	97_hypothetical_protein_FOQG_18109
57	53	53_hypothetical_protein_FOMG_19810
58	13	13_SIX13
59	35	35_metalloendopeptidase
60	11	11_SIX11
61	43	43_pep1_like_protein
62	50	50_early_nodulin_75_precursor
63	54	54_hypothetical_protein_FOPG_18590
64	81	81_-NA-
65	62	62_-NA-
66	39	39_metallo_beta_lactamase_family_protein
67	70	70_hypothetical_protein_FOC1_g10007931
68	91	91_hypothetical_protein_FOXG_21817
69	23	23_metallopeptidase
70	51	51_hypothetical_protein_FOTG_18965
71	65	65_hypothetical_protein_FOWG_15937
72	48	48_npp1_domain_protein
73	96	96_-NA-
74	86	86_hypothetical_protein_FOMG_18485
75	80	80_hypothetical_protein_FOXB_17698
76	57	57_hypothetical_protein_FOC4_g10010201
77	92	92_hypothetical_protein_FOYG_14256
78	64	64_hypothetical_protein_FOIG_10480
79	32	32_endopeptidase
80	46	46_RALF_like_33
81	31	31_conserved_secreted_protein_FOXG_14254
82	27	27_protease_kex1
83	104	104_hypothetical_protein_NECHADRAFT_53189
84	103	103_hypothetical_protein_FOIG_15057
85	95	95_-NA-
86	90	90_hypothetical_protein
87	89	89_hypothetical_protein_FOQG_14751
88	77	77_hypothetical_protein_FOQG_16362
89	76	76_hypothetical_protein_FOZG_14732
90	72	72_hypothetical_protein_FOVG_11177
91	63	63_hypothetical_protein_FOTG_18557
92	58	58_hypothetical_protein_FOIG_09834
93	56	56_hypothetical_protein_FOYG_10649
94	45	45_serine_threonine_rich
95	41	41_tol_partial
96	38	38_putative_oxidoreductase
97	37	37_mannan_endo_1_6_alpha_mannosidase
98	36	36_pectinesterase_precursor
99	33	33_catalase_peroxidase_2
100	29	29_tyrosinase
101	26	26_minor_extracellular_protease_vpr
102	25	25_endopolygalacturonase
103	22	22_FOMG_19621___FomEff8
104	24	24_exopolygalacturonase
