# Supplementary material for: Genomic Characterization and Virulence Potential of Two Fusarium oxysporum Isolates Cultured from the International Space Station
Source: mSystems. 2019 Mar 19;4(2):e00345-18. doi: 10.1128/mSystems.00345-18 (PMC6426649; doi:10.1128/mSystems.00345-18)
Supplement: DATA SET S5 [file mSystems.00345-18-sd005.xlsx]

## Sheet: Table S1
GenBank Genome accession number	strain
GCA_000149955.2_ASM14995v2_genomic.fna	lycopersici 4287
GCA_000222805.1_FOB1_genomic.fna	Fo5176
GCA_000259975.2_FO_MN25_V1_genomic.fna	lycopersici MN25
GCA_000260075.2_FO_HDV247_V1_genomic.fna	pisi HDV247
GCA_000260155.3_FO_CL57_V1_genomic.fna	radicis-lycopersici 26381
GCA_000260175.2_FO_Cotton_V1_genomic.fna	vasinfectum 25433
GCA_000260195.2_FO_II5_V1_genomic.fna	cubense tropical race 4 54006
GCA_000260215.2_FO_PHW808_V1_genomic.fna	conglutinans race 2 54008
GCA_000260235.2_FO_PHW815_V1_genomic.fna	raphani 54005
GCA_000260495.2_FO_melonis_V1_genomic.fna	melonis 26406
GCA_000271705v2_FO_Fo47_V1_genomic.fna	Fo47
GCA_000271745.2_FO_FOSC_3_a_V1_genomic.fna	FOSC-3a
GCA_000350345.1_Foc1_1.0_genomic.fna	cubense race 1
GCA_000350365.1_Foc4_1.0_genomic.fna	cubense race 4
GCA_000733055.2_FoxyAC1-1.0_genomic.fna	UASWS AC1
GCA_001519035.1_ASM151903v1_genomic.fna	conglutinans strain 1
GCA_001599515.1_JCM_11502_assembly_v001_genomic.fna	F. oxy DNA
GCA_001652425.1_ASM165242v1_genomic.fna	medicaginis isolate Fom-5190a
GCA_001696625.1_C1HIR_9889_genomic.fna	C1HIR_9889
GCA_001702495.1_Foc013_genomic.fna	Foc013
GCA_001702505.1_ASM170250v1_genomic.fna	niveum strain Fon005
GCA_001702515.1_Foc001_genomic.fna	Foc001
GCA_001702545.1_Foc018_genomic.fna	cucumerinum strain Foc018
GCA_001702555.1_Foc021_genomic.fna	cucumerinum strain Foc021
GCA_001702575.1_Foc015_genomic.fna	cucumerinum strain Foc015
GCA_001702615.1_Foc030_genomic.fna	cucumerinum strain Foc030
GCA_001702635.1_Foc037_genomic.fna	cucumerinum strain Foc037
GCA_001702645.1_Forc031_genomic.fna	radicis-cucumerinum strain Forc031
GCA_001702655.1_Foc035_genomic.fna	cucumerinum strain Foc035
GCA_001702695.1_Forc016_genomic.fna	radicis-cucumerinum strain Forc016
GCA_001702715.1_Fon019_genomic.fna	niveum strain Fon019
GCA_001702725.1_Forc024_genomic.fna	radicis-cucumerinum strain Forc024
GCA_001702745.1_Fon002_genomic.fna	niveum strain Fon002
GCA_001702775.1_Fon013_genomic.fna	niveum strain Fon013
GCA_001702785.1_Fon010_genomic.fna	niveum strain Fon010
GCA_001702795.1_Fon015_genomic.fna	niveum strain Fon015
GCA_001702805.1_Fon020_genomic.fna	niveum strain Fon020
GCA_001702845.1_Fon037_genomic.fna	niveum strain Fon037
GCA_001702865.1_Fon021_genomic.fna	niveum strain Fon021
GCA_001702875.1_Fol004_genomic.fna	lycopersici strain Fol004
GCA_001702905.1_Fol007_genomic.fna	lycopersici strain Fol007
GCA_001702935.1_Fol026_genomic.fna	lycopersici strain Fol026
GCA_001702945.1_Fol014_genomic.fna	lycopersici strain Fol014
GCA_001702955.1_Fol018_genomic.fna	lycopersici strain Fol018
GCA_001702995.1_Fol016_genomic.fna	lycopersici strain Fol016
GCA_001703015.1_Fol038_genomic.fna	lycopersici strain Fol038
GCA_001703025.1_Fol029_genomic.fna	lycopersici strain Fol029
GCA_001703035.1_Fol069_genomic.fna	lycopersici strain Fol069
GCA_001703065.1_Fol072_genomic.fna	lycopersici strain Fol072
GCA_001703085.1_Fol073_genomic.fna	lycopersici strain Fol073
GCA_001703105.1_Fol074_genomic.fna	lycopersici strain Fol074
GCA_001703125.1_FoMN14_genomic.fna	FoMN14
GCA_001703135.1_Fol075_genomic.fna	lycopersici strain Fol075
GCA_001703175.1_Fol4287-Illumina_genomic.fna	lycopersici 4287
GCA_001703205.1_Fom005_genomic.fna	melonis strain Fom005
GCA_001703215.1_Fom004_genomic.fna	melonis strain Fom004
GCA_001703255.1_Fom006_genomic.fna	melonis strain Fom006
GCA_001703265.1_Fom009_genomic.fna	melonis strain Fom009
GCA_001703295.1_Fom011_genomic.fna	melonis strain Fom011
GCA_001703305.1_Fom010_genomic.fna	melonis strain Fom010
GCA_001703335.1_Fom013_genomic.fna	melonis strain Fom013
GCA_001703345.1_Fom012_genomic.fna	melonis strain Fom012
GCA_001703355.1_Fol002_genomic.fna	lycopersici strain Fol002
GCA_001703365.1_Fom016_genomic.fna	Fom016
GCA_001703455.1_Foc011_genomic.fna	Foc011

## Sheet: Table S3
GenBank Genome accession number	strain	reason
GCA_000260155.3_FO_CL57_V1_genomic.fna	radicis-lycopersici CL57 (aka 26381)	pathogenic isolate with minimal effectors
GCA_000260195.2_FO_II5_V1_genomic.fna	cubense tropical race 4 54006	different clade (clade 1) than ISS-F3/F4 (clade 3)
GCA_000271705v2_FO_Fo47_V1_genomic.fna	Fo47	reference strain
GCA_000271745.2_FO_FOSC_3_a_V1_genomic.fna	FOSC-3a	clinical isolate
GCA_001702545.1_Foc018_genomic.fna	cucumerinum strain Foc018	different clade (clade 2) than ISS-F3/F4 (clade 3)
GCA_001702695.1_Forc016_genomic.fna	radicis-cucumerinum strain Forc016	plant pathogen in same clade (clade 3)
GCA_001703125.1_FoMN14_genomic.fna	FoMN14	non-pathogenic
GCA_001703175.1_Fol4287-Illumina_genomic.fna	lycopersici 4287	model strain
GCA_001931975_ASM193197v2	IMV 00293	strain isolated in the aftermath of the Chernobyl disaster
